# Supplementary material for: Expanding detection windows for discriminating single nucleotide variants using rationally designed DNA equalizer probes
Source: Nat Commun. 2020 Oct 29;11:5473. doi: 10.1038/s41467-020-19269-9 (PMC7596233; doi:10.1038/s41467-020-19269-9)
Supplement: Supplementary file 4 — Source data [file 41467_2020_19269_MOESM4_ESM.zip]

Archive with 40 entries (32 files):
- DNA-Equalizer-Gate-Source-Data-main/
- DNA-Equalizer-Gate-Source-Data-main/LICENSE
- DNA-Equalizer-Gate-Source-Data-main/Manuscript Data/
- DNA-Equalizer-Gate-Source-Data-main/Manuscript Data/Fig. 5/
- DNA-Equalizer-Gate-Source-Data-main/Manuscript Data/Fig. 5/Fig. 5. TT42. SNV19T(Correct).xlsx
- DNA-Equalizer-Gate-Source-Data-main/Manuscript Data/Fig. 5/Fig. 5. TT42. Simulation.xlsx
- DNA-Equalizer-Gate-Source-Data-main/Manuscript Data/Fig. 5/Fig. 5. TT42. WT(Spurious).xlsx
- DNA-Equalizer-Gate-Source-Data-main/Manuscript Data/Fig. 5/Position-1.xlsx
- DNA-Equalizer-Gate-Source-Data-main/Manuscript Data/Fig. 5/Position-14.xlsx
- DNA-Equalizer-Gate-Source-Data-main/Manuscript Data/Fig. 5/Position-17.xlsx
- DNA-Equalizer-Gate-Source-Data-main/Manuscript Data/Fig. 5/Position-6.xlsx
- DNA-Equalizer-Gate-Source-Data-main/Manuscript Data/Fig. 6 data.xlsx
- DNA-Equalizer-Gate-Source-Data-main/Manuscript Data/Fig. 7 data.xlsx
- DNA-Equalizer-Gate-Source-Data-main/Manuscript Data/Fig. 8 data.xlsx
- DNA-Equalizer-Gate-Source-Data-main/README.md
- DNA-Equalizer-Gate-Source-Data-main/Supplementary Information Data/
- DNA-Equalizer-Gate-Source-Data-main/Supplementary Information Data/Supplementary Fig. 18.xlsx
- DNA-Equalizer-Gate-Source-Data-main/Supplementary Information Data/Supplementary Fig. 19.xlsx
- DNA-Equalizer-Gate-Source-Data-main/Supplementary Information Data/Supplementary Fig. 21/
- DNA-Equalizer-Gate-Source-Data-main/Supplementary Information Data/Supplementary Fig. 21/TT42. Analysis.xlsx
- DNA-Equalizer-Gate-Source-Data-main/Supplementary Information Data/Supplementary Fig. 21/TT42. SNV19C.xlsx
- DNA-Equalizer-Gate-Source-Data-main/Supplementary Information Data/Supplementary Fig. 21/TT42. SNV19G.xlsx
- DNA-Equalizer-Gate-Source-Data-main/Supplementary Information Data/Supplementary Fig. 28/
- DNA-Equalizer-Gate-Source-Data-main/Supplementary Information Data/Supplementary Fig. 28/Fig. S28. HBV. Average.xlsx
- DNA-Equalizer-Gate-Source-Data-main/Supplementary Information Data/Supplementary Fig. 28/Raw. HBV. Deletion.xlsx
- DNA-Equalizer-Gate-Source-Data-main/Supplementary Information Data/Supplementary Fig. 28/Raw. HBV. Insertion.xlsx
- DNA-Equalizer-Gate-Source-Data-main/Supplementary Information Data/Supplementary Fig. 28/Raw. HBV. SNV27C.xlsx
- DNA-Equalizer-Gate-Source-Data-main/Supplementary Information Data/Supplementary Fig. 28/Raw. HBV. SNV27G.xlsx
- DNA-Equalizer-Gate-Source-Data-main/Supplementary Information Data/Supplementary Fig. 28/Raw. HBV. SNV27T.xlsx
- DNA-Equalizer-Gate-Source-Data-main/Supplementary Information Data/Supplementary Fig. 28/Raw. HBV. WT.xlsx
- DNA-Equalizer-Gate-Source-Data-main/Supplementary Information Data/Supplementary Fig. 32/
- DNA-Equalizer-Gate-Source-Data-main/Supplementary Information Data/Supplementary Fig. 32/Fig. S32. BRAF.xlsx
- DNA-Equalizer-Gate-Source-Data-main/Supplementary Information Data/Supplementary Fig. 32/Fig. S32. EGFR.xlsx
- DNA-Equalizer-Gate-Source-Data-main/Supplementary Information Data/Supplementary Fig. 33/
- DNA-Equalizer-Gate-Source-Data-main/Supplementary Information Data/Supplementary Fig. 33/Fig. S33. KRAS.xlsx
- DNA-Equalizer-Gate-Source-Data-main/Supplementary Information Data/Supplementary Fig. 33/Fig. S33. PIK3CA.xlsx
- DNA-Equalizer-Gate-Source-Data-main/Supplementary Information Data/Supplementary Fig. 33/Fig. S33. STK11.xlsx
- DNA-Equalizer-Gate-Source-Data-main/Supplementary Information Data/Supplementary Fig. 34.xlsx
- DNA-Equalizer-Gate-Source-Data-main/Supplementary Information Data/Supplementary Fig. 35.xlsx
- DNA-Equalizer-Gate-Source-Data-main/Supplementary Information Data/Supplementary Fig. 46.xlsx
