# Supplementary material for: Expanding detection windows for discriminating single nucleotide variants using rationally designed DNA equalizer probes
Source: Nat Commun. 2020 Oct 29;11:5473. doi: 10.1038/s41467-020-19269-9 (PMC7596233; doi:10.1038/s41467-020-19269-9)
Supplement: Supplementary file 4 — Source data [file 41467_2020_19269_MOESM4_ESM.zip › DNA-Equalizer-Gate-Source-Data-main/Manuscript Data/Fig. 5/Fig. 5. TT42. SNV19T(Correct).xlsx]

## Sheet: 100nM DEP
		dsDNA concnetration / nM
	Time	8000	4000	2000	1000	500	200	100	50	20	10	5	2	1	0.5		8000	4000	2000	1000	500	200	100	50	20	10	5	2	1	0.5
	-5.5	21063	15778	13823	14910	13532	11145	13175	10782	10422	10278	12086	11649	11876	10284		21371	15716	13902	11366	12677	10717	10935	10862	12601	10430	10499	12309	11588	10435
	-4.5	19685	16474	14655	12696	12551	13275	14497	11679	11680	11023	10151	11822	10081	11020		22344	15512	13918	10444	12185	10512	10878	11173	10517	10802	10221	11606	9578	11896
	-3.5	18729	15452	16824	11360	12818	12746	11726	12234	10708	10996	9902	9683	11221	9756		20687	14856	16749	14634	11652	10189	11138	11362	11067	10486	12307	10703	9904	10852
	-2.5	20877	15474	16711	12552	11380	13353	13057	11160	10650	11893	11669	11882	9701	11238		20352	15096	13935	10647	11595	11736	9843	14224	10282	11814	11306	10141	10434	13642
	-1.5	20403	14691	17396	12795	12788	11180	12567	12202	9497	10229	11106	10589	10669	10813		18559	14684	12638	11909	11760	12419	11032	10594	10885	10887	9423	12566	10084	12059
	-0.5	17356	15738	15962	13174	13613	9443	13321	10462	11634	11275	9876	10897	11491	11125		21295	13459	15072	11051	13904	12436	10826	12075	9949	10244	9661	10611	11125	11049
	0.5	50336	43239	44878	92847	415778	1026785	1142242	1043872	671499	405494	241427	132014	77942	60728		50419	44713	40522	92851	427864	1070264	1104380	1030187	648074	410982	239677	134611	98084	70752
	1.5	53700	57043	52379	122969	594562	1507681	1644789	1417410	901222	572199	331398	172673	96697	72343		57725	50308	57010	133828	632728	1648153	1657463	1521218	926942	594170	336486	166478	112071	79596
	2.5	61450	58628	65695	158898	725588	1838356	1983546	1678681	1083447	663080	390405	187922	112839	75614		65194	55815	63391	164281	759537	1932859	1981955	1783741	1104831	695700	401895	187206	125036	87725
	3.5	69216	65893	73770	180175	811958	2068923	2193586	1874190	1205086	748388	430735	202187	124059	78553		66874	61844	78398	186002	848912	2125740	2229262	1962200	1223680	783628	440772	208292	126189	87436
	4.5	72766	71669	89321	202427	869015	2189201	2369511	2020034	1288988	800165	455296	217880	129783	82447		73160	70496	79514	210533	906122	2262698	2397914	2115748	1329240	832969	474994	220189	132841	89949
	5.5	74809	78440	97724	219589	918681	2312960	2479958	2125151	1347862	818361	463164	223848	129462	87404		79283	69138	83521	225103	942632	2364992	2505572	2205484	1366825	860879	481485	223209	135203	92007
	6.5	80658	83080	107104	239101	963322	2389974	2569574	2181185	1393074	864146	486207	225183	136248	89739		87594	77435	99228	235070	984180	2444848	2591162	2311191	1448773	896542	487762	225752	143190	90884
	7.5	85152	82865	120101	253438	966579	2423251	2659543	2254991	1424170	860714	484891	232740	134792	92902		89378	85501	104692	259773	996944	2480345	2683485	2352932	1473846	891431	507051	224609	141224	94288
	8.5	85060	92558	124860	260185	1003894	2480003	2659350	2288169	1460270	882744	491317	239310	138595	90470		88760	86068	116995	269214	1019162	2504253	2743069	2389828	1495153	898946	502982	231307	133385	96034
	9.5	95340	95273	134480	268791	1008392	2509525	2683922	2287230	1457231	887873	496714	230289	134745	89989		93595	92131	127550	288310	1037564	2529086	2738983	2420278	1501392	927726	518656	228382	144009	97806
	10.5	93185	94516	141724	285789	1014899	2484379	2692288	2295914	1468173	897570	493469	231609	131068	95829		98242	98871	131894	290022	1045254	2556992	2761562	2432356	1529657	948786	520259	234796	139681	97295
	11.5	99407	107584	150101	295459	1047718	2473209	2710962	2340908	1471572	916030	507902	235757	140042	96005		99253	96517	137717	299761	1061404	2561020	2767318	2465584	1524422	924071	512270	226802	142330	95574
	12.5	97177	104556	152237	302009	1032856	2472850	2706693	2337580	1475370	884415	500200	235231	133544	94038		102733	102637	148998	311920	1070140	2557961	2754920	2470744	1517908	940516	527765	240740	144111	97030
	13.5	100725	116971	165052	309791	1052454	2500935	2727718	2342817	1482032	896155	501393	245818	136405	94488		106861	103813	156289	310812	1088333	2551120	2757082	2473728	1515966	937098	518147	235512	142786	99229
	14.5	106531	118296	183717	319398	1061351	2470095	2729116	2347556	1470355	893842	511024	232985	130151	95340		106074	113981	160238	321625	1078302	2574420	2762719	2469512	1549779	952781	522330	235299	149257	102903
	15.5	109501	116443	181858	322825	1047969	2496400	2708638	2349401	1475788	891070	495132	244673	136453	87676		113357	114683	162792	335002	1077587	2562022	2780584	2475704	1560009	947268	522820	235597	142775	98106
	16.5	108853	122200	183492	317966	1057674	2499480	2719398	2349557	1484632	885517	515849	236109	146239	95551		113289	125094	179332	320248	1066361	2575218	2766240	2455154	1521946	944407	535320	238949	139007	97381
	17.5	112582	122123	194617	319535	1065661	2481994	2732790	2335370	1474344	902770	511564	239628	136114	98001		117189	118957	176074	338919	1083590	2554632	2789647	2466454	1532257	954704	517396	238639	150835	96596
	18.5	115926	129741	187291	326784	1062278	2504412	2697491	2311680	1474663	904916	502664	232972	144891	96793		120326	125173	184020	333948	1089528	2581474	2790110	2465431	1537617	963184	526716	235912	143050	100627
	19.5	115475	129378	191340	336348	1052302	2460756	2718618	2301183	1500526	900115	499606	233996	136405	96545		121480	129810	183502	340754	1099590	2560878	2750046	2413435	1554258	940317	526960	232037	142660	99765
	20.5	117910	128673	196631	330893	1067189	2478805	2706854	2315780	1472138	887942	501140	232140	132004	97928		119163	133376	192844	347002	1101408	2541650	2733730	2454540	1535281	935188	519549	235849	144096	101000
	21.5	115671	133335	202135	333337	1055935	2485326	2721740	2321186	1504722	895192	506445	242961	141361	100291		121169	134145	196220	337258	1102554	2571144	2742089	2424418	1531904	951772	519347	239794	149103	100530
	22.5	116822	138197	207996	326953	1069185	2451816	2695394	2304664	1472102	896996	499067	236780	139042	95838		119377	133377	199539	345063	1084899	2554831	2707522	2434490	1527172	939892	522914	241939	145988	98330
	23.5	118943	140169	207088	329421	1069766	2472454	2680695	2315772	1476921	896135	501867	233105	141674	92850		128891	137016	195186	339668	1105199	2551220	2723311	2438265	1506699	945765	526576	240741	145179	98181
	24.5	116819	139790	212982	332559	1078664	2492824	2678939	2295817	1479230	903393	506277	231213	139568	99662		121371	133291	204124	331709	1095941	2525618	2737773	2460009	1525344	942239	525514	237935	144919	96789
	25.5	117965	140911	216132	337606	1049383	2448790	2681755	2298320	1482509	891677	506445	234243	137794	100271		129562	139657	201670	345316	1095626	2538256	2714238	2449895	1505263	930610	526269	239753	142363	101911
	26.5	120963	138229	225173	328597	1056526	2446141	2673939	2300009	1459739	884602	489288	237373	143198	96242		124236	136956	203206	340135	1082342	2537046	2699506	2421802	1521907	941976	535128	232083	143452	101586
	27.5	119170	145821	231925	328111	1038721	2453984	2644524	2277813	1457617	884301	509618	237472	137066	96521		127642	135189	205954	342348	1088885	2539478	2686944	2428027	1533897	942487	528423	233959	146872	100318
	28.5	116707	147840	223939	340784	1067158	2440182	2656214	2270666	1452381	895329	500929	235944	139168	95272		128529	148622	214413	338600	1092168	2534974	2711396	2427564	1528518	934517	518013	233611	138749	99469
	29.5	123490	147417	224684	336654	1052032	2432098	2660393	2263430	1448738	899113	504148	237319	134643	95059		126510	145452	207458	342580	1095517	2533977	2716315	2396287	1525069	951007	524980	233879	147884	95000
	30.5	120130	143652	228977	331154	1038147	2429876	2672091	2281011	1467393	892237	502662	231346	136965	95756		134838	144662	213950	348320	1063325	2498896	2704491	2405657	1534724	944622	521735	237066	138374	101563
	31.5	126089	152096	230479	334697	1029439	2430743	2645621	2254219	1455764	874404	490527	231735	137128	97398		133708	149005	211109	335126	1076566	2530936	2687949	2431637	1513235	934982	522596	237127	147899	105757
	32.5	126256	154139	230956	332674	1040975	2398928	2638066	2234460	1439074	872908	495487	234391	141943	92836		126631	147192	224359	336961	1076708	2538825	2682670	2410760	1490399	951344	513601	240607	143480	98889
	33.5	126998	158900	231760	338307	1041714	2432855	2636386	2290454	1446656	883511	504477	230590	135686	96087		126556	149477	219372	338547	1079007	2487396	2702160	2395072	1500342	921331	517148	234057	144533	99021
	34.5	127768	150795	228980	337883	1042598	2430270	2627258	2265555	1455511	890776	505728	234060	135828	97865		134893	148918	217344	344166	1066105	2490344	2695897	2393720	1518016	938436	511074	241019	143182	100294
	35.5	124857	156789	242650	331600	1046115	2422898	2631822	2254902	1451766	882220	504513	236270	134168	92190		134295	150608	224553	335928	1058460	2517188	2702013	2402665	1492660	941383	520320	235967	143952	98137
	36.5	127918	153820	231548	337864	1027039	2382643	2630747	2228106	1464804	879441	500108	234517	136120	95590		136397	156634	222271	337060	1067350	2491610	2683486	2380433	1521196	943244	522129	229813	141725	104365
	37.5	125731	159812	235128	321950	1028727	2406533	2618024	2271933	1449384	874534	501400	234828	139148	99716		137487	160635	221358	337880	1049019	2489703	2658741	2387029	1509982	933015	496168	240482	145098	100439
	38.5	132177	158206	233704	332097	1023454	2413582	2618207	2252911	1444498	884624	495671	237637	137199	96072		134052	155921	217110	342274	1038032	2480658	2675408	2376328	1502230	924843	513000	232522	150684	97264
	39.5	127766	156116	232793	339268	1007910	2370857	2608684	2256478	1447492	882875	498004	230752	132403	98392		141482	159260	225520	336695	1034912	2462252	2666827	2375087	1502373	928222	505689	230385	141452	100294
	40.5	127244	157170	243474	334646	1011490	2384532	2586826	2241926	1430183	878861	500410	229347	135371	96546		136572	157187	224655	332111	1067422	2482361	2670650	2359171	1489901	910105	515885	234643	145982	97012
	41.5	126097	151519	245081	329249	1004243	2371182	2608267	2214098	1420389	866051	502039	227274	142865	95947		146901	156468	223609	332454	1060323	2438532	2661764	2357336	1514429	922385	505648	234113	148708	103143
	42.5	126537	162097	234089	327023	1005900	2338361	2577900	2223959	1420361	868845	493371	232454	135228	94991		135635	162518	228534	333160	1036148	2447366	2649738	2365516	1485218	914083	527568	219142	147539	102856
	43.5	130693	168780	238645	316361	1029989	2370114	2558531	2228438	1430658	882743	487545	225663	143416	92298		138190	162053	223336	326236	1036133	2465933	2646869	2370800	1486939	915488	503856	236432	141013	105728
	44.5	127193	155962	235515	330680	1010992	2363699	2562141	2197721	1429160	864667	489408	222255	130900	91511		137090	156993	233372	321355	1037421	2429088	2633547	2347397	1470518	910600	506306	229225	147930	97178
	45.5	130237	171149	240454	331012	1001205	2365075	2551714	2204969	1415298	880278	498719	224570	133103	97489		139842	157177	230511	325433	1032500	2427820	2626112	2331588	1472682	919656	506562	233278	142156	99713
	46.5	129677	164523	244654	314588	987061	2385036	2546834	2183390	1411025	868544	486766	227558	139133	95836		142570	159063	227771	320558	1040847	2411370	2610848	2352184	1500198	929618	512130	225284	151431	101680
	47.5	130848	169268	240739	324873	979131	2338635	2563603	2205376	1421321	865336	482329	233652	131254	96781		137889	164650	224283	314950	1043073	2402366	2624504	2353997	1472797	902523	501571	223770	139573	100900
	48.5	131116	163569	240092	312606	972729	2319188	2554162	2156128	1404631	856310	482770	236834	135969	95718		136230	163671	230785	317072	1010901	2433920	2633932	2348727	1470042	916456	501324	230390	145437	103487
	49.5	128080	166414	244382	315887	998176	2342705	2547230	2217910	1394898	857902	484720	226340	133129	92778		138008	167464	228575	326861	1010377	2431032	2603374	2342414	1441434	905336	502808	225839	152596	103518
	50.5	134951	171906	238106	327238	976244	2345771	2539064	2181894	1395458	852064	488922	232421	134626	97409		142542	165571	223743	319526	1020662	2436646	2583420	2331943	1453426	913685	509745	224732	145048	102768
	51.5	133984	168513	239796	312895	988668	2312162	2496865	2170215	1399103	855965	485130	229906	140981	96122		141743	162383	227021	330646	1005258	2403486	2578287	2334104	1457042	910753	511003	224177	141864	97141
	52.5	128393	167522	234888	320286	982220	2328909	2543146	2168228	1401905	839277	486775	221826	138785	96545		139654	163789	230046	327037	999392	2412632	2622596	2304836	1447187	908659	499845	222501	138099	99700
	53.5	134874	166224	241145	310819	974164	2311650	2538090	2203798	1386912	852133	490906	227986	139140	95484		151479	157232	234281	313608	1014103	2419498	2617644	2324840	1458011	911372	492964	231213	141854	99980
	54.5	131446	165828	239210	311517	972779	2302528	2553453	2148895	1387581	833881	476290	223129	129801	98266		143950	170274	230009	319599	1009025	2404794	2570347	2306786	1460088	908427	492273	225080	142974	101743
	55.5	137664	173957	240440	316519	976253	2290030	2508398	2172778	1415148	848243	478506	227331	132567	96341		139528	162868	226903	316015	982411	2400951	2590303	2305869	1462136	910900	506273	227559	142472	101731
	56.5	132561	171687	244491	308825	956828	2306545	2524584	2181640	1399846	839749	484493	223369	132766	97344		143760	168591	228615	315649	995560	2367560	2583950	2304344	1450578	905076	500393	227092	137250	101256
	57.5	136070	172660	243630	319861	961326	2308870	2506930	2135455	1374610	845371	485286	224432	131717	100864		146168	170193	233981	317582	983177	2369038	2577252	2303271	1449511	902065	503822	227695	140196	97176
	58.5	127692	173741	239431	307804	951983	2265121	2518695	2148456	1364644	826730	484697	219906	133280	94060		140192	163745	228148	302474	995591	2389929	2573300	2307250	1427194	898540	485345	232622	141425	98546
	59.5	134995	176657	238817	303306	959578	2310098	2492610	2102340	1357730	845672	482651	220849	129171	95388		142315	166451	229933	319628	976329	2363779	2576700	2274843	1435664	885912	502013	228237	143288	98422
	60.5	135600	171917	233487	308347	953321	2274110	2492615	2132324	1372524	856891	481296	225509	132128	95312		139980	170013	239470	303934	980495	2352201	2556314	2296225	1434478	880595	496569	231613	141715	97552

## Sheet: 200nM DEP
		dsDNA concnetration / nM
		8000	4000	2000	1000	500	200	100	50	20	10	5	2	1	0.5		8000	4000	2000	1000	500	200	100	50	20	10	5	2	1	0.5
		23820	17980	14836	12364	11541	10343	10942	12364	10790	11621	10714	10045	12068	12145		20458	18666	14241	13864	12217	11244	9895	14166	11393	10352	9442	9001	13124	12973
		19772	16835	13379	13675	12096	10068	10369	10216	9990	10520	11717	10292	10969	13597		21411	17882	13899	13296	11719	12395	11795	9538	10215	10141	8941	10217	12318	10819
		19038	18441	13775	13695	11737	12041	10985	11585	9776	12186	11731	10156	10907	10832		19934	15725	12939	12338	11210	12261	9703	9553	10304	10078	10604	9854	12940	11360
		19592	16426	14091	12582	12502	11228	10097	12357	11978	10318	10167	10922	11523	10622		21235	15595	12806	11374	12126	10546	10699	11075	11076	10925	10171	8964	11601	10471
		20301	13661	12452	10790	11994	12150	10940	10259	10255	8223	10181	10940	9732	10335		22633	15091	12371	12900	11919	11920	10409	11464	10786	9203	10109	10486	9732	10939
		20024	16624	14208	13073	10351	10582	13221	10499	11855	9516	9591	10649	8837	10954		19032	17145	13819	13140	12764	12690	11404	11480	11708	9895	10576	8007	11254	11029
		55418	43948	64079	407216	1432508	1536287	1370631	1152812	632890	548320	270263	133275	87268	63790		59321	55409	93252	443240	1613729	1811546	1686449	1215238	747936	542229	291492	151176	93394	71530
		60422	63619	103253	672128	1911290	2390148	2114866	1759572	961164	673184	371177	172897	116769	76643		64038	65855	131007	698772	2364245	2536306	2411134	1735379	1096541	702067	373795	183490	110137	79516
		72082	76692	129329	854133	2377957	2939457	2552787	2145522	1179409	793136	432570	208926	127816	90074		70786	69152	155029	877372	2823134	3040909	2838049	2118342	1302478	805934	440576	210905	132444	89751
		74501	85917	158085	1003445	2677071	3241434	2918456	2415081	1341321	852956	485981	230122	137252	94102		78726	80289	188165	1010553	3123818	3415426	3138853	2414399	1454131	867607	496861	231159	136445	96900
		80363	98607	186055	1085629	2857805	3481497	3131136	2630459	1466425	901891	518452	251350	145773	89518		89145	91462	212921	1077464	3309002	3605902	3349499	2600607	1593024	929405	527617	254330	148896	100052
		83448	109509	196454	1169038	3044875	3655779	3312087	2800599	1562825	950422	535610	249718	159442	103451		92828	97202	241329	1161738	3434614	3774688	3501972	2758254	1684284	946424	539911	260740	155461	99418
		97182	123259	222198	1197886	3094324	3786722	3414320	2926625	1646288	972114	555158	270416	165885	101554		102891	106663	269119	1220663	3513250	3900213	3665893	2887772	1756226	977018	558518	252474	156189	101791
		103217	137099	242150	1243791	3208770	3876360	3541240	3035519	1689141	987520	570228	267424	170148	99342		104809	121915	292683	1262707	3615996	3971032	3704431	2950605	1802243	996765	561794	262363	163519	113622
		99626	158471	256653	1286867	3221691	3970354	3615754	3104243	1737184	1007000	578447	269594	165599	101537		116086	137254	307731	1291972	3666838	3981128	3755472	3019135	1822721	994707	574158	269062	164814	109865
		114065	163674	273680	1322046	3271821	3981327	3653170	3143902	1777820	1002161	570974	273605	167758	111968		121305	144941	327699	1318180	3668020	4079130	3799753	3054557	1847580	1007169	581767	269200	168048	111525
		120311	178981	290214	1347944	3291848	3999144	3708431	3167197	1759661	996170	584229	270291	168358	110029		126195	155082	353804	1338170	3693296	4069776	3812823	3126081	1849126	1009147	582268	273163	164295	105663
		125225	192349	304602	1364703	3276706	4003160	3731613	3196842	1784442	1016141	592274	279021	172080	107444		130870	163458	360296	1363138	3695666	4110514	3838944	3118572	1864464	1007191	586049	269111	159950	110653
		123586	201201	315012	1375349	3292752	4040144	3720903	3222542	1777147	1020658	595896	278382	169794	107801		140480	170717	370196	1382061	3701116	4078228	3851814	3137791	1867293	1016686	585454	272093	163839	110071
		134671	210629	328413	1403547	3285119	4032526	3737494	3212728	1793362	1020366	587870	281083	172554	108725		137483	176265	386288	1400074	3697695	4084458	3850096	3112128	1885404	1019870	594750	272603	164999	112918
		133179	226640	336050	1392638	3300666	4002636	3741918	3269532	1819203	1015470	594377	278232	173295	111436		142336	189120	398333	1388512	3692261	4081747	3862530	3131862	1877178	1023125	586460	267611	163850	110620
		139493	226608	347229	1405736	3315426	4067328	3712683	3275525	1804280	1020813	600894	275411	173288	108636		150789	192271	413640	1423494	3715267	4069494	3834152	3122858	1901960	1028229	589640	269896	167941	110836
		145481	246378	350150	1427795	3319468	4031741	3726224	3242172	1826378	1022619	594652	278524	176214	108729		151617	200588	415834	1438064	3728427	4063122	3881687	3117329	1885131	1007443	593668	270296	165822	111830
		149486	248426	362407	1450230	3291075	4040803	3753598	3251801	1788194	1026192	605370	289714	177007	120047		158842	200396	427821	1419300	3736914	4053577	3858026	3097466	1886996	1031216	594674	279442	166413	110848
		158645	260441	364832	1428329	3274028	4008542	3696360	3232226	1795361	1021556	588781	289359	164722	114252		166852	210120	426086	1433350	3710140	4053766	3826992	3116834	1898702	1010304	587080	274761	169991	109911
		156109	278211	374870	1447922	3274040	4038187	3747102	3248506	1792943	1022185	592625	287681	175178	114222		167496	216461	436700	1442112	3726520	4067087	3818948	3125761	1880344	1000508	587454	267452	171204	110683
		162003	276111	374874	1446168	3285354	3993920	3730541	3233588	1816583	1019157	585886	282668	177118	115986		170428	235315	429475	1447989	3710904	4040833	3838968	3112612	1898968	1016075	593045	273308	162267	113512
		156104	289788	383120	1445305	3281389	4009074	3744892	3219030	1807109	1012695	598564	287520	170337	120892		168666	227915	445350	1443836	3693056	4014046	3844073	3108574	1900222	1013512	590728	272989	162220	111332
		166337	274826	387882	1454915	3265743	3974855	3688005	3256420	1816794	1018462	588685	294620	179453	116883		162881	236273	440781	1445675	3720978	4038149	3843402	3117826	1879448	1010825	590556	272745	167987	113380
		165636	294599	380898	1455170	3281906	4004474	3731381	3221906	1804499	1012378	596652	276292	179873	112827		174220	243515	450050	1465204	3677733	4029435	3829095	3116280	1900718	1022054	593388	269494	162002	113895
		168526	305113	389081	1452312	3249842	4020343	3660933	3238292	1792076	1027807	599087	276942	176559	108257		177442	252829	462096	1447757	3687340	4023018	3795762	3101131	1873055	1007844	593097	280583	167041	116673
		169029	310665	375304	1464702	3265906	4027171	3677117	3210930	1816496	1021006	603164	286400	178679	114787		183252	246093	447880	1440289	3674792	4009645	3828653	3100358	1866522	1022747	598720	279137	175096	113004
		175362	319035	386699	1469843	3303464	3964862	3686010	3225818	1816713	1009135	595369	272964	172395	109530		188597	259797	466250	1468781	3674928	4029007	3802737	3088545	1864839	1000433	590223	283948	164479	110704
		173261	319365	385806	1462622	3265719	3993486	3685311	3207406	1774388	1020850	606078	286841	179099	111100		185290	257966	456503	1453057	3635524	3961434	3823218	3093436	1873304	1008735	600739	279244	165011	108950
		180456	328990	397741	1461148	3292332	3943470	3675650	3182666	1795016	1012660	596152	282484	178982	111462		183488	263943	443874	1445059	3679493	3987322	3795334	3069223	1877568	1012445	591678	273708	168677	115928
		173015	325846	397202	1455637	3233881	3946722	3673880	3221234	1807458	1028391	597338	281220	179566	117114		186199	268849	459561	1445296	3634790	3950451	3775127	3083270	1840298	1000183	582542	283601	168792	111424
		179629	333352	393264	1443507	3281457	3969152	3659813	3185122	1779576	1024120	604737	282480	174395	119675		188620	280294	451293	1447672	3655869	4007475	3788691	3077777	1857429	1014215	587950	279499	169865	112810
		176743	338114	383681	1463984	3288576	3965843	3695966	3177470	1773638	1006329	600524	291892	181573	115491		191090	279063	455142	1439768	3643250	3998312	3808842	3091820	1868926	1030218	597556	276659	166925	112576
		182814	344779	400831	1454081	3226460	3981898	3636606	3188367	1766748	1028270	591121	286640	179608	120072		196495	283947	452931	1437678	3661847	3954045	3789967	3059332	1866963	998455	585452	281060	160949	114582
		186521	348718	392444	1454872	3256121	3950559	3666529	3189458	1769394	1019314	591558	292042	178392	115577		195468	277889	451652	1451745	3646439	3964927	3801958	3063232	1863131	1025658	580945	278260	170538	113254
		184802	346495	384432	1460697	3221979	3941631	3688770	3186922	1793984	1015586	596353	291850	180428	118961		190354	287758	456587	1472206	3629911	3972346	3811373	3059968	1827418	997747	586099	276918	167381	111701
		190203	345644	391272	1443882	3258039	3958158	3637876	3161729	1800330	1021200	595773	277309	179151	121985		189393	277521	450110	1433560	3660260	3951354	3749613	3058699	1855611	1000270	586223	276378	173441	115950
		191136	355988	391903	1447514	3227930	3945613	3664191	3195290	1775172	1018487	599810	285578	175351	112117		195480	285667	461265	1426560	3668876	3987199	3778270	3067614	1840449	994505	592374	271195	170205	119321
		187768	359095	385678	1449912	3239658	3934898	3644887	3174372	1794731	996493	593495	294626	175520	114907		199029	290166	459477	1429438	3616316	3936288	3781761	3044348	1860840	995655	591316	281320	169080	109122
		192624	361979	385155	1446493	3241772	3982027	3635564	3136019	1780522	1024679	595586	295004	171308	119647		207888	295542	453396	1435961	3611352	3939524	3783638	3035256	1839085	1004792	569259	278652	167681	117395
		190170	360726	389354	1444976	3210990	3947869	3633200	3199520	1764678	1007936	594014	290593	176654	110376		201188	302821	456222	1425778	3662317	3957374	3769028	3028511	1847735	1000219	570793	286378	159880	117304
		188067	362238	390991	1413220	3197041	3918828	3642226	3146032	1754638	1000695	597634	286198	173863	118336		199755	298984	459696	1443404	3621834	3948960	3777858	3038524	1827322	996928	582366	275756	166151	112003
		191992	373213	378516	1450923	3199102	3940290	3622462	3177081	1777115	1002824	604893	289179	180874	123430		205085	300452	446847	1447640	3623980	3938475	3770029	3036552	1807382	999278	587834	273814	175629	114408
		194396	365695	396857	1426137	3204658	3938386	3597514	3161266	1767816	1010582	592083	289099	172105	118494		201215	303411	451806	1433046	3590138	3909959	3751720	3031446	1822397	986432	585087	276080	167166	115908
		192546	388475	381469	1434129	3190172	3931715	3633664	3145867	1756124	1010059	589040	282838	178336	118818		207269	290613	449799	1417096	3561247	3940299	3745854	3013840	1818286	990030	580329	270563	166251	115207
		199670	377363	390463	1430890	3201633	3941600	3594332	3090036	1744190	1002947	584657	278459	176453	117032		210569	306743	464324	1427516	3614114	3935054	3732814	3063230	1814228	985056	586241	272965	167336	115596
		200765	388234	387247	1430653	3192663	3930167	3628844	3126407	1759528	995741	588413	283047	179692	118131		212206	304344	445207	1437782	3570461	3937182	3712848	3000189	1815014	986527	580920	269492	165116	121096
		191178	377269	382959	1402027	3207590	3935330	3583085	3135205	1746656	1009999	596536	287093	177541	118401		207035	306781	446222	1432838	3597256	3947310	3744414	3016946	1809270	984827	587189	275633	169527	110749
		200687	379924	389571	1425554	3203189	3901998	3605204	3152900	1750543	1001047	582470	285279	185819	116184		209852	309611	446715	1409080	3573438	3907137	3745540	3019424	1846432	980080	572620	277138	171125	115187
		200431	382899	380437	1416048	3202878	3903572	3598749	3157299	1760635	984491	592536	285009	175089	113067		202523	318371	439419	1410548	3553955	3916713	3717974	2985409	1790918	959794	579562	276177	170229	119624
		200221	371939	371361	1430931	3211960	3899742	3604367	3153516	1768276	995750	601484	289716	184918	114027		218012	304848	443926	1416125	3596270	3948568	3708846	3010586	1813770	992718	581475	279265	172030	117455
		204857	373298	385876	1424480	3169902	3914310	3621674	3112200	1745484	997225	582224	277592	177537	118945		215066	312301	434501	1402782	3605503	3909698	3695515	3003148	1790026	974854	581922	279741	171932	116868
		203408	383344	379625	1425482	3163046	3869736	3568483	3110425	1744634	996429	589756	287721	170602	114369		207414	310340	430340	1414407	3586012	3918307	3706534	2994997	1799349	983602	570539	272608	164138	115251
		200721	398663	371316	1388533	3167239	3879540	3616185	3152410	1751380	989074	583212	284416	174974	118206		217556	314340	441493	1407855	3569776	3895672	3714048	2974450	1802261	977579	574917	268756	167195	116438
		202099	394859	380056	1386124	3190105	3910238	3569006	3140586	1752958	997906	587951	275739	179851	115826		212721	313146	433451	1413808	3583334	3940107	3724766	3020538	1794885	992785	572933	273417	171037	110136
		201340	393882	378058	1410138	3203254	3935594	3606516	3113937	1743485	1004244	580113	267767	178408	119023		216838	314239	436020	1412548	3569887	3896810	3707458	3002705	1776910	993801	573789	283294	169813	110132
		211830	385782	362206	1385616	3171628	3881125	3550746	3129408	1728359	981072	575358	278456	179530	120197		214368	318875	429053	1419325	3554506	3880984	3701248	2982344	1780645	975288	569391	277321	172010	123382
		210637	392193	367585	1394932	3163961	3876903	3546854	3090929	1747487	1004313	585226	283008	181319	117007		221681	324134	429333	1392064	3541560	3875846	3707225	2996607	1800501	963432	569239	267077	166972	115516
		205381	391717	378836	1393023	3177208	3861756	3585405	3113196	1732728	992626	572637	279452	178919	111200		221862	309061	434200	1396548	3547444	3906840	3705528	2988825	1774050	970762	564763	277707	173289	116000
		197299	385349	369996	1360022	3137633	3865549	3583662	3081220	1721362	987178	568054	280679	175904	119687		220678	324226	434543	1378935	3557553	3893763	3713128	3005288	1771400	975041	567594	283768	168382	116245
		209642	384698	368873	1372170	3188238	3859271	3573377	3095286	1727449	990571	576606	286291	175061	115857		218783	321720	435643	1380475	3522854	3887984	3716910	2998268	1794573	965711	569181	277078	163838	110208
		210538	396721	366545	1371513	3155859	3861934	3546747	3095904	1727549	981684	583593	278934	179619	117230		219556	327184	424322	1379245	3512279	3886836	3690903	2982004	1763956	979335	571972	280655	164905	118211

## Sheet: 500nM DEP
		dsDNA concnetration / nM
		8000	4000	2000	1000	500	200	100	50	20	10	5	2	1	0.5		8000	4000	2000	1000	500	200	100	50	20	10	5	2	1	0.5
		32344	16955	18813	13533	12419	11526	12196	10260	12430	11388	10123.2	12653	10420	11313		23659	18366	13908	13760	12939	12424	8328	10713	13025	10122	9974	10494	8336	9379
		29828	15290	17526	14692	10440	12301	10288	11554	11182	11782	11820	10213	10734	11856		22592	16179	15288	13568	11179	9914	10359	8426	10739	10290	12454	8947	8574	11035
		33316	18448	18823	11651	11579	12100	10681	9709	8962	11350	11259	12248	10156	12998		21358	16428	13439	13443	11202	11429	11423	9411	10827	9858	11426	10680	10157	10008
		31718	16305	18848	14657	12420	12345	11745	11743	11369	11670	10492	11894	11371	10775		24913	15930	13314	10845	11893	9874	9349	9951	11144	10623	10548	11372	9500	9500
		29682	15437	20232	13117	10791	11989	10561	9963	8467	10416	11127	10492	9966	11616		23367	15432	14084	11389	11985	13561	9962	10267	11088	9438	11389	7793	10341	9966
		30627	14712	17938	12983	11333	13059	9905	9905	10357	10509	10037.8	11632	10509	9831		22815	16281	13582	11704	10956	12310	10883	9531	10731	8780	10056	9608	11106	9233
		65869	61708	345687	380190	1363607	1339825	939115	857221	472483	291807	193460	95406	65687	57106		58198	62243	222000	531132	978124	1235466	979585	794681	561432	325568	200797	100726	72842	55647
		76947	85755	703425	657937	2285453	2056561	1543256	1246214	738884	422886	258512	125598	82940	63572		70106	87568	393297	889632	1678254	1932721	1524194	1192487	814859	455750	265089	128039	87067	62150
		87909	114888	951401	916589	2817866	2551478	2019124	1626638	946626	535164	325617	150231	90800	69053		78109	111952	529237	1236508	2185463	2465694	1965643	1520349	1005711	571088	333198	154492	94761	71460
		93685	137904	1171375	1146521	3264294	2985290	2346824	1979148	1137335	633533	374517	169040	111949	73666		86920	135570	637481	1543001	2574189	2887714	2249726	1813882	1192124	657061	378636	177714	111939	75921
		105950	159420	1355067	1316262	3552918	3264100	2630244	2223428	1293835	718432	425557	189353	122272	75076		95538	153239	759363	1783761	2909861	3157205	2545949	2052409	1359152	742933	428650	188286	112802	80616
		118921	175590	1509699	1462155	3735293	3467716	2861754	2438216	1426059	790580	458578	202345	125663	80585		98082	178793	842336	1960823	3144653	3358611	2776433	2231659	1449304	796375	458543	212180	123256	86891
		124652	201281	1625538	1591801	3904249	3642066	3042966	2645485	1571163	873529	486218	213300	139558	91755		115449	197827	911652	2123788	3358249	3532588	2873804	2397355	1540777	861472	485205	222321	120319	87032
		139671	218332	1762588	1695354	4005967	3751839	3196179	2764266	1649420	901859	502476	233332	135774	89089		123284	202314	987979	2208137	3480542	3642859	2987476	2512382	1632975	895173	497210	228544	130732	91036
		156140	243207	1830353	1741205	4011129	3799675	3283296	2855129	1719748	925322	514008	229121	147255	92367		124850	220584	1058747	2318968	3596447	3720110	3108793	2598698	1650537	908279	507643	238950	137628	92434
		165494	245870	1908501	1798833	4079098	3841976	3343431	2899042	1761748	960410	531199	240109	147334	93442		136100	238317	1104423	2373538	3659596	3739982	3138391	2671407	1725143	938776	529136	244068	134956	89058
		171825	255866	1971714	1827960	4075530	3866540	3385226	2957292	1786056	975014	532262	235331	144432	93394		141495	250635	1135566	2406180	3710288	3818998	3197818	2733730	1713035	953496	525300	241013	131773	90670
		181184	280968	2029896	1872676	4116895	3915205	3462274	3006240	1823761	1001392	547496	245021	140783	95962		154029	264393	1187971	2439404	3744122	3780338	3203612	2790753	1708634	968490	538157	239380	139139	92186
		196702	291649	2061653	1889359	4114211	3903459	3446739	3035195	1859707	997059	540674	252990	152592	92622		153147	278307	1217897	2487558	3773618	3832165	3246742	2770090	1746907	952744	537410	240755	137684	93173
		201103	289925	2092528	1924044	4130538	3869821	3432791	3045935	1860116	1014388	550509	249175	146581	100767		164776	281520	1243194	2517482	3787824	3853181	3242350	2804238	1749283	943973	541075	248156	136457	90607
		215559	302956	2107009	1921431	4120886	3945975	3475287	3047510	1876939	1019616	552704	247361	148910	94598		179252	284524	1268896	2509746	3783594	3817734	3241557	2775105	1774626	968732	543886	244708	141271	92935
		226641	308909	2131371	1957714	4091700	3950044	3485236	3064294	1859827	1019441	556905	253670	153822	97038		173448	308661	1268438	2548504	3821410	3862400	3296805	2815392	1777095	979918	549170	245841	145774	90911
		228692	316135	2164920	1952174	4104846	3924255	3511783	3051707	1858116	1018294	549123	248984	156167	98757		179105	296713	1290688	2548402	3813081	3830671	3292366	2796106	1752710	987051	533910	249828	146160	95628
		238467	319514	2186895	1954716	4097232	3957648	3504722	3071869	1858792	1019678	567984	251973	147168	95480		181509	298125	1303267	2560632	3807316	3826821	3260306	2804032	1763434	964338	565209	242147	141096	83042
		248090	323088	2192785	1964419	4119596	3966879	3493637	3047002	1888345	1023923	564721	258034	147623	94364		189590	303492	1328926	2510605	3804466	3858830	3284031	2834171	1746133	982323	557568	249956	145852	92231
		255857	330110	2222182	2004651	4121388	3947554	3495797	3061057	1866492	1035027	562693	251163	156124	96261		189010	306597	1337832	2562318	3797478	3860566	3259790	2820185	1773611	983743	550043	248654	149206	94502
		257258	325893	2241424	1954182	4091653	3951929	3487525	3047582	1891517	1019312	551015	260017	155424	104469		196959	301935	1335983	2561685	3790915	3852258	3295636	2837308	1755724	967307	542081	244789	141821	100357
		265708	331243	2248427	1975733	4094180	3915658	3497674	3042744	1861800	1022628	562068	255427	150575	99943		200898	305509	1351638	2562198	3787999	3819694	3252668	2819691	1755624	986677	551625	248215	144939	95802
		260739	328066	2250309	1968868	4125412	3950630	3503508	3036844	1869315	1024501	550768	250150	156104	94117		201971	304086	1356103	2582727	3787346	3897216	3258455	2817158	1743651	967453	534683	248827	144634	92822
		283305	342384	2263684	1999773	4127620	3927658	3481764	3030944	1884515	1036290	556725	257285	151198	98053		205083	301488	1352292	2579318	3767729	3887382	3283648	2810794	1762341	967789	546144	253450	149351	95765
		275639	334016	2262878	1972348	4102075	3901613	3489617	3057329	1877403	1024061	562833	256311	157248	97176		206350	321463	1368775	2576546	3791873	3849120	3261036	2811810	1748536	976824	551063	249197	142468	89921
		286220	333605	2258938	1977107	4110770	3917556	3459000	3054813	1874284	1017756	562564	250085	150609	98120		213300	321899	1359370	2558920	3784848	3835472	3282589	2794278	1756362	979242	555303	253555	146419	97500
		296027	335051	2265098	1982562	4103880	3955119	3468086	3043302	1868760	1037119	557268	259703	157341	100702		211840	314952	1370403	2570180	3759396	3865634	3238076	2787294	1774969	983161	544138	254805	144104	94946
		292383	341431	2283914	1988266	4074164	3908781	3465252	2990974	1849383	1037869	560213	255945	155297	98053		219955	325879	1381355	2553608	3752133	3824306	3273084	2794880	1791287	960591	546382	243700	146763	98279
		302450	331341	2253203	2002070	4079451	3910796	3464808	3027481	1873640	1036550	552752	261013	158177	102601		226126	324011	1379834	2569783	3777397	3849045	3266196	2769546	1749218	971662	542468	263812	148415	97869
		313432	343340	2269595	1976686	4078890	3927374	3498324	3029549	1877104	1031941	565297	259100	156006	96825		224595	308855	1385392	2547984	3741965	3824568	3222385	2797024	1759419	973620	556248	245797	148413	98197
		300674	336901	2267712	1985594	4086737	3919789	3448959	3001262	1845101	1032731	564395	248815	151378	99006		235818	313261	1375963	2541850	3772129	3855024	3240666	2775452	1765291	975519	550352	246732	150541	95194
		319570	328831	2259385	1976584	4061591	3915210	3425663	3039487	1876669	1044142	559916	253176	157080	95357		223127	315206	1392698	2551644	3763862	3849168	3208968	2784580	1728849	970393	548087	249000	142261	97667
		317245	346093	2260707	1981616	4080930	3940078	3462239	2989717	1849809	1042044	563773	260057	148106	93919		229780	311118	1400486	2548988	3754109	3793232	3225310	2785370	1737458	965904	555644	257640	140123	96008
		315224	329609	2259328	1998971	4053800	3917256	3463628	3016144	1848694	1038541	563232	259750	156374	92521		234167	311991	1406731	2558554	3730418	3830202	3244648	2777686	1732082	968526	552845	254109	149167	92047
		326218	327885	2276678	1968473	4045784	3949328	3449872	2976307	1867853	1037766	554215	261253	158248	99494		230441	310171	1404084	2545486	3750474	3826748	3226221	2763087	1720122	967339	541267	247109	151779	96667
		330972	329477	2249862	1988202	4063172	3916053	3467384	2982949	1875389	1052144	567980	263296	159985	98562		226920	307084	1400942	2558144	3751570	3829026	3232418	2767846	1755308	957684	559039	253392	152540	94706
		328633	325091	2257335	2007641	4075553	3935766	3452262	2973029	1862019	1048101	568471	254315	147898	98126		244102	304004	1401786	2532507	3738896	3845116	3213737	2736248	1714410	966453	557936	254056	145727	93874
		327456	326718	2259648	1962120	4058447	3904444	3429284	2976091	1880274	1025962	556875	249628	157869	99511		243095	319742	1396255	2546627	3733653	3836722	3213785	2771526	1723830	952389	547220	246366	148847	88094
		332824	332066	2267116	2002662	4027655	3918780	3452845	2972773	1867127	1035409	561999	253484	154281	100693		242005	315254	1393017	2535182	3711777	3819821	3192643	2746612	1737483	963216	552916	241874	147295	91028
		345556	328024	2258960	1987963	4075763	3893244	3454358	2995732	1865960	1034279	553860	257663	154123	98025		246712	310598	1400826	2559041	3730072	3832251	3204660	2748407	1726387	975115	539485	252425	144107	96283
		337163	333578	2241736	1976365	4039796	3923774	3412976	2971928	1847830	1032842	561682	251468	152654	94529		239983	308160	1412298	2538206	3722608	3814860	3143250	2750183	1746321	971664	548896	247403	144821	95217
		336590	319166	2255480	1947485	4052447	3876370	3412998	2969272	1858932	1023570	554956	252644	155516	97853		236256	291944	1421080	2542622	3730232	3831995	3191486	2743750	1727176	948469	544685	239728	142814	96062
		339388	332245	2243442	1988148	4051484	3864348	3391954	2941986	1828112	1041580	550992	256594	156193	97515		247743	312580	1421525	2538706	3711160	3838834	3173550	2733132	1726482	966704	539208	245521	144432	95271
		349408	323046	2240283	1984317	4068743	3899260	3404177	2963401	1852670	1030558	556929	261935	155094	99746		247128	303519	1421415	2540282	3721573	3816756	3169849	2714105	1725904	974292	546171	255898	150256	89681
		343295	321598	2235636	1963602	4049279	3877080	3403793	2966974	1828772	1027857	546172	264247	158982	101325		240901	308411	1415255	2537867	3732882	3800532	3196924	2726439	1719550	963228	532061	247935	145830	95519
		339943	314541	2245837	1963215	4022531	3860410	3409752	2965768	1837027	1024051	555757	254313	146237	98342		250852	303767	1425796	2530251	3678637	3830980	3189066	2729946	1720011	978352	546548	240846	146978	93539
		349837	328451	2232706	1950594	4025992	3876445	3389935	2952524	1852346	1040426	558635	259585	153206	97969		251067	295745	1415974	2544953	3677621	3816529	3174876	2726174	1716802	947703	549934	255374	141551	93343
		349352	321970	2214820	1978105	4023434	3897274	3432848	2917317	1841154	1021308	543579	258556	153523	98508		250276	303276	1393621	2549525	3711472	3828294	3178193	2714940	1712757	960998	527345	246845	148409	92444
		352993	313447	2202703	1996107	4045388	3865094	3388885	2926138	1831094	1011048	549931	258913	159496	99686		257325	300861	1422224	2532073	3723328	3778658	3156529	2692099	1719199	967746	537437	249393	145749	95074
		353357	316989	2251613	1952729	4028574	3876408	3383494	2956931	1822077	1017407	541710	255566	162749	100715		266010	294767	1380606	2548479	3690200	3782980	3150641	2689856	1700148	952624	530954	246114	146270	95349
		362666	317058	2264114	1991603	4028671	3849944	3385632	2954468	1822924	1019282	559719	263434	153793	97039		258180	293372	1383870	2535664	3671321	3819323	3158491	2708518	1706550	940155	553196	247731	145496	98259
		362769	320471	2234116	1981231	4008236	3896485	3367174	2925911	1830506	1010286	561274	253461	164483	105053		262321	295697	1416051	2548342	3676506	3795545	3201345	2706808	1683492	969051	550022	246160	146167	98649
		357873	308164	2243882	1934717	3993581	3892851	3377374	2890502	1811891	1022270	547793	252006	153586	103380		259254	290619	1423087	2533515	3713142	3793146	3169674	2692493	1701191	957732	534377	252044	145990	97233
		370833	312422	2213611	1947430	4025805	3884848	3356249	2945960	1810935	1013407	556434	255735	154837	94935		257397	294782	1396078	2518830	3680096	3791600	3145928	2683084	1713563	931007	542147	246284	144586	92842
		359339	320534	2212427	1934358	4022176	3877718	3354516	2893850	1805423	1024192	554648	256991	155040	102173		264002	292419	1415346	2527038	3679792	3812781	3130043	2669788	1689614	957532	543269	246299	144265	91384
		364410	316489	2204194	1952779	4000844	3895858	3384943	2899767	1832182	1030312	555563	257210	158091	103261		263644	284452	1405752	2525639	3687155	3786747	3142455	2697272	1687155	948524	544039	248480	147920	94248
		368332	309051	2199160	1956163	4025594	3863833	3362886	2899540	1819145	1020010	547304	249552	150119	101345		269409	295272	1408112	2512421	3668803	3775527	3140651	2670968	1693854	943438	534300	247285	143481	92731
		359867	310882	2222501	1957119	3994685	3835956	3317754	2917480	1799320	1007093	540360	252342	149055	94298		268673	285851	1413066	2507012	3637456	3751019	3117135	2684067	1690487	937094	527528	242670	141749	92986
		371980	312329	2203558	1967378	3966935	3872943	3343641	2873774	1794339	1011904	542488	245059	150561	98228		260435	291015	1395598	2505697	3675770	3776982	3120301	2665617	1686496	944151	530073	244188	146998	92544
		366002	301976	2213652	1962765	3984628	3841485	3364006	2867280	1834260	1015469	550980	249168	155152	99991		271276	294933	1376209	2513296	3625973	3756624	3133425	2673111	1687534	945457	540652	246932	145235	95152
		366804	306217	2198363	1935822	3982441	3822171	3334682	2866578	1799618	995051	545318	254195	150069	97180		270839	288812	1396255	2505642	3656631	3773133	3115212	2642835	1680735	941068	536644	245228	143507	94850

## Sheet: Inf DEP
		dsDNA concnetration / nM
		8000	4000	2000	1000	500	200	100	50	20	10	5	2	1	0.5		8000	4000	2000	1000	500	200	100	50	20	10	5	2	1	0.5
		12141	11691	10599	10384	10092	10237	10164	11037	10605	10457	9439	9584	8506	12139		14242	11847	11476	9809	11914	9733	13078	11259	11333	9080	10094	10318	9970	9167
		14058	12653	11337	8630	10164	10237	9796	11768	8994	10014	8552	8916	8188	9427		15278	11845	12136	9798	12135	9504	10017	9285	11850	10531	10161	8484	9655	9507
		14271	11022	9330	9186	10064	10283	10795	8739	9917	9695	10058	9249	8814	10210		14028	11678	13954	9328	10650	11090	8592	8960	10724	10868	9106	8964	9991	11024
		11673	12470	12540	9737	10104	9143	10097	10691	9953	10543	10172	8623	7670	8845		12754	11131	10469	9215	9952	10469	9658	11724	8628	8996	9212	9070	8553	9660
		14155	12659	8882	10362	9994	9990	10802	9989	10585	8805	10428	8802	8509	10207		13762	11763	11835	9322	9763	9393	9613	9912	11243	10064	9912	8656	10728	10433
		15985	12547	10471	11141	9873	10095	10091	10168	9648	9198	10609	8530	7494	10014		12242	11130	12761	10684	10461	10981	9943	10168	10239	10837	10164	8015	8979	9203
		3044956	2922417	2871576	2901962	2844734	3001332	3003588	2541224	1532183	826873	475389	217585	120115	81300		3071717	2822399	3013938	2968261	3222772	3261204	2696308	2868982	1550853	874767	454057	203484	139065	93886
		3199774	3194858	3142758	3206165	3195514	3312101	3285123	3068968	1948611	1086204	610241	269440	144998	102199		3330055	3145037	3293721	3267930	3467608	3524420	3441686	3224880	2016784	1127051	549052	257579	155151	102758
		3321041	3402695	3347571	3429619	3526198	3548950	3499411	3365178	2221868	1240510	650867	300477	163715	105893		3438351	3332930	3420763	3435815	3656914	3694894	3646276	3463355	2301746	1296307	621640	293337	168147	111829
		3389281	3530374	3501303	3531206	3632148	3636455	3682732	3494739	2425995	1333417	698312	315522	168009	112601		3513440	3424438	3520647	3584556	3762313	3823082	3783230	3616308	2500869	1396223	679723	299312	192940	121789
		3473955	3632280	3592339	3641087	3700860	3680650	3771145	3579387	2556007	1397836	732826	323336	184874	118853		3590649	3495649	3605362	3641325	3840339	3880695	3844004	3688966	2662056	1488822	715262	314821	189199	122952
		3552689	3684777	3685536	3677351	3770243	3766766	3806844	3634021	2642113	1415868	764656	332250	180136	115973		3613350	3547439	3704516	3690705	3868183	3889171	3899473	3739776	2785068	1514298	713120	327692	185306	124256
		3542822	3700539	3757173	3721535	3810179	3764569	3823740	3668160	2700580	1446626	762597	325671	178036	116801		3645227	3643687	3731798	3797544	3928468	3964630	3931945	3794865	2862551	1556965	729804	331249	185427	123583
		3603187	3753421	3735600	3776036	3880920	3833344	3812642	3656227	2781002	1463611	764161	315916	177053	119421		3728710	3652847	3790608	3812680	3939857	3979868	3993546	3818475	2882947	1587700	730953	332538	193318	131450
		3607755	3814590	3807588	3786508	3884327	3820322	3866457	3756753	2805434	1513838	765720	329725	195195	122241		3735524	3694832	3792905	3842010	3943349	4032768	4001820	3827793	2930324	1590045	731197	332080	191253	127036
		3603786	3771595	3851573	3844171	3895302	3882650	3871902	3742926	2827773	1511771	787589	331658	190988	131008		3743320	3695754	3844370	3841178	3995763	4048231	3965843	3894318	2951757	1597658	736941	345758	203044	131151
		3657932	3813278	3828994	3854384	3963395	3890912	3894050	3744636	2841928	1516835	770782	338254	193582	123790		3780788	3763565	3824716	3901909	4039450	4049296	3998896	3845098	2962863	1615730	738185	346642	198957	125991
		3696834	3825604	3821115	3857966	3974551	3919167	3925810	3788057	2870695	1504710	780088	333955	196267	127031		3769713	3743493	3840423	3866410	4024020	4066188	3999411	3878714	2990059	1627627	754903	342775	205056	132687
		3710198	3863425	3859897	3859277	3965509	3940856	3922425	3793033	2818348	1515195	781388	345628	189255	130713		3787207	3780753	3887152	3895588	4024213	4114035	4069778	3897421	3011222	1622199	748047	338465	193351	138454
		3699992	3857344	3864730	3899128	3984952	3947613	3940717	3786617	2848667	1528708	781544	334374	191703	128452		3807676	3788032	3881397	3893552	4061341	4133947	4070347	3876238	2976420	1623309	743868	340089	194591	136858
		3686638	3859659	3887444	3902611	3982907	3926442	3948722	3778919	2863016	1517400	778314	336331	194149	129994		3833201	3838672	3888442	3888054	4033873	4119797	4045147	3928319	3000489	1630858	767768	328330	204459	133167
		3643940	3848009	3877562	3904526	3948130	3938884	3933650	3759454	2837252	1528730	782364	341184	194860	126396		3795920	3757653	3902141	3953394	4050999	4114339	4058936	3918841	3019802	1644917	750517	341025	207238	133818
		3651651	3819346	3894639	3875757	3952315	3925850	3920618	3795178	2811059	1521474	796974	347420	193943	128944		3764164	3770879	3908486	3913811	4015858	4103317	4052077	3889436	2965732	1635540	738766	345688	202905	123217
		3621807	3852835	3856925	3881670	3957963	3906140	3910442	3763018	2829694	1525586	781865	352534	200485	129436		3720359	3751760	3887877	3896114	4044203	4113660	4109641	3881113	3012350	1614113	760800	334375	202936	138397
		3568929	3807568	3839759	3852593	3917359	3915028	3912542	3752645	2818721	1529237	768345	337240	185856	132020		3751594	3741197	3865106	3875948	3996611	4121591	4055320	3879243	2967286	1647680	759276	356875	200946	138138
		3568935	3741513	3807346	3829581	3935539	3925626	3925135	3747025	2786108	1532133	794915	348856	194350	132230		3734294	3702504	3889983	3905753	4018138	4100083	4085540	3875343	3012444	1640313	758944	336232	203241	139080
		3531472	3752606	3809010	3814205	3939607	3903093	3902231	3749447	2773585	1542306	787592	333001	195136	122801		3711487	3737220	3868903	3904983	3987785	4131660	4052365	3861025	2972225	1620114	723200	344677	194286	137879
		3540246	3770197	3778119	3814594	3927556	3901984	3923984	3769059	2808530	1521812	790421	350185	185606	127146		3694016	3733728	3884088	3872981	4002919	4089216	4065396	3889287	2959830	1627514	779601	347048	202660	136236
		3549960	3770771	3778895	3815412	3926055	3900969	3900336	3744202	2767614	1533742	787295	339472	188277	132776		3719244	3740674	3840880	3858955	4033583	4086864	4064412	3871024	2976946	1627200	751582	335243	202428	133501
		3539436	3788478	3761767	3825845	3889271	3875573	3918751	3732457	2756486	1530495	793376	339154	191345	131227		3710243	3749262	3864763	3868250	3998481	4110084	4067357	3881735	2979535	1625442	754110	352745	198127	134920
		3489340	3743873	3816290	3834892	3932691	3860175	3902655	3750484	2770850	1524131	790516	348210	185868	131441		3732079	3746064	3834616	3897590	4006178	4147246	4044667	3857662	2954017	1628337	749597	338396	205665	135088
		3524031	3772427	3769888	3821895	3916327	3878225	3896747	3709139	2759404	1512142	782551	349102	194048	131025		3720000	3740497	3851980	3905765	4011351	4127955	4071314	3858190	2940308	1635128	747282	349017	202177	133280
		3500775	3783878	3797897	3799308	3919619	3849562	3871621	3723199	2779662	1520023	785656	336376	200271	137827		3713550	3701622	3869210	3853753	3982447	4136947	4034841	3839994	2916550	1618632	748593	336103	202637	139498
		3517675	3758164	3825229	3837999	3900056	3888715	3879722	3725585	2728848	1509561	795694	340404	188971	137434		3710474	3692502	3845932	3856183	4009937	4117729	4062176	3842146	2913374	1619085	727449	342278	202476	139360
		3485135	3732688	3795395	3803711	3979036	3851358	3857749	3704758	2739743	1512005	786429	343758	191221	131662		3774055	3716112	3854052	3873191	3980477	4091058	4036401	3859707	2942211	1609122	730912	348484	207180	129528
		3491141	3754212	3775944	3787686	3918843	3861425	3922417	3723276	2753807	1524225	780294	339513	201165	129361		3730686	3711145	3844269	3865937	3997162	4090094	4040252	3832277	2968005	1637799	757102	333718	206654	136914
		3464200	3753276	3791629	3854860	3888947	3833405	3867516	3699452	2730135	1528534	791341	351129	196537	131175		3722551	3685467	3797974	3843408	3982831	4116130	4036873	3866771	2950905	1607049	736532	333100	201920	139803
		3490312	3745995	3757979	3797907	3898279	3864826	3887219	3710741	2768031	1513781	794609	351389	196013	139729		3732153	3715179	3833350	3857530	3982640	4077581	4040761	3824699	2931525	1628341	740423	346324	205397	134860
		3483351	3777146	3778531	3783955	3900999	3860291	3916648	3713371	2716098	1507551	779714	339748	195969	133135		3684715	3700539	3849017	3871884	3999544	4087785	4060171	3795759	2913171	1609082	717544	337166	196134	136964
		3439971	3729240	3768318	3814196	3868494	3833300	3856424	3683510	2721604	1494881	786196	344747	193530	133599		3713094	3736141	3837055	3873329	3998780	4075021	3975835	3829277	2928378	1633077	742998	335758	201908	135650
		3453785	3732648	3723588	3771916	3873549	3883489	3825222	3685639	2716498	1498899	786389	342509	182952	124609		3733957	3709403	3842085	3802347	3971593	4075940	4003668	3805940	2939783	1629042	725577	340021	197522	135912
		3438325	3717669	3730421	3773074	3851502	3831449	3839325	3677678	2740062	1510063	777694	342712	188720	136259		3683849	3702226	3817159	3855923	3972301	4092256	4021367	3847365	2892306	1605100	724275	342662	201711	145437
		3470026	3733628	3783266	3798753	3799803	3881686	3838456	3665058	2697705	1485770	766673	345574	193099	131357		3683466	3697991	3804657	3824248	3998315	4080290	4034627	3827763	2940078	1624291	719694	342040	209814	133845
		3429168	3723231	3724716	3767146	3821288	3845093	3836414	3696278	2677541	1485400	778955	340528	196326	128750		3645348	3679402	3801254	3832064	3969722	4073562	4022143	3779101	2886668	1625908	706135	344140	208597	137149
		3402160	3700823	3720630	3758268	3821939	3807415	3843151	3678636	2725278	1509628	766996	330627	198023	137133		3691611	3700581	3789664	3798953	3962201	4136505	3982098	3791458	2912639	1608063	728540	337101	202839	129571
		3425566	3722503	3710046	3773555	3835878	3819660	3834212	3642287	2728464	1459170	757601	337136	197144	135094		3675326	3706015	3796153	3805430	3915333	4051306	3972002	3813369	2895214	1594265	717756	345548	206230	129558
		3426907	3679602	3711407	3771760	3800998	3754066	3823300	3644495	2691087	1496524	784252	349651	193562	135287		3684853	3656610	3800810	3806566	3952037	4041304	3963619	3783476	2894611	1574869	713022	344635	202385	136687
		3367913	3725334	3747433	3749861	3804749	3815336	3832723	3608690	2669910	1466697	777886	331932	186298	130530		3660901	3666747	3828254	3807922	3975319	4094470	3969640	3786674	2887312	1575161	718191	338913	201567	146242
		3419466	3660938	3712343	3731509	3792856	3782683	3790714	3641355	2683988	1500529	761331	340752	192452	124885		3636830	3665438	3771444	3795088	3966121	4034940	3974582	3786061	2844038	1572463	700865	327756	197547	133944
		3396974	3658625	3711886	3694634	3830046	3787060	3794403	3628806	2691229	1497615	778756	331953	197229	136464		3654019	3640107	3768340	3814626	3922148	4035206	3983440	3787407	2844832	1604920	717777	350660	201534	145866
		3397015	3689950	3753407	3728579	3792287	3769118	3802100	3619033	2688159	1469341	764770	344102	188056	130736		3683771	3673629	3739484	3807246	3937215	3996586	3958803	3786217	2832428	1614098	704967	337945	207182	136008
		3347190	3678018	3695075	3712446	3790059	3777487	3811986	3626259	2709459	1458612	770375	334174	185827	133828		3621462	3656660	3756605	3769764	3929309	4037284	3973572	3708684	2858354	1595414	701636	332133	203567	131850
		3360228	3655529	3708258	3658580	3841302	3767261	3777365	3598974	2675424	1486689	778210	343964	184490	134420		3630252	3674387	3739530	3792112	3884935	4001916	3949265	3751485	2864560	1572937	706853	347340	203232	132735
		3362847	3641655	3679631	3701424	3782127	3741761	3795983	3607857	2669746	1455165	746785	340117	191987	130274		3640156	3671830	3786579	3797209	3926650	3974113	3939829	3765095	2828144	1594434	699174	348103	207383	135152
		3329473	3687125	3668550	3741014	3772008	3759874	3772273	3603544	2659421	1455417	765879	334975	195373	132433		3559672	3595123	3739790	3768098	3936052	3985619	3954183	3681560	2830539	1583834	685378	342210	198214	142034
		3343591	3650930	3701322	3684999	3779332	3767995	3712594	3561592	2673956	1441870	758192	339929	196731	129038		3597500	3628816	3749366	3761505	3909098	4024713	3915033	3773756	2829445	1567037	690695	334118	208342	133565
		3313661	3615328	3665401	3708011	3774304	3743744	3774390	3593334	2638156	1466480	768307	336147	191351	136339		3650465	3632052	3759381	3742585	3896261	3964770	3949420	3734025	2819375	1595230	697318	328055	207138	144171
		3299258	3604440	3655460	3684460	3700566	3744804	3763589	3568891	2646980	1449738	756147	339866	198870	134280		3599168	3659688	3742150	3731255	3888198	3985650	3908080	3756639	2814837	1577249	698669	326399	196578	141155
		3323897	3626780	3635859	3671032	3755690	3737063	3741828	3539378	2657943	1452932	742851	330789	192549	130105		3579487	3619011	3727741	3731741	3896089	3979463	3927850	3721389	2850240	1579117	681634	340882	199170	144043
		3288360	3612311	3600534	3664832	3735287	3743665	3725756	3551207	2657815	1449680	763759	327942	200024	128161		3531643	3609751	3693176	3747075	3886424	3968167	3910452	3698461	2824978	1568697	690277	329003	207013	142576
		3291853	3580753	3642147	3646367	3734525	3706087	3706530	3557523	2636312	1435199	754850	342296	196541	136816		3592237	3608609	3732087	3706563	3841043	3974974	3894087	3710049	2815632	1558662	687420	334311	198981	141011
		3251981	3584220	3627299	3625944	3702073	3659966	3710017	3542758	2631513	1445401	765835	333014	197240	138880		3607182	3619862	3675795	3725834	3832875	3950700	3891709	3725272	2839124	1561270	676257	329921	204047	137395
		3273517	3558011	3622743	3641998	3750556	3685349	3717239	3531687	2607438	1436340	748326	323154	195952	133408		3565705	3568150	3668846	3745366	3840558	3928865	3907512	3683348	2795125	1547355	664050	329430	196185	140101
		3264822	3606135	3607339	3622277	3715038	3683386	3702105	3525592	2619411	1429294	761043	326622	183240	132869		3562672	3558229	3684453	3686947	3828582	3931751	3932106	3681578	2813821	1534749	682424	337179	206977	142643
		3258639	3569027	3592988	3661661	3681683	3692594	3703074	3512557	2608973	1419105	746687	331743	189141	134750		3543618	3573387	3692648	3662298	3821002	3927135	3866823	3670670	2785886	1558845	679069	329506	203410	139743
		3234161	3566707	3589912	3638107	3688463	3671636	3683554	3500126	2607139	1419597	750987	326614	186635	136145		3545767	3550876	3676193	3681739	3819442	3909378	3871155	3677079	2782360	1544331	670622	328856	198234	139769
		3223197	3609564	3579224	3597093	3683554	3655866	3687832	3533179	2613269	1420359	735485	330865	188525	141157		3527006	3569722	3664899	3652247	3812788	3931103	3881344	3669417	2755931	1519687	674978	329527	201178	138996
