# Supplementary material for: Expanding detection windows for discriminating single nucleotide variants using rationally designed DNA equalizer probes
Source: Nat Commun. 2020 Oct 29;11:5473. doi: 10.1038/s41467-020-19269-9 (PMC7596233; doi:10.1038/s41467-020-19269-9)
Supplement: Supplementary file 4 — Source data [file 41467_2020_19269_MOESM4_ESM.zip › DNA-Equalizer-Gate-Source-Data-main/Manuscript Data/Fig. 5/Fig. 5. TT42. Simulation.xlsx]

## Sheet: Sheet1
	min	max	Net
	46568.5	4.01738e+06	3970808
	SNV19T		Yield				FL				WT19A		Yield				FL
		[DST]/nM	100nM	200nM	500nM		100nM	200nM	500nM			[DST]/nM	100nM	200nM	500nM		100nM	200nM	500nM
	Correct	0.1	0.00228634	0.00228651	0.00228656		55647.1	55647.8	55648		Spurious	0.1	0.00029855	0.000320394	0.00032774		47754	47840.7	47869.9
		0.183298	0.00418397	0.00418456	0.00418473		63182.3	63184.6	63185.2			0.183298	0.000512675	0.000574799	0.000598295		48604.2	48850.9	48944.2
		0.335982	0.00764624	0.00764821	0.00764876		76930.2	76938.1	76940.3			0.335982	0.000853501	0.00101601	0.0010886		49957.6	50602.9	50891.1
		0.615848	0.0139389	0.0139455	0.0139474		101917	101943	101951			0.615848	0.00137166	0.00175645	0.00196927		52015.1	53543	54388.1
		1.12884	0.0252958	0.0253177	0.0253238		147013	147100	147125			1.12884	0.00212745	0.0029471	0.00352718		55016.2	58270.9	60574.3
		2.06914	0.0455312	0.0456039	0.0456238		227364	227653	227732			2.06914	0.00319448	0.00477211	0.00621626		59253.2	65517.6	71252.1
		3.79269	0.0807572	0.0809951	0.0810592		367240	368185	368439			3.79269	0.00466568	0.00744333	0.0106905		65095	76124.6	89018.6
		6.95193	0.139572	0.140335	0.140534		600781	603813	604603			6.95193	0.00665999	0.0112033	0.0177785		73014.1	91054.7	117164
		12.7427	0.230815	0.233199	0.233782		963091	972557	974872			12.7427	0.00932831	0.0163352	0.028379		83609.4	111432	159256
		23.3572	0.355723	0.362966	0.364544		1.45907e+06	1.48784e+06	1.4941e+06			23.3572	0.0128572	0.02317	0.0433216		97621.8	138572	218590
		42.8133	0.494374	0.516285	0.520239		2.00963e+06	2.09664e+06	2.11234e+06			42.8133	0.0174685	0.0320815	0.0632559		115933	173958	297746
		78.476	0.6011	0.661768	0.671838		2.43342e+06	2.67432e+06	2.71431e+06			78.476	0.0234123	0.0434624	0.0885759		139534	219149	398286
		143.845	0.56361	0.762963	0.7928		2.28456e+06	3.07615e+06	3.19463e+06			143.845	0.0217967	0.0576752	0.119343		133119	275586	520456
		263.665	0.433345	0.756339	0.873871		1.7673e+06	3.04984e+06	3.51654e+06			263.665	0.0158303	0.0582798	0.155198		109428	277986	662828
		483.293	0.30215	0.64631	0.913099		1.24635e+06	2.61294e+06	3.67231e+06			483.293	0.0113211	0.0426668	0.195298		91522.3	215990	822057
		885.867	0.194228	0.504905	0.870356		817811	2.05145e+06	3.50258e+06			885.867	0.00796176	0.030544	0.154136		78183.1	167853	658612
		1623.78	0.117671	0.358099	0.791054		513817	1.46851e+06	3.18769e+06			1623.78	0.00549667	0.0213664	0.114363		68394.7	131410	500680
		2976.35	0.0685427	0.232852	0.674273		318738	971178	2.72398e+06			2976.35	0.00371827	0.0145914	0.0818089		61333	104508	371416
		5455.59	0.0389506	0.141824	0.52701		201234	609725	2.13922e+06			5455.59	0.00246033	0.00971966	0.0564384		56338	85163.4	270674
		10000	0.0218004	0.0827068	0.373527		133134	374981	1.52977e+06			10000	0.00159055	0.00631223	0.0375942		52884.3	71633.2	195848
