# Supplementary material for: Expanding detection windows for discriminating single nucleotide variants using rationally designed DNA equalizer probes
Source: Nat Commun. 2020 Oct 29;11:5473. doi: 10.1038/s41467-020-19269-9 (PMC7596233; doi:10.1038/s41467-020-19269-9)
Supplement: Supplementary file 4 — Source data [file 41467_2020_19269_MOESM4_ESM.zip › DNA-Equalizer-Gate-Source-Data-main/Manuscript Data/Fig. 5/Fig. 5. TT42. WT(Spurious).xlsx]

## Sheet: 100nM DEP
		dsDNA concnetration / nM
	Time	8000	4000	2000	1000	500	200	100	50	20	10	5	2	1	0.5	0		8000	4000	2000	1000	500	200	100	50	20	10	5	2	1	0.5	0
	-5.5	18815	15234	12414	11121	11654	10053	8303	10978	8993	10138	9607	8538	8537	12121	9757		17677	14471	11120	10512	12417	10129	11123	9833	9758	8690	10368	9527	9298	9222	9453
	-4.5	20472	13441	15430	14895	12905	10307	8551	9772	9695	9700	10770	10541	10386	11531	9239		16257	14579	12973	11070	10079	9161	9544	9086	10309	8781	10463	8702	8016	9850	7102
	-3.5	17600	14232	15383	12319	9490	8722	9107	10407	9641	11020	10102	10100	10327	10331	8263		17753	14224	12776	10326	9409	9026	10102	9258	7880	10101	10406	9795	9872	8874	9486
	-2.5	17268	15044	13275	10364	10283	10360	8137	11282	11203	10286	11592	8213	9671	10208	8750		15651	13425	12736	11353	10745	8441	10590	11053	9057	10897	9825	8750	9898	7829	8827
	-1.5	19098	15554	13241	13086	11394	10548	7775	9854	11700	8776	9007	10546	10699	11396	8314		14624	14777	11312	12547	12468	7850	10852	7697	12009	9467	9622	10237	8929	10853	8084
	-0.5	15910	13208	14364	13898	10809	9958	10115	10192	10887	10426	10116	9033	9883	10576	10736		17214	15903	12736	9727	11503	10732	9803	9264	10113	10497	8338	8185	9033	8801	8724
	0.5	46814	35186	38886	43423	64143	112496	110060	108212	70822	62901	48177	38859	42020	37237	31224		42433	38735	39036	36963	66916	107581	111071	101708	69311	65068	53270	42480	37926	33071	30989
	1.5	47681	43431	42502	52624	87548	155881	161202	141315	96677	75082	60295	43881	43499	41095	32589		43412	37139	40151	44643	82973	148572	145135	137281	98306	72123	53792	49457	43801	38538	31037
	2.5	50238	45421	42627	61474	103939	204128	194890	181972	118069	90825	69556	47659	45330	41674	34230		45789	45316	43997	48354	98968	197095	184356	163570	113873	87177	65120	51231	43080	38964	30968
	3.5	51689	47957	45700	58310	116919	245142	233221	217861	142835	102977	77377	60247	46391	41872	35180		49028	42171	41238	47856	116144	230955	216755	199981	135237	101787	72990	53308	44196	39531	34480
	4.5	51729	51352	52045	66002	142304	286159	266663	254637	169348	118409	90013	61145	50154	48742	35485		51085	45312	46013	58337	132763	261739	254793	225127	146426	118565	80572	57940	49919	40626	38217
	5.5	46986	50888	50497	68703	148923	297930	301840	279647	181753	130894	96029	61268	51181	47907	36883		46643	51330	45632	60401	143749	299827	284125	252426	177427	133699	91496	61256	48517	44068	37506
	6.5	55052	50362	49886	69144	166885	335981	339670	299914	206082	151338	101863	70139	53774	50412	35152		52124	49536	51486	57914	159811	302518	313513	281469	188106	140045	101041	64252	48597	42894	33116
	7.5	54500	51129	50425	70411	175574	350896	361410	332281	225244	152414	113903	70874	51980	48520	37232		52983	48985	52361	68729	165085	345562	327998	299385	203007	157108	110300	73291	55404	46090	37864
	8.5	53469	55435	48145	76792	173556	358483	375373	353566	236626	173242	116172	74795	56515	51259	40427		49903	50766	52580	63342	176001	358366	346307	325931	225175	164647	113178	75416	60187	45048	38380
	9.5	56528	54872	55193	80306	173862	383132	389358	360985	260617	182408	127863	82839	59248	49821	39999		51858	50754	51147	63642	179595	368593	356198	340045	232908	182390	120766	75210	56578	49335	36703
	10.5	56195	51939	55717	74999	185165	388457	386513	393436	265744	189314	133672	88499	63254	52319	42482		54033	54820	52063	66531	182884	382167	376427	349311	249615	184708	131195	80168	62133	53323	39803
	11.5	54986	54283	58933	77905	186993	387109	415775	386773	286574	198640	143035	89844	60468	53239	42673		51646	49128	52443	70065	184381	378414	391120	360927	252856	194148	132773	80679	62435	52990	41575
	12.5	58505	49828	58421	76070	186111	407115	400330	405762	296386	210009	144884	88921	66993	55724	41226		57299	51538	52407	65423	183382	403263	407273	364528	261097	198216	138726	85503	65732	53676	38629
	13.5	59187	58239	53989	78898	189351	399820	415720	418286	302967	209927	156062	90807	66421	57205	41808		53148	49777	51583	65235	185144	405850	396482	366353	270777	201971	140262	91806	63190	54671	42433
	14.5	55611	55451	61451	75642	183578	401434	425947	427822	311534	212757	155793	98309	71929	59455	41994		56519	52029	51391	70886	189437	395865	399487	389943	272056	210762	144067	92347	65053	54633	38850
	15.5	60929	53767	55334	81412	189468	409034	427163	428989	317745	227351	153695	104859	69295	63764	43300		55455	50175	56399	69611	184542	416388	408692	375290	285730	216293	151630	89829	71345	54445	41402
	16.5	55778	59101	55931	75134	191811	410617	440141	435400	328599	225722	160680	104070	72033	57875	41040		57553	52029	55257	71700	189821	400926	407240	394673	287830	222630	146365	98581	65301	57318	39056
	17.5	58903	56359	56051	81353	187965	402409	435378	430264	320561	237568	166945	103655	74837	60515	43996		52845	59180	54037	65908	188531	405734	409839	388556	292616	223033	153809	97787	74353	58076	41214
	18.5	57979	57900	60346	74998	189347	409892	426271	433660	331266	240946	162128	102356	72217	61433	43457		49866	53755	55729	70854	195579	407370	421393	401944	298478	224983	156442	106160	74801	60402	42512
	19.5	62283	56030	57366	77951	184835	404528	440446	444585	330435	244422	171978	106876	73988	60516	40948		56465	54568	58694	71443	185391	409166	420927	391018	292779	238281	161958	94887	70257	58366	43652
	20.5	60666	56778	56778	79347	183570	402158	438555	441937	326825	243874	171263	104153	76869	65140	41696		60310	55001	56181	68405	185121	388416	418248	405782	297163	236747	162163	99840	76706	57549	40184
	21.5	61005	56167	59654	75028	185522	399443	441197	444308	352428	244064	174336	112438	71368	60341	44401		54387	56383	57477	71447	190568	394577	413610	395294	305267	239948	165171	99670	77229	60557	41797
	22.5	59677	58175	58814	75387	186570	401517	439116	440937	330602	246198	184147	114256	77117	59499	42123		57440	57582	59815	70758	185673	403210	418452	398515	307409	237857	164293	102003	72422	59799	42366
	23.5	59483	60024	58277	82310	186190	397594	426787	441706	340576	256543	180561	111598	78249	63965	41982		59209	53475	56174	68652	182422	391347	421837	395585	309781	238068	170759	111973	79908	59608	44047
	24.5	61880	58708	56779	75758	186312	400319	428742	446632	342884	249487	185011	116943	77480	67093	42549		58895	56691	61136	71605	180872	395129	410344	391528	302793	241577	165771	107173	79552	60494	44467
	25.5	65856	55864	58080	77374	176628	396128	433085	448987	342167	247597	186476	117537	76093	64495	44778		59786	57337	58438	68771	187699	393279	417141	398530	314420	244594	169610	105930	77589	61292	42971
	26.5	58748	57232	58432	80585	178172	397567	429660	449819	341792	253370	184638	111648	77545	58156	46009		56087	56809	54898	70476	183621	397305	423889	392366	308026	241598	170793	104648	78322	61181	43064
	27.5	57086	56058	59861	77277	177906	391835	435594	448273	345194	258863	195080	121213	77498	68352	44509		55463	56665	57859	66043	175356	389522	421720	389723	297193	248854	169042	106324	79465	60082	44021
	28.5	56315	56233	54003	80142	177015	386684	433174	442834	351511	257754	184939	118306	74972	62393	41657		54932	57230	56130	67171	179360	400070	406964	401422	313115	252092	173630	108985	76095	61755	43095
	29.5	57761	59194	59588	74757	181215	394333	435337	443059	342668	267560	180276	122942	84126	70226	45560		57086	53996	58214	65443	178771	390466	409656	401633	311527	241491	173515	103115	78942	59873	43894
	30.5	63984	57454	58176	76703	177914	386181	423269	431404	347782	256091	190586	115988	85273	64332	44776		58140	54404	57667	66640	186290	379449	413876	390281	311408	246112	174362	113098	79542	64351	39449
	31.5	58495	56040	57938	79345	183668	384479	434228	429123	348191	249877	187770	121784	80908	66746	45510		56886	57513	59178	67860	185150	382212	409086	397145	305859	251629	175566	112643	77571	64118	42887
	32.5	61541	56294	59139	75529	174816	391747	429875	436518	350079	261772	187984	127864	81321	64761	46229		58735	56988	58555	69551	172496	386566	412576	396295	314166	247203	173759	110281	78775	62382	44324
	33.5	58851	55579	55810	71884	174628	382299	426266	442918	350795	268679	192951	122305	85646	68766	48076		58102	56823	64711	64303	179298	388138	401889	392244	303947	246176	176994	114854	85240	64227	46079
	34.5	58387	58529	59896	71336	183731	391078	416270	433342	356576	270439	195903	124272	79283	74338	42432		60112	53571	59145	67663	177614	386557	412644	386754	325192	252658	179360	117170	80958	65664	41235
	35.5	59661	55595	57199	72538	171852	377538	417147	431950	336304	260759	195224	120621	81921	67680	46088		55649	58280	61213	71098	176215	378390	411874	388423	301029	250054	173963	116848	82632	64954	44187
	36.5	61029	57112	59737	76064	177905	379218	423868	432906	345206	264588	193632	129464	80565	72610	50881		57238	55570	60994	69519	177553	383638	399472	383433	312508	250142	186391	116067	83266	65361	49278
	37.5	61503	59984	57755	73693	178105	373020	428269	420917	351626	260160	195317	127343	83848	73744	47852		52314	57253	60436	69273	176267	382074	400810	381730	316194	249139	176897	117057	87090	71795	42522
	38.5	61123	59047	58003	73609	178367	381119	423222	441378	348644	265126	192726	134339	80989	70961	46270		62206	57019	59574	65285	170599	386838	413163	390864	311563	257631	187640	119461	84403	65390	47709
	39.5	62952	61332	58808	75048	175999	367887	425485	432372	345127	266862	194871	125901	81064	72875	45227		58523	58303	58127	69298	169943	380598	408753	383553	307928	259372	178935	119036	85924	64900	45801
	40.5	59212	53952	59123	74975	174633	369039	411291	444038	340091	265285	196820	132621	78600	70329	47622		57975	56462	58701	66017	173012	373571	400291	382178	311685	253866	185631	121544	88225	68975	46040
	41.5	61683	61444	59605	70679	177724	376588	419024	437698	343758	267932	199456	127925	82510	70408	42125		59488	55832	59022	65214	168099	383129	396995	387500	311016	244400	180244	118752	87767	64652	45402
	42.5	55781	57134	60714	75705	168775	369948	421111	427940	354701	260114	198347	130412	87858	67470	45714		63640	56545	62592	67552	170962	373768	402868	388100	312780	255682	187266	121942	83796	69295	45799
	43.5	59616	60575	59537	71776	175595	362798	405152	425590	342268	265576	194389	131032	87776	75593	48507		59580	57103	60456	68731	172482	379028	397833	374044	310429	256256	195214	121054	85622	62120	44604
	44.5	57392	55236	58263	75277	170575	377624	418532	432376	344442	268951	190987	132625	91514	68895	47306		57673	54165	58379	66988	172072	373786	394511	386963	309860	237308	184325	119844	94780	70003	46678
	45.5	56187	56178	61515	72566	172345	359358	418161	428324	347653	265957	196091	133267	88399	74792	46830		58227	55041	61565	68497	171520	370083	408302	379984	301246	251363	176193	121696	86749	70882	49235
	46.5	61671	56973	57933	74258	167860	369744	410760	425847	340218	262974	200757	131590	86504	68583	44445		60458	56471	56616	68269	168959	372658	405126	392285	303407	250082	193414	113332	89838	68169	48576
	47.5	58493	62085	55939	75057	171429	361262	409231	425212	341539	264497	199755	133321	90478	73672	49138		56534	54473	55443	70493	171463	366134	403159	390860	306933	249930	189191	127108	90213	70094	48347
	48.5	60017	60318	58559	75118	165311	378513	410122	426020	335243	259523	201986	130885	92139	71608	45795		56055	56473	58216	63080	171594	370457	394750	382380	304582	250997	183413	121600	85444	69839	47463
	49.5	58250	55131	58631	73285	171237	370721	397075	420683	340857	265587	201495	139609	81470	72636	50268		56225	59331	55342	71605	167993	367473	391851	387010	301792	249227	178793	129732	87673	68094	48509
	50.5	58087	57449	58563	74888	162995	357535	407013	426273	340676	262399	198608	137157	87599	70643	49369		58210	55110	59481	66660	166207	373218	389636	377042	301346	252734	180755	125603	92623	66972	47856
	51.5	62872	59102	57205	73831	159792	357455	400649	426023	349327	268207	200274	129896	89496	77321	50476		56214	57101	59793	64181	164784	366883	381229	374222	304414	256349	183182	127875	84946	72538	46899
	52.5	55778	62049	57194	74063	163404	364037	398406	421370	351842	267234	198136	126183	88697	73486	48167		59626	57892	57719	73090	165634	366130	397368	381429	309960	246447	186924	120955	93953	70615	46986
	53.5	58791	55448	56723	73744	167784	360713	408355	422313	345332	271430	202006	126434	89357	74681	48883		56440	56364	60665	67039	163998	363226	395884	380259	307699	251067	192272	131986	86289	70463	46267
	54.5	62294	55830	59974	74919	161806	372836	399655	414873	338368	262238	197333	141404	86459	75554	48310		58900	56369	57479	66167	167708	364725	387760	383207	311830	249123	191482	118873	86602	72671	47138
	55.5	60528	57579	59958	72149	171187	363155	412684	427181	348827	264891	196218	134985	86192	71812	47680		58902	59694	57240	68866	165882	362243	387400	378286	311900	246463	190789	125060	90821	68600	48087
	56.5	60518	55342	61617	71564	166058	358886	409617	416692	342103	264246	199499	136993	87776	71639	48950		59294	53576	59683	66200	166058	359603	396976	376632	291374	246789	190691	129857	87625	72592	48158
	57.5	59236	61712	59086	70153	160973	364152	404359	423278	336825	261550	205822	131961	85720	76552	50935		58156	59213	59669	67579	163351	350727	390380	385653	303558	262283	192350	127558	95713	68043	46478
	58.5	56295	57719	58915	73313	169443	367919	405820	408953	343788	276579	204953	135269	86895	75194	48145		61591	56805	62780	67650	168361	364491	389810	385188	299470	245269	197571	124860	94993	67877	49409
	59.5	60743	61609	60170	72112	168339	359112	394777	420167	344790	260225	206698	135985	93641	76698	50050		58957	54655	58563	68019	165845	365252	388347	376693	304664	255282	196928	122858	87270	73361	49664
	60.5	63360	58351	59300	73368	160417	364081	409789	422009	341824	267628	204243	142263	91961	73104	50990		60214	58860	59250	67869	166190	358393	382530	377257	299264	252296	188744	126621	94253	75490	47750

## Sheet: 200nM DEP
		dsDNA concnetration / nM
		8000	4000	2000	1000	500	200	100	50	20	10	5	2	1	0.5		8000	4000	2000	1000	500	200	100	50	20	10	5	2	1	0.5	0
		16723	14240	13120	11773	11472	11021	9595	10946	10876	10574	10274	10877	10731	11406		17638	13656	13654	12681	12752	12675	11553	11107	11030	12004	9075	19053	9160	10138
		18451	15131	12193	12045	10986	12420	10457	11587	13018	12109	10533	10157	10384	10685		16856	14596	13612	11058	12260	12110	10910	10157	11060	11284	10380	11513	10685	10233
		17800	13193	14254	13496	12362	10851	9344	10700	10779	11377	11751	10996	9496	11381		15151	14014	11225	10246	11680	11677	12581	11906	12510	12207	10925	11000	9724	9801
		16889	13099	12797	10903	13323	11201	12035	8781	12037	11274	10439	9233	10143	11655		19375	13543	12785	11272	11425	10822	11275	11201	10369	10141	9459	12033	11354	11204
		16916	13649	14036	12212	11448	10687	11065	10991	11523	10378	12199	10989	9929	9399		17054	13641	10078	11366	10155	11594	11142	10006	11673	10687	7807	44193	9930	10081
		16409	14274	11849	12076	10780	12980	10021	12297	11158	8953	11153	8501	9337	8803		17388	13281	12747	11385	13358	11615	11233	9713	11464	11842	8728	9183	9033	10398
		42069	35314	31955	43960	125070	126027	129387	98481	79527	61730	45979	41330	35515	33867		40617	37160	37449	45561	135492	149879	128893	104145	73192	56510	45845	39389	38624	35078
		40322	38271	39849	62982	172517	205357	183224	145184	96418	73627	57978	44642	39984	37947		44417	37718	42004	64291	199834	222428	187587	151858	102806	72354	58116	42992	39838	42704
		45207	38477	41204	76450	226494	262361	234005	177202	116938	87483	62205	51493	44004	40900		44021	42030	40212	79929	259267	288296	241794	183970	127169	87011	61834	62006	46204	44772
		41082	44245	43186	91062	280504	326402	283632	213083	145964	92444	77528	54892	44983	49900		45133	40275	47385	87452	300081	345467	286971	230644	147660	97620	75950	75032	48315	49062
		48048	45750	46500	99587	311596	368432	327433	249790	166579	107903	80284	59215	42687	48528		46185	42909	46166	93967	347366	390870	345882	258110	167343	118712	80077	59829	49814	45120
		45074	39571	49690	102959	353788	402214	359506	276986	178799	117763	88227	63623	49434	49208		44264	44640	47131	105069	381841	439978	375378	297130	182370	129313	87384	80193	54750	47301
		50222	47155	52022	108787	383845	450518	401051	316398	197595	128989	97810	63038	50174	50389		47599	43930	51076	109425	412196	470745	418967	313222	204579	135400	100276	61562	56335	52467
		47686	48799	54840	118186	402486	471003	421163	335401	215706	143043	102253	70738	54422	51127		47788	42070	50900	108261	424905	507310	445246	351607	216053	150561	106312	80365	54334	55711
		49039	44815	51900	117901	408391	497401	445071	355985	229140	148850	100911	75176	57359	48891		51871	49512	51854	115444	444697	520029	471938	365220	245535	159679	114330	69455	60791	50031
		46776	45089	52634	118864	419584	518594	472715	375803	251371	156733	109072	72100	55422	53135		46729	46416	52729	118652	453947	563225	499204	391747	256305	172711	122279	77291	64492	55879
		51240	49627	54123	124688	441887	528430	502571	393783	260085	178792	122199	74389	56455	56831		48597	45921	50789	118606	468196	572756	511060	414091	270314	176264	122905	78812	62492	54931
		48223	48824	52790	132331	428270	546141	517051	416552	270439	177050	119728	82544	61678	57948		48560	46484	52215	122825	466096	587437	533374	425399	279580	188574	121687	78024	62668	54909
		50624	47934	53909	130196	441019	550323	537022	421607	274667	183649	120453	79899	58679	55702		51867	48666	57200	126766	479571	604319	545418	437843	288307	194042	127826	83120	66225	55928
		48663	47576	55155	129121	441828	570798	527740	430482	295217	196097	131004	83994	61548	55958		49776	47553	51657	128493	474911	611888	566917	450303	307980	196917	135250	97719	67880	57272
		47168	43787	57420	128533	445036	582377	557774	442363	300624	185802	136346	84767	63864	55909		49350	49412	56352	123456	472177	608880	573043	460154	308603	204712	142798	85814	65613	55525
		55220	46876	57523	125254	441558	574787	552636	445349	297697	194639	141765	85176	62069	60618		50135	48369	56533	133350	477955	615313	582968	462476	307982	209421	130431	89842	69318	58238
		50055	49339	54330	126906	434088	579102	556295	469026	308087	198713	141376	89461	62716	59035		52148	52520	51829	126244	464806	613187	582010	473456	307273	222136	137610	85049	68758	62797
		46400	53352	55217	123381	428340	587582	578932	457220	308931	205377	145756	89108	64361	62738		49554	48032	53848	133410	477591	620895	592402	476728	318178	219174	144977	85280	70182	62211
		50633	46259	59063	124801	433610	582788	568174	464441	319787	214002	143804	87858	63475	58015		52125	44749	55026	130347	473136	630070	609446	472227	323823	221090	147589	93199	72968	60694
		48131	47263	57408	131302	436167	578720	579032	459913	316548	218459	142469	92342	65582	59049		50545	51461	57431	124577	463497	628656	603073	479263	325039	230231	143195	88271	72398	63503
		48925	46998	56665	132511	434754	593916	561079	476277	321142	217949	149055	92099	64889	61505		53402	49714	59359	124248	481702	628011	596712	495079	330289	232049	156678	89223	65996	65513
		47943	49772	55517	134908	443598	583887	582730	477275	327177	224256	148499	95783	67254	63231		53115	47891	55936	127614	455025	627746	602330	488274	333314	225708	155048	93882	77597	63170
		47423	48270	58166	129630	432335	587783	584772	473007	331102	221260	147110	92082	65882	62962		55133	47909	52739	126491	465142	611800	614298	499618	341624	234374	155385	100343	75541	63271
		49676	51353	57505	134082	425896	586179	563663	474504	326209	224634	150492	91887	64679	60460		49935	51157	56749	126982	462439	605319	596089	495745	334320	230231	149896	90942	74983	66316
		50391	50212	58931	129979	425655	592363	577880	463363	335526	220421	155405	91318	70775	70540		55171	48486	61311	122095	451217	622665	593894	501902	336323	232086	156194	100213	73001	64095
		49938	46846	54920	129526	410730	574025	574325	469092	336850	225642	152446	100023	65189	65038		55332	51888	52266	123759	468843	630285	609855	495624	335299	242482	162636	96256	75948	66567
		50894	48557	58943	127921	410269	584483	589062	483357	332801	226125	150018	93922	65763	63210		54765	46912	55735	125259	449191	614183	596934	497489	333630	236940	158220	96830	72430	62822
		48597	47720	57828	129088	420266	579171	572195	480906	329609	232990	156378	98021	67461	64246		49537	52310	52680	122502	468503	629315	594877	503867	339684	240210	154869	96159	73210	66530
		47828	49139	60358	124435	405479	573840	588501	471059	331292	228771	159002	98122	69960	63019		48406	50478	56775	127566	448493	611814	588150	504136	340177	237975	167371	99649	78273	66089
		50085	46692	56621	122787	414214	576605	577476	473421	337485	224294	161003	97762	71042	63434		49571	48648	55492	121463	450063	618401	595135	503369	347214	239312	161295	98664	77908	67657
		46552	47696	56952	125361	416399	560636	568595	479802	332648	229440	151717	93738	71701	64984		51664	46428	56185	122956	440958	611908	602004	498330	346740	249541	163933	98252	72677	65448
		48649	47631	55658	126491	401685	574967	578015	478718	327130	219027	160862	97152	70094	67625		57384	48449	54825	122183	435706	605913	596740	501046	354590	242530	167709	100433	79266	64390
		47977	48724	56895	126064	397879	564894	574404	477942	331552	233756	158960	103043	71193	63719		51936	48378	57001	124039	434555	610154	597215	510394	347200	248705	167618	96375	78282	72926
		50683	48827	55153	124927	412328	582655	572151	473113	342998	229104	158185	102979	69280	66736		53871	50321	55164	118179	445509	597000	610711	484914	343097	242644	169566	105898	82155	72129
		49383	48062	56540	123555	401536	572421	571886	476961	333568	235071	164283	101906	71312	64511		53573	48242	58501	121458	439646	602317	596245	497443	345842	247240	165913	96981	78087	67143
		48699	47525	54621	124254	403774	560450	574568	469379	335048	223889	167357	106867	69711	66764		51276	48562	56346	123751	442255	609707	597183	499620	351497	236610	161620	98388	77627	71145
		46392	50017	54038	122150	403875	550863	565557	482423	331158	236236	160138	102979	74424	69874		51358	50586	58207	121592	441769	606848	600653	503408	345774	245157	169556	101809	77505	67333
		50735	48412	56756	121409	403848	566364	563232	472131	336819	235637	162807	101382	74305	69872		49917	46504	56057	118255	427690	596964	602214	496274	349743	229713	172994	103066	84635	68426
		47268	47871	61224	120606	403113	559588	572961	474810	329384	236799	161459	102179	71688	66951		51780	51688	60015	118151	426072	594619	602966	502297	348905	245558	173016	102533	76222	66787
		49760	46649	57451	121073	392798	569568	571274	469142	334844	229771	168664	100886	73543	68211		51873	48236	50851	119824	442706	605899	589079	495951	343070	247327	171311	102166	86013	69369
		48519	51742	55003	122768	406383	575865	559711	471798	326470	235065	162936	99592	75486	70551		51257	51862	55944	124072	436724	606145	603308	495442	344766	243287	172203	106099	84366	68314
		50079	49134	56794	120844	404384	561964	570503	468564	340672	230601	158812	102691	75351	70551		52716	51261	53108	119333	432944	601374	588834	496416	349831	246308	169191	107320	83363	72883
		47295	49151	55015	116045	400298	548187	553092	471777	337121	244036	164109	104799	74371	68947		49195	47553	53973	119043	427923	596673	585511	497345	346121	243666	166349	104238	79299	70712
		50639	49304	53177	126188	398662	559153	566138	465532	336537	232991	172561	103212	77079	68878		51908	47789	58141	121853	425984	594316	589035	491687	345923	247676	164491	103846	79944	73133
		48091	49462	58831	119653	385814	554066	557866	471727	334265	236335	166607	102201	73231	68514		50434	47032	54668	118771	431834	587142	584072	487034	337753	245427	174205	101317	82094	71293
		50117	51419	54122	124840	394341	546822	561515	464345	327433	230698	166546	104546	77084	69900		49193	46878	50829	116862	426431	587894	587779	490265	336422	240086	169231	108315	80647	70441
		49588	46935	55582	125034	392367	557866	553510	464587	325201	233701	165913	104736	73235	71754		50614	51829	51758	117352	415555	583269	588119	493574	344673	253746	169817	107687	83202	72465
		49959	50346	55223	125502	383944	550356	556776	462708	330408	231157	157628	104424	75647	70299		47909	48448	51906	115659	408868	596120	585725	478676	342492	242760	165625	110654	84041	68767
		47027	46019	52827	128437	383761	546702	552471	467777	331934	241014	162028	108437	77125	70085		47457	51838	56162	117381	421794	591364	586875	488315	345014	245806	168053	104629	82679	75719
		50290	50587	55063	121101	385161	555678	556403	468410	332910	237154	160358	107062	76758	69253		48465	48060	57258	112178	424645	584705	577496	487788	330454	246115	170492	106360	82159	72792
		48591	47179	55860	123457	385177	551757	555639	470547	331323	234393	167218	110847	75990	73731		52407	50924	48226	115902	416577	585335	573678	484090	335959	248514	169946	106800	83779	69637
		45344	50300	52926	113631	384073	541524	551579	470309	323731	232522	168719	108562	80406	70933		50726	46904	56706	117422	423925	585995	573845	487495	346714	243857	175878	105661	82234	70342
		48916	50600	56480	119619	378452	549756	546530	461542	335864	224531	165321	104709	80481	70260		48720	46987	55032	111961	401608	593077	590093	476091	340654	252212	170410	100253	85043	74736
		47367	50909	52770	114231	384810	540405	553361	452229	328625	234709	167234	103535	76929	73127		48248	48092	51465	108803	403556	578120	580187	482091	336508	241699	172370	111479	83873	73975
		46362	47490	55026	122110	388924	538856	558531	460750	328109	219265	164270	109346	76378	72215		47630	46922	54788	113465	402652	571232	576485	484491	339430	247571	171375	108854	82350	71203
		49690	46733	54629	116590	377356	539036	549558	459579	326850	234165	170402	111827	73307	72122		50027	47158	57193	108236	403671	583828	575548	479958	339995	251910	174994	104763	87840	78084
		46989	48984	59194	113833	387768	541696	552570	456560	320675	226796	162558	105831	75482	69339		54525	49639	54199	116145	410802	571591	562386	479040	337666	244375	168081	104843	83440	73607
		47772	50919	55791	118285	371721	551298	544629	451830	326097	229202	166617	106615	78121	71219		50107	50578	53120	112186	401246	574081	575830	487677	343780	246309	164172	111581	84059	75934
		45913	48517	56648	116409	381494	547813	546703	455835	325029	226690	176088	109117	79269	69365		50803	48097	51172	112699	398047	584204	577364	487601	341613	248119	169839	103007	83358	78319
		48160	45664	55177	113899	368012	524127	549765	457010	317606	234271	162609	104947	79054	75861		47712	48946	53974	116663	393249	572347	576676	484706	340620	241875	167209	107715	87605	72684
		48153	45807	52564	117791	381288	541265	547916	461374	321815	229855	167628	114605	77258	74157		49097	48486	51804	112981	398883	563762	564386	476299	338560	240002	174072	109567	87550	72379

## Sheet: 500nM DEP
		dsDNA concnetration / nM
		8000	4000	2000	1000	500	200	100	50	20	10	5	2	1	0.5		8000	4000	2000	1000	500	200	100	50	20	10	5	2	1	0.5	0
		16933	15357	13790	12375	10660	12893	11181	12968	11483	10176.5	11404	9985	10892	9472		20061	15437	12904	13204	14096	12456	12079	9921	10963	11558	10661	11708	11487	10370
		17715	14801	11658	12556	12103	12548	9710	9859	9639	9823.5	10010	10983	9337	8965		16361	14787	11651	11500	10978	11871	11202	10156	9938	12103	11728	10384	11876	9486
		15911	14028	13057	11927	10502	11847	10497	12820	11172	8621.5	11318	12523	11322	10796		20241	12968	12071	12964	12814	11919	9144	13645	11626	9298	10421	9822	11170	11622
		16310	16223	13301	11193	10739	11864	10505	11485	12309	10585.5	10658	10658	9159	10206		18839	14254	12005	12008	12084	9832	11031	10732	11111	12690	11112	9081	11262	11938
		17382	14742	11586	10830	11354	10901	11876	11802	11801	9395.5	10297	10297	10075	11126		18412	16306	11122	12102	12477	11801	10221	12030	10376	9925	10900	10899	10148	11052
		17556	14611	12426	13180	12871	12119	10911	9257	10841	8241.5	11815	9929	9711	8954		18139	14070	12039	11362	13543	11136	12564	11363	10613	9636	9634	9105	12268	11440
		48463	45134	70470	133477	155133	122802	128673	80956	63584	46920	43389	40307	39306	36349		55075	54914	58450	116708	147157	124218	102840	81911	63036	48278	42808	39803	36311	40590
		47903	48929	67656	180561	198605	169388	145282	99367	76133	51326.8	46885	40086	37140	41855		53033	48738	68639	161203	217885	168465	139684	109054	68072	52890	48662	39352	37726	39141
		47011	48108	83246	235833	263497	211804	177061	125022	86935	62921.2	51343	44223	38015	42154		51644	51039	74687	216941	275548	221327	175691	129758	83127	65212	48748	44393	43496	40087
		47007	47803	88336	281696	320024	257615	198349	146280	92100	71447.8	56392	43846	39400	40583		53871	49562	82115	264724	351977	278233	207917	156579	94041	74150	54982	42670	41109	37246
		47889	48403	99941	339695	386618	310273	238524	173244	105600	81175.8	63907	47047	41538	44579		50080	54233	96444	312287	400892	312178	239215	179833	113124	83622	55956	45545	42431	44369
		46992	49503	118191	386569	425479	344949	271673	198387	127109	83966.9	67697	50962	41587	46949		52297	50885	105609	343612	460920	355808	282174	206488	125683	86685	63967	51410	46351	43534
		48977	51355	133053	428623	488224	399886	304672	220199	148181	101220	73569	50337	47224	44617		53849	54279	113954	401106	521217	395328	322631	235577	140730	104966	70599	51239	50799	44098
		50976	52454	134825	465103	528809	424493	346813	253737	156483	102516	83953	61129	45189	44957		48915	53223	120537	422076	561638	442570	357300	262162	155112	106193	80364	55994	52197	47197
		45341	54595	143999	491013	548981	459021	380725	275643	167562	115366	81422	59156	47693	52313		56501	54764	127374	448222	585254	470099	379829	295168	171629	119716	83726	54769	52701	46498
		49874	49697	151822	504947	576984	490384	398601	298886	178538	123737	86993	59292	47595	51533		55269	54972	131445	461660	620350	507397	413402	311056	190182	128516	91875	60793	50707	46534
		54323	53114	162388	517129	602239	522377	427645	316727	193221	127792	87751	59813	48753	51342		51650	54341	138647	480598	643314	532630	450822	335747	200893	132420	90613	62334	55692	48811
		51528	56302	169092	532560	616448	554374	440942	335744	214981	139396	96133	64133	52750	50951		55511	57150	142805	493109	666943	547706	468386	360320	212224	144645	94496	64112	53944	48477
		54787	57083	159383	553451	647980	571944	463536	349698	209764	147853	98162	66708	50556	52256		55933	55700	148614	498701	684858	575280	488929	367478	226353	153621	96943	64763	58413	47617
		49131	60504	171066	550462	655990	581712	483600	360945	227808	149808	101297	66921	55829	50733		60332	58147	149626	495647	695276	590718	496395	380870	240428	156353	100264	66822	60251	55668
		52007	58837	177347	547553	671024	611402	500377	375133	233924	153522	99368	69677	53100	53329		56479	57130	151536	505390	700590	615119	511741	396335	241136	159229	102087	69433	57749	50921
		56422	55425	170706	546735	676587	603171	509480	372966	251721	164471	111973	66961	60287	50802		52839	57109	155779	502743	695316	613411	556702	425743	254207	171855	110635	70693	56889	53366
		51717	58626	172940	550606	672510	622435	525238	396326	244203	164469	111672	69706	56571	49116		60230	57612	156439	513291	712792	627130	551831	423860	256477	170522	116433	74787	62333	50928
		51006	58221	179984	556626	662361	634317	529128	403285	261263	170704	114789	73974	59466	54569		55093	60795	159536	513478	730254	637804	554853	437976	262300	177720	116672	74411	60661	56214
		56170	57051	175831	559488	678109	629924	546435	421288	264409	174068	115841	74933	57851	53793		53862	59710	158334	504472	715076	639409	570192	439521	264845	182076	116744	75052	64849	51976
		52667	57023	177075	550550	684448	636761	549174	411276	259827	176707	119766	72796	61599	61951		60749	58940	155344	513263	725147	654691	578988	441935	277559	184579	116374	75568	60739	53901
		53530	60525	179225	538028	670198	658327	553617	420073	275083	176356	126175	76245	59215	54910		61315	56862	157780	512328	722660	657974	563179	448813	272806	183185	128078	76075	65605	54376
		55530	56718	180817	545648	660398	655732	565102	425717	270794	173517	118880	78497	57595	55626		55706	58253	159564	500017	728182	650491	580720	449302	275193	180356	118197	76869	59174	54927
		56705	59851	179214	543919	681119	649076	569580	427308	276815	183426	134271	76794	60568	54835		59284	52865	161443	500899	732232	677042	575628	450710	283580	191322	127926	74288	67506	58596
		52578	63067	169648	547227	672280	671497	568902	424198	281823	182729	126952	75697	62957	57049		60142	58936	161849	502036	729711	652504	580275	454798	293211	190086	130734	76982	64745	58877
		55258	58859	170089	536999	657105	665248	563674	430190	271060	189115	127241	75455	59659	58591		63362	58206	159678	489000	703810	665868	578315	473988	290720	197493	125674	79822	65158	58753
		52720	60793	176146	531956	672358	665671	567845	434824	280628	194107	129598	77387	61659	57047		57436	57409	162763	489301	720812	678932	605596	459773	286377	203009	130175	80302	66781	60899
		53580	55742	172438	533387	686586	655491	570576	441956	285574	193920	126335	83560	67219	54813		57837	61217	164335	492931	737912	661454	601258	458231	293469	202907	127848	76643	67278	58440
		51704	57070	179554	532032	681645	659461	563349	451231	286067	191635	125111	83893	59238	61118		59150	58080	161966	504408	714880	666315	596349	467285	298703	199450	138443	79098	64134	58244
		53785	56942	175509	539540	659670	670391	565935	435802	282774	197051	134407	84326	62518	55235		53276	59989	159820	489162	704776	684146	607949	470950	293677	205940	135021	83544	69091	53648
		53954	62877	179476	517743	662236	664172	570686	434943	287788	198663	129751	84903	65122	58501		57908	59422	161652	478493	719038	672382	603646	482568	307571	208484	132138	84624	67832	57162
		53304	57455	175363	520902	650768	666991	571079	437909	289032	198633	131338	84331	64002	59228		59609	58997	156824	487508	709395	669605	599243	470494	295680	207873	139473	80498	64076	57636
		54684	54375	178137	528967	659095	678124	573180	444862	288207	199274	127306	88304	65404	56744		55467	57726	163054	478102	704953	672529	604451	479282	294813	208994	142044	81507	70547	59023
		55087	60611	173493	507271	657056	655234	576325	445592	304916	204598	135263	87351	64668	57301		58227	60779	159683	480994	724578	670474	601658	471587	307524	214387	139113	78080	68225	59355
		55192	58127	169338	511763	647318	662114	568858	440320	290982	201775	137618	85767	65229	58615		55659	59227	156548	468299	692535	669722	608277	476300	301178	211362	136611	81356	70294	57393
		48372	55877	179258	531548	654094	667698	553342	450513	302599	201740	129336	84954	62455	62352		55366	54690	161167	467048	687107	670302	604327	463371	305883	210508	134584	83292	72814	55925
		53185	58174	178174	495979	655857	662769	576881	446703	295745	201264	129500	86082	65807	58888		60326	57824	155996	479844	698434	690684	607570	469290	304753	211196	138066	82944	68980	60019
		53645	61773	172221	509697	635565	654813	570930	441758	304372	202928	141915	87633	65823	61869		55575	54261	154824	474417	707478	676659	602061	466570	304334	212754	139784	85030	65973	61639
		51464	55547	173180	504426	660959	657698	557076	436660	298463	197757	134130	83793	66389	59827		60377	58925	156989	467496	708327	679957	597911	479928	304048	206996	138093	92867	71008	58096
		50940	58679	179361	511674	652819	657907	567206	435194	298613	203328	137279	84771	66473	59549		58500	56890	154336	466497	689908	659670	589464	474948	305036	212836	135168	81957	73300	61750
		53173	60838	166677	503187	655148	662291	574798	441353	301878	205220	139082	84050	65578	60948		59128	60084	153924	469198	707886	668040	603892	461636	306413	215051	140598	86246	68290	58512
		54630	58880	172434	506932	650543	652300	567885	431695	300908	203856	138432	86357	67199	58134		59206	57677	157544	461351	701037	670350	596797	470923	313469	212753	144501	86330	71988	64134
		52139	55552	174526	500191	648274	647436	552150	442366	286464	208659	145106	89820	65775	61282		58319	60123	150754	464561	686987	663983	588481	470229	308724	219015	140457	86756	72532	62571
		52757	56936	168034	498596	635379	660739	566539	431591	299555	202652	139722	88834	64890	60925		54458	55675	156743	459292	695859	665235	599848	473045	308430	211628	137305	89727	74449	64878
		52994	55124	167706	497562	629821	668148	564171	441732	291826	198135	143316	84548	68851	60630		57592	57346	154414	460972	689438	660408	606718	475903	320696	207095	143360	88459	72809	62072
		52936	59702	172186	496755	639883	658054	563743	435197	289543	202954	144018	83558	69100	60112		56465	55701	152212	463399	697161	659698	595954	484229	308516	211905	134938	85978	72973	64748
		50133	58805	172539	495368	647682	647128	561808	440332	289853	202251	141129	84191	69435	62711		52827	56546	152797	460448	689116	660041	591646	462282	302442	210600	151550	87130	68661	66132
		50679	54097	167425	491678	630519	651269	565618	436308	284758	203695	141921	84595	65780	62120		55806	60358	149681	455063	692531	653603	603073	465782	307450	212384	148923	87394	72763	61674
		49231	54864	162009	490123	642396	657400	571131	433539	290502	202284	146675	94679	69676	58021		55891	55413	155015	462434	691972	653278	594379	469317	297565	211440	141195	90978	73482	61600
		53512	55335	166536	487971	649181	651472	561211	433216	294295	209992	138005	85451	70912	60233		56590	56566	152678	451462	678080	667336	591556	479879	292673	219308	144645	88348	72944	63065
		57342	58633	163294	489802	621618	656042	568509	435266	298113	207741	140007	84797	67734	61856		55235	56594	149068	453640	684733	646262	591510	464899	295661	218447	140786	88811	73050	61018
		52305	59012	168608	481118	640104	655310	551163	432472	285682	204513	142422	95890	68583	64680		55157	54544	147420	454896	685398	665315	577133	464538	307365	213573	140216	86335	72606	63541
		49504	52774	161468	484230	633544	649780	553309	440656	295125	204348	145542	91994	65776	60886		58221	54933	147308	438289	690668	650586	591999	465625	297803	213593	148103	83205	75735	62865
		47684	60176	163446	483388	632295	649427	552878	432193	291159	200994	144417	95594	71577	60981		57400	52500	151514	447855	671725	646956	590358	471183	301092	210132	142829	87810	72028	64167
		49605	59657	160745	486150	627774	637160	557817	428826	287242	208662	139667	87600	73892	60146		53139	56561	150275	436281	679641	641677	587623	461726	302502	217937	150561	84626	74638	61583
		52895	56534	162068	476316	617559	646554	555901	437844	298846	210595	139616	92709	69854	61530		52843	56941	157799	446024	669157	646470	601759	468672	297762	221390	149240	92398	73885	65955
		49381	56559	172348	481153	627774	655860	552628	430001	292616	206501	144246	88921	68490	62914		56815	57418	145448	433032	663327	665138	594636	453565	302072	215703	143245	89608	71990	65734
		51769	56484	165564	470612	616911	651532	552416	421658	293626	209423	141626	91546	68651	60027		56071	59402	148958	439558	663292	646325	591195	458535	299962	218755	150287	91286	76635	66058
		52925	60767	165844	481835	619396	640000	559792	436279	290362	205306	142908	86949	68978	61471		55610	56666	143640	437253	667990	639931	596575	463249	297882	214353	148213	86968	71326	61788
		50554	53205	168370	468510	626789	635878	560848	425135	285468	204178	142230	91981	70971	64070		58282	56755	149267	437280	665006	638161	589399	461407	303817	214290	145584	93993	76647	62793
		49792	57351	159572	472189	619070	631256	549210	422950	286720	204610	147843	96254	72809	64994		55393	53174	143416	431276	657877	626440	586905	445628	305944	213344	145472	87905	77818	60275
		51870	52903	164816	473139	610548	640791	557295	419844	281615	209302	147628	90839	67856	57386		50222	60275	147429	441345	663440	631922	583522	460882	308464	219084	148710	89830	77842	67394

## Sheet: Inf DEP
		dsDNA concnetration / nM
		8000	4000	2000	1000	500	200	100	50	20	10	5	2	1	0.5		8000	4000	2000	1000	500	200	100	50	20	10	5	2	1	0.5	0
		13165	11369	11586	11011	9429	12883	9934	12598	10796	10292	8932	9219	9797	10229		14184	17784	11228	11448	9647	8279	8135	9145	9286	10800	9152	8358	8647	10088
		13877	11927	10117	12504	10696	12286	10046	9756	10477	11057	9466	9538	9897	10692		11920	17628	10329	11559	9463	10763	10980	9971	8958	9901	8601	8818	8888	9972
		13196	11958	10004	9352	10948	10364	11164	10584	10799	10075	9495	8332	9205	9497		13551	16669	9565	10942	11450	9854	10872	8986	10072	8481	7828	8989	7394	10003
		13676	10913	9674	11564	9964	12943	11490	11707	12433	9669	9455	9380	9454	10034		13595	15267	11919	10469	8580	10614	10034	11491	10473	10039	7346	7783	7931	9020
		11969	12771	11530	13720	9195	11093	8320	11313	10582	10361	9852	8902	10142	10579		11529	16781	11816	9702	10141	10140	10361	9630	10724	8537	9633	8173	9634	9049
		11497	11864	12302	10251	10178	11493	11272	10688	9513	9951	8858	8712	9077	10905		12224	16033	9806	10686	13541	8124	10319	8638	10028	8638	9663	9517	9224	8126
		1715998	1422530	1442964	1064809	828757	552737	369655	223021	129963	93032	65938	53754	45271	40292		1908350	1571012	1547805	1342295	916259	637934	346570	244605	132490	95814	70317	51248	42594	45171
		2814290	2526366	2165848	1759094	1338832	826819	527962	342819	170597	117070	84640	60446	54461	47756		2997261	2596647	2461120	2030485	1460678	875383	547497	349815	185050	122325	84024	60848	53491	48998
		3253868	3107762	2729663	2317315	1684060	1051533	680522	417911	221064	138447	97414	68099	56437	57120		3391350	3173348	2951099	2454066	1852520	1109538	682339	433182	226624	141530	96120	67344	53632	53570
		3401750	3395019	3052878	2695278	2003704	1266272	788700	503297	253070	164213	104978	72692	62262	55483		3559447	3458481	3256300	2814022	2163334	1301528	801078	500356	258363	166292	112242	70102	56365	59714
		3483899	3532784	3236381	2958036	2256585	1433110	879739	566713	280795	184341	116263	81458	64937	56954		3642017	3571302	3426948	3031686	2403964	1492469	916954	576630	286624	184324	120489	77149	60433	58816
		3547685	3594854	3336361	3103734	2416814	1579282	979818	617140	309733	211093	125802	87151	72526	62494		3707591	3616787	3556880	3184135	2613332	1628625	994037	625442	322160	195833	126143	74733	65690	62192
		3516452	3627420	3439782	3219058	2578287	1715168	1055833	673598	340443	211856	133315	90332	72489	64387		3653172	3668522	3567459	3242048	2705755	1745790	1100249	666222	343660	212906	141407	82909	63714	61693
		3531762	3675852	3471343	3291009	2654730	1814306	1133492	710149	363830	228138	142958	88264	78213	65433		3712086	3655749	3594305	3322496	2841749	1823986	1183204	714805	369541	219985	149031	88453	69529	63152
		3536766	3636782	3450991	3320968	2714959	1892204	1173191	768821	380794	234525	146816	97325	74491	65481		3767462	3659950	3574892	3320601	2875904	1912734	1215442	741088	377649	245937	155574	92810	72383	64131
		3596201	3711153	3460461	3330299	2742373	1973373	1248109	783387	393065	243061	160878	98043	80246	66451		3745151	3707016	3623327	3343299	2917741	1982220	1281356	779757	402207	252229	158393	94711	72934	64956
		3615074	3726118	3481082	3351937	2816119	1998742	1271293	814121	407050	247277	157449	104671	82289	69978		3763119	3728478	3592024	3375702	2920851	2015352	1313766	801692	419219	257855	167495	95870	78480	66249
		3589343	3717083	3502757	3324630	2787097	2041395	1316781	833179	424889	265910	163227	105662	88850	69017		3759263	3714250	3617809	3350230	2936388	2056708	1311497	840809	424571	261818	166374	100286	80297	69071
		3589534	3713086	3489487	3340045	2798838	2070743	1350030	871776	418892	272349	174422	109322	86157	70268		3784283	3716518	3623628	3348279	2936426	2068573	1350207	838149	423225	263886	170055	101579	77908	76526
		3620604	3735289	3480730	3313086	2799010	2094209	1359745	860386	439173	265627	176955	108748	84379	68385		3816906	3755255	3642816	3351884	2917714	2070867	1376316	863763	442739	279710	181157	103222	84490	73280
		3619553	3754806	3535656	3337500	2805804	2103516	1379489	893174	438508	278764	176115	112786	89704	70337		3766906	3754440	3642827	3335221	2917618	2112738	1378164	873262	445318	280216	179342	107131	82717	72786
		3605374	3763680	3499209	3297032	2795838	2129407	1375840	892243	440216	289151	173984	114894	89955	75580		3806877	3760368	3666325	3338542	2928950	2104394	1420534	878759	448783	281418	187735	105387	87226	75413
		3634496	3717306	3516598	3303069	2760771	2114725	1391789	906521	456543	278828	181052	123440	88966	70699		3814954	3770046	3654800	3332998	2917240	2076898	1396470	874159	450276	281960	189608	110672	86637	78619
		3646634	3750565	3529686	3355089	2775554	2108288	1400760	917733	460687	281189	179880	121630	96703	75505		3799154	3758068	3654598	3334117	2909492	2087282	1389726	880979	452463	290813	186586	112029	87529	76815
		3612860	3744442	3510936	3303182	2765816	2101214	1404308	905382	445663	288882	193179	117365	88293	78637		3790404	3766516	3639441	3331789	2882352	2080998	1398601	896505	463307	285167	193551	108664	89635	79014
		3658086	3755612	3516420	3305114	2722462	2102307	1372476	915140	462966	289121	183862	124780	93868	73626		3807116	3762212	3626899	3333144	2892841	2076516	1407903	870655	474105	289814	192040	117581	89087	76867
		3650959	3750918	3530572	3320943	2760154	2072696	1405256	922315	463690	286614	192512	129956	93554	77914		3856078	3727358	3666708	3345120	2864157	2055760	1392929	866702	453534	289210	190568	111653	91480	78687
		3636770	3774380	3493514	3252897	2718920	2059061	1409258	907081	458383	285159	194234	123186	96350	82256		3826005	3766390	3632577	3344907	2852825	2066196	1383929	881630	462010	286568	194141	125609	92132	81605
		3600468	3741299	3509622	3280004	2754179	2045534	1390442	909029	464577	281010	191239	125142	103916	79995		3812038	3768958	3615370	3293878	2854961	2042995	1401284	880769	460244	297169	193406	120003	91408	79676
		3609406	3769438	3501200	3265796	2715247	2062204	1365962	907566	454434	287681	195224	129548	104632	80513		3803578	3772757	3657460	3312702	2809958	2017041	1392238	863729	450680	294254	206701	127129	96261	81564
		3588942	3776431	3484808	3287734	2746147	2050691	1387622	903511	456261	296128	192027	125906	99515	82262		3828760	3750543	3652560	3257322	2833777	2041670	1382758	862200	456940	297480	205662	125595	94340	83339
		3641054	3750620	3510002	3267006	2685558	2057705	1381870	909438	463873	290583	196215	127472	98874	83072		3791022	3757774	3646279	3286920	2817389	2032278	1394687	885975	451967	287568	204068	121870	96880	81112
		3615981	3762150	3478544	3259767	2688725	2031310	1351829	907756	472934	290094	198129	134311	102812	83825		3801851	3778732	3619374	3305309	2814340	2032601	1373991	851432	465116	293572	200182	128404	95974	85006
		3624088	3760214	3488380	3263236	2685205	2020957	1361629	894291	453343	290237	197039	135782	106212	83932		3848104	3799652	3638988	3295605	2825655	2008829	1359142	878911	449786	297721	199769	127435	99262	83472
		3603392	3766890	3511241	3312806	2708230	2005890	1355653	892179	456834	292743	190775	134712	102743	82693		3771266	3776144	3615700	3320768	2814694	1987891	1354738	869344	453663	295321	203177	130773	98323	83882
		3642027	3769893	3486142	3243285	2698808	2022838	1352617	897750	453831	295694	200186	131118	106726	87780		3835076	3745792	3655403	3325600	2821587	1978580	1371018	866572	452010	285987	200585	131702	103918	84956
		3593655	3749341	3480452	3256165	2685676	2011298	1342269	880416	449106	285262	197441	139033	104658	85257		3821805	3764564	3615673	3259211	2784652	2019011	1331583	859045	457440	296414	211166	130535	101505	85919
		3593278	3735160	3483543	3288477	2679487	2008642	1345596	894388	454500	285945	203155	133492	106290	84910		3801838	3737167	3655436	3234481	2806531	2006783	1356991	853208	466411	302260	200861	126654	101359	85168
		3583010	3733801	3522440	3266689	2678752	1999454	1359707	895599	451948	287783	204528	137371	107485	86983		3788170	3776199	3624010	3265095	2804952	2000984	1342152	860827	453948	304004	205407	131399	99534	85140
		3597180	3722128	3490628	3228513	2683502	1988126	1336446	869446	451569	285754	193483	132119	102579	86706		3763811	3765344	3619793	3261785	2793144	1989692	1342338	849018	454966	298041	202338	128522	99584	90126
		3579522	3745261	3452313	3230936	2661802	1987644	1344097	865425	448758	293067	199755	138469	108612	90080		3787451	3749289	3615153	3282690	2766010	1977910	1331911	854436	440024	299737	206636	130441	103613	90598
		3576310	3734513	3485819	3242564	2654799	2006916	1332482	895282	446492	289535	201526	136933	109115	88271		3810055	3740726	3627988	3278580	2758958	1980766	1341549	839042	442822	292039	201590	135600	102000	87796
		3604112	3722027	3470788	3232096	2664697	1999107	1336775	871047	452930	290143	203280	146394	108765	83364		3783151	3739664	3577429	3270523	2775345	1991606	1335460	842772	444342	291325	213141	133750	101744	92475
		3582974	3724716	3442017	3251339	2651650	2015839	1313461	874569	462301	293714	211746	137749	103717	89243		3813366	3734742	3577836	3282093	2782959	1977122	1300761	846969	461354	299314	205472	137626	103501	89998
		3600696	3713260	3450371	3197398	2667783	1994400	1318998	878398	449751	289048	205523	139537	109282	86287		3800306	3727854	3605682	3260400	2788744	1975414	1326441	848429	450835	300927	202969	134357	100151	86916
		3564524	3737370	3467981	3236698	2662999	1985440	1311037	879248	448928	285990	201187	146404	112400	91657		3780701	3742227	3614289	3265626	2764226	1972926	1327198	853760	430788	290390	207450	134344	100124	94837
		3578336	3729021	3447282	3253432	2621638	1989965	1315405	863618	449751	285015	201857	136473	108251	90383		3735207	3723040	3621074	3250167	2789814	1953653	1333518	840827	449550	297687	208497	132932	108175	90586
		3536453	3727456	3416452	3225490	2638021	1959462	1328003	875328	440571	291690	199630	145563	113020	93784		3769409	3706323	3565073	3245527	2764680	1971231	1334738	842737	447827	288358	218234	137763	107669	90372
		3539884	3697074	3460714	3229700	2615122	1991482	1329690	879831	446263	287731	206507	145035	112197	90333		3772410	3703371	3562720	3251364	2791851	1957570	1319968	839891	445148	296658	208764	138512	106554	97240
		3547033	3684366	3423287	3238939	2664376	1970482	1315994	885185	440298	287712	205936	142886	114679	89126		3789604	3701262	3603784	3265729	2785507	1953455	1313484	837968	448555	292713	204794	140258	107236	93546
		3543329	3718563	3433760	3220012	2649841	1971889	1296927	858525	449858	284554	200630	141846	113925	90654		3753298	3693088	3598500	3230743	2741835	1963754	1308099	847100	445729	289236	208526	133462	108553	93868
		3531949	3721292	3440354	3229434	2632344	1983680	1320874	878263	442979	278296	201469	144337	118045	91985		3773543	3713227	3581209	3272611	2767207	1946477	1320793	840181	440303	286861	208564	137514	108391	93163
		3546362	3703479	3425686	3209803	2622346	1970053	1331246	862118	446096	293535	199994	144964	116895	91836		3687210	3711883	3580648	3244161	2770068	1954879	1318644	831721	451687	291392	213346	140260	108399	96073
		3487146	3700982	3466641	3246440	2622385	1980136	1304518	868295	440856	290954	200018	153440	118031	94533		3778896	3704439	3576713	3221032	2733458	1948184	1314585	828595	436363	283089	211934	143468	112063	100079
		3521703	3702284	3445425	3228725	2639436	1972823	1317979	870428	445673	284232	203886	148857	115211	98913		3750591	3722941	3559276	3229156	2753601	1959156	1338415	836103	445216	290609	205245	138662	109988	98172
		3554752	3720300	3414006	3231423	2622821	1972701	1318096	891052	439708	286280	204953	150462	118235	96181		3737075	3691739	3578044	3223252	2748154	1955472	1310984	849281	441819	289699	212355	134852	107133	94193
		3510781	3653830	3434393	3206219	2636000	1962092	1320147	872930	447795	281382	205976	147239	119698	96732		3708852	3681787	3554711	3244518	2749398	1958907	1315619	829314	447219	288680	210288	137583	116743	97928
		3541974	3701091	3437190	3220301	2630602	1999606	1313363	862563	444369	292158	211005	147907	119648	95337		3734552	3658754	3565062	3229032	2755642	1950519	1320078	833973	441171	287971	213190	139243	114104	99068
		3496940	3640460	3424508	3222903	2640151	1963958	1310086	850240	443578	286337	203631	152034	118737	93979		3730592	3673136	3582836	3227952	2773540	1963916	1317135	829823	435145	296136	216649	138866	118460	100233
		3506278	3677733	3401082	3204291	2639969	1953684	1303589	860146	434242	286706	206631	148586	119056	97452		3706510	3673443	3566093	3251556	2740166	1930044	1306538	844747	453879	302742	213989	140476	115207	94434
		3476608	3695781	3418309	3217763	2625986	1978247	1311401	863843	439766	278470	205945	146446	116743	96487		3684737	3675382	3563269	3222122	2767538	1955636	1314158	831350	434180	285651	216288	147881	119196	99526
		3487420	3648231	3421116	3233260	2595942	1972411	1307250	878061	445215	281733	208838	157116	122737	95716		3721991	3689412	3551462	3205674	2763838	1958122	1326698	825932	437901	288842	218590	143179	114070	102336
		3500514	3664092	3412833	3201638	2613211	1967923	1297621	862480	438059	278302	205520	153650	123946	100899		3689490	3662502	3524982	3231712	2740430	1953863	1311752	826108	429859	288617	210739	141165	114288	99072
		3467789	3658290	3406762	3210892	2601298	1971997	1303288	841957	422421	279483	209481	153240	122764	104997		3679659	3672222	3511259	3216928	2735768	1935086	1308586	831101	450683	297236	215289	144673	116656	103534
		3456642	3634058	3405572	3210908	2600973	1973820	1295607	870875	448734	282578	203039	153221	118174	98620		3702934	3618082	3546235	3183768	2729783	1942219	1312849	830851	437001	289241	220282	145993	117934	95402
		3455442	3650691	3389075	3214096	2583697	1955052	1287716	851848	435766	282833	206168	145742	115609	100610		3675346	3676414	3543493	3214294	2737402	1958625	1314689	829271	440911	293597	212261	145863	115660	103197
		3476279	3629376	3367616	3199136	2592473	1955464	1303801	868251	437167	283632	203243	157576	122848	101919		3651470	3612821	3570010	3210170	2714526	1966575	1334731	822674	441397	278813	214882	145845	119628	104799
