# Supplementary material for: Expanding detection windows for discriminating single nucleotide variants using rationally designed DNA equalizer probes
Source: Nat Commun. 2020 Oct 29;11:5473. doi: 10.1038/s41467-020-19269-9 (PMC7596233; doi:10.1038/s41467-020-19269-9)
Supplement: Supplementary file 4 — Source data [file 41467_2020_19269_MOESM4_ESM.zip › DNA-Equalizer-Gate-Source-Data-main/Manuscript Data/Fig. 5/Position-1.xlsx]

## Sheet: raw
Correct	Time/min	P.C.	1	2	3	4	5	6	7	8	9	10	11	12	13	14	Bk		P.C.	1	2	3	4	5	6	7	8	9	10	11	12	13	14	Bk
	0.5	4169964	144138	274276	721862	1670059	2196630	2731452	2379912	1906620	1348016	967132	604431	341718	217416	163949	102303		4133150	127972	261976	696945	1743420	2649158	2810999	2390234	1986331	1536705	913428	576008	322733	204408	155485	92360
	1.5	4460494	175596	364968	1025356	2161624	2745973	3252090	2986296	2395805	1715242	1120418	709293	388594	230990	174862	100522		4246754	160363	393187	992109	2188999	3229280	3327194	2898390	2408445	1807613	1129678	685144	369849	232027	158036	95931
	2.5	4518466	205220	457846	1215336	2564773	3230281	3554670	3378024	2745744	1978530	1270342	766996	409340	249101	186632	110374		4274213	189539	481798	1197338	2580770	3646495	3707124	3235856	2686664	1954022	1257505	746221	393488	239356	165642	95157
	3.5	4504839	243718	565694	1366691	2826310	3549164	3835748	3620661	2908792	2109710	1346537	795788	434299	261821	191025	103271		4309416	214985	567198	1334720	2854944	3898028	3986627	3468492	2906768	2103218	1339785	773045	406915	257129	173012	95137
	4.5	4447194	278120	644066	1484450	3000449	3779425	4100075	3768832	3048475	2186124	1389941	840494	448734	271403	189107	109356		4295698	254808	649349	1461092	3002057	4076458	4177907	3600472	3008782	2137666	1380892	801560	423791	248241	179322	99623
	5.5	4463388	326092	707423	1571955	3151064	3908808	4170184	3920104	3135586	2239078	1418904	849991	440880	274729	191206	105693		4338066	297293	731669	1528802	3134678	4223254	4250026	3693746	3124420	2226903	1417111	798826	418527	254007	173908	102271
	6.5	4530100	393441	794319	1652974	3250757	3966694	4218335	3989097	3196278	2262442	1434602	854557	440380	280843	197493	113499		4370173	342750	804665	1631677	3241347	4275734	4317806	3757131	3197791	2246595	1418425	808380	422760	254911	178798	99947
	7.5	4535240	436896	873576	1696806	3305224	4034628	4258545	4036598	3194596	2310963	1457969	852646	447027	271835	194559	107497		4406010	402164	886256	1684671	3275902	4338455	4348274	3784495	3213960	2247629	1412172	812984	432269	262949	173461	106943
	8.5	4518415	503033	963119	1787595	3320921	4035060	4325506	4053121	3254484	2290339	1452312	851603	448743	263429	198090	112684		4390767	459052	957954	1748234	3333522	4385470	4365548	3813821	3257860	2229550	1412526	809488	421398	257735	181021	108772
	9.5	4541424	569030	1036833	1834491	3360875	4040838	4286162	4064554	3215978	2292462	1449597	849033	443407	280124	199180	114838		4396852	500001	1030462	1807990	3338748	4361805	4368648	3817431	3214307	2219850	1433851	811686	443364	266046	181116	106339
	10.5	4553448	611652	1102909	1881890	3407699	4041215	4277874	4043407	3196275	2286067	1440961	854679	444822	275560	195009	117850		4394882	558904	1107255	1873544	3332498	4351019	4365680	3827146	3218746	2241061	1422146	800484	435407	262043	180182	104623
	11.5	4527942	681471	1190921	1942912	3417998	4047252	4266020	4029088	3189122	2297690	1457550	856182	451645	278171	195093	115194		4390596	616243	1171191	1896299	3348276	4385634	4352218	3758416	3214320	2211689	1413331	806233	432868	259064	179589	112819
	12.5	4546890	739759	1228858	1995228	3401952	4046363	4279230	4003794	3168123	2287437	1456407	851806	449038	269605	190135	115254		4372910	667262	1247309	1913130	3380257	4321074	4323362	3786289	3181698	2192370	1416454	800433	430918	266145	179064	111075
	13.5	4518954	799943	1304218	2034162	3381615	3997568	4273166	3985240	3184312	2249876	1443958	843746	455630	275050	197856	121797		4404772	727960	1308536	2001054	3402748	4307521	4335446	3763970	3202620	2206594	1401048	787250	430045	262746	184188	108883
	14.5	4512237	878484	1340359	2030756	3393933	3975670	4256758	3982906	3158083	2269430	1461052	834349	451269	268328	196764	115484		4378720	758530	1359766	2016158	3372984	4300206	4324066	3745804	3177702	2191632	1418164	814953	428127	267775	185818	111562
	15.5	4488760	934561	1391521	2085890	3405354	3987165	4239612	3951288	3170163	2282966	1432767	846788	441280	275492	193566	111548		4359927	814528	1394838	2024693	3388632	4299088	4263984	3728045	3155087	2169194	1392709	807013	426444	264946	179207	108323
	16.5	4494778	983099	1471416	2110510	3423014	3964272	4171344	3961210	3130267	2237793	1433597	831943	455283	278596	201096	113694		4313912	872381	1442250	2062277	3376157	4249779	4263210	3726024	3199492	2210357	1397423	808508	427933	257860	179085	105866
	17.5	4502870	1042929	1474887	2131104	3395519	3967146	4171632	3933552	3142234	2267445	1424050	822682	449176	279857	205499	127526		4340922	912925	1482393	2089979	3386483	4260584	4241261	3711216	3132184	2185905	1385952	807074	430928	263802	179924	114185
	18.5	4525038	1075610	1542388	2157984	3353155	3882062	4203720	3909989	3133632	2214908	1413865	831436	452073	275647	197000	120186		4404173	944971	1542655	2111700	3389432	4276224	4250244	3683872	3124733	2173783	1402187	794435	426188	264877	183073	115499
	19.5	4526523	1123526	1561939	2193889	3380647	3918724	4171072	3909135	3096305	2234888	1430959	852253	445315	272531	199933	123429		4388109	1006726	1572521	2126379	3382179	4195096	4228838	3687959	3116964	2166186	1402536	805974	421598	262846	187660	118018
	20.5	4499717	1167518	1578960	2207603	3368730	3905928	4177616	3928603	3086963	2248821	1398163	848806	447882	272857	202918	123001		4371052	1018981	1596911	2152434	3373105	4194548	4179374	3676939	3106441	2159319	1384406	800990	421183	270249	183439	115977
	21.5	4441878	1222173	1620562	2192610	3366618	3889760	4165443	3885376	3088819	2214990	1402872	830818	442796	281956	206540	122668		4350168	1067680	1635418	2154612	3353458	4161897	4174910	3671089	3095678	2193654	1388018	806490	429709	265489	184511	117472
	22.5	4474285	1241660	1640296	2230373	3385650	3872333	4128811	3841573	3071859	2224336	1408087	823964	444540	278925	200805	120696		4327452	1098074	1657277	2165129	3358837	4180843	4178044	3625087	3079182	2166688	1361119	795941	430693	252836	183440	122049
	23.5	4528282	1290132	1657632	2196420	3354470	3888838	4146470	3893466	3071394	2214876	1429955	841801	432317	286412	198018	119053		4354602	1138392	1688201	2186438	3344415	4159967	4166444	3637496	3063470	2146270	1367810	787131	429594	260152	186949	113540
	24.5	4465074	1317344	1681040	2244306	3348795	3852380	4106352	3865615	3052457	2212250	1386298	839614	445652	274067	200789	124987		4286306	1145004	1708251	2169362	3372060	4159042	4175165	3612309	3077898	2171586	1404950	811426	434565	264091	186374	117866
	25.5	4456484	1378605	1679193	2228717	3308674	3843319	4101510	3844253	3046644	2214042	1422655	826728	457400	277512	197568	123185		4360254	1181709	1698119	2183571	3340311	4130899	4174785	3600006	3045548	2136887	1380236	802252	424051	266490	187553	122609
	26.5	4449380	1373188	1710480	2254391	3318652	3842668	4106898	3846610	3034494	2174888	1395704	842652	456160	276789	201575	122656		4364316	1212365	1713683	2185936	3332882	4159482	4159019	3603797	3096302	2114241	1373557	797204	422397	264058	178043	121198
	27.5	4477852	1403057	1723532	2241842	3320422	3804976	4115654	3847847	3036098	2184915	1397500	837431	446584	274457	201348	122044		4335462	1234466	1718507	2207354	3298065	4116267	4120996	3595869	3038455	2133561	1399848	792649	415015	265522	174204	115217
	28.5	4407080	1422493	1738936	2250274	3332940	3806272	4052123	3813267	3003361	2180920	1377078	818983	445875	276297	202342	122640		4328345	1242318	1740682	2237812	3291237	4122225	4116696	3585980	3046245	2122580	1387323	794853	433228	258501	182601	123746
	29.5	4434254	1481644	1726150	2248192	3303327	3774471	4055252	3800113	3011712	2180109	1393857	836380	455359	280471	206625	121630		4317152	1279754	1735386	2235887	3295479	4073823	4115170	3571367	3030748	2119778	1369576	784013	440562	258338	181388	125465
	30.5	4437910	1469802	1760990	2251594	3313286	3778096	4063274	3830915	3023842	2158412	1408173	824403	446932	275113	204934	132355		4291955	1314791	1747768	2240855	3271135	4061446	4125620	3577180	3002347	2120772	1369133	782699	427911	260185	177665	124057
	31.5	4427436	1519193	1762668	2248045	3306697	3771905	4030566	3811250	3020427	2192582	1412928	828551	444759	276317	208113	129611		4315078	1290440	1765463	2215514	3266509	4054921	4109895	3573710	2999758	2107281	1370314	789862	420342	266150	177882	117474
	32.5	4426324	1535762	1769299	2254763	3277158	3805485	4055812	3825677	2988827	2189046	1389097	824725	458609	271238	202837	129473		4291298	1345663	1757772	2198036	3268714	4090506	4121021	3555306	2992038	2125128	1381170	779815	416233	268566	185890	117365
	33.5	4451827	1556352	1787731	2262994	3254314	3727408	4037342	3804010	2976060	2141964	1395273	819940	447671	271689	199810	130622		4299088	1350578	1788945	2218048	3252278	4034031	4095555	3555777	3006144	2092793	1360618	790167	417138	264626	179971	125910
	34.5	4434686	1558712	1779264	2260142	3270577	3770464	4063028	3799424	2980150	2155364	1396186	801028	444540	273512	200194	131179		4268062	1342312	1755066	2220688	3253101	4012204	4080854	3530680	2996922	2096003	1359916	796652	421442	257192	179266	122927
	35.5	4404628	1587094	1785701	2253993	3242615	3746114	4042140	3754908	2998198	2170165	1380929	816588	446801	276002	199455	131332		4279758	1387548	1783333	2217184	3250456	4029444	4094016	3553112	2987844	2102054	1351882	795343	417087	261886	186685	120696
	36.5	4401297	1605165	1787243	2242507	3230027	3709356	4019106	3775297	2960042	2126318	1381962	821723	434485	283505	198397	136105		4297004	1388027	1783964	2217096	3214368	4013646	4062723	3514244	2969786	2071253	1373414	783792	414537	274150	181694	124704
	37.5	4385668	1637360	1780296	2285682	3213030	3752062	4005884	3766600	2986524	2158305	1395926	825075	450580	282082	202523	136920		4266946	1407936	1782814	2225266	3264766	4015111	4068442	3520374	3001841	2052348	1361848	784525	413302	263779	181472	120189
	38.5	4414092	1648556	1788921	2278884	3245132	3707189	4019619	3753097	2970382	2147440	1381261	825449	436471	275746	197466	129738		4227294	1425564	1781601	2197282	3252250	4024678	4025050	3515090	2989305	2093956	1357779	787108	414764	259286	184446	121261
	39.5	4418848	1645650	1780514	2254598	3194669	3718272	3992044	3757771	2961693	2132574	1404740	800462	441730	268489	205865	133398		4239592	1454186	1791394	2244370	3234945	4003080	4064238	3509861	2966392	2099074	1344258	786811	424034	254846	181720	125252
	40.5	4364538	1661096	1777682	2257319	3198808	3723611	3996394	3722927	2951733	2119280	1384024	806020	445278	277465	208219	126468		4221152	1441396	1766124	2181064	3208009	4003142	4027864	3482756	2962013	2065220	1344463	767329	420817	258602	189364	124953
	41.5	4348504	1679774	1781136	2238066	3217935	3680608	3982092	3737181	2945331	2146797	1363933	812698	445315	275659	202954	135972		4235892	1434321	1793154	2218561	3225652	3977954	4036283	3493355	2946518	2061540	1331716	789602	415471	259236	186174	119761
	42.5	4365818	1726966	1788702	2240040	3188212	3700882	3992426	3723248	2944334	2135391	1383574	803033	438478	273469	201491	130632		4230805	1456613	1786666	2186436	3210769	4020070	3998515	3489904	2952580	2056737	1324141	779455	423145	255881	176525	129940
	43.5	4350217	1676758	1779510	2222070	3179660	3665883	3952312	3705300	2945217	2145955	1380690	813683	439798	273868	202887	129839		4236030	1462815	1788753	2193289	3172392	3990212	4034444	3460818	2931501	2058072	1340233	773344	413450	258392	175488	129709
	44.5	4357866	1711772	1766127	2254413	3179225	3684085	3975936	3755117	2911980	2127827	1370561	806866	443499	274559	197808	132896		4232055	1492469	1773800	2197668	3177172	3966055	3996896	3480462	2946531	2062437	1313144	790646	420380	256498	176144	130612
	45.5	4370952	1720473	1808927	2213064	3173377	3652795	3941365	3709236	2901777	2119228	1371244	813708	446453	278683	202993	136929		4202713	1478089	1818012	2193111	3212536	3930610	4017258	3460866	2915569	2062716	1330496	784664	425174	261004	179956	126857
	46.5	4324134	1727071	1776423	2217022	3179729	3624168	3940589	3683284	2887953	2114204	1358902	798472	430569	274835	200884	131074		4192637	1521368	1791663	2172100	3140677	3932543	4027779	3442043	2921206	2043620	1356136	774058	424844	258623	188965	131032
	47.5	4333607	1756134	1805442	2225334	3177482	3657757	3916753	3681438	2915503	2119308	1361087	812428	442425	273957	194214	136539		4185758	1496652	1803696	2193708	3160588	3927458	3998974	3478974	2905505	2045179	1314008	756422	428409	263352	185829	121196
	48.5	4347284	1760665	1796671	2212766	3148998	3636709	3926303	3694330	2874928	2120006	1360685	816877	443281	265796	205727	139022		4245968	1504550	1752955	2174866	3165899	3955783	3991596	3472159	2902263	2049758	1339687	762693	423726	260299	191772	131339
	49.5	4353586	1777566	1763204	2237110	3152581	3640316	3930744	3660496	2925702	2103537	1371282	810671	431555	267259	197506	130814		4136942	1515885	1791503	2194787	3176095	3931435	4009366	3439065	2893798	2096936	1319870	783010	413638	257569	181874	128579
	50.5	4307658	1748365	1774784	2204389	3134422	3637054	3924118	3678179	2893223	2101624	1346516	814772	446461	273461	200118	140229		4169309	1506653	1819548	2176272	3172952	3919642	4008172	3481093	2888571	2009398	1323162	764721	422982	258308	178818	126377
	51.5	4344534	1798211	1768812	2218136	3125230	3617586	3909030	3652043	2862904	2106936	1356789	803712	429844	280959	202667	142660		4168166	1508307	1745039	2170370	3159171	3940116	3983926	3463085	2866971	2008378	1308174	770824	412948	262602	186350	133275
	52.5	4339444	1781336	1765606	2217030	3163392	3625400	3909041	3661562	2866954	2085598	1341025	799795	437667	276532	197708	138265		4133002	1524923	1783902	2174763	3116943	3897090	3975650	3460160	2891926	2013890	1322774	774360	414186	263931	179006	130546
	53.5	4283910	1795211	1769305	2193389	3142589	3624162	3937364	3710364	2872452	2084495	1363173	812029	451733	275324	206845	139293		4142388	1539870	1771898	2152216	3105358	3930872	3998915	3443140	2908928	2011443	1312126	779485	398053	252782	181510	125730
	54.5	4294652	1773680	1763456	2207984	3142874	3643836	3906447	3649747	2873924	2095774	1365138	802004	433068	269068	197011	141401		4150786	1554136	1797992	2151245	3141779	3924249	3983980	3439429	2861322	2003997	1313006	753908	423519	253892	181859	130171
	55.5	4291465	1790651	1762519	2217366	3114196	3617667	3864350	3663976	2868695	2075148	1352816	809304	438906	277205	209448	136810		4148105	1534196	1757346	2167196	3121144	3898073	3960801	3426605	2870151	2012076	1323439	769391	425638	257421	182161	126768
	56.5	4286158	1786674	1747937	2182120	3091670	3591416	3871682	3658914	2852729	2092000	1358006	792728	436974	268473	198727	140941		4159845	1560633	1768584	2154481	3084160	3882296	3944908	3402460	2873388	1990103	1321130	770380	420352	261889	183935	130945
	57.5	4255539	1799782	1745056	2190494	3098578	3572303	3930505	3653805	2853730	2087608	1341366	814796	436066	263937	203525	135097		4116911	1540841	1772840	2136252	3094380	3871497	3944812	3407974	2871714	1996594	1303900	751387	414321	254197	179327	131336
	58.5	4251364	1801505	1745577	2156946	3085003	3596752	3881250	3636715	2861729	2109670	1339460	795816	448618	263592	200242	144192		4078854	1558455	1753581	2125061	3091750	3865542	3938458	3391742	2862953	2000521	1284097	770266	412789	250956	179396	128494
	59.5	4247629	1823920	1750613	2178429	3094382	3575208	3880124	3620378	2858996	2078507	1336768	810533	437379	274215	205834	138292		4097033	1567598	1773285	2156926	3106351	3889834	3946078	3393520	2847060	1983100	1279056	761466	412523	249271	182226	131508
	60.5	4236944	1822450	1775206	2156716	3091690	3586153	3870168	3611576	2834156	2048019	1351679	793201	432875	271695	204916	135771		4107926	1562597	1744275	2145339	3097894	3890075	3933723	3394364	2859016	1981081	1310734	745388	410978	254958	179682	137032
1A	Time/min	P.C.	N.C.	1	2	3	4	5	6	7	8	9	10	11	12	13	14	Bk	BG		P.C.	N.C.	1	2	3	4	5	6	7	8	9	10	11	12	13	14	Bk	BG
	0.5	3719513	1451996	624541	628634	712760	1197334	1850839	1980540	1876186	1603664	1232847	934901	806725	571121	649821	524476	574320	531814		3586362	1251431	562515	577151	754117	1388740	1887019	2069822	2045634	1643293	1257658	889734	762414	564320	536178	499379	557266	560250
	1.5	4099648	2031937	547394	596856	799416	1566010	2301938	2524915	2278276	2008636	1468904	1069430	854438	629400	656232	522913	614359	583626		3872379	1922958	533942	535542	824549	1625285	2198079	2376076	2366399	1928013	1416712	1018643	787580	612332	618261	536387	583921	589170
	2.5	3993703	2299238	524445	617215	891359	1789492	2605409	2742648	2520981	2214968	1587738	1152853	885106	654445	642694	542323	619168	586123		3923832	2218799	519563	566537	876945	1810777	2345040	2600054	2532760	2191905	1545545	1101290	827544	617923	645933	525146	588986	597851
	3.5	3927850	2486245	532104	641319	935516	1950965	2789386	2956860	2711392	2385482	1678376	1222725	931502	660360	643384	540970	617737	569990		3866742	2441809	531791	572286	941489	1919929	2494864	2738692	2707779	2284390	1602644	1090030	874920	641045	664264	530646	594300	595041
	4.5	3917536	2571842	556867	652752	975854	2111117	2882676	3096616	2819874	2464828	1738484	1296425	951084	667007	646639	540040	613918	588428		3880867	2513030	547434	597490	982575	1993094	2607852	2832054	2756006	2354373	1691146	1180914	895329	633705	657066	562636	566507	597687
	5.5	3972860	2629107	550385	685577	1019398	2204774	2968287	3156662	2898388	2541967	1810653	1311485	977292	698692	651580	558936	615168	584080		3944698	2609310	573448	633938	1008446	2080589	2675627	2899214	2837724	2446915	1750332	1197682	914342	645060	653329	556795	581692	590645
	6.5	4028407	2654883	573687	698810	1043545	2250413	3037512	3193081	2944145	2629254	1897534	1338604	984484	689962	658457	570961	643554	591386		4015824	2655438	567892	650786	1041840	2161398	2720625	2949660	2879020	2551585	1772309	1234846	911897	655786	657414	575890	593319	605213
	7.5	4056587	2674375	586200	737941	1076949	2278320	3101220	3245397	2950853	2676937	1944386	1357456	999520	693441	666330	573528	638789	605361		4072001	2651298	577076	666864	1087205	2216179	2748528	2994464	2906638	2574100	1794540	1253264	935327	660749	660808	571534	609562	603451
	8.5	4108973	2682192	603903	752052	1120509	2293698	3121404	3230425	2983006	2676971	1939425	1361682	1009914	692709	652016	575227	632762	596997		4052762	2636284	586737	687561	1104206	2208353	2781016	3040457	2914189	2638894	1826353	1276652	934874	653781	662461	563573	615981	613705
	9.5	4107685	2654264	603372	791533	1143032	2288532	3140139	3242273	2988814	2700954	1972578	1397221	1023315	696462	673122	586994	664188	607449		4119126	2623452	592726	716764	1128576	2203369	2815405	3039229	2926098	2638588	1851878	1267399	961939	666851	666232	570888	615808	612720
	10.5	4151717	2645528	611230	803159	1188785	2324678	3152912	3248453	2999110	2733032	1964086	1411168	1025860	694062	670762	591287	654520	620292		4138240	2639921	615906	715975	1128809	2269410	2855449	3044186	2897709	2653272	1836991	1276722	966332	677340	643374	588959	626104	613279
	11.5	4190328	2629173	624666	836366	1195767	2334255	3137120	3299030	2998616	2731876	1954206	1390713	1043441	715594	687226	586929	663061	611982		4196040	2597392	609740	741600	1168357	2227907	2850848	3085197	2953308	2645785	1833440	1270870	969712	678519	664268	583645	628023	647518
	12.5	4226434	2600882	640904	837148	1209381	2327127	3085468	3235394	3013454	2712278	1979128	1411906	1055216	713510	686350	606426	660907	631346		4173075	2629390	615888	751053	1174032	2243103	2836886	3050287	2902163	2676802	1821039	1277041	957128	666859	667710	593590	625500	637671
	13.5	4219022	2607668	634356	866369	1218474	2288775	3104980	3230816	3008862	2733578	2008706	1431960	1015184	705010	687277	588864	669144	633177		4166920	2579913	621869	768128	1177858	2228082	2857736	3038182	2939283	2666376	1841955	1262539	978541	666124	687841	600504	639248	643617
	14.5	4217032	2566633	635147	881889	1213930	2296160	3085331	3227750	3023015	2735206	1992920	1435049	1013653	718663	700838	591603	682903	623539		4180778	2562076	636906	781402	1181942	2223068	2799951	3064106	2922596	2666704	1824926	1284000	955403	663841	690745	602780	633702	644148
	15.5	4215153	2550651	661526	886776	1216367	2305911	3063520	3250774	3028987	2729875	2016656	1445762	1023776	716056	691878	602268	688024	645542		4196076	2552398	651656	795075	1191422	2209536	2801545	3036103	2904046	2659354	1828684	1250281	954804	665754	705910	603645	630927	644216
	16.5	4236930	2545710	671181	900322	1266677	2284916	3055196	3254188	3008892	2730725	2006334	1424290	1035960	718376	694754	594134	685299	630532		4205901	2547300	656514	795973	1213995	2199046	2809598	3040526	2901797	2634535	1839111	1261396	958161	672979	696270	603757	636791	646554
	17.5	4268834	2540070	667605	884418	1250928	2301718	3066285	3223798	2996370	2704153	1985485	1452260	1028700	728827	693895	609122	682334	633759		4174698	2513174	662669	807519	1202342	2199543	2835298	3047061	2885173	2652300	1822228	1246919	971634	684451	695115	608039	638115	644116
	18.5	4242166	2531673	650672	911624	1248878	2300296	3066350	3231034	3008638	2722867	1984355	1436675	1043844	721970	694779	601805	684362	630584		4160006	2511705	655770	812716	1220937	2204888	2787018	3009100	2866790	2668008	1797534	1260723	968754	677611	701046	597963	659833	641373
	19.5	4236754	2521263	672658	910315	1240603	2290032	3055049	3236718	2977174	2699936	2000218	1422939	1030840	707894	705939	595173	686399	626301		4229531	2517821	650862	813389	1214556	2193632	2791042	2998838	2864497	2635324	1816142	1256078	969712	666049	695142	594717	635519	660540
	20.5	4232302	2528084	671112	936887	1257727	2267176	3048080	3225407	2989080	2678199	1999589	1435780	1038671	704710	687203	615391	684613	641154		4171920	2486492	686215	834392	1219254	2159590	2784638	3019848	2883124	2618456	1786441	1277056	962290	676834	686836	607836	642498	639694
	21.5	4236582	2510549	680005	915381	1256330	2264393	3047188	3243165	2986388	2684894	1998507	1442184	1044107	717195	704622	611057	678278	653796		4212271	2477448	675317	827248	1207234	2183576	2785463	3017211	2857518	2626005	1772710	1239092	960193	666130	716284	591417	641691	653677
	22.5	4235294	2475430	697010	935365	1253186	2268386	3025378	3230779	2987251	2683904	1972527	1425868	1026951	724358	698390	590989	695767	645563		4207613	2457635	674611	821443	1182433	2168366	2788216	2990240	2876218	2647784	1794271	1255097	969572	668666	713821	600913	649794	659441
	23.5	4258744	2480353	688397	944833	1258416	2249294	3022865	3237116	2979812	2688909	1978299	1443130	1040166	722907	710747	592222	695054	646394		4190232	2451624	685009	820432	1196353	2133484	2764850	2989516	2883663	2628209	1782232	1264403	973783	665244	704368	604715	643643	667711
	24.5	4227360	2470905	684335	949403	1254025	2232918	3033561	3212094	2979208	2657274	1960372	1427862	1026057	725687	709272	590162	680120	646689		4169930	2466452	672103	817216	1203269	2138186	2748811	3008778	2911372	2608852	1788731	1254647	980882	683254	723049	597476	653556	651009
	25.5	4255775	2454028	690122	960536	1240277	2221499	3030306	3232459	2990756	2693895	1957856	1435495	1035819	731462	703490	586098	702746	643473		4211510	2433573	685408	820070	1206104	2138276	2778792	3001968	2870064	2617778	1772510	1269878	971848	678453	706983	601459	646467	661418
	26.5	4243890	2459182	692352	949236	1251704	2216610	3044265	3208144	2958939	2667232	1973685	1431751	1040855	709043	705194	601026	698550	647529		4158423	2425992	679535	827364	1196399	2102535	2721553	2958861	2842191	2578910	1786232	1258124	951196	663568	729092	593164	645660	673945
	27.5	4244832	2442997	693408	955399	1236110	2187147	2997170	3201378	2942606	2657702	1968454	1422594	1018602	720658	701165	580864	698216	637548		4139968	2418782	675765	832117	1177870	2105378	2746755	2968218	2887174	2566502	1779739	1244758	962632	655876	710146	595710	638385	663305
	28.5	4224232	2440965	685372	944988	1247924	2191322	2993872	3195635	2965809	2655054	1941627	1420080	1034309	715868	695990	592041	689077	642642		4174694	2435579	681606	827656	1196928	2096895	2713252	2977468	2846658	2583548	1760563	1267489	956564	666107	713641	594539	648964	658970
	29.5	4240863	2441978	705753	932080	1244340	2189246	2968330	3204681	2907470	2629084	1952440	1430220	1061587	722206	706052	585842	700185	648998		4126589	2434946	684589	833218	1184641	2098891	2728510	2965136	2849530	2567886	1759872	1255452	967547	673431	698282	598819	644721	660192
	30.5	4239068	2442430	695687	935696	1237284	2178242	2981738	3180813	2967846	2626063	1933592	1439561	1058057	722206	711353	595653	683307	656921		4147802	2419148	689498	830384	1185990	2064886	2698584	2986993	2851468	2596670	1761480	1241025	975061	655320	707366	594879	635090	655824
	31.5	4244452	2447118	712281	948275	1234008	2185485	2976026	3176684	2927872	2648041	1943501	1441082	1045875	709016	699895	586003	692821	645975		4165586	2428747	682182	835951	1180330	2057136	2687979	2933980	2813009	2598403	1753389	1227569	971487	661166	707278	598908	644634	664899
	32.5	4191798	2406729	702724	954973	1216677	2145680	2969241	3198318	2907595	2637610	1957602	1419999	1020422	713762	696197	586641	700741	642687		4162466	2413335	693413	810559	1181844	2035273	2692881	2922845	2826833	2574021	1746535	1224565	962623	667202	710553	602141	643953	647834
	33.5	4231863	2412912	695459	944003	1232291	2142034	2952416	3162646	2922412	2589356	1943238	1403838	1018738	718099	703849	582230	694501	639487		4153805	2412455	679747	820227	1163972	2037945	2686248	2940922	2812112	2567618	1732692	1253675	949895	663316	704306	577110	639148	657498
	34.5	4245038	2437167	703973	946650	1227450	2130682	2927263	3171938	2924350	2615529	1945854	1412373	1027433	702034	697231	602506	692661	648446		4154276	2391009	705388	822411	1158020	2029663	2701631	2935753	2802781	2553961	1739017	1243179	935908	666443	710413	601592	641029	669435
	35.5	4210335	2451262	703761	943462	1208233	2105523	2927890	3158259	2915304	2604179	1906437	1411092	1022066	706223	703282	587040	695400	651222		4133266	2415729	698267	830055	1156399	2053306	2669670	2940550	2835910	2555683	1761637	1246891	946140	660656	708119	591994	647017	660791
	36.5	4215545	2406144	696671	905853	1213157	2100568	2899834	3160872	2895613	2569848	1932785	1412655	1016776	707360	701677	579460	701844	650618		4112612	2396322	684330	821189	1150091	2021560	2667594	2931430	2785547	2538478	1741651	1227059	956816	663215	710805	598154	646208	676060
	37.5	4221444	2390318	702290	941059	1219403	2078404	2891395	3112060	2894454	2587034	1926368	1393647	1029269	703082	697261	577100	687458	653198		4117874	2391127	696974	811565	1165258	2012152	2664922	2880215	2772796	2550713	1729186	1232604	953394	659170	709659	581230	641602	671236
	38.5	4190974	2411154	703059	923007	1197328	2088091	2921340	3133636	2928883	2570159	1935998	1403491	1023068	705100	697485	585985	694440	656449		4073168	2392304	674917	804590	1138306	1973910	2652443	2911535	2794620	2552682	1715834	1244552	958560	649872	702201	593721	642003	668186
	39.5	4189862	2380992	698263	936877	1185287	2093024	2884945	3141529	2896120	2571102	1922483	1401827	1040901	716074	695064	593420	698118	647453		4080479	2399099	685159	814685	1134665	1985912	2652514	2912646	2818410	2552215	1732918	1226550	949047	656111	698587	597623	651148	666022
	40.5	4206170	2384568	706764	915998	1174745	2079365	2904773	3159507	2874126	2572161	1921099	1403848	1030080	698075	686562	583878	694772	653415		4122586	2357540	685785	799048	1126829	1997362	2613969	2878700	2802552	2489639	1716896	1224714	935483	646401	704932	601815	647609	657022
	41.5	4185150	2387770	707622	913595	1174418	2069979	2900344	3107308	2911981	2581277	1921815	1411329	1013470	694270	703517	584647	699647	657736		4131073	2344718	682905	797795	1115879	1962938	2631222	2882736	2799851	2527712	1719140	1210295	937134	642950	711403	589695	641542	677063
	42.5	4190468	2399990	693499	908167	1184572	2064792	2872780	3126540	2886946	2553372	1907734	1379800	1025769	695877	694248	576741	698854	654279		4107310	2366549	678135	803203	1110013	1943222	2634368	2887965	2780379	2546831	1693461	1209281	936520	636402	694795	591896	654893	662973
	43.5	4172548	2417686	710759	927421	1155155	2061620	2881916	3115124	2837330	2549226	1900732	1397123	1025151	695151	700605	593000	708248	654477		4107153	2384423	692574	798572	1114969	1956911	2620536	2864048	2744782	2496779	1704306	1194082	942949	646064	695138	584457	647388	666169
	44.5	4166132	2381063	701598	924512	1151793	2036808	2871615	3118581	2855768	2567164	1920581	1385464	1015401	694190	687408	572358	718551	648210		4134668	2388722	671599	805676	1104146	1949427	2621800	2857654	2745776	2468569	1709440	1213844	942324	629180	712128	592965	653951	662832
	45.5	4196278	2389379	694569	923956	1160587	2008794	2820750	3099687	2827675	2548596	1899493	1387019	1006942	690976	690888	591201	701866	652873		4079655	2375299	695618	800333	1088692	1933689	2601406	2884360	2763510	2480560	1689994	1201065	935929	634414	695986	581836	659751	660973
	46.5	4161609	2392522	688708	908362	1162004	2007468	2820806	3091777	2839915	2542866	1887206	1394225	1000962	691533	695124	583349	706543	645739		4067014	2386832	682866	793252	1102620	1923827	2607998	2855640	2752834	2475702	1680279	1195634	939010	635233	693540	574945	637729	678172
	47.5	4181306	2389686	694433	892027	1152851	2014141	2868577	3087637	2845745	2563991	1896259	1368943	1013107	678579	688227	574425	701297	660090		4083504	2396144	693153	793328	1079944	1932235	2571420	2846198	2754177	2492164	1683859	1216229	940495	639671	697223	581326	668078	662787
	48.5	4177430	2391418	700303	922520	1160776	2010550	2823810	3059460	2829797	2555304	1884718	1370898	994410	685067	688171	575743	719704	645279		4071474	2379209	686559	796370	1097239	1897283	2564434	2870672	2720365	2463318	1681745	1201727	933294	646841	707882	572472	663244	670520
	49.5	4146352	2387789	690615	916813	1123022	1986775	2834537	3101947	2828685	2522130	1860468	1393450	994192	680309	696966	572774	710617	646631		4100954	2375119	682901	797027	1080935	1873703	2571038	2885628	2723618	2463631	1666458	1191007	917303	627078	705851	574035	651956	671415
	50.5	4160880	2399798	670385	906232	1125966	1997500	2848412	3093428	2832767	2521820	1852970	1377010	1005546	677814	683344	582288	713702	650180		4070533	2376710	674254	777869	1073064	1906068	2555380	2842765	2703452	2471862	1680262	1199761	912117	644740	689809	570280	668503	682042
	51.5	4187212	2398927	690593	890747	1123534	1983925	2813127	3065577	2831500	2520260	1883452	1366144	984390	690637	694430	585116	705271	640788		4080555	2357948	681147	772407	1066708	1887078	2583285	2815494	2741796	2464886	1679390	1182053	936747	635221	703753	583854	666494	671103
	52.5	4128541	2384715	691406	877925	1123407	1960879	2807744	3063693	2829236	2495083	1857162	1374873	1002546	669270	689765	561403	704970	651616		4044097	2339910	674093	771655	1071055	1892693	2558728	2811402	2721354	2444036	1676761	1182044	912534	637449	702335	584885	653576	668695
	53.5	4177731	2388791	684126	885737	1122455	1950507	2794074	3080845	2798980	2517972	1861331	1350916	998885	691103	692175	568742	694887	640730		4048242	2361084	681673	775405	1051398	1870808	2561319	2801349	2708982	2467944	1678746	1170968	911558	630475	696060	577701	662106	666656
	54.5	4135940	2378692	685476	892815	1077355	1940492	2772556	3071128	2832779	2495943	1859552	1391416	991772	672880	678577	571742	702469	651037		4034883	2325683	681686	760344	1060421	1871943	2553728	2818430	2700109	2440267	1655814	1172775	916941	633817	686764	566770	650653	678555
	55.5	4121483	2380626	687236	879114	1081607	1949638	2790181	3037146	2784660	2499476	1840849	1352766	999198	671913	680995	563566	700571	656675		4044939	2357474	682879	752019	1050548	1832941	2536466	2824314	2720830	2443402	1670299	1188581	917039	628778	698728	569805	657914	660363
	56.5	4139324	2380550	684416	873836	1085257	1940727	2792806	3054938	2793037	2510454	1856630	1347773	978509	678434	678494	571375	706097	650292		4032892	2356298	669761	768671	1063615	1861524	2524802	2809698	2700371	2439166	1646683	1166802	923468	615886	688590	578846	657820	668503
	57.5	4124579	2383784	685732	882225	1085202	1903074	2806556	3026553	2789004	2507082	1833664	1363449	975928	670563	670556	579324	708544	656128		4081330	2364784	669136	762923	1050068	1850678	2523783	2796087	2684265	2423482	1652007	1169106	904499	632900	689264	585585	664987	675117
	58.5	4142756	2361266	666983	878818	1094181	1936681	2761002	3024990	2771976	2497518	1843923	1369230	983576	684903	671821	562629	708812	661634		4042564	2321525	656492	758975	1017452	1845470	2524879	2791777	2701846	2425208	1648120	1163785	914763	631652	683370	571566	647692	673632
	59.5	4132266	2377591	670002	867439	1076289	1928846	2756705	2998441	2776784	2468258	1841828	1342360	983764	678712	686157	566277	699822	650079		4024586	2354032	670421	752674	1025411	1810719	2502920	2781353	2689804	2453434	1648796	1168756	905507	617917	687342	567263	659254	676658
	60.5	4118991	2351697	696786	867204	1079636	1900381	2755024	3008687	2769466	2435792	1826378	1348215	967125	670421	678555	560494	694396	652602		4013248	2352706	665678	743388	1023138	1805028	2502680	2762502	2684726	2400219	1666508	1160965	904932	633232	695469	569090	651607	664681
1C	Time/min	P.C.	1	2	3	4	5	6	7	8	9	10	11	12	13	14	Bk		P.C.	1	2	3	4	5	6	7	8	9	10	11	12	13	14	Bk
	0.5	3814012	706504	789771	703165	877477	1408862	1914257	2244306	2199003	1380191	1016792	832216	770584	763930	712861	721555		4036304	701714	703210	756869	829429	1493066	2036930	2223966	2048192	1172607	989992	877586	702883	726705	739278	691374
	1.5	4038771	692964	714738	707079	859111	1609646	2296841	2474164	2402026	1596592	1122694	890248	786649	764305	680616	711207		3960892	635622	684256	744073	895739	1707113	2328351	2456384	2257541	1444592	1177531	909954	734924	736857	723055	678639
	2.5	3966157	677008	704899	713316	902348	1762043	2537986	2673088	2512426	1698101	1198828	944814	780380	756668	693687	686623		3951539	614936	687578	732878	927926	1835975	2521082	2622749	2414961	1549604	1248340	950683	753702	728001	694823	671481
	3.5	4010523	680385	700989	727416	936504	1876912	2701010	2784828	2657530	1811544	1270852	961360	812110	768293	695722	684271		3916846	613002	699994	732673	933305	1926878	2675660	2746062	2523404	1653012	1314412	963469	774868	742307	722401	677004
	4.5	4003078	681480	699069	732386	964046	1981926	2800239	2856143	2773662	1855754	1307078	990481	799853	775225	704014	699524		3950542	610168	692651	756574	973462	2015582	2779498	2864746	2583511	1705612	1340556	981208	795736	734689	711010	672538
	5.5	4061922	684909	712926	750235	977889	2049694	2841875	2914318	2761346	1900765	1329395	1005976	832741	775035	710283	699852		3983224	617796	685464	763322	993976	2043052	2859124	2892596	2603710	1745667	1372316	990959	804768	764813	713737	671504
	6.5	4075096	690278	702396	754556	1002912	2081013	2890208	2955196	2836610	1952851	1357752	1014849	819208	775115	708416	706190		3978034	622939	700261	749704	1022448	2082021	2889516	2926302	2624722	1762736	1374344	1004733	803784	755186	709484	687381
	7.5	4070870	695298	710041	763103	1027251	2100438	2914566	2975246	2821806	1953324	1362780	1013774	832677	771829	708714	700848		4001228	607752	701628	755178	1018960	2115702	2888004	2920050	2664160	1769797	1377147	991654	822146	753732	734255	702686
	8.5	4096084	692475	704908	776157	1019230	2116590	2884590	2964435	2846692	1969280	1356057	1033358	832906	779421	716824	705957		4009651	601475	711632	773974	1050109	2122399	2898355	2941011	2652386	1788156	1367040	989088	810615	767421	742710	699363
	9.5	4100774	693614	708453	776783	1049019	2133783	2897506	2981034	2798740	1966284	1352510	1028653	819729	781636	726942	697125		4029649	615746	709468	772929	1052071	2138175	2912425	2928182	2634262	1790581	1364630	1006649	825648	760421	726934	702822
	10.5	4103482	695384	711437	786887	1062893	2109320	2891629	2957172	2835206	1966529	1362467	1020379	825967	796755	710922	700877		4026342	613087	715807	777233	1061091	2139538	2893250	2905752	2609844	1793213	1378216	1010268	823333	754849	736326	693898
	11.5	4103038	695420	699207	803682	1074680	2096043	2895223	2942993	2817180	1959833	1346075	1015990	823310	781471	729802	712096		4036535	628305	709775	780723	1072067	2116167	2878862	2917296	2596526	1783177	1387373	981453	809148	752237	735204	692859
	12.5	4080958	720425	710996	793624	1072961	2106133	2885099	2934227	2803658	1950040	1357074	1005566	839274	800634	729380	714000		4011510	627790	705211	795016	1077942	2104853	2901909	2878114	2575327	1804578	1366158	1007215	798228	745998	732637	704158
	13.5	4111853	704722	716570	808628	1070860	2128848	2864617	2933110	2812757	1953814	1341238	1016339	829498	773250	733048	710634		4021511	626216	720266	790011	1078169	2106543	2850000	2894830	2617876	1751314	1353910	992025	807790	764360	736685	693143
	14.5	4102295	699209	721919	799843	1089513	2102359	2819010	2886929	2811419	1986650	1352703	1011068	838027	768439	723718	708328		3995661	620292	714333	807807	1081830	2064672	2842056	2889952	2577207	1754693	1359573	983523	814280	755654	737077	690777
	15.5	4100190	706829	721252	802682	1078214	2059802	2841862	2896972	2787695	1932216	1321854	1017624	836308	784421	708355	703220		3972413	639761	734583	810473	1086003	2098712	2814958	2865853	2567798	1747359	1357108	994511	821699	747823	744621	696253
	16.5	4074938	703592	725887	807340	1075620	2076564	2824801	2889709	2769320	1928923	1346116	1008165	819916	794005	726147	727745		4022556	609952	720941	820440	1103226	2073356	2842544	2862879	2572396	1746369	1356339	1000600	815427	752461	721297	720020
	17.5	4100470	702400	708986	803075	1085877	2065107	2798122	2872358	2742220	1945034	1329820	1017904	825512	789645	728936	716786		3953708	623199	707948	817789	1090443	2066118	2810712	2819290	2540523	1790269	1360878	997682	808986	762132	731253	700239
	18.5	4078520	708202	721327	808505	1080119	2046468	2805128	2852794	2780525	1947026	1338774	1008290	840739	774169	735476	717811		3980030	628566	718754	814185	1088653	2059171	2819120	2841320	2564176	1741398	1344981	1000878	804196	762471	745032	700350
	19.5	4047990	701791	719956	819180	1092264	2077174	2799561	2885662	2749363	1930930	1341091	1016413	826098	793659	722840	703313		3989908	625323	721345	810893	1100573	2091685	2769714	2847709	2548794	1760314	1338232	983460	804577	752903	727694	717325
	20.5	4103631	703089	718125	815126	1092685	2076834	2773524	2872000	2750734	1911951	1313782	1011806	827235	785721	724846	705503		3985683	629590	732197	811099	1099673	2059166	2811963	2854746	2529744	1751918	1334464	993683	814100	755287	731747	696909
	21.5	4080176	698573	734816	830402	1099196	2052818	2760881	2842527	2738794	1919768	1332584	1007066	827768	786226	726623	721273		3995485	617598	714386	807142	1107223	2051128	2762943	2825612	2516697	1734198	1359368	995635	811674	755001	724434	703868
	22.5	4075095	704807	721193	823714	1112524	2058208	2818006	2836813	2736023	1926944	1328248	1004198	822843	774376	716891	721193		3962208	615802	707368	821341	1087630	2048063	2722789	2826940	2521345	1719001	1354290	987873	819655	750816	725592	700560
	23.5	4039195	697350	725548	825009	1110390	2028852	2793750	2821715	2718197	1907108	1301899	997848	824877	781628	712300	691328		3982042	620881	725133	818310	1100757	2033283	2763388	2793401	2514776	1720107	1339598	983080	808818	741498	736467	715666
	24.5	4051858	695437	729716	826279	1093063	2011177	2752693	2828414	2700574	1911184	1296875	990696	842001	779365	717268	713671		3963472	630437	725624	825617	1098236	2052937	2740362	2796206	2522030	1732102	1356232	962890	817888	750348	732898	703023
	25.5	4046230	718796	750777	819550	1076510	2012901	2768778	2818525	2704703	1931776	1315873	992556	810732	781034	704200	714031		3969432	627775	720777	810362	1101532	1996851	2742922	2804988	2517369	1717446	1329394	979436	812132	755541	734083	709458
	26.5	4041575	698553	735888	831780	1079628	1990831	2755692	2802298	2686729	1900495	1305769	984839	830774	781883	735697	722332		3939726	623247	727341	829217	1069630	1986478	2750991	2774173	2519941	1722142	1319502	975378	803256	755461	732474	715472
	27.5	4046171	704678	732930	820237	1089466	1990346	2728364	2812417	2677995	1894717	1314205	998064	833792	785418	715647	716727		3955906	624677	724928	801714	1107574	1977536	2725182	2783571	2483935	1729819	1332504	973152	800555	741355	731449	710235
	28.5	4032155	696613	726758	821639	1088320	2008878	2736982	2789140	2710254	1886803	1304399	1006220	819656	778365	726864	712640		3891773	613805	724369	819392	1080210	2000238	2733488	2781842	2488004	1709665	1326800	983254	799646	748105	727223	700896
	29.5	4026173	709227	719718	825529	1080739	1974012	2728982	2818716	2644712	1878046	1299165	983492	823384	765345	720521	709621		3908580	624310	710706	799692	1080594	1974680	2703582	2771742	2499869	1709778	1315081	956923	796439	750798	719724	726385
	30.5	4062820	687740	721066	821879	1075420	1967299	2711623	2779350	2697774	1899146	1299360	976063	809947	786327	720427	718327		3930517	615827	718029	797885	1085211	1965566	2678498	2765458	2494394	1707824	1315125	978412	791854	741519	731753	702549
	31.5	4024232	703333	724857	820821	1057435	1981225	2707988	2788738	2670140	1892398	1303780	985398	825266	779433	732264	709172		3912182	623823	720044	826114	1087141	1964051	2696311	2740678	2485156	1690172	1334279	953028	805736	742290	717233	720487
	32.5	4066222	696162	730419	819524	1059298	1982725	2726278	2764861	2661158	1892048	1294238	981617	822780	783049	697399	714553		3881774	618806	714017	823813	1081876	1956898	2698566	2727508	2481024	1692026	1335217	982221	791645	751063	732344	697911
	33.5	4026602	706931	717475	805038	1057665	1932109	2721843	2781018	2680200	1874580	1328638	979454	824503	769338	723863	721578		3912174	615690	725694	817140	1086916	1973634	2694184	2763793	2454732	1690096	1309736	954977	797862	743470	730571	709334
	34.5	4008582	709908	726384	795865	1064767	1961878	2711652	2760952	2649820	1857153	1301227	992284	804346	776739	697964	695081		3910001	624628	730743	812716	1068138	1944034	2662981	2734828	2465172	1679181	1283304	975574	812105	749401	724181	713126
	35.5	4025438	694385	719132	816927	1039963	1922938	2681649	2769738	2650888	1872050	1273533	982395	809695	781128	716677	716233		3896290	610786	717969	812423	1062256	1950065	2656197	2756653	2444600	1693170	1301976	973281	797957	744197	714177	706672
	36.5	4044799	698630	716525	809397	1078766	1967467	2708355	2757076	2634613	1888448	1295879	981169	817298	789730	715123	708830		3916596	629760	722784	807303	1076692	1929317	2659131	2723102	2476898	1702531	1294321	958834	785783	744190	725842	697792
	37.5	4004680	682037	722484	798656	1044230	1931417	2688585	2775564	2641484	1864217	1283332	986324	812605	756896	716276	714957		3907323	614122	724749	800007	1057748	1963880	2693534	2720606	2431904	1663819	1315673	950623	791690	747238	724286	715534
	38.5	3993350	707712	731124	799050	1040155	1922129	2669078	2756399	2622490	1848457	1267994	980006	828145	761792	710596	720370		3877343	604741	720600	805709	1072260	1930812	2657978	2720553	2444980	1682928	1315823	956673	809658	738372	713970	702994
	39.5	3994772	692295	721670	801295	1048161	1922024	2683632	2731667	2612075	1869263	1291432	1004155	830162	775094	710599	704631		3892208	608714	718901	800825	1067168	1920011	2671600	2718981	2437950	1676052	1301938	956620	793502	746168	715586	701437
	40.5	3991001	690372	713241	803069	1056204	1896719	2646789	2739104	2620618	1856016	1272081	978253	810635	775429	712704	717241		3865286	589934	719124	809442	1054838	1897589	2670987	2690058	2437788	1688610	1301947	948963	776765	736009	705416	708838
	41.5	3965980	701448	722503	802164	1050547	1908211	2643890	2734433	2621837	1843631	1277986	996029	809598	773157	710002	716096		3807187	600456	724896	791504	1053473	1899229	2668330	2733742	2429798	1676978	1287153	949324	791427	740904	699925	705109
	42.5	3991474	692186	722152	800090	1041770	1895798	2663155	2732521	2627498	1871938	1270979	982520	808189	770466	712948	732241		3855611	604889	708500	787665	1052710	1872044	2639336	2710082	2438651	1663872	1302875	947916	795292	744416	713287	713844
	43.5	3984340	692002	733555	800220	1020342	1897180	2641453	2744008	2628126	1878372	1267048	970824	836359	755641	707250	704678		3840624	624191	717659	811401	1051048	1918321	2646666	2698443	2428415	1655206	1286333	933399	792526	729605	702176	714653
	44.5	3991608	693832	712999	798013	1036243	1903575	2655003	2750168	2606049	1830040	1261744	992226	803700	767873	706454	697965		3861066	624432	715944	805025	1056320	1899913	2629730	2713086	2429687	1654971	1292722	939955	799881	731269	713906	701493
	45.5	3960664	685622	703462	795803	1019688	1881296	2639214	2738711	2626521	1853629	1265344	981819	812938	752662	711395	727180		3834772	623498	729316	786454	1045693	1883993	2650710	2694817	2417053	1641033	1279937	940150	788822	732009	702688	708058
	46.5	3924484	691450	710850	792906	1018671	1855530	2622938	2719358	2627422	1847860	1276198	975983	800664	760336	704669	719798		3848530	618004	723867	787595	1031342	1895105	2601184	2682488	2448303	1673117	1307389	927876	780380	732948	707548	698000
	47.5	3972936	684945	721293	785670	1006827	1861243	2636390	2726954	2623763	1825240	1248685	970562	805363	771309	696438	710577		3816972	612469	718022	802944	1031051	1897994	2613430	2671012	2389694	1651622	1278482	939657	789027	715073	707503	706194
	48.5	3954569	688542	719201	777698	1023156	1868937	2638778	2704196	2634307	1823601	1237040	974514	805814	766542	707402	715760		3812526	604223	719118	796854	1022804	1891583	2617669	2667026	2415196	1653352	1270515	931586	770831	740382	702472	694742
	49.5	3955868	674975	717232	784862	1022465	1871747	2619838	2702882	2621238	1829110	1241828	955789	805625	762854	706982	714794		3793260	606672	717022	792176	1026626	1870177	2628988	2680513	2417592	1652130	1263409	938325	773666	733998	724003	705158
	50.5	3976182	689327	724116	791216	1012081	1834995	2620278	2704315	2625150	1827610	1249331	975213	794971	772343	709079	720218		3790700	607668	711594	790048	1015454	1836714	2600042	2664837	2398698	1655941	1264815	940213	776825	717720	710420	675959
	51.5	3908780	673258	724491	787966	1009795	1833375	2606140	2684814	2606944	1802776	1232454	957184	809185	770873	699920	704580		3769353	598921	703736	787596	1014526	1848041	2611896	2642115	2384789	1634190	1261032	937065	792569	726137	711651	696232
	52.5	3946800	691041	720907	774966	1012503	1850220	2614457	2674913	2613154	1821914	1236884	978274	800092	752420	695762	713806		3761172	600353	713361	791952	1025669	1834633	2590149	2650631	2363662	1635281	1260796	924072	794800	720195	714776	705194
	53.5	3894768	688686	722244	782079	998114	1825797	2605314	2684800	2575471	1814715	1231896	985965	800273	764697	703930	712602		3770247	608382	714262	788445	1010884	1863868	2589993	2621839	2408605	1630463	1254812	920941	765037	719843	697220	684866
	54.5	3948757	689558	709835	785589	1001134	1836548	2597595	2678726	2563322	1814437	1230579	971058	796923	766980	695099	707657		3777553	603779	707200	794260	1018414	1831992	2602868	2628032	2382026	1641059	1245867	939683	781078	714820	683949	708384
	55.5	3914414	693979	716856	774705	995195	1844704	2573310	2701064	2576617	1813247	1228424	971251	800140	764152	707942	725881		3784645	602083	704876	781226	1006218	1824539	2597415	2637649	2376174	1616743	1265518	927185	761531	719898	698826	704033
	56.5	3895622	679540	723516	791835	983317	1803563	2589016	2686174	2567796	1807576	1236926	951572	797423	752621	694529	713755		3752846	594269	712648	780904	1015541	1824640	2544494	2642543	2383061	1623558	1251223	919226	768890	722061	701800	710789
	57.5	3899002	682044	706404	768531	1000815	1829008	2593732	2695399	2567002	1793647	1229781	947871	809949	754069	693778	705025		3748795	591016	712522	772300	1016504	1832470	2544409	2608059	2390171	1634586	1256778	931007	768526	724178	709754	712636
	58.5	3865898	681818	708502	774297	978000	1801032	2568523	2677551	2607976	1808845	1234972	950985	803140	750951	681809	716590		3722559	604772	712885	789413	989799	1809619	2564449	2634084	2384096	1603069	1267193	924213	771821	712044	705515	699806
	59.5	3864770	681343	710087	765438	996157	1791511	2569748	2681790	2546855	1782258	1237008	963630	790633	745955	695748	706051		3710125	590832	699475	781843	1002829	1827494	2576210	2609202	2349031	1635944	1232496	920103	772849	728157	704387	689484
	60.5	3856330	681866	718094	767458	963578	1780998	2559657	2655080	2574960	1824533	1218439	946662	804123	757979	693535	713402		3726212	594404	700774	775125	998375	1803456	2548918	2621389	2360305	1613961	1256183	906825	768561	717358	695521	702700
1G	Time/min	P.C.	1	2	3	4	5	6	7	8	9	10	11	12	13	14	Bk		P.C.	1	2	3	4	5	6	7	8	9	10	11	12	13	14	Bk
	0.5	4588146	112358	118431	143716	598519	1414951	1842316	1811005	1399800	1011463	616514	409075	253909	162598	144259	135015		4707870	118179	106843	153123	631050	1404661	2125255	1861308	1525333	764734	551069	398273	248647	171542	145842	105160
	1.5	4614732	106925	102230	187171	794048	1840363	2267011	2257715	1779710	1198670	754254	480002	262901	174385	145411	120627		4595446	109846	104872	183051	787195	1845006	2535268	2329650	1827758	1177181	703768	467470	269813	183943	149574	107854
	2.5	4482148	105998	107835	193587	926926	2160418	2565272	2568310	1957545	1340421	833435	520446	280733	189346	148283	113382		4516450	105271	102179	208550	942227	2121973	2823088	2613573	2094612	1293929	787519	510751	284159	192624	157596	103002
	3.5	4379926	104640	110128	222475	1022666	2405948	2766076	2687996	2135110	1434922	878812	548818	288079	192456	157280	125755		4439770	107579	112494	223202	1029064	2286857	2983546	2807388	2222294	1430269	862049	546498	300721	196673	166588	108578
	4.5	4428820	103580	121479	243662	1073288	2493275	2887822	2827512	2231630	1508191	936237	559189	292442	192573	153164	114987		4448154	105568	111966	246413	1091808	2390632	3115320	2946372	2371620	1494654	897481	559355	294645	197558	157003	110929
	5.5	4400612	107883	120069	257979	1150925	2590391	2994560	2874215	2314429	1553043	965915	573302	298435	195424	154708	124245		4467526	109564	115360	268869	1161706	2490333	3227655	3015776	2385396	1553118	910747	569544	303332	202033	167708	108048
	6.5	4454996	107975	125485	286881	1170066	2595220	3033838	2922736	2329579	1592150	960760	564252	304623	202769	156780	123278		4496065	112136	112610	292177	1194826	2515194	3245607	3018747	2417901	1566863	915509	585408	303718	204002	167739	105109
	7.5	4494052	108146	124868	307757	1207301	2634853	3016373	2955000	2358097	1604306	983881	589965	303677	201911	156297	124318		4497736	108953	119620	305858	1220270	2544888	3292130	3089651	2454240	1588384	941575	587116	312974	207479	171845	111376
	8.5	4488952	107747	132391	323312	1230956	2649902	3071093	2934027	2359509	1572689	973034	580882	299085	197921	159502	123454		4492262	114332	127964	334061	1227091	2577172	3277652	3061018	2490156	1582032	936199	581194	317577	208858	177006	114722
	9.5	4492509	109847	138486	347134	1249988	2667978	3017810	2936224	2352116	1590926	969252	590992	320373	204377	160418	128451		4464898	108844	128636	351949	1272859	2569163	3281906	3069156	2454771	1605803	942801	573539	304755	206852	168005	115667
	10.5	4479990	111287	145217	367552	1254259	2645592	3041714	2914042	2351556	1600252	962098	572951	302024	197948	156877	126805		4475016	109618	122776	372205	1273702	2582997	3240418	3064267	2450219	1571833	937091	580012	301946	204319	167617	117999
	11.5	4479434	109221	139573	385684	1289073	2641868	3018168	2894634	2313182	1575508	958000	576329	304665	201639	159876	127441		4485958	116272	133672	376669	1297437	2571436	3232814	3049201	2426390	1543540	939558	584918	301700	209636	168561	114886
	12.5	4518569	111986	145433	389840	1283151	2648171	3012053	2907470	2310073	1572486	958921	574031	300137	198667	163661	124282		4495240	113571	130881	400397	1295022	2545932	3226868	3011769	2411970	1533781	932469	572107	313037	209429	171792	113188
	13.5	4465193	113477	146031	408264	1278653	2592664	2970072	2872820	2304578	1573824	958322	578364	301122	203011	156503	125496		4479138	114863	142505	406769	1318180	2526255	3218830	3007616	2402550	1552560	935361	569453	307534	201919	167371	117115
	14.5	4499588	107657	145640	417292	1288450	2586642	2943364	2871483	2295276	1569826	952858	574411	302731	202718	159212	137391		4450678	113306	146452	419209	1314724	2544063	3189554	3011688	2366402	1533653	906214	564663	311301	204345	172493	118401
	15.5	4475658	110864	149451	433430	1286273	2606204	2938415	2873368	2290287	1569200	947723	573864	308735	202757	159613	127226		4473383	112618	137551	429153	1314553	2532384	3206182	3016319	2367958	1540208	899313	565811	311419	195910	169365	118780
	16.5	4450880	118630	156786	431352	1304153	2579983	2942884	2827596	2276311	1574446	935282	555723	304029	195897	156983	129748		4434565	116903	148523	442493	1321433	2506592	3187853	2969586	2374154	1538525	909181	557485	307026	198067	164582	114480
	17.5	4457479	116456	153670	448174	1285013	2559911	2912211	2813542	2278193	1544437	947621	562799	310522	199124	160252	134338		4440552	109900	146718	450083	1321042	2465418	3176691	2945472	2372008	1550012	900715	571968	305454	205691	166202	118650
	18.5	4406588	109624	160463	452920	1286042	2552833	2908571	2803042	2250109	1530644	958558	575284	306597	200686	156427	133414		4422158	110680	151553	464086	1323413	2456322	3138552	2950133	2349322	1539777	897345	560669	303502	203206	169928	121387
	19.5	4476508	108680	158270	457932	1280895	2517996	2909227	2835843	2246226	1533299	933922	567470	313197	206498	157076	134338		4409964	118163	155773	469743	1333482	2500790	3090190	2935709	2326712	1524989	894167	566556	303999	207916	173692	124954
	20.5	4420858	110946	161015	464563	1279151	2504969	2883404	2796524	2216135	1523263	938224	567957	304272	194935	156359	130348		4360884	113583	154060	462294	1315154	2429347	3133854	2918750	2334069	1501780	891743	567704	303004	203831	166331	123420
	21.5	4457132	114547	164083	461279	1267759	2511093	2871509	2774165	2210669	1527484	929964	557485	297322	211472	151016	130476		4396010	119713	155543	465091	1327764	2429892	3105595	2918858	2342008	1511873	911136	560046	297731	201658	169126	125306
	22.5	4415324	114317	162338	462940	1265014	2481896	2859628	2767542	2204227	1512528	921146	563094	293486	204858	154949	133011		4364444	114015	150455	472123	1315518	2439856	3061550	2878798	2299336	1504872	894380	557311	302233	201255	168324	122690
	23.5	4407846	115954	161375	482016	1262864	2479304	2835752	2748075	2186799	1520298	921097	556235	295604	196953	151596	136125		4340890	113848	155070	482446	1291963	2410609	3050766	2907341	2292532	1493415	870418	564338	304352	201255	170670	117226
	24.5	4414705	112565	166995	463946	1256987	2466517	2816348	2779611	2229142	1512661	926766	545035	293270	192202	161689	135917		4310904	115424	157377	477914	1300148	2386240	3048300	2866362	2287000	1487875	886335	562703	294657	205418	171491	124794
	25.5	4440126	112320	163318	469138	1246650	2457418	2814352	2738342	2191206	1506168	909069	554410	299402	198599	155285	131528		4390938	110088	161918	488709	1293054	2378702	3031718	2842762	2268516	1471503	876171	566376	295469	199903	172739	122643
	26.5	4388303	117156	161646	470767	1246767	2431376	2793579	2741054	2172235	1517057	927840	550390	302253	197203	159073	130849		4351118	112202	161524	489911	1293165	2368854	3012997	2847833	2254606	1489500	879315	568521	298808	204806	166798	119359
	27.5	4355937	111223	166217	471080	1236945	2432797	2789303	2723401	2141610	1495215	918792	551033	305221	197652	158698	131247		4326940	117564	159438	474723	1278698	2358209	3032478	2831994	2261116	1472332	876233	555088	295082	203967	164946	131695
	28.5	4387248	111035	168226	477222	1222155	2420885	2772871	2711734	2167486	1512722	894337	564099	288731	198660	163490	135830		4310046	113681	154523	483137	1266721	2334124	3002624	2847736	2310935	1478216	862598	546745	289727	198176	159833	127059
	29.5	4376090	119246	168907	473487	1202555	2385287	2784749	2687519	2130807	1492596	902174	547100	298604	194187	151554	137959		4303893	112624	162611	483605	1257611	2325334	2976516	2808051	2264021	1484331	873727	550692	285209	193237	167375	128771
	30.5	4366867	113218	169788	473150	1213709	2397681	2768452	2730325	2185016	1482050	892895	543326	284090	199415	157136	140655		4277634	117304	159772	490208	1259407	2291153	2994158	2846910	2255044	1469895	869810	553226	294570	202076	169594	120027
	31.5	4329832	113196	175928	467917	1183626	2357497	2761029	2674830	2168441	1467546	906443	533574	286298	201745	158218	138495		4282174	112918	166063	470061	1262924	2299499	2975291	2804066	2256756	1462262	859090	551561	295734	203305	163760	128008
	32.5	4348234	118803	170660	467389	1195490	2347011	2749994	2687841	2135738	1468970	899810	545391	287198	200522	157913	139696		4275168	114976	161198	476100	1260019	2326927	2966378	2783456	2221423	1444098	859168	545000	294720	198452	167972	125591
	33.5	4332920	110038	171736	467891	1188223	2342341	2749132	2659653	2133724	1494125	888807	549094	296171	207160	158079	136775		4261466	117011	162981	480144	1243926	2288960	2976774	2834538	2230694	1463862	858282	536432	297315	202967	168454	126043
	34.5	4291993	119549	169736	461615	1179196	2330339	2708788	2627062	2115536	1475729	888644	555251	296339	196325	152442	137854		4247752	118781	162638	482143	1230683	2288132	2947781	2783602	2233414	1443666	878064	537354	286648	208536	159832	124035
	35.5	4309040	115380	163386	461166	1167864	2332092	2753303	2577990	2122268	1454730	898717	541126	297374	190434	156320	136229		4247010	115433	170260	473755	1205887	2249317	2917686	2749743	2199632	1461282	857690	545538	289754	201682	168752	131799
	36.5	4318986	114206	166189	460254	1163902	2311562	2748449	2665928	2131224	1461940	891016	531628	289598	199746	157765	139819		4222794	115489	167952	478654	1213151	2233168	2910128	2763758	2203693	1435564	861304	538144	280622	193354	168285	130601
	37.5	4312958	108880	169583	454337	1149590	2288993	2690351	2619334	2092038	1474042	887562	532258	290525	198193	153105	142850		4221237	118483	163978	463109	1196874	2217454	2942318	2767160	2215208	1456995	841606	536322	285512	204001	168731	132372
	38.5	4315004	111915	169295	465038	1156106	2292465	2683478	2639933	2101085	1464479	881741	531419	293694	198473	156883	138844		4201351	116599	173328	462505	1205824	2216640	2911739	2767082	2216523	1435486	861760	534351	287521	204702	163303	136312
	39.5	4259866	112064	163911	453505	1140149	2279885	2675356	2611076	2077553	1424690	886101	549420	292684	197987	150320	139926		4192376	111603	162934	462188	1184935	2193829	2899321	2734654	2182775	1438427	853089	540486	292004	203326	168855	130534
	40.5	4294814	111146	166972	448262	1123923	2293475	2661872	2593254	2100685	1453540	862766	530378	285752	194465	149274	140981		4193480	117133	168127	456860	1165649	2182447	2908642	2727468	2181831	1432857	846044	538538	291463	199665	169690	130214
	41.5	4240219	114412	180371	447496	1113381	2248056	2668616	2546453	2075366	1445360	876381	538143	291440	189929	153485	134473		4168463	112275	166382	470937	1170266	2177714	2875146	2748180	2157134	1415162	830181	528166	294473	191457	170304	127939
	42.5	4252701	112432	161453	446802	1112610	2262762	2663587	2592306	2077802	1438967	882326	521156	288076	190325	153071	137198		4144614	119483	167585	455547	1158673	2163642	2860664	2746751	2181744	1432246	843409	536598	288081	191756	168780	130013
	43.5	4246578	114769	157258	439588	1110374	2253304	2653326	2623190	2059911	1445297	853714	525416	280017	192254	156224	141711		4190375	116525	164756	458400	1162673	2175778	2846267	2716592	2147802	1411914	836102	530338	279919	201445	165218	132353
	44.5	4229210	114892	171452	433971	1094857	2233694	2638259	2585774	2056589	1411280	857459	535038	287613	202373	160485	146868		4161661	121955	169271	465047	1150887	2181809	2844269	2716592	2136551	1404534	829553	529239	291910	196322	165181	133626
	45.5	4250064	110594	170224	436721	1081626	2242451	2643306	2580748	2064142	1408280	848330	537531	284237	202509	150163	142101		4153706	114609	163615	448840	1126933	2155404	2821926	2680248	2174628	1421163	840384	537295	284839	196615	165218	130586
	46.5	4253033	107546	169451	428393	1078870	2212960	2635758	2581355	2055494	1420608	851912	524415	284183	194725	151413	133315		4135950	112476	165399	451005	1145381	2127770	2826519	2721535	2133629	1412168	833495	524510	278326	197309	168053	136627
	47.5	4181696	117481	164829	431464	1071977	2204308	2626420	2592985	2030108	1432358	854223	532008	279797	194118	152089	138573		4099220	110913	164382	455454	1124089	2128942	2833243	2714135	2129734	1395690	822273	525912	282606	196098	169241	131733
	48.5	4183410	111645	159016	420431	1072434	2181541	2637636	2551828	2029043	1403420	848885	534100	281127	194890	154316	145333		4138320	114844	166986	452609	1121814	2098872	2808790	2680576	2132943	1401204	812638	526162	284928	200507	166964	138689
	49.5	4205870	109119	171912	415082	1048948	2189972	2591690	2536562	2025157	1416536	852235	519156	289175	198336	155915	144812		4103458	110503	159249	449149	1118364	2102287	2820027	2682088	2110520	1373415	813988	539380	284260	200606	169343	144015
	50.5	4174095	106229	166494	422776	1059249	2163206	2585177	2536230	2026177	1404056	846517	519757	289450	195672	157752	141398		4071223	117325	167456	431915	1105992	2099814	2812624	2678398	2138981	1390951	821856	501735	287794	194329	168534	139309
	51.5	4195812	112522	164766	412641	1048347	2139466	2588188	2533807	2054581	1399958	850797	522526	274544	201377	151954	152332		4085437	116159	161220	429006	1094567	2071152	2790595	2688600	2105358	1385086	810459	521130	282062	196064	171756	133249
	52.5	4205353	111030	160492	415779	1042350	2156596	2551922	2531678	2002142	1367256	849773	523255	289935	192984	150521	148882		4056893	115726	167221	423928	1099802	2102583	2779937	2662095	2130531	1401730	814173	518012	288965	193288	165677	140851
	53.5	4155236	109442	159653	413574	1032232	2149941	2536824	2527066	2018454	1395484	840590	517066	277162	200089	150550	142054		4085584	115689	169469	436508	1076348	2077103	2789410	2638760	2096901	1389565	806495	525379	285749	191601	164801	141588
	54.5	4152572	106466	161276	410953	1033685	2121324	2542757	2505877	1993647	1393126	831349	522184	286399	191254	149162	144217		4030420	109649	169142	429648	1092733	2059585	2776225	2634949	2081233	1401499	796429	508586	279172	195511	166541	140518
	55.5	4138573	117662	164506	415764	1010954	2129538	2563442	2494714	1998408	1370875	845176	509401	280400	188654	149866	147142		4018137	111716	161051	430266	1060640	2050524	2753664	2648482	2098173	1388109	810518	511134	279087	193112	163485	135591
	56.5	4140184	109242	167207	406609	996385	2119103	2547102	2499851	1989937	1394274	829866	514414	282385	192736	153106	140269		4019742	110745	167602	430377	1058106	2040530	2752031	2635750	2076026	1376732	800999	520234	282580	190028	164091	146556
	57.5	4106774	107801	157473	398471	998874	2097413	2542633	2492978	2006740	1376732	834145	516600	279878	192658	149362	143445		3991050	107077	158261	423941	1058149	2029148	2769853	2637424	2059844	1383192	787758	515412	280844	196773	156242	137464
	58.5	4115728	104513	168558	399330	1003234	2089183	2547760	2470495	1984381	1387230	844541	516469	279257	191450	152790	138849		3980530	119092	160209	410730	1049149	2027438	2737605	2600841	2075107	1354383	798470	505685	275941	191574	166395	147346
	59.5	4158711	110115	163014	392529	1005859	2093064	2554069	2487898	1973013	1386510	838648	501561	279324	190099	148350	136105		3997485	110099	157813	414898	1035402	2002780	2740615	2585955	2055593	1361903	805030	520315	285009	204630	166861	148414
	60.5	4119512	104817	165288	395262	989063	2080696	2522383	2468386	1980292	1358104	829340	510646	272868	189902	152582	149520		3993074	115442	166859	419286	1029795	1980522	2741465	2607239	2061306	1356483	797487	508256	276621	190469	165700	143326

## Sheet: correct
																					8000 nM	4000 nM	2000 nM	1000 nM	500 nM	200 nM	100 nM	50 nM	20 nM	10 nM	5 nM	2 nM	1 nM	0.5 nM
																				P.C.	1	2	3	4	5	6	7	8	9	10	11	12	13	14	Bk
	Time/min	P.C.	1	2	3	4	5	6	7	8	9	10	11	12	13	14	Bk		4.61284e+06	4.43538e+06	1.09325e+06	1.58794e+06	2.18002e+06	3.37092e+06	4050238	4178495	3802771	3096702	2204070	1.39128e+06	824898	434532	271553	193178	119489	123719
	0.5	4151557	136055	268126	709404	1.70674e+06	2422894	2.77123e+06	2385073	1.94648e+06	1.44236e+06	940280	590220	332226	210912	159717	97331.5		126240	64332.5	74268.5	8975.5	27584.5	2187.5	144310	879	125832	9739	44751	6878.5	23908	13349.5	1304	9739.5	3512	114273
	1.5	4353624	167980	379078	1.00873e+06	2.17531e+06	2.98763e+06	3289642	2942343	2402125	1.76143e+06	1125048	697218	379222	231508	166449	98226.5
	2.5	4.39634e+06	197380	469822	1206337	2.57277e+06	3438388	3630897	3306940	2716204	1966276	1.26392e+06	756608	401414	244228	176137	102766		Avg	1	0.225622	0.340241	0.477428	0.753361	0.910761	0.940478	0.853422	0.689825	0.483001	0.294677	0.163444	0.0729961	0.0352335	0.017074	0
	3.5	4.40713e+06	229352	566446	1.35071e+06	2840627	3723596	3.91119e+06	3.54458e+06	2907780	2106464	1343161	784416	420607	259475	182018	99204		Std	0.0145044	0.0153273	0.00192315	0.00604106	0.000488881	0.0324504	0.000197842	0.0282394	0.00216947	0.00980675	0.00145688	0.00473711	0.00224255	0.000169191	0.00086082	0
	4.5	4371446	266464	646708	1472771	3001253	3.92794e+06	4138991	3684652	3.02863e+06	2161895	1.38542e+06	821027	436262	259822	184214	104490
	5.5	4400727	311692	719546	1.55038e+06	3142871	4066031	4210105	3806925	3130003	2.23299e+06	1.41801e+06	824408	429704	264368	182557	103982				Avg	Std
	6.5	4.45014e+06	368096	799492	1.64233e+06	3246052	4121214	4.26807e+06	3873114	3.19703e+06	2.25452e+06	1.42651e+06	831468	431570	267877	188146	106723			8000	0.225622	0.0153273
	7.5	4470625	419530	879916	1.69074e+06	3290563	4.18654e+06	4.30341e+06	3.91055e+06	3204278	2279296	1.43507e+06	832815	439648	267392	184010	107220			4000	0.340241	0.00192315
	8.5	4454591	481042	960536	1.76791e+06	3.32722e+06	4210265	4345527	3933471	3256172	2.25994e+06	1432419	830546	435070	260582	189556	110728			2000	0.477428	0.00604106
	9.5	4469138	534516	1.03365e+06	1.82124e+06	3.34981e+06	4.20132e+06	4327405	3.94099e+06	3.21514e+06	2256156	1441724	830360	443386	273085	190148	110588			1000	0.753361	0.000488881
	10.5	4474165	585278	1105082	1877717	3.3701e+06	4196117	4321777	3.93528e+06	3.20751e+06	2263564	1.43155e+06	827582	440114	268802	187596	111236			500	0.910761	0.0324504
	11.5	4459269	648857	1181056	1.91961e+06	3383137	4216443	4309119	3893752	3201721	2.25469e+06	1.43544e+06	831208	442256	268618	187341	114006			200	0.940478	0.000197842
	12.5	4459900	703510	1.23808e+06	1954179	3.3911e+06	4.18372e+06	4301296	3.89504e+06	3.17491e+06	2.2399e+06	1.43643e+06	826120	439978	267875	184600	113164			100	0.853422	0.0282394
	13.5	4461863	763952	1306377	2017608	3.39218e+06	4.15254e+06	4304306	3874605	3193466	2228235	1422503	815498	442838	268898	191022	115340			50	0.689825	0.00216947
	14.5	4.44548e+06	818507	1.35006e+06	2023457	3.38346e+06	4137938	4290412	3864355	3.16789e+06	2230531	1439608	824651	439698	268052	191291	113523			20	0.483001	0.00980675
	15.5	4.42434e+06	874544	1.39318e+06	2.05529e+06	3396993	4.14313e+06	4251798	3.83967e+06	3162625	2226080	1412738	826900	433862	270219	186386	109936			10	0.294677	0.00145688
	16.5	4404345	927740	1456833	2.08639e+06	3.39959e+06	4.10703e+06	4217277	3843617	3.16488e+06	2224075	1415510	820226	441608	268228	190090	109780			5	0.163444	0.00473711
	17.5	4421896	977927	1478640	2.11054e+06	3391001	4113865	4.20645e+06	3822384	3137209	2226675	1405001	814878	440052	271830	192712	120856			2	0.0729961	0.00224255
	18.5	4.46461e+06	1.01029e+06	1.54252e+06	2134842	3.37129e+06	4079143	4226982	3.79693e+06	3.12918e+06	2.19435e+06	1408026	812936	439130	270262	190036	117842			1	0.0352335	0.000169191
	19.5	4457316	1065126	1567230	2160134	3381413	4056910	4199955	3798547	3.10663e+06	2200537	1.41675e+06	829114	433456	267688	193796	120724			0.5	0.017074	0.00086082
	20.5	4.43538e+06	1.09325e+06	1.58794e+06	2.18002e+06	3.37092e+06	4050238	4178495	3802771	3096702	2204070	1.39128e+06	824898	434532	271553	193178	119489
	21.5	4396023	1.14493e+06	1627990	2173611	3360038	4.02583e+06	4.17018e+06	3.77823e+06	3.09225e+06	2204322	1395445	818654	436252	273722	195526	120070
	22.5	4.40087e+06	1169867	1.64879e+06	2197751	3.37224e+06	4026588	4.15343e+06	3733330	3.07552e+06	2195512	1384603	809952	437616	265880	192122	121372
	23.5	4441442	1214262	1.67292e+06	2191429	3.34944e+06	4.0244e+06	4156457	3765481	3067432	2180573	1.39888e+06	814466	430956	273282	192484	116296
	24.5	4375690	1231174	1.69465e+06	2206834	3.36043e+06	4005711	4.14076e+06	3738962	3.06518e+06	2191918	1395624	825520	440108	269079	193582	121426
	25.5	4408369	1280157	1688656	2206144	3.32449e+06	3987109	4.13815e+06	3.72213e+06	3046096	2.17546e+06	1.40145e+06	814490	440726	272001	192560	122897
	26.5	4406848	1.29278e+06	1.71208e+06	2.22016e+06	3325767	4001075	4.13296e+06	3.7252e+06	3065398	2.14456e+06	1.38463e+06	819928	439278	270424	189809	121927
	27.5	4406657	1.31876e+06	1.72102e+06	2224598	3.30924e+06	3.96062e+06	4118325	3721858	3.03728e+06	2159238	1398674	815040	430800	269990	187776	118630
	28.5	4.36771e+06	1.33241e+06	1739809	2244043	3.31209e+06	3.96425e+06	4.08441e+06	3.69962e+06	3024803	2151750	1.3822e+06	806918	439552	267399	192472	123193
	29.5	4375703	1380699	1730768	2.24204e+06	3299403	3924147	4085211	3685740	3021230	2.14994e+06	1.38172e+06	810196	447960	269404	194006	123548
	30.5	4.36493e+06	1.3923e+06	1754379	2.24622e+06	3.29221e+06	3919771	4094447	3.70405e+06	3.01309e+06	2139592	1388653	803551	437422	267649	191300	128206
	31.5	4371257	1.40482e+06	1.76407e+06	2.23178e+06	3286603	3913413	4.07023e+06	3692480	3.01009e+06	2.14993e+06	1391621	809206	432550	271234	192998	123542
	32.5	4358811	1.44071e+06	1.76354e+06	2.2264e+06	3272936	3.948e+06	4.08842e+06	3.69049e+06	2.99043e+06	2157087	1.38513e+06	802270	437421	269902	194364	123419
	33.5	4.37546e+06	1453465	1788338	2240521	3253296	3.88072e+06	4.06645e+06	3.67989e+06	2991102	2.11738e+06	1.37795e+06	805054	432404	268158	189890	128266
	34.5	4351374	1450512	1767165	2240415	3261839	3891334	4071941	3665052	2988536	2.12568e+06	1378051	798840	432991	265352	189730	127053
	35.5	4342193	1487321	1784517	2.23559e+06	3.24654e+06	3887779	4068078	3654010	2993021	2.13611e+06	1.36641e+06	805966	431944	268944	193070	126014
	36.5	4.34915e+06	1496596	1.7856e+06	2.2298e+06	3.2222e+06	3861501	4.04091e+06	3.64477e+06	2964914	2.09879e+06	1377688	802758	424511	278828	190046	130404
	37.5	4326307	1522648	1781555	2255474	3238898	3.88359e+06	4037163	3643487	2.99418e+06	2.10533e+06	1378887	804800	431941	272930	191998	128554
	38.5	4320693	1537060	1785261	2238083	3248691	3.86593e+06	4.02233e+06	3.63409e+06	2.97984e+06	2120698	1369520	806278	425618	267516	190956	125500
	39.5	4329220	1549918	1785954	2249484	3214807	3860676	4028141	3633816	2.96404e+06	2115824	1374499	793636	432882	261668	193792	129325
	40.5	4292845	1551246	1771903	2.21919e+06	3.20341e+06	3.86338e+06	4012129	3.60284e+06	2956873	2092250	1.36424e+06	786674	433048	268034	198792	125710
	41.5	4292198	1.55705e+06	1787145	2.22831e+06	3.22179e+06	3829281	4.00919e+06	3615268	2.94592e+06	2.10417e+06	1.34782e+06	801150	430393	267448	194564	127866
	42.5	4.29831e+06	1.59179e+06	1787684	2213238	3.19949e+06	3860476	3.99547e+06	3606576	2948457	2096064	1.35386e+06	791244	430812	264675	189008	130286
	43.5	4.29312e+06	1.56979e+06	1.78413e+06	2.20768e+06	3176026	3.82805e+06	3993378	3583059	2938359	2.10201e+06	1.36046e+06	793514	426624	266130	189188	129774
	44.5	4.29496e+06	1.60212e+06	1.76996e+06	2.22604e+06	3.1782e+06	3825070	3986416	3.61779e+06	2.92926e+06	2095132	1.34185e+06	798756	431940	265528	186976	131754
	45.5	4.28683e+06	1599281	1.81347e+06	2.20309e+06	3.19296e+06	3.7917e+06	3.97931e+06	3585051	2908673	2090972	1350870	799186	435814	269844	191474	131893
	46.5	4.25839e+06	1.62422e+06	1784043	2194561	3160203	3.77836e+06	3984184	3.56266e+06	2.90458e+06	2078912	1357519	786265	427706	266729	194924	131053
	47.5	4.25968e+06	1626393	1804569	2209521	3169035	3.79261e+06	3.95786e+06	3580206	2910504	2.08224e+06	1.33755e+06	784425	435417	268654	190022	128868
	48.5	4296626	1.63261e+06	1774813	2193816	3.15745e+06	3796246	3.95895e+06	3.58324e+06	2.8886e+06	2084882	1350186	789785	433504	263048	198750	135180
	49.5	4245264	1.64673e+06	1.77735e+06	2.21595e+06	3164338	3.78588e+06	3970055	3.54978e+06	2909750	2.10024e+06	1345576	796840	422596	262414	189690	129696
	50.5	4.23848e+06	1627509	1797166	2.19033e+06	3153687	3778348	3966145	3579636	2890897	2055511	1334839	789746	434722	265884	189468	133303
	51.5	4256350	1653259	1.75693e+06	2194253	3.1422e+06	3778851	3946478	3557564	2.86494e+06	2057657	1.33248e+06	787268	421396	271780	194508	137968
	52.5	4236223	1.65313e+06	1774754	2.1959e+06	3.14017e+06	3761245	3.94235e+06	3560861	2879440	2049744	1.3319e+06	787078	425926	270232	188357	134406
	53.5	4213149	1.66754e+06	1.7706e+06	2.1728e+06	3.12397e+06	3777517	3.96814e+06	3576752	2890690	2047969	1.33765e+06	795757	424893	264053	194178	132512
	54.5	4222719	1663908	1780724	2.17961e+06	3.14233e+06	3.78404e+06	3.94521e+06	3544588	2867623	2.04989e+06	1339072	777956	428294	261480	189435	135786
	55.5	4219785	1.66242e+06	1.75993e+06	2192281	3117670	3757870	3.91258e+06	3.54529e+06	2869423	2043612	1.33813e+06	789348	432272	267313	195804	131789
	56.5	4.223e+06	1.67365e+06	1.75826e+06	2.1683e+06	3087915	3736856	3908295	3530687	2.86306e+06	2.04105e+06	1339568	781554	428663	265181	191331	135943
	57.5	4186225	1.67031e+06	1758948	2163373	3096479	3721900	3.93766e+06	3.53089e+06	2862722	2042101	1322633	783092	425194	259067	191426	133216
	58.5	4165109	1679980	1749579	2.141e+06	3.08838e+06	3731147	3909854	3.51423e+06	2862341	2.0551e+06	1.31178e+06	783041	430704	257274	189819	136343
	59.5	4172331	1695759	1761949	2.16768e+06	3.10037e+06	3732521	3913101	3506949	2853028	2.0308e+06	1307912	786000	424951	261743	194030	134900
	60.5	4172435	1.69252e+06	1.75974e+06	2.15103e+06	3094792	3738114	3.90195e+06	3502970	2846586	2014550	1.33121e+06	769294	421926	263326	192299	136402

## Sheet: 1A
																							8000 nM	4000 nM	2000 nM	1000 nM	500 nM	200 nM	100 nM	50 nM	20 nM	10 nM	5 nM	2 nM	1 nM	0.5 nM
				8000	4000	2000	1000	500	200	100	50	20	10	5	2	1	0.5					P.C.	1	2	3	4	5	6	7	8	9	10	11	12	13	14	Bk
	Time/min	P.C.	N.C.	1	2	3	4	5	6	7	8	9	10	11	12	13	14	Bk	BG		4198640	4202111	678664	885640	1.23849e+06	2213383	2916359	3.12263e+06	2936102	2.64833e+06	1893015	1356418	1.00048e+06	690772	687020	611614	663556	758238
	0.5	3.65294e+06	1.35171e+06	593528	602892	733438	1293037	1868929	2025181	1960910	1.62348e+06	1.24525e+06	912318	784570	567720	593000	511928	565793	546032		121095	30191	7551.5	51247.5	19236.5	53793	131721	102780	52978	29871.5	106574	79362	38190.5	13938	183.5	3777.5		24360
	1.5	3.98601e+06	1.97745e+06	540668	566199	811982	1.59565e+06	2.25001e+06	2.4505e+06	2.32234e+06	1.96832e+06	1442808	1.04404e+06	821009	620866	637246	529650	599140	586398
	2.5	3.95877e+06	2.25902e+06	522004	591876	884152	1.80013e+06	2.47522e+06	2671351	2.52687e+06	2.20344e+06	1.56664e+06	1.12707e+06	856325	636184	644314	533734	604077	591987		Avg	1	0.00426954	0.0627612	0.162477	0.437983	0.636645	0.694937	0.642224	0.560899	0.347447	0.195804	0.0952154	0.00769142	0.00663095	-0.0146789	0
	3.5	3897296	2464027	531948	606802	938502	1935447	2642125	2847776	2.70959e+06	2334936	1640510	1.15638e+06	903211	650702	653824	535808	606018	582516		Std	0.00718472	4.75072e-05	0.00363167	0.00252363	0.0106445	0.0287549	0.0228734	0.0115881	0.00632659	0.0195607	0.0114562	0.00363458	0.000155193	1.7711e-06	-9.06609e-05	0
	4.5	3.8992e+06	2542436	552150	625121	979214	2.05211e+06	2745264	2964335	2787940	2.4096e+06	1714815	1.23867e+06	923206	650356	651852	551338	590212	593058
	5.5	3958779	2.61921e+06	561916	659758	1013922	2.14268e+06	2821957	3027938	2868056	2494441	1.78049e+06	1.25458e+06	945817	671876	652454	557866	598430	587362				Avg	Std
	6.5	4.02212e+06	2.65516e+06	570790	674798	1.04269e+06	2.20591e+06	2.87907e+06	3.07137e+06	2.91158e+06	2.59042e+06	1.83492e+06	1286725	948190	672874	657936	573426	618436	598300			8000	0.00426954	4.75072e-05
	7.5	4064294	2.66284e+06	581638	702402	1082077	2.24725e+06	2924874	3.11993e+06	2.92875e+06	2.62552e+06	1869463	1305360	967424	677095	663569	572531	624176	604406			4000	0.0627612	0.00363167
	8.5	4.08087e+06	2659238	595320	719806	1.11236e+06	2.25103e+06	2951210	3135441	2.9486e+06	2.65793e+06	1882889	1319167	972394	673245	657238	569400	624372	605351			2000	0.162477	0.00252363
	9.5	4.11341e+06	2638858	598049	754148	1135804	2.24595e+06	2977772	3140751	2957456	2669771	1912228	1332310	992627	681656	669677	578941	639998	610084			1000	0.437983	0.0106445
	10.5	4.14498e+06	2.64272e+06	613568	759567	1158797	2297044	3.00418e+06	3.14632e+06	2.94841e+06	2693152	1.90054e+06	1343945	996096	685701	657068	590123	640312	616786			500	0.636645	0.0287549
	11.5	4193184	2.61328e+06	617203	788983	1182062	2281081	2993984	3.19211e+06	2975962	2.68883e+06	1893823	1.33079e+06	1.00658e+06	697056	675747	585287	645542	629750			200	0.694937	0.0228734
	12.5	4.19975e+06	2615136	628396	794100	1.19171e+06	2285115	2961177	3.14284e+06	2.95781e+06	2694540	1.90008e+06	1.34447e+06	1006172	690184	677030	600008	643204	634508			100	0.642224	0.0115881
	13.5	4192971	2.59379e+06	628112	817248	1198166	2.25843e+06	2981358	3134499	2.97407e+06	2699977	1.92533e+06	1.34725e+06	996862	685567	687559	594684	654196	638397			50	0.560899	0.00632659
	14.5	4198905	2.56435e+06	636026	831646	1197936	2259614	2942641	3145928	2.97281e+06	2700955	1908923	1.35952e+06	984528	691252	695792	597192	658302	633844			20	0.347447	0.0195607
	15.5	4.20561e+06	2.55152e+06	656591	840926	1.20389e+06	2.25772e+06	2.93253e+06	3.14344e+06	2.96652e+06	2.69461e+06	1922670	1.34802e+06	989290	690905	698894	602956	659476	644879			10	0.195804	0.0114562
	16.5	4.22142e+06	2546505	663848	848148	1240336	2241981	2932397	3147357	2.95534e+06	2682630	1.92272e+06	1342843	997060	695678	695512	598946	661045	638543			5	0.0952154	0.00363458
	17.5	4221766	2526622	665137	845968	1226635	2.25063e+06	2.95079e+06	3.13543e+06	2.94077e+06	2.67823e+06	1.90386e+06	1.34959e+06	1000167	706639	694505	608580	660224	638938			2	0.00769142	0.000155193
	18.5	4201086	2521689	653221	862170	1.23491e+06	2252592	2926684	3120067	2937714	2.69544e+06	1.89094e+06	1348699	1006299	699790	697912	599884	672098	635978			1	0.00663095	1.7711e-06
	19.5	4.23314e+06	2519542	661760	861852	1.22758e+06	2241832	2.92305e+06	3117778	2.92084e+06	2667630	1908180	1.33951e+06	1000276	686972	700540	594945	660959	643420			0.5	-0.0146789	-9.06609e-05
	20.5	4202111	2507288	678664	885640	1.23849e+06	2213383	2916359	3.12263e+06	2936102	2.64833e+06	1893015	1356418	1.00048e+06	690772	687020	611614	663556	640424
	21.5	4.22443e+06	2.494e+06	677661	871314	1231782	2.22398e+06	2.91633e+06	3130188	2921953	2.65545e+06	1.88561e+06	1340638	1002150	691662	710453	601237	659984	653736
	22.5	4.22145e+06	2.46653e+06	685810	878404	1.21781e+06	2218376	2906797	3.11051e+06	2.93173e+06	2665844	1883399	1.34048e+06	998262	696512	706106	595951	672780	652502
	23.5	4224488	2.46599e+06	686703	882632	1.22738e+06	2191389	2.89386e+06	3113316	2.93174e+06	2658559	1.88027e+06	1.35377e+06	1.00697e+06	694076	707558	598468	669348	657052
	24.5	4198645	2.46868e+06	678219	883310	1228647	2185552	2891186	3110436	2945290	2633063	1.87455e+06	1.34125e+06	1.00347e+06	704470	716160	593819	666838	648849
	25.5	4.23364e+06	2.4438e+06	687765	890303	1.22319e+06	2.17989e+06	2904549	3.11721e+06	2930410	2.65584e+06	1865183	1.35269e+06	1.00383e+06	704958	705236	593778	674606	652446
	26.5	4.20116e+06	2442587	685944	888300	1.22405e+06	2.15957e+06	2882909	3.0835e+06	2900565	2623071	1.87996e+06	1.34494e+06	996026	686306	717143	597095	672105	660737
	27.5	4192400	2.43089e+06	684586	893758	1206990	2.14626e+06	2.87196e+06	3084798	2914890	2612102	1.8741e+06	1333676	990617	688267	705656	588287	668300	650426
	28.5	4199463	2438272	683489	886322	1222426	2.14411e+06	2853562	3.08655e+06	2.90623e+06	2619301	1851095	1.34378e+06	995436	690988	704816	593290	669020	650806
	29.5	4183726	2438462	695171	882649	1.21449e+06	2.14407e+06	2848420	3.08491e+06	2878500	2598485	1856156	1342836	1014567	697818	702167	592330	672453	654595
	30.5	4193435	2430789	692592	883040	1211637	2121564	2840161	3083903	2909657	2.61137e+06	1847536	1340293	1016559	688763	709360	595266	659198	656372
	31.5	4205019	2.43793e+06	697232	892113	1207169	2.12131e+06	2.832e+06	3055332	2.87044e+06	2623222	1848445	1.33433e+06	1008681	685091	703586	592456	668728	655437
	32.5	4177132	2410032	698068	882766	1.19926e+06	2.09048e+06	2831061	3.06058e+06	2867214	2.60582e+06	1.85207e+06	1322282	991522	690482	703375	594391	672347	645260
	33.5	4192834	2.41268e+06	687603	882115	1.19813e+06	2.08999e+06	2819332	3051784	2867262	2578487	1837965	1.32876e+06	984316	690708	704078	579670	666824	648492
	34.5	4199657	2414088	704680	884530	1192735	2.08017e+06	2814447	3.05385e+06	2.86357e+06	2584745	1.84244e+06	1327776	981670	684238	703822	602049	666845	658940
	35.5	4.1718e+06	2.4335e+06	701014	886758	1182316	2.07941e+06	2798780	3.0494e+06	2875607	2579931	1834037	1.32899e+06	984103	683440	705700	589517	671208	656006
	36.5	4.16408e+06	2401233	690500	863521	1181624	2061064	2783714	3046151	2840580	2554163	1837218	1319857	986796	685288	706241	588807	674026	663339
	37.5	4169659	2.39072e+06	699632	876312	1.19233e+06	2045278	2.77816e+06	2.99614e+06	2833625	2.56887e+06	1827777	1.31313e+06	991332	681126	703460	579165	664530	662217
	38.5	4132071	2401729	688988	863798	1167817	2.031e+06	2.78689e+06	3.02259e+06	2.86175e+06	2.56142e+06	1825916	1.32402e+06	990814	677486	699843	589853	668222	662318
	39.5	4.13517e+06	2.39005e+06	691711	875781	1159976	2039468	2.76873e+06	3.02709e+06	2857265	2.56166e+06	1.8277e+06	1.31419e+06	994974	686092	696826	595522	674633	656738
	40.5	4164378	2371054	696274	857523	1150787	2.03836e+06	2759371	3.0191e+06	2838339	2530900	1.819e+06	1314281	982782	672238	695747	592846	671190	655218
	41.5	4.15811e+06	2366244	695264	855695	1.14515e+06	2.01646e+06	2765783	2995022	2855916	2.55449e+06	1.82048e+06	1310812	975302	668610	707460	587171	670594	667400
	42.5	4148889	2.38327e+06	685817	855685	1.14729e+06	2004007	2753574	3.00725e+06	2.83366e+06	2.5501e+06	1.8006e+06	1.29454e+06	981144	666140	694522	584318	676874	658626
	43.5	4.13985e+06	2.40105e+06	701666	862996	1135062	2.00927e+06	2751226	2989586	2791056	2.523e+06	1802519	1.2956e+06	984050	670608	697872	588728	677818	660323
	44.5	4150400	2.38489e+06	686598	865094	1.12797e+06	1.99312e+06	2.74671e+06	2.98812e+06	2800772	2.51787e+06	1.81501e+06	1299654	978862	661685	699768	582662	686251	655521
	45.5	4.13797e+06	2382339	695094	862144	1.12464e+06	1.97124e+06	2711078	2.99202e+06	2.79559e+06	2514578	1.79474e+06	1294042	971436	662695	693437	586518	680808	656923
	46.5	4.11431e+06	2389677	685787	850807	1132312	1.96565e+06	2714402	2.97371e+06	2.79637e+06	2509284	1.78374e+06	1.29493e+06	969986	663383	694332	579147	672136	661956
	47.5	4132405	2392915	693793	842678	1.1164e+06	1973188	2.72e+06	2.96692e+06	2799961	2.52808e+06	1790059	1292586	976801	659125	692725	577876	684688	661438
	48.5	4124452	2.38531e+06	693431	859445	1.12901e+06	1.95392e+06	2694122	2965066	2775081	2509311	1.78323e+06	1.28631e+06	963852	665954	698026	574108	691474	657900
	49.5	4123653	2381454	686758	856920	1.10198e+06	1930239	2.70279e+06	2.99379e+06	2.77615e+06	2.49288e+06	1763463	1.29223e+06	955748	653694	701408	573404	681286	659023
	50.5	4.11571e+06	2388254	672320	842050	1099515	1951784	2701896	2.9681e+06	2.76811e+06	2496841	1766616	1.28839e+06	958832	661277	686576	576284	691102	666111
	51.5	4.13388e+06	2.37844e+06	685870	831577	1095121	1.9355e+06	2698206	2.94054e+06	2786648	2492573	1781421	1.2741e+06	960568	662929	699092	584485	685882	655946
	52.5	4086319	2.36231e+06	682750	824790	1097231	1926786	2683236	2.93755e+06	2775295	2.46956e+06	1.76696e+06	1.27846e+06	957540	653360	696050	573144	679273	660156
	53.5	4.11299e+06	2.37494e+06	682900	830571	1.08693e+06	1.91066e+06	2.6777e+06	2941097	2753981	2492958	1.77004e+06	1260942	955222	660789	694118	573222	678496	653693
	54.5	4.08541e+06	2.35219e+06	683581	826580	1068888	1.90622e+06	2663142	2944779	2766444	2468105	1757683	1.2821e+06	954356	653348	682670	569256	676561	664796
	55.5	4083211	2369050	685058	815566	1.06608e+06	1.89129e+06	2.66332e+06	2930730	2752745	2471439	1755574	1.27067e+06	958118	650346	689862	566686	679242	658519
	56.5	4086108	2368424	677088	821254	1074436	1.90113e+06	2658804	2932318	2746704	2474810	1.75166e+06	1.25729e+06	950988	647160	683542	575110	681958	659398
	57.5	4.10295e+06	2374284	677434	822574	1067635	1876876	2.66517e+06	2911320	2.73663e+06	2465282	1.74284e+06	1.26628e+06	940214	651732	679910	582454	686766	665622
	58.5	4092660	2.3414e+06	661738	818896	1.05582e+06	1.89108e+06	2.64294e+06	2.90838e+06	2736911	2461363	1.74602e+06	1.26651e+06	949170	658278	677596	567098	678252	667633
	59.5	4078426	2.36581e+06	670212	810056	1050850	1.86978e+06	2.62981e+06	2889897	2733294	2460846	1745312	1255558	944636	648314	686750	566770	679538	663368
	60.5	4.06612e+06	2.3522e+06	681232	805296	1051387	1.8527e+06	2628852	2.88559e+06	2727096	2.41801e+06	1746443	1254590	936028	651826	687012	564792	673002	658642

## Sheet: 1G
																					8000 nM	4000 nM	2000 nM	1000 nM	500 nM	200 nM	100 nM	50 nM	20 nM	10 nM	5 nM	2 nM	1 nM	0.5 nM
																				P.C.	1	2	3	4	5	6	7	8	9	10	11	12	13	14	Bk
	Time/min	P.C.	1	2	3	4	5	6	7	8	9	10	11	12	13	14	Bk		4.61284e+06	4390871	112264	157538	463428	1.29715e+06	2467158	3008629	2857637	2275102	1.51252e+06	914984	567830	303638	199383	161345	126884	123719
	0.5	4648008	115268	112637	148420	614784	1409806	1.98379e+06	1.83616e+06	1.46257e+06	888098	583792	403674	251278	167070	145050	120088		126240	29987	1318.5	3477.5	1134.5	18001.5	37811	125225	61113	58967	10741.5	23240.5	126.5	634	4448	4986	3464	114273
	1.5	4605089	108386	103551	185111	790622	1.84268e+06	2.40114e+06	2.29368e+06	1803734	1.18793e+06	729011	473736	266357	179164	147492	114240
	2.5	4499299	105634	105007	201068	934576	2.1412e+06	2694180	2.59094e+06	2.02608e+06	1317175	810477	515598	282446	190985	152940	108192		Avg	1	-0.0034286	0.00718893	0.0789272	0.274454	0.548846	0.675833	0.640422	0.503805	0.324963	0.184827	0.103412	0.0414528	0.0170026	0.00808187	0
	3.5	4409848	106110	111311	222838	1025865	2.3464e+06	2874811	2747692	2178702	1.4326e+06	870430	547658	294400	194564	161934	117166		Std	0.0068294	-4.02675e-05	0.000158689	0.000193218	0.00380879	0.00841147	0.0281295	0.013696	0.0130578	0.00230779	0.00469459	2.30378e-05	8.65539e-05	0.000379309	0.000249752	0
	4.5	4438487	104574	116722	245038	1082548	2.44195e+06	3001571	2886942	2301625	1.50142e+06	916859	559272	293544	195066	155084	112958
	5.5	4434069	108724	117714	263424	1.15632e+06	2540362	3.11111e+06	2.945e+06	2.34991e+06	1.55308e+06	938331	571423	300884	198728	161208	116146				Avg	Std
	6.5	4.47553e+06	110056	119048	289529	1182446	2555207	3.13972e+06	2.97074e+06	2373740	1.57951e+06	938134	574830	304170	203386	162260	114194			8000	-0.0034286	-4.02675e-05
	7.5	4495894	108550	122244	306808	1.21379e+06	2.58987e+06	3.15425e+06	3.02233e+06	2.40617e+06	1596345	962728	588540	308326	204695	164071	117847			4000	0.00718893	0.000158689
	8.5	4490607	111040	130178	328686	1.22902e+06	2613537	3.17437e+06	2.99752e+06	2.42483e+06	1.57736e+06	954616	581038	308331	203390	168254	119088			2000	0.0789272	0.000193218
	9.5	4.4787e+06	109346	133561	349542	1.26142e+06	2.61857e+06	3149858	3002690	2.40344e+06	1.59836e+06	956026	582266	312564	205614	164212	122059			1000	0.274454	0.00380879
	10.5	4477503	110452	133996	369878	1.26398e+06	2.61429e+06	3141066	2.98915e+06	2.40089e+06	1.58604e+06	949594	576482	301985	201134	162247	122402			500	0.548846	0.00841147
	11.5	4482696	112746	136622	381176	1293255	2606652	3125491	2.97192e+06	2369786	1559524	948779	580624	303182	205638	164218	121164			200	0.675833	0.0281295
	12.5	4.5069e+06	112778	138157	395118	1.28909e+06	2.59705e+06	3.11946e+06	2.95962e+06	2.36102e+06	1.55313e+06	945695	573069	306587	204048	167726	118735			100	0.640422	0.013696
	13.5	4.47217e+06	114170	144268	407516	1.29842e+06	2.55946e+06	3094451	2940218	2353564	1563192	946842	573908	304328	202465	161937	121306			50	0.503805	0.0130578
	14.5	4475133	110482	146046	418250	1301587	2.56535e+06	3066459	2.94159e+06	2330839	1.55174e+06	929536	569537	307016	203532	165852	127896			20	0.324963	0.00230779
	15.5	4.47452e+06	111741	143501	431292	1300413	2569294	3.0723e+06	2.94484e+06	2.32912e+06	1554704	923518	569838	310077	199334	164489	123003			10	0.184827	0.00469459
	16.5	4.44272e+06	117766	152654	436922	1312793	2.54329e+06	3.06537e+06	2898591	2.32523e+06	1.55649e+06	922232	556604	305528	196982	160782	122114			5	0.103412	2.30378e-05
	17.5	4.44902e+06	113178	150194	449128	1.30303e+06	2.51266e+06	3044451	2879507	2.3251e+06	1.54722e+06	924168	567384	307988	202408	163227	126494			2	0.0414528	8.65539e-05
	18.5	4414373	110152	156008	458503	1.30473e+06	2.50458e+06	3.02356e+06	2.87659e+06	2.29972e+06	1.53521e+06	927952	567976	305050	201946	163178	127400			1	0.0170026	0.000379309
	19.5	4443236	113422	157022	463838	1.30719e+06	2509393	2.99971e+06	2885776	2286469	1529144	914044	567013	308598	207207	165384	129646			0.5	0.00808187	0.000249752
	20.5	4390871	112264	157538	463428	1.29715e+06	2467158	3008629	2857637	2275102	1.51252e+06	914984	567830	303638	199383	161345	126884
	21.5	4426571	117130	159813	463185	1.29776e+06	2.47049e+06	2988552	2.84651e+06	2.27634e+06	1.51968e+06	920550	558766	297526	206565	160071	127891
	22.5	4389884	114166	156396	467532	1290266	2460876	2960589	2823170	2.25178e+06	1508700	907763	560202	297860	203056	161636	127850
	23.5	4374368	114901	158222	482231	1.27741e+06	2.44496e+06	2943259	2827708	2.23967e+06	1.50686e+06	895758	560286	299978	199104	161133	126676
	24.5	4.3628e+06	113994	162186	470930	1.27857e+06	2.42638e+06	2932324	2.82299e+06	2258071	1500268	906550	553869	293964	198810	166590	130356
	25.5	4415532	111204	162618	478924	1269852	2418060	2923035	2790552	2229861	1.48884e+06	892620	560393	297436	199251	164012	127086
	26.5	4.36971e+06	114679	161585	480339	1269966	2400115	2903288	2.79444e+06	2.21342e+06	1.50328e+06	903578	559456	300530	201004	162936	125104
	27.5	4.34144e+06	114394	162828	472902	1.25782e+06	2395503	2.91089e+06	2.7777e+06	2201363	1.48377e+06	897512	553060	300152	200810	161822	131471
	28.5	4348647	112358	161374	480180	1244438	2.3775e+06	2.88775e+06	2779735	2.23921e+06	1495469	878468	555422	289229	198418	161662	131444
	29.5	4.33999e+06	115935	165759	478546	1230083	2.35531e+06	2.88063e+06	2747785	2197414	1.48846e+06	887950	548896	291906	193712	159464	133365
	30.5	4.32225e+06	115261	164780	481679	1236558	2344417	2881305	2.78862e+06	2220030	1.47597e+06	881352	548276	289330	200746	163365	130341
	31.5	4306003	113057	170996	468989	1223275	2328498	2868160	2739448	2.2126e+06	1464904	882766	542568	291016	202525	160989	133252
	32.5	4311701	116890	165929	471744	1.22775e+06	2336969	2858186	2.73565e+06	2.17858e+06	1456534	879489	545196	290959	199487	162942	132644
	33.5	4297193	113524	167358	474018	1.21607e+06	2.31565e+06	2862953	2.7471e+06	2182209	1.47899e+06	873544	542763	296743	205064	163266	131409
	34.5	4.26987e+06	119165	166187	471879	1.20494e+06	2.30924e+06	2.82828e+06	2705332	2174475	1.4597e+06	883354	546302	291494	202430	156137	130944
	35.5	4278025	115406	166823	467460	1.18688e+06	2.2907e+06	2.83549e+06	2.66387e+06	2160950	1458006	878204	543332	293564	196058	162536	134014
	36.5	4270890	114848	167070	469454	1.18853e+06	2272365	2.82929e+06	2714843	2.16746e+06	1448752	876160	534886	285110	196550	163025	135210
	37.5	4.2671e+06	113682	166780	458723	1173232	2.25322e+06	2.81633e+06	2693247	2153623	1.46552e+06	864584	534290	288018	201097	160918	137611
	38.5	4.25818e+06	114257	171312	463772	1180965	2.25455e+06	2.79761e+06	2.70351e+06	2158804	1.44998e+06	871750	532885	290608	201588	160093	137578
	39.5	4226121	111834	163422	457846	1162542	2236857	2.78734e+06	2672865	2130164	1.43156e+06	869595	544953	292344	200656	159588	135230
	40.5	4244147	114140	167550	452561	1144786	2237961	2785257	2660361	2141258	1.4432e+06	854405	534458	288608	197065	159482	135598
	41.5	4204341	113344	173376	459216	1.14182e+06	2212885	2771881	2.64732e+06	2116250	1430261	853281	533154	292956	190693	161894	131206
	42.5	4.19866e+06	115958	164519	451174	1.13564e+06	2213202	2.76213e+06	2.66953e+06	2129773	1.43561e+06	862868	528877	288078	191040	160926	133606
	43.5	4.21848e+06	115647	161007	448994	1.13652e+06	2214541	2.7498e+06	2669891	2.10386e+06	1.42861e+06	844908	527877	279968	196850	160721	137032
	44.5	4.19544e+06	118424	170362	449509	1122872	2.20775e+06	2741264	2651183	2096570	1407907	843506	532138	289762	199348	162833	140247
	45.5	4201885	112602	166920	442780	1.10428e+06	2.19893e+06	2732616	2630498	2119385	1.41472e+06	844357	537413	284538	199562	157690	136344
	46.5	4.19449e+06	110011	167425	439699	1.11213e+06	2170365	2.73114e+06	2651445	2.09456e+06	1416388	842704	524462	281254	196017	159733	134971
	47.5	4140458	114197	164606	443459	1098033	2166625	2.72983e+06	2653560	2079921	1414024	838248	528960	281202	195108	160665	135153
	48.5	4160865	113244	163001	436520	1097124	2.14021e+06	2723213	2616202	2080993	1402312	830762	530131	283028	197698	160640	142011
	49.5	4154664	109811	165580	432116	1083656	2.14613e+06	2.70586e+06	2609325	2.06784e+06	1.39498e+06	833112	529268	286718	199471	162629	144414
	50.5	4122659	111777	166975	427346	1.08262e+06	2131510	2.6989e+06	2607314	2082579	1.3975e+06	834186	510746	288622	195000	163143	140354
	51.5	4.14062e+06	114340	162993	420824	1071457	2105309	2.68939e+06	2.6112e+06	2.07997e+06	1392522	830628	521828	278303	198720	161855	142790
	52.5	4131123	113378	163856	419854	1071076	2.12959e+06	2.66593e+06	2.59689e+06	2.06634e+06	1384493	831973	520634	289450	193136	158099	144866
	53.5	4120410	112566	164561	425041	1054290	2113522	2663117	2582913	2.05768e+06	1.39252e+06	823542	521222	281456	195845	157676	141821
	54.5	4091496	108058	165209	420300	1063209	2.09045e+06	2659491	2570413	2037440	1.39731e+06	813889	515385	282786	193382	157852	142368
	55.5	4078355	114689	162778	423015	1035797	2090031	2658553	2571598	2.04829e+06	1379492	827847	510268	279744	190883	156676	141366
	56.5	4079963	109994	167404	418493	1.02725e+06	2.07982e+06	2.64957e+06	2.5678e+06	2.03298e+06	1385503	815432	517324	282482	191382	158598	143412
	57.5	4048912	107439	157867	411206	1.02851e+06	2.06328e+06	2656243	2565201	2033292	1379962	810952	516006	280361	194716	152802	140454
	58.5	4048129	111802	164384	405030	1.02619e+06	2.05831e+06	2.64268e+06	2535668	2029744	1.37081e+06	821506	511077	277599	191512	159592	143098
	59.5	4078098	110107	160414	403714	1.02063e+06	2047922	2647342	2.53693e+06	2014303	1.37421e+06	821839	510938	282166	197364	157606	142260
	60.5	4056293	110130	166074	407274	1009429	2030609	2631924	2.53781e+06	2020799	1.35729e+06	813414	509451	274744	190186	159141	146423

## Sheet: 1C
																					8000 nM	4000 nM	2000 nM	1000 nM	500 nM	200 nM	100 nM	50 nM	20 nM	10 nM	5 nM	2 nM	1 nM	0.5 nM
																				P.C.	1	2	3	4	5	6	7	8	9	10	11	12	13	14	Bk
	Time/min	P.C.	1	2	3	4	5	6	7	8	9	10	11	12	13	14	Bk		4198640	4044657	666340	725161	813112	1096179	2068000	2.79274e+06	2863373	2640239	1.83193e+06	1324123	1.00274e+06	820668	770504	728296	701206	758238
	0.5	3925158	704109	746490	730017	853453	1450964	1.97559e+06	2234136	2.1236e+06	1276399	1003392	854901	736734	745318	726070	706464		121095	58974	36749.5	7036	2013.5	3494	8834	19219.5	8627	110495	80016.5	10341	9061.5	6567.5	15217	3450.5	4297	24360
	1.5	3.99983e+06	664293	699497	725576	877425	1.65838e+06	2312596	2465274	2.32978e+06	1520592	1.15011e+06	900101	760786	750581	701836	694923
	2.5	3958848	645972	696238	723097	915137	1799009	2529534	2.64792e+06	2.46369e+06	1.62385e+06	1223584	947748	767041	742334	694255	679052		Avg	1	-0.0104283	0.00716475	0.0334704	0.118133	0.408797	0.625562	0.646687	0.57995	0.338192	0.18631	0.0901878	0.03573	0.0207265	0.00810256	0
	3.5	3.96368e+06	646694	700492	730044	934904	1901895	2688335	2765445	2590467	1732278	1292632	962414	793489	755300	709062	680638		Std	0.0145807	-0.000575134	6.95173e-05	8.28822e-05	0.000376542	0.00174628	0.00430508	0.00194839	0.0242711	0.0147718	0.00145502	0.000815	0.000285934	0.000409336	3.8388e-05	0
	4.5	3976810	645824	695860	744480	968754	1998754	2.78987e+06	2.86044e+06	2.67859e+06	1780683	1323817	985844	797794	754957	707512	686031
	5.5	4022573	651352	699195	756778	985932	2046373	2.8505e+06	2903457	2682528	1823216	1.35086e+06	998468	818754	769924	712010	685678				Avg	Std
	6.5	4026565	656608	701328	752130	1012680	2081517	2889862	2940749	2730666	1.85779e+06	1366048	1009791	811496	765150	708950	696786			8000	-0.0104283	-0.000575134
	7.5	4036049	651525	705834	759140	1.02311e+06	2108070	2901285	2947648	2742983	1.86156e+06	1.36996e+06	1002714	827412	762780	721484	701767			4000	0.00716475	6.95173e-05
	8.5	4.05287e+06	646975	708270	775066	1.03467e+06	2.11949e+06	2.89147e+06	2952723	2749539	1878718	1.36155e+06	1011223	821760	773421	729767	702660			2000	0.0334704	8.28822e-05
	9.5	4.06521e+06	654680	708960	774856	1050545	2135979	2.90497e+06	2954608	2716501	1.87843e+06	1358570	1017651	822688	771028	726938	699974			1000	0.118133	0.000376542
	10.5	4064912	654236	713622	782060	1061992	2124429	2.89244e+06	2931462	2722525	1879871	1.37034e+06	1.01532e+06	824650	775802	723624	697388			500	0.408797	0.00174628
	11.5	4.06979e+06	661862	704491	792202	1.07337e+06	2106105	2.88704e+06	2.93014e+06	2706853	1871505	1366724	998722	816229	766854	732503	702478			200	0.625562	0.00430508
	12.5	4046234	674108	708104	794320	1.07545e+06	2105493	2893504	2.90617e+06	2.68949e+06	1877309	1361616	1.00639e+06	818751	773316	731008	709079			100	0.646687	0.00194839
	13.5	4066682	665469	718418	799320	1.07451e+06	2.1177e+06	2.85731e+06	2913970	2.71532e+06	1852564	1347574	1004182	818644	768805	734866	701888			50	0.57995	0.0242711
	14.5	4048978	659750	718126	803825	1.08567e+06	2.08352e+06	2830533	2.88844e+06	2694313	1.87067e+06	1356138	997296	826154	762046	730398	699552			20	0.338192	0.0147718
	15.5	4.0363e+06	673295	727918	806578	1.08211e+06	2079257	2828410	2.88141e+06	2.67775e+06	1.83979e+06	1339481	1.00607e+06	829004	766122	726488	699736			10	0.18631	0.00145502
	16.5	4048747	656772	723414	813890	1089423	2074960	2.83367e+06	2876294	2670858	1837646	1.35123e+06	1.00438e+06	817672	773233	723722	723882			5	0.0901878	0.000815
	17.5	4027089	662800	708467	810432	1088160	2.06561e+06	2804417	2845824	2.64137e+06	1.86765e+06	1345349	1007793	817249	775888	730094	708512			2	0.03573	0.000285934
	18.5	4029275	668384	720040	811345	1084386	2.05282e+06	2812124	2847057	2.67235e+06	1844212	1.34188e+06	1004584	822468	768320	740254	709080			1	0.0207265	0.000409336
	19.5	4018949	663557	720650	815036	1.09642e+06	2.08443e+06	2.78464e+06	2.86669e+06	2.64908e+06	1845622	1.33966e+06	999936	815338	773281	725267	710319			0.5	0.00810256	3.8388e-05
	20.5	4044657	666340	725161	813112	1096179	2068000	2.79274e+06	2863373	2640239	1.83193e+06	1324123	1.00274e+06	820668	770504	728296	701206
	21.5	4.03783e+06	658086	724601	818772	1.10321e+06	2051973	2761912	2.83407e+06	2.62775e+06	1826983	1345976	1.00135e+06	819721	770614	725528	712570
	22.5	4.01865e+06	660304	714280	822528	1100077	2.05314e+06	2.7704e+06	2.83188e+06	2628684	1.82297e+06	1341269	996036	821249	762596	721242	710876
	23.5	4.01062e+06	659116	725340	821660	1.10557e+06	2.03107e+06	2778569	2807558	2.61649e+06	1.81361e+06	1.32075e+06	990464	816848	761563	724384	703497
	24.5	4007665	662937	727670	825948	1.09565e+06	2032057	2.74653e+06	2812310	2611302	1821643	1.32655e+06	976793	829944	764856	725083	708347
	25.5	4007831	673286	735777	814956	1089021	2004876	2755850	2.81176e+06	2611036	1824611	1.32263e+06	985996	811432	768288	719142	711744
	26.5	3.99065e+06	660900	731614	830498	1074629	1.98865e+06	2.75334e+06	2.78824e+06	2603335	1.81132e+06	1.31264e+06	980108	817015	768672	734086	718902
	27.5	4.00104e+06	664678	728929	810976	1098520	1983941	2726773	2797994	2580965	1812268	1.32335e+06	985608	817174	763386	723548	713481
	28.5	3961964	655209	725564	820516	1084265	2004558	2735235	2785491	2599129	1798234	1.3156e+06	994737	809651	763235	727044	706768
	29.5	3.96738e+06	666768	715212	812610	1.08067e+06	1974346	2716282	2795229	2.57229e+06	1793912	1307123	970208	809912	758072	720122	718003
	30.5	3.99667e+06	651784	719548	809882	1.08032e+06	1.96643e+06	2.69506e+06	2772404	2596084	1803485	1.30724e+06	977238	800900	763923	726090	710438
	31.5	3968207	663578	722450	823468	1072288	1972638	2.70215e+06	2764708	2577648	1791285	1.31903e+06	969213	815501	760862	724748	714830
	32.5	3973998	657484	722218	821668	1070587	1.96981e+06	2712422	2.74618e+06	2571091	1792037	1.31473e+06	981919	807212	767056	714872	706232
	33.5	3969388	661310	721584	811089	1.07229e+06	1.95287e+06	2.70801e+06	2.77241e+06	2567466	1782338	1319187	967216	811182	756404	727217	715456
	34.5	3.95929e+06	667268	728564	804290	1.06645e+06	1952956	2.68732e+06	2747890	2557496	1768167	1.29227e+06	983929	808226	763070	711072	704104
	35.5	3960864	652586	718550	814675	1.05111e+06	1.9365e+06	2668923	2.7632e+06	2547744	1782610	1.28775e+06	977838	803826	762662	715427	711452
	36.5	3.9807e+06	664195	719654	808350	1077729	1948392	2683743	2740089	2.55576e+06	1.79549e+06	1295100	970002	801540	766960	720482	703311
	37.5	3.956e+06	648080	723616	799332	1050989	1.94765e+06	2.69106e+06	2748085	2536694	1764018	1.2995e+06	968474	802148	752067	720281	715246
	38.5	3.93535e+06	656226	725862	802380	1.05621e+06	1.92647e+06	2663528	2738476	2533735	1.76569e+06	1.29191e+06	968340	818902	750082	712283	711682
	39.5	3943490	650504	720286	801060	1.05766e+06	1.92102e+06	2677616	2725324	2.52501e+06	1.77266e+06	1296685	980388	811832	760631	713092	703034
	40.5	3.92814e+06	640153	716182	806256	1055521	1897154	2658888	2714581	2529203	1772313	1287014	963608	793700	755719	709060	713040
	41.5	3.88658e+06	650952	723700	796834	1052010	1903720	2656110	2.73409e+06	2.52582e+06	1.7603e+06	1.28257e+06	972676	800512	757030	704964	710602
	42.5	3.92354e+06	648538	715326	793878	1047240	1883921	2.65125e+06	2.7213e+06	2.53307e+06	1767905	1286927	965218	801740	757441	713118	723042
	43.5	3912482	658096	725607	805810	1035695	1.90775e+06	2.64406e+06	2.72123e+06	2.52827e+06	1766789	1.27669e+06	952112	814442	742623	704713	709666
	44.5	3926337	659132	714472	801519	1.04628e+06	1901744	2.64237e+06	2731627	2517868	1.74251e+06	1277233	966090	801790	749571	710180	699729
	45.5	3897718	654560	716389	791128	1.03269e+06	1.88264e+06	2644962	2716764	2521787	1747331	1.27264e+06	960984	800880	742336	707042	717619
	46.5	3886507	654727	717358	790250	1.02501e+06	1.87532e+06	2612061	2700923	2.53786e+06	1.76049e+06	1.29179e+06	951930	790522	746642	706108	708899
	47.5	3894954	648707	719658	794307	1018939	1.87962e+06	2624910	2698983	2.50673e+06	1738431	1.26358e+06	955110	797195	743191	701970	708386
	48.5	3.88355e+06	646382	719160	787276	1022980	1880260	2.62822e+06	2685611	2.52475e+06	1.73848e+06	1.25378e+06	953050	788322	753462	704937	705251
	49.5	3874564	640824	717127	788519	1.02455e+06	1870962	2624413	2.6917e+06	2519415	1740620	1.25262e+06	947057	789646	748426	715492	709976
	50.5	3883441	648498	717855	790632	1.01377e+06	1.83585e+06	2610160	2684576	2511924	1.74178e+06	1257073	957713	785898	745032	709750	698088
	51.5	3.83907e+06	636090	714114	787781	1.01216e+06	1840708	2609018	2.66346e+06	2.49587e+06	1718483	1246743	947124	800877	748505	705786	700406
	52.5	3853986	645697	717134	783459	1019086	1.84243e+06	2602303	2662772	2488408	1.7286e+06	1248840	951173	797446	736308	705269	709500
	53.5	3.83251e+06	648534	718253	785262	1004499	1.84483e+06	2.59765e+06	2.65332e+06	2492038	1722589	1243354	953453	782655	742270	700575	698734
	54.5	3863155	646668	708518	789924	1009774	1834270	2.60023e+06	2653379	2472674	1727748	1238223	955370	789000	740900	689524	708020
	55.5	3.84953e+06	648031	710866	777966	1.00071e+06	1.83462e+06	2.58536e+06	2.66936e+06	2.4764e+06	1714995	1246971	949218	780836	742025	703384	714957
	56.5	3824234	636904	718082	786370	999429	1.8141e+06	2566755	2.66436e+06	2.47543e+06	1715567	1.24407e+06	935399	783156	737341	698164	712272
	57.5	3.8239e+06	636530	709463	770416	1.00866e+06	1830739	2.56907e+06	2651729	2.47859e+06	1.71412e+06	1.24328e+06	939439	789238	739124	701766	708830
	58.5	3.79423e+06	643295	710694	781855	983900	1.80533e+06	2566486	2.65582e+06	2496036	1705957	1.25108e+06	937599	787480	731498	693662	708198
	59.5	3.78745e+06	636088	704781	773640	999493	1.8095e+06	2572979	2645496	2447943	1709101	1234752	941866	781741	737056	700068	697768
	60.5	3791271	638135	709434	771292	980976	1792227	2.55429e+06	2.63823e+06	2.46763e+06	1719247	1237311	926744	786342	737668	694528	708051
