# Supplementary material for: Expanding detection windows for discriminating single nucleotide variants using rationally designed DNA equalizer probes
Source: Nat Commun. 2020 Oct 29;11:5473. doi: 10.1038/s41467-020-19269-9 (PMC7596233; doi:10.1038/s41467-020-19269-9)
Supplement: Supplementary file 4 — Source data [file 41467_2020_19269_MOESM4_ESM.zip › DNA-Equalizer-Gate-Source-Data-main/Manuscript Data/Fig. 5/Position-14.xlsx]

## Sheet: raw
14A	Time/min	P.C.	1	2	3	4	5	6	7	8	9	10	11	12	13	14	Bk		P.C.	1	2	3	4	5	6	7	8	9	10	11	12	13	14	Bk
	0.5	4513303	122248	118198	139126	172467	214656	238838	188532	181151	172750	149904	129159	122194	115330	106274	96390		4149644	119099	118698	142589	192036	202065	202452	215364	180897	171272	141538	127447	115186	111607	99888	88683
	1.5	4405632	115028	123917	155638	210716	249766	279706	256885	222295	196883	161260	141241	120043	108315	107745	93132		4366467	114874	116801	150773	212996	255139	284926	248881	225946	205609	158236	130391	118281	104348	101795	88523
	2.5	4401418	117468	128315	166023	247172	291810	332790	307983	243789	213434	170062	146245	129629	110088	116523	100070		4342301	109442	121883	163949	244815	305766	336683	285876	260368	212021	172412	137471	118874	108073	100459	97327
	3.5	4470208	124174	131096	179177	276876	326689	372863	343407	281537	225523	177878	147708	128075	122840	111377	103345		4382372	104423	125237	169859	282005	362761	372546	330531	291891	236394	191048	154958	126652	109663	103196	99913
	4.5	4472100	120490	137798	184903	297785	369514	415124	391772	312248	248735	199450	158991	137806	121027	118203	102339		4424995	108568	132859	183750	301930	394574	417897	363347	324400	255985	194918	155611	137420	115205	102098	101707
	5.5	4531211	123456	136404	192697	334870	402430	447094	420095	326759	265920	218592	164462	137100	121788	117177	107306		4417938	115678	141188	196400	320656	433929	455774	392525	341687	275064	211855	163439	133121	122097	105183	98132
	6.5	4500290	126403	140419	203385	342384	419777	487838	444369	351771	285980	215326	164845	145717	125860	118802	109708		4437847	112200	141685	203405	345472	460984	510507	418608	354360	291364	220475	166639	134139	112046	109077	97063
	7.5	4562283	123768	141827	214124	369293	454386	515557	451605	368613	291474	231046	178139	148145	123854	122609	105795		4451174	114788	148181	212064	358070	482505	537751	432691	380148	296327	218885	169471	141209	124980	109327	105379
	8.5	4513385	134734	147550	213718	364177	465794	544580	474083	383506	309293	231315	176334	153413	122609	125763	112245		4444728	106936	146998	207892	381477	491654	532465	449908	394513	302282	239230	169794	142727	120938	117036	104204
	9.5	4534512	137753	150034	219652	369694	485062	534372	490646	394534	327065	233139	185854	154945	126791	116650	109159		4398876	113942	156371	218321	374213	497786	557295	450672	399286	317055	243514	189223	144596	126211	113319	103248
	10.5	4474124	136505	156767	230974	394669	495808	553619	490361	396579	331951	247842	191620	154330	133741	124916	111497		4430784	125743	160146	231838	378488	511605	563160	471802	415953	314514	252787	179840	141758	128258	112820	106916
	11.5	4499594	144866	158197	224232	381783	481904	544996	499732	391681	331545	248532	188447	148647	130509	126137	117394		4430692	125664	161348	224828	383428	520410	573592	473232	415408	326812	249219	183594	148623	125589	109000	105537
	12.5	4520197	146518	151911	225729	387240	493967	555950	498507	395653	336189	259310	195135	154120	133801	131180	111030		4410735	128405	161677	235113	393375	527753	570441	480506	413121	333210	247507	192580	149793	124205	117823	102593
	13.5	4522864	145198	160666	225019	386927	497550	557298	495553	400905	339533	253904	192190	151608	134664	128100	115108		4438966	121738	163516	228048	384019	524293	560742	484213	418918	343684	257124	190114	151960	125769	121362	103006
	14.5	4534406	146816	166633	225712	386283	486758	554323	499378	400037	350105	263939	192132	155532	135349	130421	115321		4422342	128904	168268	227598	388061	519699	563461	485697	411438	332159	262021	190681	152820	130950	117584	109100
	15.5	4530603	145937	165329	221778	397119	480707	550706	496148	396712	346762	263632	198965	159038	135057	131036	121502		4414654	127214	166903	224899	381127	525134	563214	481869	424118	323274	253951	191872	154409	127260	117686	111900
	16.5	4542587	151215	165987	233916	387777	486479	552132	496311	392148	352201	260608	190978	164008	136048	130895	115435		4392492	132072	169360	233413	388379	519574	564438	470919	405990	340876	264981	195324	152144	126991	119137	104085
	17.5	4517829	142434	166180	224469	390780	470135	548047	509763	400173	354348	261948	204125	158427	136012	130207	118451		4397342	134716	168698	228013	385331	509505	560188	477246	429654	342116	265019	192537	158376	134477	119480	112334
	18.5	4510674	141605	163288	225953	372962	478613	542984	494235	402234	345764	267954	199210	155281	135067	126109	120871		4409553	138864	171281	234968	370921	515405	566569	465945	414719	340906	263150	191072	151516	132512	119879	111395
	19.5	4511512	153085	173674	235466	374844	482170	540859	499730	394043	351784	271574	197959	163839	135901	126676	115227		4435849	130777	169744	225013	382864	517394	555664	475442	414219	334603	272687	184137	153766	134360	116704	107260
	20.5	4530758	155250	166376	236995	380399	471953	539793	487390	386629	353741	276526	209682	160581	144098	135428	116011		4432437	135402	175760	227178	383356	510516	547989	470014	411302	338437	268018	198606	154184	137320	116780	110911
	21.5	4517258	152726	169762	235332	367636	468733	537769	503630	397822	348235	273121	205763	164524	144683	126777	124778		4405861	136056	173166	229331	370258	491181	544564	473730	408607	351933	264095	200022	158843	132544	121170	120139
	22.5	4502004	154794	169803	223430	369925	464466	530932	488772	392314	347698	270659	210027	164955	137990	131473	124138		4419474	136936	178310	229161	376030	489698	539344	454663	405896	337565	263905	197914	154857	133975	123070	117357
	23.5	4499776	156724	168280	233795	372296	463346	522179	482179	397024	344495	279243	210004	161352	137189	140715	121392		4420720	134465	167852	224010	368629	495967	542958	447227	400403	346946	265742	197433	159014	139779	118583	113406
	24.5	4485132	152032	169564	229496	363216	466716	531172	475023	393705	348926	276756	211476	170951	144702	135346	120111		4427733	136432	176900	229218	375009	497262	522542	456034	404576	337528	270693	200187	163095	134212	120402	114679
	25.5	4505044	160496	171831	223801	366165	450909	518984	479454	388866	346062	270372	211979	162025	138853	138848	128721		4396361	137704	176177	219846	379350	485591	518496	448781	404626	341329	257815	203444	168015	132278	128368	117285
	26.5	4488236	161869	172623	230657	362691	444736	513852	470578	385842	356866	270610	211929	170187	139719	131831	126884		4391941	135234	170680	222697	356765	473396	539775	452653	399070	338290	267629	206631	160220	131792	120452	115441
	27.5	4442814	161346	174597	221905	365199	455166	517037	472868	370915	348113	282409	216646	167771	142273	140426	126993		4362628	139308	172338	228464	365089	475257	507233	460443	414547	347371	277853	201519	163238	128906	120678	114535
	28.5	4505524	156627	166377	225612	362039	447796	504270	466942	373532	346273	282458	218083	168785	136081	129860	125780		4388462	135424	174979	226294	346569	462902	514419	446559	390387	338177	280359	206233	168102	143011	124217	113697
	29.5	4468748	152688	175019	224813	357483	438943	524848	467125	383987	347870	268955	212425	168878	143993	133758	120400		4372410	141120	178183	225197	351310	476093	516477	448821	396779	351058	269346	210138	162843	130424	122715	117674
	30.5	4437993	157465	165307	221700	355141	444398	503734	474676	393157	344008	277540	218733	173076	135841	131717	125870		4378330	138907	178144	225191	350498	458702	524871	441147	398947	347161	279299	213673	166554	134397	122071	119864
	31.5	4488930	161550	168461	223650	352865	426168	501608	464352	388161	362891	280192	216978	171052	145282	140463	125499		4335380	132139	164123	219153	350246	478293	507994	448837	402826	341388	266089	206702	173002	136281	120912	119423
	32.5	4428298	154139	168047	228068	344902	439284	503982	449479	389662	354902	276894	222332	176637	144294	134858	128193		4341050	137525	174539	230372	354708	459347	506127	443750	402891	343305	276830	209410	167708	133231	133187	114653
	33.5	4461903	156097	172827	221246	354664	416898	497494	464354	378652	361849	284385	223082	168991	142495	135364	127603		4353860	137815	177398	225789	350681	467857	491277	440151	399206	341014	277677	215229	162970	134516	118701	122943
	34.5	4455688	161041	168535	225129	344510	422975	497753	461976	371655	351837	278400	214015	168886	148703	140525	128037		4326828	135458	170082	222318	350532	449502	510445	436137	403970	336952	272482	211689	165564	134079	127291	111998
	35.5	4438792	149791	168200	225406	341771	432696	501170	452215	374633	358041	279942	226971	173107	148487	133909	127628		4331752	133179	173382	227787	343263	444337	504677	435171	400803	337452	280127	211103	164150	138937	120989	117416
	36.5	4451356	161446	170953	219205	338460	430176	491229	462874	372122	352135	286728	217764	179896	144124	139387	127678		4361974	142262	172941	226622	336404	444395	499888	436081	395521	345953	272135	212405	164919	136370	124141	119767
	37.5	4475469	154646	174778	218031	333252	409726	486817	460538	376926	349914	287506	217245	166404	144143	140225	126298		4308252	142125	173467	212969	345252	446341	501347	441908	397068	347246	271422	205811	171345	137696	122891	119778
	38.5	4437390	160451	180379	215215	342648	420142	494694	465427	376185	354587	284543	224809	174680	147113	139376	128234		4361101	130528	173101	217908	340772	453477	497373	444474	393658	341072	274887	206292	171309	135007	119778	122675
	39.5	4409699	156903	167022	222309	339104	415007	477299	459250	378931	348356	289062	221464	180602	148723	137140	122402		4340944	134566	176416	224963	341997	443140	491630	416836	388736	336879	273524	204728	169350	136926	121657	120375
	40.5	4374363	155835	170681	213164	334185	415048	473348	441592	377685	348825	284982	221894	166273	152381	139662	137140		4266160	132090	176931	224788	351242	434951	484811	426797	394149	345400	282835	207441	170976	133342	125508	119280
	41.5	4391792	156166	172789	216241	336180	418942	481021	440942	365409	350646	288255	219699	178289	149785	142388	129972		4302662	133648	173564	218977	338808	441162	483013	422120	394935	343440	273328	208230	168891	139428	126828	115993
	42.5	4388330	158384	170880	212578	337231	413351	484759	439804	366078	363266	283726	217744	179767	144808	137987	134450		4299422	135577	174617	212216	325503	436792	480445	433989	390282	332664	269764	206908	165620	139746	125854	113621
	43.5	4410880	160936	171625	218836	332042	402970	463644	443918	371042	362372	285636	225437	179963	148030	137782	128778		4278002	144190	179280	225364	326412	442234	486638	424394	382358	329536	279682	217052	160942	139069	122599	116756
	44.5	4414985	156292	174313	222644	325919	397980	465280	446406	372912	350268	283544	227515	176015	148606	140372	127051		4255663	132694	170744	216373	328220	432554	479158	424212	382814	336015	265690	210811	178914	141105	124287	122370
	45.5	4370366	163439	170845	215794	335251	394043	471122	433995	370707	351428	285547	226694	178085	150363	137826	131375		4267418	138143	165873	220288	326442	426783	475038	424841	378675	338237	276734	225377	171272	135539	121943	120773
	46.5	4380019	155284	171339	220403	329687	397048	475871	447474	363271	352071	287326	231148	177252	145991	134051	127439		4274322	140221	169894	219360	330690	430322	481154	428154	392534	342120	284198	212985	169106	138983	124202	123427
	47.5	4369640	154897	166733	213139	326903	406199	457837	446179	373400	352485	291978	218343	180023	148191	142050	135181		4239513	139046	165884	217326	335244	425019	471271	423595	380619	329660	281782	214269	175529	133814	119222	120540
	48.5	4356081	156024	171856	212373	318927	400403	457852	444635	361602	350922	289332	226314	177017	143877	135092	128688		4224834	134359	172404	215878	322279	430421	471203	419114	383524	337042	286549	210862	165471	139184	127782	125848
	49.5	4368358	159469	168337	211074	323512	387816	482261	434061	360719	351439	295299	215329	180717	146758	133090	130614		4241898	136790	171777	223155	323823	422751	473138	421477	371234	341913	287354	216545	169766	142614	121014	121332
	50.5	4352251	159946	166958	213009	315354	392904	459914	425680	361808	357830	282224	225619	174971	146465	139747	135673		4252182	135168	172398	218364	322322	421758	467213	405074	380978	336571	284582	215090	171455	145116	121871	126563
	51.5	4358371	149737	177271	216637	307396	389150	455955	426964	367005	345887	287898	224800	179102	149890	139230	131477		4237001	129230	172772	221897	323497	423792	476289	418523	382198	337880	283347	212048	171749	135762	129615	122956
	52.5	4339481	156904	172764	215490	324359	384296	466707	435027	357912	339982	287766	227564	178258	151574	137571	132666		4256858	138327	169641	211446	322381	424949	460322	409660	373183	342650	286233	220588	175167	141739	127334	127143
	53.5	4296355	160016	171115	218136	320733	382037	439923	428651	352129	343830	291541	233818	183336	148215	135807	132362		4208391	132725	164715	216048	311329	417478	466811	410210	369303	333273	282617	225355	175035	142435	124858	125268
	54.5	4309406	154007	167628	217631	318340	385282	457771	434312	355843	363953	278710	229290	184592	154861	139922	132755		4188572	133970	167545	218994	318760	415600	466343	405141	380785	333390	284823	221736	180697	141962	119045	126089
	55.5	4320976	151643	169764	206881	313220	383936	451126	419919	357313	354002	291570	220091	183032	146544	135177	129839		4217174	133627	176316	214863	314527	407515	458059	402032	373110	331756	276537	218255	168477	142194	126293	125357
	56.5	4294140	153328	173035	209389	313462	376421	456891	421581	358130	351714	279783	225669	184968	150162	138684	133140		4178975	136638	174179	215443	312786	415357	461152	413750	371551	328195	275072	224734	177159	143939	118563	127283
	57.5	4316516	149315	167214	210575	312524	379151	440963	430819	353290	355254	290126	225070	181519	152765	142113	134320		4207945	129551	171250	212374	305284	417274	452746	395368	359345	343270	280270	225531	175534	146540	127127	125252
	58.5	4293608	147994	163653	212747	305274	380742	448198	430095	348186	352404	294781	232635	178987	146298	136173	126420		4151130	127300	167947	219924	315659	419071	459774	398438	367111	333040	283146	227109	171412	143390	128587	124198
	59.5	4289600	151815	167680	212457	314946	371037	447247	428175	352036	350830	290703	223791	185044	155418	142118	137111		4176277	129403	175448	211856	314110	402542	462468	399299	362297	334867	284442	223929	178795	143603	123494	122168
	60.5	4274838	156480	166189	206880	311446	367987	446837	421565	344372	344937	286164	229982	178060	151353	145853	133954		4168436	128227	173605	214254	306320	398831	459191	395506	372877	336996	285048	221627	172210	150827	122498	125194
14C	Time/min	P.C.	1	2	3	4	5	6	7	8	9	10	11	12	13	14	Bk		P.C.	1	2	3	4	5	6	7	8	9	10	11	12	13	14	Bk
	0.5	5795430	96899	122139	115682	132796	125831	115610	127702	116326	102770	105621	96611	100729	182009	103853	110658		4306500	100745	100973	109840	116586	117687	121965	113758	108371	107187	102819	97585	88096	100401	91777	94739
	1.5	4874498	95983	115980	122697	143437	131784	127154	132381	122459	107012	105732	95781	100820	191744	104521	108886		4583534	102642	107692	114510	120573	122550	134682	122518	113432	104210	103558	98663	89313	102679	96907	97374
	2.5	4701414	95814	122139	127947	149913	145576	128727	134139	120647	113175	109374	101870	102524	192585	98987	114519		4528889	106514	114041	123219	133661	130313	146355	130212	117506	109096	113136	97384	94162	101770	98503	101332
	3.5	4743120	108354	119575	130437	151643	141703	134655	145550	131181	115493	110090	99330	103373	190337	104035	112906		4512456	107038	115766	128832	138336	139331	142483	132869	122693	104893	103748	98101	93498	100017	101054	100589
	4.5	4756858	106976	124779	142729	155644	154295	143195	143416	134563	121305	109819	107602	101869	192910	109299	121042		4498051	109117	118532	135767	146825	146450	143426	136580	126391	113340	105436	102961	97522	100160	94884	106653
	5.5	4741385	107182	132337	147107	163885	162076	143608	147310	135264	120086	111567	105988	108943	195230	105588	117437		4511776	102842	112305	139555	153541	157412	149363	139761	131160	117189	111327	108776	98776	106472	103312	103399
	6.5	4762924	109333	130931	143037	166066	167283	156051	147794	143518	119575	112091	103778	106590	188215	106834	121903		4510348	110649	113045	145837	154157	153375	154457	145927	133060	117399	115121	105290	94299	106959	98488	106119
	7.5	4826810	113215	133269	150402	175966	168201	157086	159478	143469	125798	113503	107417	105551	194275	110400	119138		4528073	115688	126462	145933	161677	161269	159768	147018	135079	116849	111352	108822	98046	106600	101136	109572
	8.5	4794022	114914	129937	150630	168624	176007	159533	169696	152407	126957	116505	112669	109351	198635	108993	124564		4548644	112786	122058	144333	161803	164646	169513	152954	141244	123455	115060	109093	97892	111224	108939	114556
	9.5	4812875	111980	133111	156405	176203	176082	161635	165092	143259	128982	117114	113233	113993	190025	108114	126503		4508816	111377	121358	146730	164990	167670	172614	148627	142371	121595	120443	106258	98611	106642	105286	117075
	10.5	4829225	110868	130188	152591	179607	185230	166456	171991	158118	134490	123091	112444	106128	200609	106932	128003		4545674	116953	128761	145104	171302	172801	168096	166220	142341	123871	117979	117520	106086	113688	104226	112046
	11.5	4824670	110282	139879	153667	177470	186918	179558	172143	159136	134622	123562	114894	113649	196660	111061	133177		4541010	119992	122926	153088	173961	176877	174646	159983	153481	124871	121203	114933	103939	109891	107926	115841
	12.5	4788214	111274	133624	157746	184400	193270	171400	173943	158596	132526	123724	117129	109311	209238	112607	134693		4508847	115177	125512	151810	172781	176389	182416	164939	148778	127167	125597	113317	103930	109692	103594	111428
	13.5	4787764	114246	141468	163021	189185	191201	175105	170476	155592	133415	127271	115198	111241	202259	114565	130657		4497008	120838	118864	150439	167020	182822	175451	165827	153950	124659	119593	112442	107788	112054	107760	119061
	14.5	4775992	120010	137066	158558	182333	200538	175699	175439	159810	129121	123947	119308	115985	201586	114056	129393		4508340	117729	127648	154626	177957	186089	181356	170507	152412	130305	123076	114987	106733	115417	103142	118382
	15.5	4817264	123475	142833	162041	188391	192589	185331	179648	162687	141509	126369	113679	115965	199903	114758	138788		4488456	119385	127413	151419	175693	179560	185026	172477	152341	128183	121579	114471	108445	119585	104323	119820
	16.5	4810352	118207	131348	159467	185317	189558	181074	183222	158245	137623	124586	117284	115069	196932	117976	135779		4516388	118252	124561	152709	178669	180357	184788	168590	158316	137614	123556	113482	108414	119556	106793	120589
	17.5	4791964	122058	144347	161722	190460	199833	177188	193536	161593	129393	122733	121780	115280	205305	112852	137395		4515722	122878	123726	148127	176587	184377	195870	171032	156984	133213	130588	114500	104742	111681	111350	120342
	18.5	4808872	115302	140098	157734	191380	203736	182815	194819	171083	140155	128143	118781	118996	194631	120086	136125		4499370	124789	120434	150805	176951	180987	183022	169715	158808	130766	128589	117299	108728	117869	112452	119493
	19.5	4792298	119390	141104	158957	182582	197944	183900	188378	162146	145616	126054	119059	118789	201053	116637	136021		4504104	119250	126862	150541	173552	188210	186146	166070	151400	128781	125323	115753	105236	116942	114363	127364
	20.5	4757505	121419	134053	156331	183750	207469	183732	186207	170693	144642	128598	126687	121484	190368	115382	141174		4482352	121876	125845	153729	187687	179765	182789	170883	154183	132900	129138	113147	103383	120121	110023	128300
	21.5	4749825	120404	146583	164195	184078	202852	181136	190232	164955	140913	134318	120173	120812	175913	118178	144528		4523114	118285	125963	154380	179806	186617	193329	175261	161774	139799	129036	122725	103892	120792	111835	131407
	22.5	4742846	123866	141792	155215	188247	200971	192597	189828	172187	146236	130390	122438	121507	161606	115586	136160		4491917	121956	124941	162529	185795	191258	190916	172591	162437	133905	133123	117712	107412	119946	109427	130917
	23.5	4773578	119011	142105	163030	185538	197438	189884	192230	171845	144890	130313	118626	120621	145708	116125	141087		4463190	123675	127950	160505	181633	190363	191924	181207	159098	133212	128861	115736	109643	117227	108231	129989
	24.5	4743356	123510	138557	154548	177567	205872	193825	188327	179862	147937	139783	119601	117974	151013	122611	142500		4468170	123874	123449	154194	182625	190998	193570	187543	163828	141110	131774	115204	112876	118784	110077	131080
	25.5	4758596	122134	129794	170969	187561	210479	193770	190525	176087	148933	129082	114664	118260	155080	121101	148547		4482892	120256	124262	155287	183552	189828	194959	185264	162361	139258	130701	121620	112097	120993	113469	128128
	26.5	4775590	119445	136507	156537	185325	200441	193210	196759	183849	146285	138270	120519	123036	151432	117636	150395		4456062	118965	127916	153937	185942	186391	195768	184292	158329	137086	136533	123821	111235	117747	119008	133565
	27.5	4741502	118773	140884	164319	189386	209510	186782	197203	173653	146148	138503	124360	129112	160638	116533	145609		4493008	119285	125708	157276	178701	193983	197002	182970	175214	146428	130395	122692	108430	119907	118761	132751
	28.5	4765479	120813	137006	160513	193335	207749	196976	200096	176053	147858	133902	126129	122360	160118	125540	145676		4453286	122640	119020	156432	186596	188433	201595	181612	172022	139422	136507	119867	112329	118854	115195	131521
	29.5	4741248	116641	136651	163569	188576	212731	198489	198852	184764	149411	137091	123142	120290	157997	118917	144356		4481094	123061	124705	159650	189019	191106	205367	180814	166965	146614	133217	122741	113448	118820	106828	131678
	30.5	4757219	121578	137789	162597	193412	213192	200521	203848	180660	151127	138581	126042	128439	152874	117725	144719		4477902	124146	124227	159065	188084	194614	199811	185829	165384	147877	134734	120586	110318	124248	114836	130229
	31.5	4762934	118049	138419	154590	190608	212058	201080	195019	167215	153648	138509	132370	127722	162186	115873	146878		4445168	118488	130932	153162	184345	197138	200331	190937	169671	146053	129573	124721	113902	125564	107237	140053
	32.5	4717060	121911	140968	159058	185329	214288	207893	206009	175492	150504	134301	127210	125799	154580	121225	154854		4452926	125523	123527	157223	185013	197407	201911	188227	180555	144309	137114	121753	114233	122903	117563	134580
	33.5	4731776	115394	142012	158577	189517	217205	195304	202970	179625	151764	139176	125909	124139	159431	123831	154383		4425562	118168	128157	152919	179988	193220	206036	191674	170619	139377	144700	123361	116270	119524	115541	139636
	34.5	4746098	115228	132252	161403	184617	210662	201910	205125	178386	159879	143722	129893	129696	155573	122125	158193		4443695	115294	128865	151511	192316	197061	209878	188377	174410	142636	134899	121671	111003	123320	117733	138983
	35.5	4717800	116529	141829	160700	189443	215317	198999	204165	179805	153132	142306	118775	131023	152352	123969	163564		4456635	116020	123948	149937	186144	198425	206657	188227	175874	147521	142269	117061	114267	121805	122105	139213
	36.5	4697986	111928	138888	159657	186425	205989	206489	198484	181513	163666	140190	127777	128507	165893	125768	150837		4439362	121274	127019	152914	180117	193525	204139	197635	179301	144123	138460	126233	118497	125772	121797	143279
	37.5	4730097	125034	136164	154226	195404	220055	205260	210097	183389	150903	137349	132644	127721	200929	123041	153456		4396839	118717	122150	163169	178751	199310	208245	188819	169512	149733	138645	125427	114808	127410	120998	137258
	38.5	4726432	114190	134804	160575	189256	212413	214404	209733	181362	150989	140208	124694	126134	209935	123280	166077		4446242	122008	118134	158010	190957	195634	212491	186993	181699	145596	140695	123636	119875	129662	117420	137642
	39.5	4703406	117061	141825	157934	195780	217954	209988	205821	189549	160943	145506	132819	134111	197544	122806	159040		4412784	117231	126724	159165	192117	201937	208664	192646	177796	154226	146506	126011	118501	122802	123365	151409
	40.5	4678092	123438	141146	162321	198686	222155	206510	205517	187198	159683	143603	124808	129108	201801	121529	161856		4428292	120921	124357	155087	192560	196014	204557	193955	174317	150406	142450	121071	124633	120945	121635	145983
	41.5	4710097	123284	137714	166169	191513	222398	205733	210104	191276	158041	144161	133481	131813	191314	131032	160148		4408260	119114	128255	148385	182005	195489	212737	196270	182629	159743	138983	127453	121273	129044	114672	149053
	42.5	4684098	115425	139488	158381	199389	219008	210901	210718	190073	159333	143131	134129	128942	195786	125639	165688		4393271	119686	124070	153041	185658	201639	207948	197761	181657	146998	140118	124309	121922	128711	116220	142959
	43.5	4645694	119081	141181	164807	194882	216871	212420	217098	187279	158268	149550	128605	129837	191246	129125	164472		4395060	118073	129176	158404	187373	207401	214108	190340	182452	153887	141658	127973	116641	128788	115572	145191
	44.5	4696283	121367	132017	156126	190809	215772	206064	213650	196240	164120	143789	134565	133404	208652	126863	164498		4373227	116857	121939	157398	190110	200370	214697	195608	174901	153248	144542	133733	123945	135867	118486	148419
	45.5	4666296	121683	134304	164564	195105	225384	206422	208902	192044	165725	146216	138876	137538	203936	125579	157682		4391354	109055	118887	157366	189792	202828	208779	201957	173472	161024	143784	128600	114699	134633	125481	144561
	46.5	4685918	123369	137470	164207	191975	214902	207165	219250	189100	162002	148501	133566	134363	208598	125745	167525		4359874	115081	125990	156961	191151	201363	211853	191332	192049	153562	150817	129351	120544	128391	126177	147933
	47.5	4661614	114062	145000	157981	189611	218986	209069	221654	195598	160878	151090	133327	132922	197612	127000	163180		4401887	116610	127854	153167	190016	206050	221816	196905	184835	158219	146421	131842	123864	131813	127231	151075
	48.5	4689370	118899	138462	163391	196192	212995	212737	213707	188177	161148	151055	140141	135439	207132	128088	169655		4363268	118859	118574	153775	185371	194730	218655	199626	187111	157398	149257	126433	119405	128139	123681	156370
	49.5	4648728	118625	130494	159207	196996	223754	204449	218123	192249	169336	140356	131980	129829	180252	130183	159456		4373184	120982	120889	154839	189674	205557	211874	196818	189274	164942	145300	134125	119065	127653	117540	150152
	50.5	4697868	114463	131800	154333	192018	215374	209219	214292	199760	159348	152666	136975	134210	186356	127998	169574		4364629	115306	122477	153947	189131	206334	211853	207124	187634	153481	149895	131305	122230	128711	133908	155214
	51.5	4661470	113969	137619	162531	201957	225354	214461	211320	198024	167405	155933	132935	132692	174398	125485	168855		4369431	116888	122028	159970	191624	206577	210778	200208	185670	157827	146730	132350	120354	133868	120431	151267
	52.5	4679000	120998	132661	159207	193471	219214	206982	221057	196828	161905	146535	130456	140380	161835	129949	175637		4334502	114256	125581	156815	182629	199045	214052	198682	191494	161878	151399	136525	118254	127909	126732	158072
	53.5	4623104	118432	135836	158867	193746	226989	218617	206361	196999	166558	144490	135120	137218	162407	127325	176499		4353818	117648	123879	155847	190347	199437	215162	202288	192467	156070	151339	137124	123179	132534	126915	156537
	54.5	4623911	122283	136408	156090	193938	223216	217005	225840	186874	168741	148400	138794	135430	166547	133660	174826		4325394	109372	123572	154180	181975	201335	221109	206550	188663	162397	154373	131645	122307	129662	125793	152124
	55.5	4670368	114537	132495	163056	201585	226842	228205	214422	201755	168065	153922	139050	136520	162202	136218	175712		4316079	119771	122182	154879	190584	209650	216159	204814	193738	153532	149800	132882	125221	134543	130959	158927
	56.5	4660599	120010	138416	154307	195271	224116	224027	217491	195148	166838	158091	140442	134188	146516	130503	180720		4340568	118419	120136	153223	188427	208717	212878	212970	191543	167302	147531	132725	123900	137020	123766	164099
	57.5	4639908	121821	133868	150812	203504	218368	214588	215198	201862	173142	161981	140933	140810	166217	130315	173807		4342200	118593	123559	148007	187629	198007	220070	205854	193842	158875	149075	141215	125589	137425	127121	163720
	58.5	4602581	116274	132968	151708	194049	225382	213541	219510	193994	174861	146306	140648	141892	160430	125278	189062		4307119	117520	121209	159740	182443	203456	225912	204145	189492	159269	154342	132613	123640	137992	125986	159819
	59.5	4587784	119350	133833	154707	205834	231541	224476	225346	201106	170437	152316	143003	137740	160992	137930	177779		4343096	119508	130835	149689	190808	204848	223017	210736	189710	168981	150438	132946	125091	135737	132234	158491
	60.5	4601214	117660	131982	159241	198979	223437	224955	221448	199534	172251	154079	137902	143322	149952	130460	184548		4345774	112082	118083	156672	179502	199404	219364	207089	193800	163780	153015	136187	125159	141373	130276	164445
14G	Time/min	P.C.	1	2	3	4	5	6	7	8	9	10	11	12	13	14	Bk		P.C.	1	2	3	4	5	6	7	8	9	10	11	12	13	14	Bk
	0.5	4453742	44730	46436	50626	108406	289946	389674	463429	365217	250332	172792	121779	81002	62279	59017	38699		4531748	48557	40329	53513	113857	284488	432466	452574	394723	248041	196782	116978	78230	55735	54247	43464
	1.5	4716526	49428	44666	55898	150169	400028	577413	631349	515375	337524	227778	150655	87562	66666	58890	43444		4608060	50127	41070	59863	154557	401247	599891	602307	529880	335666	241950	150111	80499	61469	53398	38980
	2.5	4610585	49065	45318	66739	189363	532222	718504	756898	648368	399125	276620	182189	107310	75208	57216	39729		4452379	48198	43830	61893	180251	509626	749179	731253	643673	409974	286127	179856	98749	69242	59314	42507
	3.5	4553954	46513	46816	65516	213492	617193	842031	874931	757342	481015	312606	200873	120533	79200	61625	43797		4474789	47285	46188	70277	216646	583816	870300	856336	744490	474357	337173	198198	108080	77921	64270	40665
	4.5	4541406	49196	50277	73172	241124	712003	944218	994030	823695	531847	360621	222907	124695	85118	63657	44134		4463855	50176	45825	76223	234905	670567	972840	960511	819686	536824	368864	222957	114825	79424	69683	41687
	5.5	4557196	50317	48562	77132	250420	774724	1026667	1093684	928793	580075	394381	237450	130698	87444	67404	48820		4473874	51849	47178	79271	253502	720051	1050949	1023647	889157	575208	399427	245508	124614	87798	63949	45542
	6.5	4556604	50559	46490	79664	268943	826222	1095047	1186289	987834	637421	414865	257060	145044	90033	76091	43166		4455143	51623	48736	87965	259097	739338	1122559	1106500	948647	610149	429060	259163	130780	100385	68707	45782
	7.5	4549180	55267	51419	86803	284784	844801	1128598	1228274	1024004	659736	447432	273036	152838	91117	74197	46441		4452024	51178	51889	88169	268959	769653	1151598	1115195	989446	632082	453591	265611	136929	96194	68520	48204
	8.5	4532317	49798	53464	85223	286718	858143	1155492	1254948	1064546	687468	446517	279135	152833	94622	73508	49997		4440842	56957	51203	90293	270477	792224	1166320	1152443	1003299	647750	462452	271327	143428	97155	75086	47763
	9.5	4564290	50594	54169	86203	282237	889393	1177370	1278751	1078525	704305	472775	290099	159708	97441	75719	50464		4452291	53308	52687	94853	270269	787918	1188991	1179652	1002028	664308	480527	283400	142683	103038	72506	44894
	10.5	4534996	54653	59810	90359	294998	888183	1197518	1285101	1096292	714879	476989	296329	164236	105922	82377	49767		4403668	54424	51212	93628	273575	800290	1177370	1159520	1029012	680964	475098	288284	149308	99104	74973	48791
	11.5	4582029	51958	57950	87771	287682	883083	1195280	1293303	1082092	702418	482755	307138	167565	104603	81101	50866		4463821	54660	51380	93925	272056	787985	1182754	1179416	1032571	676212	487054	294677	136365	100529	76169	53086
	12.5	4546299	49764	57638	94427	281954	867596	1181690	1278353	1103208	721306	477734	294380	158819	105120	81317	51966		4489435	53648	55288	96667	267618	781806	1177424	1165665	1016225	668670	482741	288036	145339	102088	78170	51714
	13.5	4556683	48826	59215	95310	270953	863881	1164067	1267507	1086845	718688	483020	305740	162508	100547	78323	53466		4423762	54668	56870	98420	262546	762790	1170495	1138044	1011641	682137	489790	287181	148373	102944	80455	50545
	14.5	4578952	53519	59674	92789	289332	857745	1132418	1264916	1070296	713182	504709	303816	165748	107435	84207	49626		4444280	56566	56078	98954	252073	769327	1144133	1128835	1000472	674976	490463	289585	146176	113128	83715	50296
	15.5	4561374	54698	62829	95476	272880	838026	1130005	1267080	1073546	715885	497532	302026	166764	106626	80293	51700		4444028	55130	57651	96314	262962	730008	1130930	1128575	994537	653630	488226	290349	150590	103989	81007	57404
	16.5	4598160	51587	63901	96879	271447	825480	1109377	1250241	1070320	711102	481754	296703	165133	113578	79067	52382		4478931	57260	55920	99448	249610	707636	1132172	1122438	1002402	681020	481389	297444	149725	100639	83887	54387
	17.5	4528221	58066	59158	90567	261423	823236	1092458	1225610	1059804	707941	495405	303317	168030	102205	84375	52064		4387338	61153	57573	100220	246352	721610	1110147	1088613	984804	672986	489305	295815	150078	106014	82656	55472
	18.5	4525065	55264	64943	93465	254959	790474	1095330	1209356	1040707	686526	482972	306180	176456	110313	83546	57240		4380080	54154	56413	104470	238731	700272	1091362	1089204	975646	651783	480564	292841	149174	109263	83849	54144
	19.5	4574278	51186	61717	101052	250018	784129	1075386	1198899	1038614	688882	493091	311820	173022	108208	85318	55051		4442716	53127	58045	96813	241319	689814	1095581	1088891	968190	669145	478750	297446	152612	110798	83591	55868
	20.5	4559622	54859	57046	94818	260395	789501	1070980	1188439	1024969	694482	489821	296404	176204	108432	87047	58492		4441752	53444	59680	93940	228646	670433	1072059	1076272	947827	660775	491120	285889	149500	106354	86576	57197
	21.5	4539844	57129	60322	92130	243592	738597	1043526	1181242	1033092	687540	483906	307441	174278	106945	81567	58017		4412540	53743	56717	93826	226523	666948	1066487	1069114	949207	637010	474982	292381	144986	108084	85081	53825
	22.5	4560298	52430	63049	95734	248455	729559	1034320	1171069	1004082	703514	478746	297982	167728	109339	86111	52924		4423110	55226	57578	97489	225848	667538	1042411	1044100	937130	643339	464888	298557	151689	104425	82122	57431
	23.5	4538950	58767	64304	93300	235440	726024	1027395	1142947	999352	685200	486442	313069	168284	111363	88980	57784		4464726	58289	58655	97789	230680	639636	1037224	1048584	932232	647356	477623	295561	155445	108230	87972	54771
	24.5	4525882	54996	65087	98279	239225	718282	1024232	1148685	995718	679364	481082	302760	174641	117314	86268	57688		4447558	56624	53675	99682	216834	632552	1030577	1036170	929225	638218	476062	291332	150078	110794	86035	58049
	25.5	4511502	52503	65769	92512	229422	699993	1011889	1132942	990657	679068	476891	305887	168529	106360	91494	59017		4423340	56463	58493	98879	219687	618726	1019124	1015531	915131	642965	465032	296409	149029	104859	84849	59625
	26.5	4492399	58438	60158	96570	227821	708083	1003919	1130469	984898	675465	479061	304051	179864	108962	84264	55886		4407740	58808	57934	96517	219781	613956	1000953	1016406	921294	633036	472249	293520	153472	107943	87467	59387
	27.5	4514986	59587	61575	90556	223844	671457	987919	1117726	970950	669672	481410	309453	179357	106724	91170	57511		4386759	57556	57785	92739	213987	603299	1004698	997542	919563	629794	471091	284217	159623	112836	79374	60926
	28.5	4478905	54606	64281	87503	220534	681341	979638	1118131	977323	676446	475328	307646	179826	110762	82766	58855		4399696	54896	58021	96911	210791	592980	995901	1001915	906518	628870	474702	298310	149765	114881	87012	58566
	29.5	4479753	53731	60276	92008	220577	665115	979357	1102579	973036	663893	462809	307616	166054	111739	84881	61665		4405568	56198	58871	93667	203976	584356	970771	1011241	901730	639225	460386	288974	157514	110663	83890	62152
	30.5	4497684	58659	59196	96992	221656	651087	969439	1104093	949348	653849	484365	304872	177671	111476	84986	63843		4378324	58624	59113	95253	202108	580831	960182	993330	899603	628361	463703	289874	154922	111728	88141	58733
	31.5	4436078	53417	57701	95490	211117	654246	953994	1078727	943481	646771	465315	309599	177108	111849	90816	59684		4366148	56299	57059	88535	197134	572184	961308	987917	876730	610243	464841	298320	163903	114703	89391	63802
	32.5	4480368	54512	59347	94379	208760	640575	949372	1074574	947850	654527	472835	313211	173576	111249	86652	61412		4370910	60099	60023	91643	196737	557926	946279	972308	879762	614268	461216	290237	160441	108272	93118	62613
	33.5	4480872	51141	64028	91343	214815	626285	942627	1064510	939606	644530	459600	315348	176851	120191	87489	60227		4350613	56494	56427	92097	199618	562290	942020	958326	887705	619778	466792	292456	157235	118183	88607	62451
	34.5	4488144	59501	61666	94292	200859	632185	926612	1073240	943452	648183	467120	301309	175356	118809	90767	62567		4336125	56033	55952	93517	199279	542394	941269	959873	879584	609834	449669	288560	156706	110008	84154	60331
	35.5	4498296	53325	61252	95778	204646	610146	918968	1050175	938392	647063	458024	307118	174475	117905	90553	59907		4348857	58376	53436	97851	195478	538393	941594	971715	872016	604913	457180	295389	155014	109394	87113	65025
	36.5	4475387	55654	59322	87495	194954	600320	909810	1039074	915352	660237	468027	297993	178066	111938	88803	59412		4315694	56336	56102	95972	193372	536980	929230	969697	867026	591598	445537	288487	157542	113764	82938	67740
	37.5	4448682	55952	59618	91527	199357	597162	913027	1043786	913782	639617	458135	300665	180456	116529	92072	62945		4309285	58124	57657	93955	188697	523825	920553	953974	863555	607825	450692	300549	162831	115920	88406	67103
	38.5	4433246	54869	63667	88668	202559	595148	910438	1034774	923219	643754	459742	305439	175763	114434	90628	58397		4352864	50548	54063	89854	187149	522978	891315	924655	874141	598602	453481	299183	158716	110338	89253	66940
	39.5	4432140	56728	63507	93781	194635	567164	898442	1041453	906640	644551	458893	306640	182161	116759	89076	63384		4336753	55992	55934	92527	197273	513123	914712	941698	854646	604290	462441	295248	159710	113710	91189	61481
	40.5	4406519	56244	64066	92359	193859	578123	888828	1023718	903423	634693	466135	300346	177055	116964	89394	67911		4293448	56232	56239	94772	188601	505482	895869	933087	852730	590720	452954	289276	160850	118409	88453	63093
	41.5	4418788	57336	59842	87511	196315	571352	883048	1010736	912143	630567	455982	298211	178956	117845	86159	64704		4301584	54049	56754	93611	181265	506605	884223	917066	841405	591741	452328	293197	154432	113465	92605	65294
	42.5	4389189	55233	59119	91726	193284	553647	870973	1021237	908486	621783	463919	308211	177970	117604	90527	62575		4306050	59658	53875	91238	184767	494538	872948	915405	840589	592118	456098	291300	162405	109321	90961	68319
	43.5	4392936	58837	61695	89748	193222	552735	878086	991241	896500	613390	462104	303353	186645	118768	88035	61490		4315060	56680	54276	91065	178458	487967	869103	908280	832182	595785	462474	294355	156119	114788	90611	69375
	44.5	4424772	55921	64165	86032	191973	546187	864358	1000943	919576	626150	458670	303928	180370	118815	95369	66696		4316973	58154	54963	91683	179829	493788	872659	897799	824215	588709	456091	291943	162504	111420	86618	67541
	45.5	4421876	54656	58167	88436	183891	554261	848005	996441	883642	643423	461669	308629	181222	119351	90215	61479		4261380	55352	56118	90964	179455	479461	855912	910022	823382	584049	450383	295204	155188	115226	93968	63467
	46.5	4378646	55909	59639	90291	184683	536183	860742	1012740	888718	621197	452155	307001	181834	124069	85825	64669		4284788	56837	53707	89396	180930	485861	847012	896684	832285	583176	448801	294951	165135	111827	90874	68592
	47.5	4400658	55512	60802	91911	187054	531192	841238	991534	880635	631208	459875	315589	179027	117391	94016	68009		4262743	54408	55872	88678	172187	459631	852783	884995	827313	584123	453566	290046	157737	115375	92526	66335
	48.5	4392293	56923	61344	87951	186814	526921	823486	977523	863114	612649	461913	310695	177204	125224	95492	59897		4243740	54008	56105	89243	177427	463442	842865	883209	815237	588017	442936	294224	162240	114629	89538	70611
	49.5	4366756	55643	59724	90201	178179	525422	839437	980552	874373	608377	452628	303950	182521	116020	88665	67924		4253848	54542	56834	86356	172511	462429	848121	874580	833631	590257	439892	288909	162255	117747	88455	69209
	50.5	4344380	55803	58747	89123	178251	509309	827048	974323	874590	615692	445184	299653	178373	120749	94991	65893		4225016	60990	56792	93875	175089	458764	839557	860421	803324	577765	435564	285603	163653	112136	90840	67557
	51.5	4345629	54332	58356	90228	181113	517926	825957	980507	873218	609587	454144	302197	187942	119349	92948	64401		4251126	51167	59608	86237	175812	449558	839764	876130	804577	575402	436408	298973	158393	108852	91307	69652
	52.5	4367867	56100	60386	88185	175979	507663	821481	964232	868161	619729	450331	292257	182215	116496	96601	64840		4225694	57729	59115	89504	174894	445270	808997	852692	787778	570758	436077	294998	157320	121636	87932	69411
	53.5	4398003	52352	59825	90133	181015	518266	810816	976026	876358	610292	447112	309954	184267	116890	92714	67645		4225966	52894	52721	87000	177904	444369	816930	863865	813550	566720	447218	284898	164375	112850	91916	71586
	54.5	4332541	55556	60996	91607	181722	503577	809698	958157	872608	605147	462228	307400	180409	123519	95659	72812		4228826	61048	56526	85971	175206	419211	812486	863389	791840	566678	440401	286837	162515	119657	88574	69389
	55.5	4354802	54362	69167	87781	181627	494239	799221	942412	868418	598611	444469	307157	180798	119714	98441	67329		4223434	52709	56934	87281	170938	422768	814850	850205	795772	578284	437277	286022	161866	121718	90730	69935
	56.5	4327590	54365	57790	87520	170726	490388	796210	965292	867156	614794	459037	300318	180120	117187	93236	71948		4205789	51937	56443	89567	167469	434114	803541	838666	803622	576458	430497	299581	158622	118778	91428	72567
	57.5	4324368	57613	59018	89320	171422	500083	802266	955647	856234	612085	449167	300079	184258	123623	94052	69959		4202162	52237	55445	90280	164769	423673	789038	839260	786764	559882	445228	285152	160403	111618	91168	73487
	58.5	4331107	58167	60566	88354	173804	477844	795877	945635	858421	603277	451057	303885	184139	123546	92808	67453		4188797	54171	55182	89914	159184	414894	793749	839334	783443	558267	430045	297928	163290	115607	91180	76691
	59.5	4334446	54029	56972	87495	173787	468591	792756	929434	845028	599868	442544	300244	184943	117888	94636	68630		4179753	54953	56901	84690	162729	417006	798375	848252	773327	558373	436240	288987	164110	117865	89661	72461
	60.5	4348566	52779	58289	84698	170151	467073	766526	937432	845510	578925	435832	297900	183685	120860	93405	67462		4217981	57804	55643	85052	167270	413127	786864	842159	772960	549287	440697	287173	160804	120193	91425	71149

## Sheet: 14A
																					8000 nM	4000 nM	2000 nM	1000 nM	500 nM	200 nM	100 nM	50 nM	20 nM	10 nM	5 nM	2 nM	1 nM	0.5 nM
																				P.C.	1	2	3	4	5	6	7	8	9	10	11	12	13	14	Bk
	Time/min	P.C.	1	2	3	4	5	6	7	8	9	10	11	12	13	14	Bk		4.61284e+06	4.4816e+06	145326	171068	232086	381878	491234	543891	478702	398966	346089	272272	204144	157382	140709	126104	113461	123719
	0.5	4.33147e+06	120674	118448	140858	182252	208360	220645	201948	181024	172011	145721	128303	118690	113468	103081	92536.5		126240	49160.5	9924	4692	4908.5	1478.5	19281.5	4098	8688	12336.5	7652	4254	5538	3198.5	3389	9324	2550	114273
	1.5	4.38605e+06	114951	120359	153206	211856	252452	282316	252883	224120	201246	159748	135816	119162	106332	104770	90827.5
	2.5	4.37186e+06	113455	125099	164986	245994	298788	334736	296930	252078	212728	171237	141858	124252	109080	108491	98698.5		Avg	1	0.00729487	0.013188	0.027157	0.0614487	0.0864839	0.0985386	0.0836148	0.0653607	0.0532557	0.0363567	0.0207601	0.010055	0.0062379	0.00289437	0
	3.5	4426290	114298	128166	174518	279440	344725	372704	336969	286714	230958	184463	151333	127364	116252	107286	101629		Std	0.0109694	0.000498151	0.000361716	0.000574355	0.000237909	0.00339459	0.000742449	0.00151753	0.00202103	0.00117748	0.00056804	0.000563178	0.000204348	0.000150241	0.000214007	0
	4.5	4.44855e+06	114529	135328	184326	299858	382044	416510	377560	318324	252360	197184	157301	137613	118116	110150	102023
	5.5	4.47457e+06	119567	138796	194548	327763	418180	451434	406310	334223	270492	215224	163950	135110	121942	111180	102719				Avg	Std
	6.5	4.46907e+06	119302	141052	203395	343928	440380	499172	431488	353066	288672	217900	165742	139928	118953	113940	103386			8000	0.00729487	0.000498151
	7.5	4.50673e+06	119278	145004	213094	363682	468446	526654	442148	374380	293900	224966	173805	144677	124417	115968	105587			4000	0.013188	0.000361716
	8.5	4.47906e+06	120835	147274	210805	372827	478724	538522	461996	389010	305788	235272	173064	148070	121774	121400	108224			2000	0.027157	0.000574355
	9.5	4466694	125848	153202	218986	371954	491424	545834	470659	396910	322060	238326	187538	149770	126501	114984	106204			1000	0.0614487	0.000237909
	10.5	4452454	131124	158456	231406	386578	503706	558390	481082	406266	323232	250314	185730	148044	131000	118868	109206			500	0.0864839	0.00339459
	11.5	4465143	135265	159772	224530	382606	501157	559294	486482	403544	329178	248876	186020	148635	128049	117568	111466			200	0.0985386	0.000742449
	12.5	4465466	137462	156794	230421	390308	510860	563196	489506	404387	334700	253408	193858	151956	129003	124502	106812			100	0.0836148	0.00151753
	13.5	4480915	133468	162091	226534	385473	510922	559020	489883	409912	341608	255514	191152	151784	130216	124731	109057			50	0.0653607	0.00202103
	14.5	4478374	137860	167450	226655	387172	503228	558892	492538	405738	341132	262980	191406	154176	133150	124002	112210			20	0.0532557	0.00117748
	15.5	4.47263e+06	136576	166116	223338	389123	502920	556960	489008	410415	335018	258792	195418	156724	131158	124361	116701			10	0.0363567	0.00056804
	16.5	4.46754e+06	141644	167674	233664	388078	503026	558285	483615	399069	346538	262794	193151	158076	131520	125016	109760			5	0.0207601	0.000563178
	17.5	4.45759e+06	138575	167439	226241	388056	489820	554118	493504	414914	348232	263484	198331	158402	135244	124844	115392			2	0.010055	0.000204348
	18.5	4.46011e+06	140234	167284	230460	371942	497009	554776	480090	408476	343335	265552	195141	153398	133790	122994	116133			1	0.0062379	0.000150241
	19.5	4.47368e+06	141931	171709	230240	378854	499782	548262	487586	404131	343194	272130	191048	158802	135130	121690	111244			0.5	0.00289437	0.000214007
	20.5	4.4816e+06	145326	171068	232086	381878	491234	543891	478702	398966	346089	272272	204144	157382	140709	126104	113461
	21.5	4.46156e+06	144391	171464	232332	368947	479957	541166	488680	403214	350084	268608	202892	161684	138614	123974	122458
	22.5	4460739	145865	174056	226296	372978	477082	535138	471718	399105	342632	267282	203970	159906	135982	127272	120748
	23.5	4460248	145594	168066	228902	370462	479656	532568	464703	398714	345720	272492	203718	160183	138484	129649	117399
	24.5	4.45643e+06	144232	173232	229357	369112	481989	526857	465528	399140	343227	273724	205832	167023	139457	127874	117395
	25.5	4.4507e+06	149100	174004	221824	372758	468250	518740	464118	396746	343696	264094	207712	165020	135566	133608	123003
	26.5	4.44009e+06	148552	171652	226677	359728	459066	526814	461616	392456	347578	269120	209280	165204	135756	126142	121162
	27.5	4402721	150327	173468	225184	365144	465212	512135	466656	392731	347742	280131	209082	165504	135590	130552	120764
	28.5	4446993	146026	170678	225953	354304	455349	509344	456750	381960	342225	281408	212158	168444	139546	127038	119738
	29.5	4420579	146904	176601	225005	354396	457518	520662	457973	390383	349464	269150	211282	165860	137208	128236	119037
	30.5	4.40816e+06	148186	171726	223446	352820	451550	514302	457912	396052	345584	278420	216203	169815	135119	126894	122867
	31.5	4412155	146844	166292	221402	351556	452230	504801	456594	395494	352140	273140	211840	172027	140782	130688	122461
	32.5	4384674	145832	171293	229220	349805	449316	505054	446614	396276	349104	276862	215871	172172	138762	134022	121423
	33.5	4.40788e+06	146956	175112	223518	352672	442378	494386	452252	388929	351432	281031	219156	165980	138506	127032	125273
	34.5	4391258	148250	169308	223724	347521	436238	504099	449056	387812	344394	275441	212852	167225	141391	133908	120018
	35.5	4385272	141485	170791	226596	342517	438516	502924	443693	387718	347746	280034	219037	168628	143712	127449	122522
	36.5	4406665	151854	171947	222914	337432	437286	495558	449478	383822	349044	279432	215084	172408	140247	131764	123722
	37.5	4.39186e+06	148386	174122	215500	339252	428034	494082	451223	386997	348580	279464	211528	168874	140920	131558	123038
	38.5	4.39925e+06	145490	176740	216562	341710	436810	496034	454950	384922	347830	279715	215550	172994	141060	129577	125454
	39.5	4.37532e+06	145734	171719	223636	340550	429074	484464	438043	383834	342618	281293	213096	174976	142824	129398	121388
	40.5	4.32026e+06	143962	173806	218976	342714	425000	479080	434194	385917	347112	283908	214668	168624	142862	132585	128210
	41.5	4347227	144907	173176	217609	337494	430052	482017	431531	380172	347043	280792	213964	173590	144606	134608	122982
	42.5	4343876	146980	172748	212397	331367	425072	482602	436896	378180	347965	276745	212326	172694	142277	131920	124036
	43.5	4344441	152563	175452	222100	329227	422602	475141	434156	376700	345954	282659	221244	170452	143550	130190	122767
	44.5	4335324	144493	172528	219508	327070	415267	472219	435309	377863	343142	274617	219163	177464	144856	132330	124710
	45.5	4318892	150791	168359	218041	330846	410413	473080	429418	374691	344832	281140	226036	174678	142951	129884	126074
	46.5	4.32717e+06	147752	170616	219882	330188	413685	478512	437814	377902	347096	285762	222066	173179	142487	129126	125433
	47.5	4.30458e+06	146972	166308	215232	331074	415609	464554	434887	377010	341072	286880	216306	177776	141002	130636	127860
	48.5	4.29046e+06	145192	172130	214126	320603	415412	464528	431874	372563	343982	287940	218588	171244	141530	131437	127268
	49.5	4305128	148130	170057	217114	323668	405284	477700	427769	365976	346676	291326	215937	175242	144686	127052	125973
	50.5	4.30222e+06	147557	169678	215686	318838	407331	463564	415377	371393	347200	283403	220354	173213	145790	130809	131118
	51.5	4297686	139484	175022	219267	315446	406471	466122	422744	374602	341884	285622	218424	175426	142826	134422	127216
	52.5	4.29817e+06	147616	171202	213468	323370	404622	463514	422344	365548	341316	287000	224076	176712	146656	132452	129904
	53.5	4252373	146370	167915	217092	316031	399758	453367	419430	360716	338552	287079	229586	179186	145325	130332	128815
	54.5	4248989	143988	167586	218312	318550	400441	462057	419726	368314	348672	281766	225513	182644	148412	129484	129422
	55.5	4269075	142635	173040	210872	313874	395726	454592	410976	365212	342879	284054	219173	175754	144369	130735	127598
	56.5	4.23656e+06	144983	173607	212416	313124	395889	459022	417666	364840	339954	277428	225202	181064	147050	128624	130212
	57.5	4.26223e+06	139433	169232	211474	308904	398212	446854	413094	356318	349262	285198	225300	178526	149652	134620	129786
	58.5	4222369	137647	165800	216336	310466	399906	453986	414266	357648	342722	288964	229872	175200	144844	132380	125309
	59.5	4.23294e+06	140609	171564	212156	314528	386790	454858	413737	357166	342848	287572	223860	181920	149510	132806	129640
	60.5	4221637	142354	169897	210567	308883	383409	453014	408536	358624	340966	285606	225804	175135	151090	134176	129574

## Sheet: 14C
																					8000 nM	4000 nM	2000 nM	1000 nM	500 nM	200 nM	100 nM	50 nM	20 nM	10 nM	5 nM	2 nM	1 nM	0.5 nM
																				P.C.	1	2	3	4	5	6	7	8	9	10	11	12	13	14	Bk
	Time/min	P.C.	1	2	3	4	5	6	7	8	9	10	11	12	13	14	Bk		4.61284e+06	4.61993e+06	121648	129949	155030	185718	193617	183260	178545	162438	138771	128868	119917	112434	155244	112702	123719	123719
	0.5	5050965	98822	111556	112761	124691	121759	118788	120730	112348	104978	104220	97098	94412.5	141205	97815	102698		126240	137576	228.5	4104	1301	1968.5	13852	471.5	7662	8255	5871	270	6770	9050.5	35123.5	2679.5	114273	114273
	1.5	4729016	99312.5	111836	118604	132005	127167	130918	127450	117946	105611	104645	97222	95066.5	147212	100714	103130
	2.5	4.61515e+06	101164	118090	125583	141787	137944	137541	132176	119076	111136	111255	99627	98343	147178	98745	107926		Avg	1	-0.000460721	0.00138561	0.00696387	0.0137893	0.015546	0.0132426	0.0121938	0.00861148	0.00334771	0.00114519	-0.000845601	-0.00251	0.00701157	-0.00245017	0
	3.5	4627788	107696	117670	129634	144990	140517	138569	139210	126937	110193	106919	98715.5	98435.5	145177	102544	106748		Std	0.0297789	-8.65409e-07	4.37599e-05	5.84402e-05	0.000146158	0.00111221	3.40711e-05	0.00052328	0.00043763	0.000141632	2.39936e-06	-4.7739e-05	-0.000202046	0.00158634	-5.82529e-05	0
	4.5	4.62745e+06	108046	121656	139248	151234	150372	143310	139998	130477	117322	107628	105282	99695.5	146535	102092	113848
	5.5	4.62658e+06	105012	122321	143331	158713	159744	146486	143536	133212	118638	111447	107382	103860	150851	104450	110418				Avg	Std
	6.5	4636636	109991	121988	144437	160112	160329	155254	146860	138289	118487	113606	104534	100444	147587	102661	114011			8000	-0.000460721	-8.65409e-07
	7.5	4.67744e+06	114452	129866	148168	168822	164735	158427	153248	139274	121324	112428	108120	101798	150438	105768	114355			4000	0.00138561	4.37599e-05
	8.5	4671333	113850	125998	147482	165214	170326	164523	161325	146826	125206	115782	110881	103622	154930	108966	119560			2000	0.00696387	5.84402e-05
	9.5	4.66085e+06	111678	127234	151568	170596	171876	167124	156860	142815	125288	118778	109746	106302	148334	106700	121789			1000	0.0137893	0.000146158
	10.5	4.68745e+06	113910	129474	148848	175454	179016	167276	169106	150230	129180	120535	114982	106107	157148	105579	120024			500	0.015546	0.00111221
	11.5	4682840	115137	131402	153378	175716	181898	177102	166063	156308	129746	122382	114914	108794	153276	109494	124509			200	0.0132426	3.40711e-05
	12.5	4.64853e+06	113226	129568	154778	178590	184830	176908	169441	153687	129846	124660	115223	106620	159465	108100	123060			100	0.0121938	0.00052328
	13.5	4642386	117542	130166	156730	178102	187012	175278	168152	154771	129037	123432	113820	109514	157156	111162	124859			50	0.00861148	0.00043763
	14.5	4642166	118870	132357	156592	180145	193314	178528	172973	156111	129713	123512	117148	111359	158502	108599	123888			20	0.00334771	0.000141632
	15.5	4652860	121430	135123	156730	182042	186074	185178	176062	157514	134846	123974	114075	112205	159744	109540	129304			10	0.00114519	2.39936e-06
	16.5	4663370	118230	127954	156088	181993	184958	182931	175906	158280	137618	124071	115383	111742	158244	112384	128184			5	-0.000845601	-4.7739e-05
	17.5	4653843	122468	134036	154924	183524	192105	186529	182284	159288	131303	126660	118140	110011	158493	112101	128868			2	-0.00251	-0.000202046
	18.5	4654121	120046	130266	154270	184166	192362	182918	182267	164946	135460	128366	118040	113862	156250	116269	127809			1	0.00701157	0.00158634
	19.5	4648201	119320	133983	154749	178067	193077	185023	177224	156773	137198	125688	117406	112012	158998	115500	131692			0.5	-0.00245017	-5.82529e-05
	20.5	4.61993e+06	121648	129949	155030	185718	193617	183260	178545	162438	138771	128868	119917	112434	155244	112702	134737
	21.5	4.63647e+06	119344	136273	159288	181942	194734	187232	182746	163364	140356	131677	121449	112352	148352	115006	137968
	22.5	4.61738e+06	122911	133366	158872	187021	196114	191756	181210	167312	140070	131756	120075	114460	140776	112506	133538
	23.5	4618384	121343	135028	161768	183586	193900	190904	186718	165472	139051	129587	117181	115132	131468	112178	135538
	24.5	4605763	123692	131003	154371	180096	198435	193698	187935	171845	144524	135778	117402	115425	134898	116344	136790
	25.5	4620744	121195	127028	163128	185556	200154	194364	187894	169224	144096	129892	118142	115178	138036	117285	138338
	26.5	4615826	119205	132212	155237	185634	193416	194489	190526	171089	141686	137402	122170	117136	134590	118322	141980
	27.5	4617255	119029	133296	160798	184044	201746	191892	190086	174434	146288	134449	123526	118771	140272	117647	139180
	28.5	4.60938e+06	121726	128013	158472	189966	198091	199286	190854	174038	143640	135204	122998	117344	139486	120368	138598
	29.5	4611171	119851	130678	161610	188798	201918	201928	189833	175864	148012	135154	122942	116869	138408	112872	138017
	30.5	4.61756e+06	122862	131008	160831	190748	203903	200166	194838	173022	149502	136658	123314	119378	138561	116280	137474
	31.5	4604051	118268	134676	153876	187476	204598	200706	192978	168443	149850	134041	128546	120812	143875	111555	143466
	32.5	4584993	123717	132248	158140	185171	205848	204902	197118	178024	147406	135708	124482	120016	138742	119394	144717
	33.5	4578669	116781	135084	155748	184752	205212	200670	197322	175122	145570	141938	124635	120204	139478	119686	147010
	34.5	4.5949e+06	115261	130558	156457	188466	203862	205894	196751	176398	151258	139310	125782	120350	139446	119929	148588
	35.5	4.58722e+06	116274	132888	155318	187794	206871	202828	196196	177840	150326	142288	117918	122645	137078	123037	151388
	36.5	4568674	116601	132954	156286	183271	199757	205314	198060	180407	153894	139325	127005	123502	145832	123782	147058
	37.5	4563468	121876	129157	158698	187078	209682	206752	199458	176450	150318	137997	129036	121264	164170	122020	145357
	38.5	4586337	118099	126469	159292	190106	204024	213448	198363	181530	148292	140452	124165	123004	169798	120350	151860
	39.5	4558095	117146	134274	158550	193948	209946	209326	199234	183672	157584	146006	129415	126306	160173	123086	155224
	40.5	4553192	122180	132752	158704	195623	209084	205534	199736	180758	155044	143026	122940	126870	161373	121582	153920
	41.5	4.55918e+06	121199	132984	157277	186759	208944	209235	203187	186952	158892	141572	130467	126543	160179	122852	154600
	42.5	4.53868e+06	117556	131779	155711	192524	210324	209424	204240	185865	153166	141624	129219	125432	162248	120930	154324
	43.5	4520377	118577	135178	161606	191128	212136	213264	203719	184866	156078	145604	128289	123239	160017	122348	154832
	44.5	4534755	119112	126978	156762	190460	208071	210380	204629	185570	158684	144166	134149	128674	172260	122674	156458
	45.5	4528825	115369	126596	160965	192448	214106	207600	205430	182758	163374	145000	133738	126118	169284	125530	151122
	46.5	4522896	119225	131730	160584	191563	208132	209509	205291	190574	157782	149659	131458	127454	168494	125961	157729
	47.5	4.53175e+06	115336	136427	155574	189814	212518	215442	209280	190216	159548	148756	132584	128393	164712	127116	157128
	48.5	4526319	118879	128518	158583	190782	203862	215696	206666	187644	159273	150156	133287	127422	167636	125884	163012
	49.5	4510956	119804	125692	157023	193335	214656	208162	207470	190762	167139	142828	133052	124447	153952	123862	154804
	50.5	4.53125e+06	114884	127138	154140	190574	210854	210536	210708	193697	156414	151280	134140	128220	157534	130953	162394
	51.5	4.51545e+06	115428	129824	161250	196790	215966	212620	205764	191847	162616	151332	132642	126523	154133	122958	160061
	52.5	4506751	117627	129121	158011	188050	209130	210517	209870	194161	161892	148967	133490	129317	144872	128340	166854
	53.5	4488461	118040	129858	157357	192046	213213	216890	204324	194733	161314	147914	136122	130198	147470	127120	166518
	54.5	4.47465e+06	115828	129990	155135	187956	212276	219057	216195	187768	165569	151386	135220	128868	148104	129726	163475
	55.5	4.49322e+06	117154	127338	158968	196084	218246	222182	209618	197746	160798	151861	135966	130870	148372	133588	167320
	56.5	4.50058e+06	119214	129276	153765	191849	216416	218452	215230	193346	167070	152811	136584	129044	141768	127134	172410
	57.5	4491054	120207	128714	149410	195566	208188	217329	210526	197852	166008	155528	141074	133200	151821	128718	168764
	58.5	4454850	116897	127088	155724	188246	214419	219726	211828	191743	167065	150324	136630	132766	149211	125632	174440
	59.5	4465440	119429	132334	152198	198321	218194	223746	218041	195408	169709	151377	137974	131416	148364	135082	168135
	60.5	4473494	114871	125032	157956	189240	211420	222160	214268	196667	168016	153547	137044	134240	145662	130368	174496

## Sheet: 14G
																					8000 nM	4000 nM	2000 nM	1000 nM	500 nM	200 nM	100 nM	50 nM	20 nM	10 nM	5 nM	2 nM	1 nM	0.5 nM
																				P.C.	1	2	3	4	5	6	7	8	9	10	11	12	13	14	Bk
	Time/min	P.C.	1	2	3	4	5	6	7	8	9	10	11	12	13	14	Bk		4.61284e+06	4500687	54151.5	58363	94379	244520	729967	1.07152e+06	1.13236e+06	986398	677628	490470	291146	162852	107393	86811.5	57844.5	123719
	0.5	4492745	46643.5	43382.5	52069.5	111132	287217	411070	458002	379970	249186	184787	119378	79616	59007	56632	41081.5		126240	58935	707.5	1317	439	15874.5	59534	539.5	56083.5	38571	16853.5	649.5	5257.5	13352	1039	235.5	647.5	114273
	1.5	4662293	49777.5	42868	57880.5	152363	400638	588652	616828	522628	336595	234864	150383	84030.5	64067.5	56144	41212
	2.5	4531482	48631.5	44574	64316	184807	520924	733842	744076	646020	404550	281374	181022	103030	72225	58265	41118		Avg	1	-0.000831225	0.000116705	0.00822323	0.0420172	0.151282	0.228159	0.241852	0.209	0.139502	0.0973759	0.0525119	0.0236352	0.0111524	0.00651993	0
	3.5	4.51437e+06	46899	46502	67896.5	215069	600504	856166	865634	750916	477686	324890	199536	114306	78560.5	62947.5	42231		Std	0.0130947	-1.08601e-05	2.63352e-06	3.825e-05	0.0027278	0.0123381	0.000114876	0.0119785	0.0081725	0.00346959	0.000128949	0.000948255	0.00193782	0.000107897	1.76871e-05	0
	4.5	4.50263e+06	49686	48051	74697.5	238014	691285	958529	977270	821690	534336	364742	222932	119760	82271	66670	42910.5
	5.5	4515535	51083	47870	78201.5	251961	747388	1038808	1.05867e+06	908975	577642	396904	241479	127656	87621	65676.5	47181				Avg	Std
	6.5	4.50587e+06	51091	47613	83814.5	264020	782780	1108803	1.14639e+06	968240	623785	421962	258112	137912	95209	72399	44474			8000	-0.000831225	-1.08601e-05
	7.5	4500602	53222.5	51654	87486	276872	807227	1140098	1.17173e+06	1006725	645909	450512	269324	144884	93655.5	71358.5	47322.5			4000	0.000116705	2.63352e-06
	8.5	4.48658e+06	53377.5	52333.5	87758	278598	825184	1160906	1.2037e+06	1.03392e+06	667609	454484	275231	148130	95888.5	74297	48880			2000	0.00822323	3.825e-05
	9.5	4.50829e+06	51951	53428	90528	276253	838656	1.18318e+06	1.2292e+06	1.04028e+06	684306	476651	286750	151196	100240	74112.5	47679			1000	0.0420172	0.0027278
	10.5	4469332	54538.5	55511	91993.5	284286	844236	1187444	1.22231e+06	1062652	697922	476044	292306	156772	102513	78675	49279			500	0.151282	0.0123381
	11.5	4522925	53309	54665	90848	279869	835534	1189017	1.23636e+06	1.05733e+06	689315	484904	300908	151965	102566	78635	51976			200	0.228159	0.000114876
	12.5	4517867	51706	56463	95547	274786	824701	1179557	1222009	1.05972e+06	694988	480238	291208	152079	103604	79743.5	51840			100	0.241852	0.0119785
	13.5	4.49022e+06	51747	58042.5	96865	266750	813336	1167281	1.20278e+06	1049243	700412	486405	296460	155440	101746	79389	52005.5			50	0.209	0.0081725
	14.5	4511616	55042.5	57876	95871.5	270702	813536	1.13828e+06	1.19688e+06	1035384	694079	497586	296700	155962	110282	83961	49961			20	0.139502	0.00346959
	15.5	4502701	54914	60240	95895	267921	784017	1.13047e+06	1.19783e+06	1.03404e+06	684758	492879	296188	158677	105308	80650	54552			10	0.0973759	0.000128949
	16.5	4.53855e+06	54423.5	59910.5	98163.5	260528	766558	1.12077e+06	1.18634e+06	1036361	696061	481572	297074	157429	107108	81477	53384.5			5	0.0525119	0.000948255
	17.5	4.45778e+06	59609.5	58365.5	95393.5	253888	772423	1.1013e+06	1.15711e+06	1022304	690464	492355	299566	159054	104110	83515.5	53768			2	0.0236352	0.00193782
	18.5	4.45257e+06	54709	60678	98967.5	246845	745373	1093346	1149280	1.00818e+06	669154	481768	299510	162815	109788	83697.5	55692			1	0.0111524	0.000107897
	19.5	4508497	52156.5	59881	98932.5	245668	736972	1.08548e+06	1143895	1003402	679014	485920	304633	162817	109503	84454.5	55459.5			0.5	0.00651993	1.76871e-05
	20.5	4500687	54151.5	58363	94379	244520	729967	1.07152e+06	1.13236e+06	986398	677628	490470	291146	162852	107393	86811.5	57844.5
	21.5	4476192	55436	58519.5	92978	235058	702772	1.05501e+06	1125178	991150	662275	479444	299911	159632	107514	83324	55921
	22.5	4491704	53828	60313.5	96611.5	237152	698548	1.03837e+06	1.10758e+06	970606	673426	471817	298270	159708	106882	84116.5	55177.5
	23.5	4501838	58528	61479.5	95544.5	233060	682830	1.03231e+06	1.09577e+06	965792	666278	482032	304315	161864	109796	88476	56277.5
	24.5	4486720	55810	59381	98980.5	228030	675417	1.0274e+06	1.09243e+06	962472	658791	478572	297046	162360	114054	86151.5	57868.5
	25.5	4467421	54483	62131	95695.5	224554	659360	1.01551e+06	1.07424e+06	952894	661016	470962	301148	158779	105610	88171.5	59321
	26.5	4.45007e+06	58623	59046	96543.5	223801	661020	1002436	1.07344e+06	953096	654250	475655	298786	166668	108452	85865.5	57636.5
	27.5	4.45087e+06	58571.5	59680	91647.5	218916	637378	996308	1057634	945256	649733	476250	296835	169490	109780	85272	59218.5
	28.5	4.4393e+06	54751	61151	92207	215662	637160	987770	1060023	941920	652658	475015	302978	164796	112822	84889	58710.5
	29.5	4.44266e+06	54964.5	59573.5	92837.5	212276	624736	975064	1056910	937383	651559	461598	298295	161784	111201	84385.5	61908.5
	30.5	4438004	58641.5	59154.5	96122.5	211882	615959	964810	1.04871e+06	924476	641105	474034	297373	166296	111602	86563.5	61288
	31.5	4401113	54858	57380	92012.5	204126	613215	957651	1033322	910106	628507	465078	303960	170506	113276	90103.5	61743
	32.5	4425639	57305.5	59685	93011	202748	599250	947826	1023441	913806	634398	467026	301724	167008	109760	89885	62012.5
	33.5	4.41574e+06	53817.5	60227.5	91720	207216	594288	942324	1011418	913656	632154	463196	303902	167043	119187	88048	61339
	34.5	4.41213e+06	57767	58809	93904.5	200069	587290	933940	1.01656e+06	911518	629008	458394	294934	166031	114408	87460.5	61449
	35.5	4.42358e+06	55850.5	57344	96814.5	200062	574270	930281	1010945	905204	625988	457602	301254	164744	113650	88833	62466
	36.5	4.39554e+06	55995	57712	91733.5	194163	568650	919520	1.00439e+06	891189	625918	456782	293240	167804	112851	85870.5	63576
	37.5	4.37898e+06	57038	58637.5	92741	194027	560494	916790	998880	888668	623721	454414	300607	171644	116224	90239	65024
	38.5	4393055	52708.5	58865	89261	194854	559063	900876	979714	898680	621178	456612	302311	167240	112386	89940.5	62668.5
	39.5	4.38445e+06	56360	59720.5	93154	195954	540144	906577	991576	880643	624420	460667	300944	170936	115234	90132.5	62432.5
	40.5	4.34998e+06	56238	60152.5	93565.5	191230	541802	892348	978402	878076	612706	459544	294811	168952	117686	88923.5	65502
	41.5	4360186	55692.5	58298	90561	188790	538978	883636	963901	876774	611154	454155	295704	166694	115655	89382	64999
	42.5	4.34762e+06	57445.5	56497	91482	189026	524092	871960	968321	874538	606950	460008	299756	170188	113462	90744	65447
	43.5	4353998	57758.5	57985.5	90406.5	185840	520351	873594	949760	864341	604588	462289	298854	171382	116778	89323	65432.5
	44.5	4.37087e+06	57037.5	59564	88857.5	185901	519988	868508	949371	871896	607430	457380	297936	171437	115118	90993.5	67118.5
	45.5	4341628	55004	57142.5	89700	181673	516861	851958	953232	853512	613736	456026	301916	168205	117288	92091.5	62473
	46.5	4331717	56373	56673	89843.5	182806	511022	853877	954712	860502	602186	450478	300976	173484	117948	88349.5	66630.5
	47.5	4.3317e+06	54960	58337	90294.5	179620	495412	847010	938264	853974	607666	456720	302818	168382	116383	93271	67172
	48.5	4.31802e+06	55465.5	58724.5	88597	182120	495182	833176	930366	839176	600333	452424	302460	169722	119926	92515	65254
	49.5	4310302	55092.5	58279	88278.5	175345	493926	843779	927566	854002	599317	446260	296430	172388	116884	88560	68566.5
	50.5	4284698	58396.5	57769.5	91499	176670	484036	833302	917372	838957	596728	440374	292628	171013	116442	92915.5	66725
	51.5	4.29838e+06	52749.5	58982	88232.5	178462	483742	832860	928318	838898	592494	445276	300585	173168	114100	92127.5	67026.5
	52.5	4.29678e+06	56914.5	59750.5	88844.5	175436	476466	815239	908462	827970	595244	443204	293628	169768	119066	92266.5	67125.5
	53.5	4.31198e+06	52623	56273	88566.5	179460	481318	813873	919946	844954	588506	447165	297426	174321	114870	92315	69615.5
	54.5	4.28068e+06	58302	58761	88789	178464	461394	811092	910773	832224	585912	451314	297118	171462	121588	92116.5	71100.5
	55.5	4289118	53535.5	63050.5	87531	176282	458504	807036	896308	832095	588448	440873	296590	171332	120716	94585.5	68632
	56.5	4.26669e+06	53151	57116.5	88543.5	169098	462251	799876	901979	835389	595626	444767	299950	169371	117982	92332	72257.5
	57.5	4263265	54925	57231.5	89800	168096	461878	795652	897454	821499	585984	447198	292616	172330	117620	92610	71723
	58.5	4259952	56169	57874	89134	166494	446369	794813	892484	820932	580772	440551	300906	173714	119576	91994	72072
	59.5	4.2571e+06	54491	56936.5	86092.5	168258	442798	795566	888843	809178	579120	439392	294616	174526	117876	92148.5	70545.5
	60.5	4.28327e+06	55291.5	56966	84875	168710	440100	776695	889796	809235	564106	438264	292536	172244	120526	92415	69305.5
