# Supplementary material for: Expanding detection windows for discriminating single nucleotide variants using rationally designed DNA equalizer probes
Source: Nat Commun. 2020 Oct 29;11:5473. doi: 10.1038/s41467-020-19269-9 (PMC7596233; doi:10.1038/s41467-020-19269-9)
Supplement: Supplementary file 4 — Source data [file 41467_2020_19269_MOESM4_ESM.zip › DNA-Equalizer-Gate-Source-Data-main/Manuscript Data/Fig. 5/Position-17.xlsx]

## Sheet: raw
17A	Time/min	P.C.	1	2	3	4	5	6	7	8	9	10	11	12	13	14	Bk		P.C.	1	2	3	4	5	6	7	8	9	10	11	12	13	14	Bk
	0.5	4375802	118784	124692	146241	126014	125071	137612	130926	112394	116754	126862	118984	124719	117566	108246	104461		4066770	95631	122286	113128	120373	127659	132777	116796	112716	111834	112946	110925	109242	100556	99209	97865
	1.5	4429702	113217	115367	132304	130106	137695	146520	130948	125563	128241	119108	118803	118114	106798	109609	96945		3931274	92764	120448	131718	129495	141104	142733	125664	125408	120884	120928	126952	108461	97076	100548	100385
	2.5	4391858	114725	126503	133373	140796	145632	150812	144346	129361	130557	116475	114591	114645	107439	104303	103679		4049288	101007	124533	138239	142486	159710	155141	138559	134209	129327	123588	116460	109496	101417	104109	100700
	3.5	4400191	127159	130402	144276	146854	160418	156379	157299	130706	136326	125844	117536	121510	107188	106704	107680		4029541	108013	131899	144205	155938	172404	165871	145585	138613	132704	122147	114777	111009	104350	102505	95069
	4.5	4424808	119853	125791	151000	159507	169069	177264	168972	146803	141314	127112	120960	122948	115513	108516	102899		4070630	108495	128395	143686	170827	186974	185039	158589	144808	141277	120868	122936	110258	106662	103230	100197
	5.5	4409456	121769	138576	154112	173707	180475	191619	170751	159233	149229	135060	123590	120879	116134	106589	105697		4083074	111289	133573	161526	170728	191983	194544	168734	158030	148422	128660	121717	115058	106147	108019	102395
	6.5	4445570	127672	140767	163596	177450	188781	198330	185892	160611	158204	140602	128626	127228	119482	109932	107273		4105941	115622	139027	162879	182064	201306	210046	170812	166484	156940	137917	128728	115202	107262	103104	101679
	7.5	4412832	132172	142523	172496	192784	201002	206122	201023	165763	164045	138311	125089	123507	119388	112475	110540		4068792	113511	144176	165790	193513	219879	218712	177749	171206	150278	139458	128774	117483	110128	105797	103014
	8.5	4455653	128232	144294	175679	198384	202052	221206	201712	179741	158245	144171	130676	131099	115009	118230	113903		4071137	116183	145357	175817	195845	225595	230114	192940	174589	163981	144890	130490	123531	107832	112771	115403
	9.5	4446546	139944	152756	175983	199131	220547	226926	215866	178285	171275	148142	132995	123584	115880	111774	112896		4101516	114615	146001	178830	205769	229220	234137	198253	182773	162182	146956	131916	116420	106851	107165	106467
	10.5	4447840	139319	150836	187043	207679	220013	224691	218618	183024	171952	155504	134338	126403	121197	111171	106418		4084613	118441	149937	175363	208027	243161	239561	196716	194296	165074	146105	136898	121028	112925	103845	110766
	11.5	4424546	138659	152786	183968	205501	225203	230370	226767	185472	172479	148826	136143	127216	123801	117794	114095		4091108	115126	149937	183634	214399	244874	245292	208678	191026	168774	147756	132971	129273	111032	109029	107012
	12.5	4425903	136768	155818	179541	219499	231107	245533	232414	191002	178517	157573	136263	129662	118979	120564	116642		4108628	121486	149035	180915	202304	249765	251181	209269	192035	170422	148472	138976	120939	113405	107351	109321
	13.5	4393585	135991	153963	189146	216549	226303	255486	235708	190947	175990	157996	140881	130446	120918	118990	115036		4082950	128447	155602	187444	220412	252029	260852	214837	195403	183528	156653	138615	127067	114864	109306	106697
	14.5	4439197	138598	152277	189543	220361	222607	245445	229953	194025	182992	157474	136679	125042	128036	114679	119738		4101244	128866	154929	190465	232938	252625	258756	226215	202242	179037	151694	139026	128875	112400	105392	106466
	15.5	4414440	142665	153596	191902	211715	231722	249044	236840	202671	181764	165388	139308	131799	119137	118800	119777		4066767	123762	160392	190651	219057	265468	266552	230944	205965	180503	156744	141415	127074	113380	112422	111167
	16.5	4416086	148345	160804	190472	229431	230322	258909	229955	195216	183139	163815	142461	129951	124874	119701	118835		4059484	125159	154476	188905	220155	266683	268134	220118	204684	186607	155814	138204	128379	117427	110457	112880
	17.5	4398677	148753	156223	192399	221296	243882	261223	243037	200019	182301	162446	143238	136357	123698	125683	117865		4088028	128629	159806	187089	224174	261180	258235	230514	205825	188781	161024	139780	124785	115595	116346	108136
	18.5	4423452	146616	158278	189748	217992	236686	247080	238357	204966	198898	170662	146919	135225	121919	117926	118287		4081443	127700	156626	185949	226481	265895	273780	227712	203992	184934	163622	140684	129964	116496	108147	120803
	19.5	4383819	148560	157493	195927	227383	246146	251430	249094	203113	187764	167204	145569	136885	125012	125559	120263		4053425	132926	155448	191818	226511	271703	261936	227243	203401	185317	162189	148587	123715	122668	108707	120017
	20.5	4377233	141497	163327	192791	230476	234587	263467	244583	200997	197533	166690	143659	139146	122510	120701	122518		4054200	124995	162844	192433	225984	270808	272338	226035	212674	181221	161007	139052	124572	118720	108399	114254
	21.5	4388989	144678	160801	195321	223207	239197	268901	247129	201675	193287	165959	146750	133353	125431	118422	120290		4075676	131944	156763	186915	223786	267852	268184	231164	209761	194303	169982	149043	128264	113749	109479	119062
	22.5	4399028	153435	162386	195037	226139	252151	267503	248475	201098	190715	170810	146124	141905	136080	122015	122954		3992358	138394	168710	186233	219301	263741	270915	233370	214965	193095	163321	143763	127454	120911	112555	114005
	23.5	4406144	154145	161295	193134	222299	235788	263041	245267	199238	197066	169254	151339	139443	130979	123038	120725		4022560	129396	160114	188793	226402	271129	275437	229862	202266	189940	167781	144256	129392	115053	110888	115240
	24.5	4349428	152109	162058	196466	220979	241203	266499	253402	198974	199806	166358	146879	142051	126931	116614	119347		4039402	133782	159464	190945	223838	267063	275653	229612	213872	192719	170430	141725	129667	120060	117075	115098
	25.5	4362222	152084	156967	198730	218171	239026	262581	248920	207955	202547	170302	146480	143189	125976	122897	110998		4020704	136577	160801	192254	224651	264536	274390	236050	211503	196601	166341	149666	129001	121922	114369	113197
	26.5	4336281	156600	165794	198508	226096	248267	268818	244195	201526	196653	173987	147775	140196	125365	125288	123800		4017302	136039	162574	195027	226243	263594	270798	230494	215650	195440	167470	149344	133800	124699	112449	117367
	27.5	4363126	155330	165397	201821	226749	249421	259037	247493	207197	201277	168642	153122	138122	127949	120470	130478		3987520	134556	161300	191286	227086	270663	276083	229491	218493	195101	167658	146395	133521	114779	110174	112229
	28.5	4349432	150092	164450	186833	229660	238660	260662	248751	204388	206357	175910	152890	142187	127308	120389	124381		3998862	134306	162923	190146	226867	267921	268503	233693	220986	195337	168428	146072	132876	120987	112925	124167
	29.5	4347440	153334	164843	196711	219775	240871	272768	257114	206605	195121	172978	153717	141927	131540	119514	125925		3989394	130987	169891	191480	214959	264283	262794	230981	221968	195821	174413	150970	136254	115816	113746	123135
	30.5	4344576	151185	163907	193652	222027	238861	265087	242840	211814	206606	170606	153873	139548	126293	125313	123530		4011807	132796	162773	193707	230101	265383	275681	230005	215910	195430	168784	148938	138807	121321	112974	119118
	31.5	4340754	163977	164961	195533	223625	241072	261296	250858	211923	200529	179921	157070	137643	133332	121716	122575		3949943	136608	165939	194023	233028	263707	269712	235383	221426	199037	173439	152996	134919	119302	118465	118566
	32.5	4322703	158554	162229	193584	232025	244775	260158	254956	213066	202700	183724	150853	143577	124018	120997	124026		3997868	141134	157805	187404	227835	271208	280243	243371	208980	208758	177005	156434	132826	117494	113146	117206
	33.5	4353282	158538	164289	192580	224975	238173	249801	246155	214508	211515	174274	155280	146183	125354	121147	121554		3970464	134820	164160	196624	227381	266044	281866	235441	221549	197908	174724	148298	134117	120425	118062	119472
	34.5	4310543	159270	165581	196559	222510	236625	266323	252923	217099	208341	187726	156360	148846	122026	126657	129774		3952736	141457	169377	191021	227793	262448	279858	244170	218321	199898	179771	148418	134677	126849	125019	119642
	35.5	4295188	158145	161626	190916	229100	241321	267756	256353	211259	211757	178925	155724	138455	127851	124180	131804		3973168	138073	168823	196379	227322	262629	275727	235591	222958	206116	175640	156217	139468	118880	116948	122006
	36.5	4302816	152617	159023	193202	218870	231667	264627	246445	207239	213269	181767	158963	146748	132488	118355	127528		3973458	135654	162735	188303	233105	260698	276677	235414	221014	201719	171121	155764	134470	121025	117018	121045
	37.5	4288032	163262	164666	196627	219120	243830	256960	255282	208161	207381	182188	150721	139926	133129	123422	126916		3947275	138253	168314	200937	230192	265327	269908	236109	217968	199238	178856	156162	133570	121082	111881	122320
	38.5	4273858	156755	160007	198913	223985	237713	254492	246550	212202	207333	183746	158317	142903	128789	134111	125165		3913042	140161	168625	189619	236075	272849	279618	230603	224110	212718	180545	150968	132122	125035	118528	124031
	39.5	4291253	152370	163332	190644	220155	239965	265344	259012	213406	204220	179202	157132	151145	126440	124350	124700		3926542	134623	168119	196579	226179	269648	272723	240473	219869	206056	171686	153354	139182	120679	117694	125807
	40.5	4282526	157648	169494	192773	225130	246107	260269	263209	215777	208605	183497	159916	144223	128772	121836	131664		3950133	138271	158049	188998	225916	269774	282471	235338	222341	205430	183225	156743	134739	117947	120921	119181
	41.5	4301706	151689	160044	193786	219149	243321	267800	253103	214806	212115	185794	162040	149232	135537	130857	129842		3893747	141033	164418	194722	228439	271836	281493	236033	218049	210844	185267	153692	138778	126117	121655	121545
	42.5	4266425	154444	160442	190376	225968	236645	267397	251698	215915	210595	184428	157213	140401	138725	126453	132102		3912872	137128	166221	192437	227861	261612	274302	239843	222789	204287	178067	149051	143520	123757	116049	124031
	43.5	4274146	154378	164645	199504	223765	244177	259959	257300	212438	230648	186359	161803	140985	138837	129609	130390		3885771	136129	165086	193773	233116	267369	272338	238171	230040	207515	174135	153581	138128	122542	112644	125339
	44.5	4254168	158729	166696	195226	221277	235692	261880	252903	222848	208834	190315	165613	146796	132756	128551	132582		3891102	144987	166345	191898	226201	267628	277871	234392	227581	211592	178574	151024	142751	127247	117728	128088
	45.5	4245764	159461	159510	195362	225710	245138	257495	253064	212950	210213	191997	156104	141626	130182	126384	128466		3872332	138617	167362	191929	223391	262886	280446	240278	227573	201616	180915	158851	135088	125387	119411	121408
	46.5	4262128	154908	161351	199382	227295	241432	263690	262445	208840	217593	185633	163439	146977	135747	130721	128326		3847263	141379	164316	190500	230048	264310	260519	232117	230555	209223	185626	160587	135788	124588	118067	130029
	47.5	4231424	154509	159354	191395	223435	242619	271629	253590	217512	209581	192333	164661	141877	139093	125347	130106		3817595	135384	167765	201213	220763	272975	267083	240077	222107	216596	184565	158994	139020	126661	117821	124141
	48.5	4221462	156731	159763	187911	216506	243491	261914	256449	220000	213206	195965	163687	148259	141116	122260	131474		3829706	137890	166679	191165	223494	258468	272992	245154	214694	210658	181324	154055	139926	129243	117167	124766
	49.5	4235177	151209	155489	189427	218759	237822	257376	246922	220587	218555	191296	161663	149848	128755	132222	128959		3839550	134281	172388	176245	222466	269019	277270	235049	224015	212157	189693	165737	138886	121017	115546	121796
	50.5	4248008	157955	160651	190402	223640	238380	259411	257287	219905	218474	195275	169176	152915	133747	130564	131236		3824105	141298	165274	197983	232712	257028	271809	242190	223516	215122	184347	159861	142870	128118	117913	135276
	51.5	4222472	157866	164279	190433	218634	228080	264402	258829	221857	209426	193015	166136	146910	128640	127769	133707		3832494	136030	164763	190004	227977	266579	277002	233966	231478	215312	177899	167609	145329	127214	117240	125972
	52.5	4220127	156150	162971	184805	216698	238332	263627	256560	213181	211942	184403	168547	144612	134877	129282	136622		3824060	135886	160145	188601	230641	265314	278177	239486	232881	214806	192481	170359	140629	123127	117794	129647
	53.5	4152042	159677	164171	190644	219237	243466	264428	251353	220558	216551	190408	164160	148339	136057	129685	136389		3812592	135707	167033	195623	231297	271844	275432	234531	226415	217823	182472	157067	139500	126177	121586	133837
	54.5	4170878	156695	158875	195723	210166	240599	266014	250295	213725	219091	194041	161986	154448	133160	128729	132106		3793081	135734	166652	196020	229960	264068	274849	232770	226356	214827	184702	157203	141137	125633	116249	128253
	55.5	4192094	154424	159096	189955	219567	230825	261467	247946	214153	211451	192333	166070	149423	134218	132658	135071		3816708	143487	160679	194121	220918	259203	276553	229806	222114	213824	183175	161228	139527	122256	115692	135043
	56.5	4188840	160468	167848	184428	223384	233116	261199	255502	216648	219281	193456	169466	146355	140662	129022	135142		3803120	137298	166334	191494	224514	257053	264168	239486	225071	212329	182356	155881	135631	132412	118581	124702
	57.5	4166820	157437	163289	186198	226268	232213	263595	256518	221608	220720	199936	163278	153929	138805	127812	140671		3821385	133856	166942	187129	223582	250361	272320	241918	230575	212385	190265	164273	139271	122490	124661	135442
	58.5	4164106	161119	161663	189309	218099	250636	247107	251305	223941	221255	194958	169235	154555	138743	127243	133797		3751794	139101	169880	183689	226355	265082	271055	238332	229137	205807	186900	160647	142077	131528	122651	132451
	59.5	4164945	159213	163784	188123	221593	224763	262401	253596	222430	217256	195901	173028	145989	133546	129919	135963		3783616	143060	171386	180257	232666	257308	276687	241642	221226	214866	186651	164332	144583	125697	117855	129617
	60.5	4181664	159328	160872	189774	212609	235765	263603	255672	218203	223266	195139	173253	152411	139442	124766	138527		3771173	142144	165478	188446	222965	261009	267827	237171	221043	215072	187458	171622	143179	126835	124745	134375
17G	Time/min	P.C.	1	2	3	4	5	6	7	8	9	10	11	12	13	14	Bk		P.C.	1	2	3	4	5	6	7	8	9	10	11	12	13	14	Bk
	0.5	4209342	52391	55981	70244	95193	99038	95897	88802	71171	67880	60790	55749	46117	44976	46966	41243		4176138	46783	55034	73889	88824	104332	93790	81113	73623	69036	58429	46522	48266	43068	41467	39795
	1.5	4480518	54598	62842	100434	107045	111232	118185	109198	87168	71555	66055	55253	47924	47688	45381	40708		4212734	47676	58633	88081	113836	116869	117029	95131	84505	81964	65349	52887	52335	41933	40332	40109
	2.5	4615392	55087	69017	106839	129096	136495	135069	128487	104754	83475	72217	55754	54297	45646	50852	40814		4286572	46859	69066	105227	131950	129963	139754	109902	94728	79707	71500	57662	51827	45626	41115	41892
	3.5	4572193	56028	71718	126878	151461	159633	156279	137286	113917	96737	75691	64814	55702	47807	50030	41362		4286674	51628	74923	124467	154244	158167	151696	123656	106199	88620	81563	58141	49393	42895	41138	41298
	4.5	4509759	63404	74814	135434	165838	174082	175500	153880	122292	103986	78922	66514	57493	49114	52402	45053		4289522	55327	81752	128902	168842	186095	175730	145246	129645	106812	80133	62144	54003	48492	44596	43913
	5.5	4404780	69176	80052	139771	191670	204411	189416	168771	141661	106535	86773	65617	57878	51283	54805	44600		4352184	53420	81718	151163	184449	197254	187446	157470	138228	113894	85747	68837	53948	51419	48050	48913
	6.5	4481699	65436	89523	155151	206936	216810	201330	180666	143826	117530	92256	72307	60889	52838	53061	46993		4351939	57418	90015	154134	210912	223507	199368	167035	144101	111556	91373	72760	55425	49598	48289	45635
	7.5	4497402	66842	92763	167579	220025	227205	224442	189658	151292	118724	98487	72557	65589	54841	53525	46936		4377341	60883	92819	169400	222070	234928	220899	181785	157506	121793	93156	72165	61962	48382	49003	45021
	8.5	4510750	73372	100013	177786	225176	228762	233115	204194	157665	127589	98429	77390	60624	58005	56239	45642		4401300	64279	94799	174404	228001	235480	225133	193424	159157	124412	100488	74626	57985	50229	49549	47260
	9.5	4523414	74545	101721	176082	241218	243959	245710	211095	169821	129080	103739	76426	63922	56476	52868	48715		4370296	60992	100372	190166	239399	255098	231309	192947	163169	125329	98202	75414	60833	52079	48024	45189
	10.5	4524750	82768	106328	182428	245411	247431	241433	218992	165078	138858	109198	82353	67620	53792	56715	48261		4340037	64915	108047	193450	244942	254156	244866	192735	162959	131980	107746	74045	61761	50943	51710	46510
	11.5	4501553	81552	111958	188891	246801	258949	252422	224366	168788	135245	110994	80293	63392	60716	56570	49580		4369764	68835	112899	192452	246947	265084	247630	206907	163773	129370	103852	75598	63530	55100	48507	49057
	12.5	4477511	87709	106368	198067	256665	262654	251272	230467	165907	143640	110705	84743	68863	57347	59723	50810		4329373	72688	106325	197904	257546	265858	255263	205467	168878	134465	107837	80063	62011	52406	50725	48134
	13.5	4481328	92179	114206	193369	249636	264841	253738	227228	167263	135138	111772	85971	68883	61042	56965	54042		4386244	73847	112237	195112	261735	279404	262777	210305	176022	135574	108981	79070	66388	55260	52197	47764
	14.5	4463962	84189	117809	193766	260316	268963	255695	231238	173948	150478	111731	86909	69778	57285	61965	49134		4371035	73847	112729	196749	254789	269699	257134	214005	175116	138866	114160	82601	68916	55035	52585	52218
	15.5	4478436	91801	119917	202484	256482	268160	258771	225442	170814	143454	117798	85384	69418	59510	56735	51128		4360580	79466	116489	203553	256066	274428	260081	206978	177224	136930	110331	82696	65863	55109	49521	52517
	16.5	4489558	94040	119990	199666	266324	262670	261795	229354	177723	153036	118504	89459	72574	57056	61046	54049		4379108	81306	118639	212535	254222	278089	263927	214122	177037	139693	115487	85995	61332	55199	48297	49991
	17.5	4484236	92811	118402	203290	254957	277109	262014	234420	176466	141060	119177	86086	70884	60976	62493	54522		4377802	83295	121722	203406	257732	273881	264432	214730	182531	150008	116119	85911	68554	54593	52662	51762
	18.5	4478439	102345	122932	201722	261097	266478	260882	233956	179609	146161	122552	88154	70054	58365	61040	56510		4374954	86080	128857	199155	257574	277988	258840	218171	184671	152340	114094	80239	70638	58883	53737	52381
	19.5	4438766	99813	119635	199257	258674	271584	256260	229961	178156	144841	119049	94773	72664	61739	62664	58656		4363280	82852	125736	208764	260316	283659	262648	215859	178091	140889	116017	83400	67464	58817	51832	53148
	20.5	4427392	102646	129225	204315	264367	262393	258618	232196	179501	150540	119664	86930	71584	61825	60819	58438		4335684	92307	127668	210134	257744	271192	264286	213437	178783	141580	119718	89402	70171	58270	52687	59058
	21.5	4396762	105255	127773	196162	251529	259771	252394	229906	177657	155672	126250	88790	71121	60913	63119	55438		4355884	89303	131469	200339	261169	278133	259681	215071	181450	148347	117450	86920	67722	60414	52138	54756
	22.5	4443710	104283	135684	209989	264863	269450	257344	222670	176680	160429	128041	96616	73644	60838	64204	58820		4313241	91831	125255	205634	256053	274547	246540	210276	186432	149576	121565	85222	72397	60967	52829	53996
	23.5	4419661	102364	123927	202086	264070	260406	250022	228948	181481	152244	122721	89232	71437	60982	63442	59120		4342772	92207	131784	213344	257320	277757	247439	208771	175259	153012	127244	84242	70168	61355	60965	53769
	24.5	4413945	111256	136132	203060	253896	262423	258104	224960	182363	158739	127192	94684	74959	66357	62355	58360		4309159	94838	135607	217082	254771	270416	256450	218220	181000	146902	120256	90438	68705	61203	55049	54996
	25.5	4386508	110410	134937	203911	256478	263335	256414	237805	182804	152911	127576	96998	76654	64976	61575	60130		4326410	92602	136235	202644	259358	270705	249276	210474	188211	150881	128999	86393	71864	60727	60208	59442
	26.5	4391256	106799	132550	209214	253144	253780	254784	234439	181410	158355	125882	94401	80720	61979	61666	59970		4307300	97354	135091	209802	255306	278526	255184	221783	184475	149101	122940	89838	69864	62426	55361	55073
	27.5	4389602	116964	133528	212331	259831	266845	255492	234347	185091	160404	129472	100771	75182	61963	62355	63044		4314792	91371	134493	214994	257396	278892	253086	215231	186420	150651	128845	89920	71311	61420	52675	56381
	28.5	4371902	110812	134920	210571	253496	262950	248115	231874	182608	153679	125320	96773	75415	66348	65124	65803		4283710	101900	143793	205845	257963	261784	250720	210281	180337	153583	123834	89135	72330	59040	55121	58755
	29.5	4416744	110435	133370	215586	260180	260321	254755	233297	185245	160910	126719	100540	78188	67577	60821	63351		4300252	98042	139994	209936	256620	261930	253968	221510	181276	149797	126756	89158	71627	61117	57968	63525
	30.5	4380246	110173	145664	209188	253419	270653	248054	231687	182292	159359	123546	99446	79345	58661	64275	59193		4307744	93521	143219	212542	246817	270672	253009	214246	184150	150891	126760	92741	75627	61502	57806	59914
	31.5	4394646	113945	136141	210213	259807	252018	251488	226811	184732	156814	132087	97978	73877	62674	64422	61358		4297702	92059	140459	218786	256074	267044	248837	210858	175616	151640	129076	95517	75378	59040	54355	61677
	32.5	4364106	121607	138997	209675	253226	257271	247993	231202	182918	160736	135326	96531	76020	64206	63054	62658		4288362	101360	136320	217021	254739	263979	255840	212823	180693	154188	127677	95576	77076	62572	56811	64052
	33.5	4364726	117473	146966	215685	257125	257085	251809	233089	187183	157996	130147	100300	81250	67577	61433	63495		4247816	93745	140202	214486	254731	264884	250612	214519	186267	156252	126784	99793	75385	61729	61575	60986
	34.5	4360684	116170	138710	213163	249046	261570	247139	226649	180301	162933	138210	102979	81931	67104	65655	65477		4270030	100432	148428	211971	254169	266251	263178	217054	175978	156381	131888	96743	75164	61334	56042	62046
	35.5	4390319	118479	143725	210046	257044	253385	245995	235357	177393	159046	137288	102262	79409	67724	63877	59031		4259386	105557	140292	222991	249298	265806	261444	207413	188968	158454	123907	99559	78153	59031	53503	63511
	36.5	4359614	116536	146794	209328	252765	247931	248737	226649	176224	166953	128376	100963	77863	66645	63341	65554		4230836	106615	140062	217913	252977	258209	252148	209219	179720	155839	126146	95275	81818	63101	59427	64271
	37.5	4325500	116397	142939	209570	246971	249798	247439	231769	185204	166389	144119	100659	81078	63639	66873	64330		4261710	96707	142519	216453	248859	263707	253608	219144	186651	154942	132865	90415	74845	67006	60107	63964
	38.5	4346950	117820	146934	214182	257934	249851	247623	220485	175895	161162	134264	101417	82704	65184	67340	66469		4217242	105063	145826	217481	255036	254988	250549	202439	190096	162058	141843	99655	75538	66462	58261	64568
	39.5	4355039	127527	146915	208841	254233	256188	247861	233199	185039	165825	137207	105260	82929	68334	59570	63166		4233582	101696	146716	211721	254559	260695	246694	212712	175380	163266	138162	96970	74759	64534	55642	61654
	40.5	4317542	119960	146319	220211	250543	247654	244251	227655	179280	162524	138201	107183	84134	70853	66180	66855		4235628	103481	148098	222754	252040	266601	252207	208398	186314	165636	138750	98945	74680	66689	55808	66639
	41.5	4327804	121131	149378	219359	252087	250389	242884	229664	179104	161961	136418	109637	85434	65879	69008	72074		4232243	108237	154207	212980	257946	264050	251855	208833	182753	164085	137309	103618	80746	61535	58484	67405
	42.5	4300440	123570	140229	219094	239195	252048	247201	232373	180568	165580	136721	98487	81977	68541	67622	66085		4232522	102313	151860	225036	257320	264179	252183	211885	181168	154787	135685	101334	78270	65911	59637	59339
	43.5	4321455	117183	144846	215511	249067	253216	240403	223605	177765	170350	141463	104873	81222	71313	67548	67782		4212554	109288	150152	213664	254628	261006	245357	210702	183828	162503	137599	98991	80273	64237	59632	67330
	44.5	4363010	122644	147502	211824	254651	256855	241141	227773	179263	170329	142768	110607	82670	69789	67925	64681		4189087	109495	151534	219521	241886	256108	250518	206446	183705	157858	141983	101143	80874	64760	57479	64481
	45.5	4292642	124472	157592	219458	256265	252402	240834	231602	182945	177046	139441	107613	84979	72521	66149	66153		4233330	106425	153607	225148	257191	253266	243607	204724	184655	158595	141676	100458	79639	64457	53565	67004
	46.5	4298875	122306	152556	208328	253973	253144	236311	223500	178911	171081	143997	111731	88713	68324	71289	70438		4140944	107022	146051	219403	260872	257595	244950	207168	183190	162084	143329	103442	82788	65065	60771	66616
	47.5	4245138	119988	145925	213537	249751	251815	246724	230523	182414	172863	137812	109826	85884	68684	66147	70285		4198724	107636	155262	225490	260367	255837	246539	204021	186765	162642	141154	96992	81933	65519	59158	67157
	48.5	4265579	121154	151702	215300	249850	259903	243423	219217	188991	171218	142810	106659	85876	69140	68590	67908		4176370	105658	153377	216668	256629	262177	244966	208045	185058	161128	143320	103426	80394	65737	58089	66149
	49.5	4264243	125301	153334	216088	245249	249918	237173	218232	185367	173724	141384	107056	91939	69603	68281	69436		4181935	113391	155612	216905	254860	262468	241481	211972	185312	167666	147328	101958	79094	68196	58002	69059
	50.5	4262338	120767	152676	219243	260849	249081	245372	219418	187515	173943	144317	110576	82708	68055	71127	74175		4163785	107556	153948	220061	254775	259074	239639	209195	182914	160801	134184	102486	82061	65660	62369	75282
	51.5	4249602	124287	155968	222146	254188	251622	239409	232772	182496	173264	139569	110925	83706	69217	70802	72880		4155656	109467	152643	215630	259502	264414	243699	213327	192044	166079	138711	106762	80685	64733	60749	69908
	52.5	4239666	126728	160676	223186	254087	241940	241565	220333	189658	174826	147820	109338	89759	74940	70254	69336		4109976	107623	149047	221903	255098	258759	239718	213858	181822	169495	137002	100405	83426	66734	63363	73029
	53.5	4239788	132397	149126	216404	246985	246240	239671	229904	186347	173812	144791	106412	88605	71646	64806	74556		4148816	105935	152715	212450	252280	261024	243876	204788	181015	168805	141804	105695	83429	64263	61742	71880
	54.5	4243556	124467	154567	219517	247399	246916	241436	221596	174119	178148	143595	114053	87367	69798	70328	73768		4098582	106829	155113	228405	247069	253852	243056	201162	186228	167419	146149	107362	77608	66340	60202	70493
	55.5	4211190	125254	149526	210851	252412	251613	235052	221945	186584	172645	141962	113293	87830	72771	66100	71698		4097631	107516	155161	217160	254090	255968	244835	209751	177309	162878	142455	105208	81128	73985	61508	69184
	56.5	4231910	124931	156523	221938	245656	255337	243600	220223	184666	173150	140866	111514	90512	68716	72379	72228		4132892	101457	154710	221959	249592	259777	251947	208867	188430	168757	144385	102907	83791	68460	65177	71328
	57.5	4230685	124624	150073	220326	246378	247974	236404	229769	185941	177280	145545	113425	86589	69182	70388	72756		4137917	111636	157648	225572	253667	258944	239564	212096	185309	175675	142766	104575	79819	68379	59176	73936
	58.5	4211437	127589	149387	228571	264211	248319	237171	224783	182567	177451	149393	116307	91398	77382	68549	73299		4112611	105172	154360	217056	250090	265093	238859	203612	188560	164217	143298	103885	83474	69682	66168	73085
	59.5	4226709	128119	150442	223961	254704	246125	240778	211927	185333	175615	142621	113341	88709	73610	64406	71369		4084523	108472	161037	234748	258000	266131	244076	211820	189865	169794	148164	108712	87394	67600	59333	66027
	60.5	4171900	129326	161072	219078	254227	238361	241138	218328	178201	174722	148450	113484	93148	74979	70534	74110		4085427	107939	164381	223905	255016	255569	241768	206674	183934	158548	148304	108102	86009	71664	63614	76522
17T	Time/min	P.C.	1	2	3	4	5	6	7	8	9	10	11	12	13	14	Bk		P.C.	1	2	3	4	5	6	7	8	9	10	11	12	13	14	Bk
	0.5	4401090	116125	107760	126140	178392	227924	266913	304833	242042	212547	165296	127971	111956	105233	93211	105237		4439900	101056	102404	135318	194846	256784	349253	273432	255314	181184	153125	124936	111503	104107	106985	104417
	1.5	4425628	101434	105295	138414	217661	312109	365850	354701	305646	229399	173775	148854	117051	107844	100526	109652		4445010	100045	104777	148193	237734	362256	433201	392670	311533	240041	170474	140353	111687	102564	101139	105122
	2.5	4390834	100448	109256	154879	261169	380466	435004	411681	346902	257600	198249	163519	125363	106298	104520	106927		4390792	100542	111502	162140	276610	425210	469495	455671	370942	267114	190828	147723	126607	101093	109698	102412
	3.5	4374490	102176	112494	160503	302668	453961	503900	482158	388857	291084	223289	167651	127242	111053	104398	105114		4395744	101221	112826	171279	309058	490187	534895	509424	407275	305456	210914	168326	123621	111846	112928	110142
	4.5	4404423	104676	114294	171149	316930	506123	560443	523972	437385	306759	229580	168433	129206	110691	100299	115732		4379466	99337	114788	179498	343045	529104	599041	555594	450298	327073	212205	168557	126403	112718	110442	104223
	5.5	4393660	101688	116076	182747	337478	538940	592174	561470	464666	341021	245560	170814	138289	109449	106702	104908		4393483	103441	127547	188447	358279	564096	633194	604878	481449	352214	226549	179155	136934	122076	119005	107197
	6.5	4392852	103645	120840	191390	360521	568733	627941	605428	484558	359379	258030	182219	132008	114411	102638	110752		4433327	103186	119343	190487	372542	633662	676657	643811	502834	367679	243480	183585	138528	119977	118828	113306
	7.5	4458266	105034	117067	189084	375931	595566	654217	622482	502824	357809	253491	183872	140845	114307	112948	108889		4406712	107839	130293	203815	400533	629997	695269	650345	528014	383034	255735	189011	136908	120737	120294	109060
	8.5	4393064	110661	129971	198302	375691	609332	670416	635536	519996	377766	264346	201601	140347	117929	110357	112107		4406832	108030	129786	204971	409997	654211	721146	673013	534258	386639	254629	193392	145938	118911	123268	105794
	9.5	4434822	107108	131256	194511	381998	620389	670764	631731	524731	380326	271310	193379	132712	124903	110940	110465		4402062	111270	125811	204831	403666	657223	717355	679728	540573	393888	259962	195207	143781	125114	122275	114609
	10.5	4470579	108073	128408	191154	381010	608351	686876	640735	541892	387302	268740	199585	147362	118074	110073	119506		4408802	111107	128149	212542	399505	657102	734894	679307	544253	402015	264057	204406	144377	119886	124058	110272
	11.5	4458478	109913	128984	197046	385015	624885	670191	648167	524103	380696	275317	198389	145531	125111	109689	118340		4364578	116072	133926	215768	412738	677639	728056	679781	552165	411528	256463	197064	150529	126666	123743	119251
	12.5	4445730	108414	131299	196646	379836	611006	683415	637032	514189	396172	272036	200435	141617	119541	108270	115467		4349434	110824	134152	205516	403957	658257	727657	673240	533772	405461	268328	205776	153566	128127	123611	116330
	13.5	4454502	114877	129769	193513	377533	601738	680503	630077	527332	387587	271380	204426	137871	122566	113537	114851		4348846	112267	137210	211647	399861	653231	717173	689182	536904	406618	267859	195647	147118	123340	121604	112932
	14.5	4435021	115455	136816	198518	378890	603416	670191	641784	518523	388201	273694	203761	148922	123667	111005	115144		4330686	114023	137777	205516	402481	638097	727846	675411	541990	400654	261269	204040	149103	123755	119677	114045
	15.5	4440930	112170	141145	203754	369000	599645	659601	624330	515790	383528	276461	200748	150024	117888	106678	118021		4377791	117694	139692	203635	400673	647032	712482	662590	529596	392352	266075	197288	144729	127837	125367	117622
	16.5	4399586	115128	136195	203481	360670	579748	642823	629782	522460	385738	284353	212233	149616	125455	113301	117797		4387712	116413	136855	211221	384146	627317	704789	662305	542521	401774	264844	203734	155715	120076	123759	120331
	17.5	4386959	114823	137242	195883	365713	577338	646548	614102	515492	372337	276327	207438	147198	126413	107011	117227		4359490	116964	134909	208243	391418	631852	685012	650612	526425	400935	263344	204944	143133	126124	120100	113700
	18.5	4414592	119763	139601	188986	360022	579565	643437	595927	507434	389511	274102	203355	140625	122805	116148	120092		4343257	113787	144804	203562	389268	631633	672144	632829	531245	386180	266591	201107	147901	132524	116239	116364
	19.5	4411058	116158	138723	200201	364447	565823	622069	595051	487884	389041	286465	203302	148493	128543	113617	114563		4303256	114073	143734	211408	392081	617715	686419	644030	520721	401828	260471	193013	149318	131608	121975	118488
	20.5	4370092	115341	136652	201498	342543	550792	615140	587287	496603	378534	278288	206068	138913	117785	113761	115923		4291958	120539	135499	203854	375101	603504	681711	638736	508310	384982	262079	211050	144222	124026	120611	118697
	21.5	4364128	120458	130315	186549	343913	570401	626341	586706	491063	376342	275902	206833	149920	128367	113682	119103		4293690	122514	142359	206613	371935	604081	668412	629708	514648	398556	263142	201268	153501	130638	118131	119973
	22.5	4376758	118659	124010	189165	339090	549133	602843	591082	494943	377508	275733	204765	145282	125629	112463	122406		4331310	120189	142199	205097	363273	590293	652418	635278	505896	392812	264507	206094	151268	127490	125625	116938
	23.5	4352063	121069	138288	188808	336941	544377	612644	574571	491797	373463	279800	213590	145986	121601	111020	120117		4301714	119611	142219	197428	366166	570938	642842	623440	518152	390162	267382	208036	151293	120405	120477	122191
	24.5	4362266	117451	134351	191558	339208	544484	605379	577296	477416	370954	281757	206460	147829	126944	110291	116360		4243241	119372	144925	199527	360396	578169	649250	618731	504419	392203	257535	204313	154847	125895	123368	123503
	25.5	4331832	118792	133035	190742	328206	541752	593128	580695	478856	386046	275341	207682	150850	124619	116095	127179		4266906	116087	136390	200367	359906	571968	648577	607577	489084	388549	264298	214373	142787	125640	127490	117804
	26.5	4338407	110871	130596	190864	326615	517829	601032	565235	487217	389086	282083	208625	144015	120700	113999	127498		4273248	119250	141666	201662	357101	562860	632279	624335	494637	390110	252300	205463	156301	131124	125476	120222
	27.5	4320499	115654	129156	182526	318366	520931	594848	572700	488032	373134	269671	206379	156262	130982	110477	119022		4270720	121007	141494	197631	343112	565665	635002	609155	491127	386920	265454	201921	152699	128325	122355	124654
	28.5	4313672	117709	130831	181637	313101	517165	583642	567174	476833	385988	272480	209721	139007	120924	113712	115343		4207494	118987	138302	195428	337145	549590	618370	601259	487808	386337	266685	204871	151061	123670	123698	122096
	29.5	4252596	118073	131934	181244	316339	521023	581388	555531	485051	376153	277555	214154	146172	126320	108909	125049		4207013	122335	137678	195862	345711	544113	617890	602878	483820	385875	257716	205469	147569	133464	122630	116915
	30.5	4297778	117925	132613	181891	308972	506297	570052	550042	474811	370087	264294	203138	147523	121909	115204	121969		4190812	118694	136209	188765	341820	536629	605447	600826	488336	373013	261912	199412	152525	129039	121714	127520
	31.5	4257539	114785	135894	184613	309341	494172	556261	544015	476665	370844	276242	202746	147878	123550	108884	130423		4152386	119571	133035	190996	344678	540022	597874	587693	488002	383727	268416	209924	153476	128414	118914	124988
	32.5	4249148	120286	134818	184026	300430	499642	568039	551919	466161	379428	276730	203497	150090	124044	108950	120144		4177834	125768	135452	185334	332534	533994	619602	616414	478722	386967	259234	207062	153222	135908	123677	131295
	33.5	4262720	118577	130326	185528	300852	492530	569468	553326	463820	373206	273144	206868	151709	124888	116160	123379		4171878	118826	134780	187718	331896	519220	593062	585385	474914	382088	252923	211169	149146	123430	123673	127601
	34.5	4273766	118774	136934	182788	302048	488895	546177	535408	465400	365883	273223	211554	152346	124155	114727	126038		4173821	122694	134687	188520	332516	515684	615138	574700	483475	383105	263921	204074	149619	132957	122877	122475
	35.5	4231312	117192	122443	174762	300902	477259	557396	531115	460866	367747	283741	214791	151839	129156	113631	127480		4176083	119289	133312	198403	324434	526368	590161	574823	478315	381370	263986	208395	147365	126579	126416	125174
	36.5	4274978	116695	127978	175342	289712	485469	539714	538880	461662	366421	278725	216159	153347	131561	114318	126014		4149719	119474	140954	192194	324425	514020	591142	572382	473200	379690	264083	207697	159724	127991	121285	127845
	37.5	4249372	114442	127212	178800	292510	483447	549745	546523	462647	374875	275514	208207	148212	126462	119538	127899		4138776	122320	136058	191662	323130	519646	583079	571108	470960	374795	257352	205017	151506	124059	122630	121985
	38.5	4236466	121336	134754	177833	292874	470688	542726	520724	459502	368456	273834	204333	154625	122558	120780	126299		4139196	126458	129947	175803	310460	503708	571836	568534	470847	373485	258810	212756	149558	129944	126454	128997
	39.5	4220078	115520	124934	178243	291253	481046	549160	529746	449282	369598	272507	215219	147752	128268	113119	126509		4113243	120374	133336	182242	308212	497495	566843	569367	479597	371106	257361	205905	150905	129412	126238	128440
	40.5	4214832	114470	127573	180101	278644	460438	534773	522534	459024	369618	273135	201655	156639	123219	111726	122141		4117654	124910	130332	198739	309445	492862	576310	556518	466467	377381	260067	203100	151990	128541	125489	129856
	41.5	4229487	118977	129307	174285	283058	462995	534039	521038	446814	360330	275451	213071	149782	126531	112949	125255		4062778	125367	136213	192472	304363	491222	576211	558204	473294	369905	258973	204347	149355	125601	125430	127992
	42.5	4222932	114081	127662	176206	271861	443450	530683	519067	452724	361692	275539	211048	150881	132233	114954	121517		4110924	119066	133563	177450	310895	494374	575837	558016	469033	378072	254979	214533	153819	129985	128093	125171
	43.5	4180962	114142	124412	170511	280711	446720	527016	518882	438231	365007	276882	213161	152750	122268	114741	125453		4064724	114552	131018	183060	305885	481455	560103	560913	463819	371022	260769	204446	153337	131425	128244	132269
	44.5	4188936	113581	129353	176297	273895	457578	526453	504081	449714	364786	264135	211277	144442	125286	119637	120221		4052093	118596	133189	179459	304523	490443	566849	552444	453756	383260	258818	210700	157574	130759	125763	131650
	45.5	4171132	115623	125453	184403	270784	453423	511541	512609	438600	361152	276728	212487	300666	135361	121184	126549		4078762	118890	131256	188527	295201	478421	569486	559831	457167	373252	262062	211018	153580	126370	130972	131244
	46.5	4157554	114177	129269	174150	273355	446394	515214	507879	443684	363207	270405	209467	254998	127868	113944	130349		4040007	120317	130532	182273	297261	476354	555739	548120	464359	371680	261006	212058	152805	124844	129457	129742
	47.5	4196250	109804	129006	175973	264917	442707	515779	502483	438847	365884	269382	212936	335625	126463	115265	128717		4014844	117989	127095	180455	293450	476213	561020	546574	463102	374702	260612	203711	154216	129725	123365	133008
	48.5	4112161	110964	125869	174576	272534	434922	504578	501306	445173	358489	277540	215365	234799	122952	116692	121534		4032287	118579	134616	181323	294785	470068	559657	545823	454416	364847	259412	208777	148423	134241	129169	133326
	49.5	4144538	111806	126241	170284	271386	427963	494308	496994	428630	356421	279329	215830	250678	120962	115444	128529		4025561	112380	124743	182308	292716	463010	544667	534219	446561	354594	265170	208689	151540	127994	126757	132246
	50.5	4087300	111557	126948	167237	258835	437022	497519	486215	447919	352732	264679	210913	257613	123290	112834	124354		4012326	115803	136610	184441	285439	463829	542186	552269	457095	369270	248658	205711	158340	130080	124989	128504
	51.5	4102061	117342	126614	169408	263848	426380	497484	495338	435805	350972	258817	206074	288607	124755	121999	126744		4008028	114242	128241	183984	273734	455761	532084	543430	442177	367642	256903	215181	150176	130122	128943	134502
	52.5	4113264	114705	128467	167178	252775	431958	492255	492430	430173	358813	273972	210693	240183	126306	120510	129879		3975354	117546	131922	176873	289593	455999	534478	541613	439764	366800	260314	210216	155798	128910	125278	135909
	53.5	4080328	111510	125724	173357	259119	420399	492843	492192	425469	340979	269315	214234	233459	132244	119070	132544		3947249	120955	128154	186977	279731	443319	552232	530860	449803	363770	262081	211670	157618	129428	124277	143485
	54.5	4063276	111719	124063	173460	260302	418229	482852	476768	425331	352844	272058	213258	208422	124277	111939	131939		3938776	113876	133930	182669	282058	448076	530611	515978	445088	375396	261361	203970	152330	128546	132101	139142
	55.5	4082988	104479	123674	166032	248061	432987	495861	492382	422673	355883	266846	214552	216298	124190	111621	129478		3929816	117017	128847	175558	267791	449166	534360	543556	443457	369599	258036	203924	151299	131637	133838	139498
	56.5	4064539	108514	125238	167943	263402	415552	491588	469892	429960	338362	271406	222128	153188	122015	118838	130096		3933666	116760	126890	178289	279886	436568	523850	521134	435271	353444	259607	210761	161166	137311	121845	134089
	57.5	4034146	114068	128793	172207	248044	415960	475915	479249	407600	351584	268541	212855	155856	120587	122515	127970		3932072	116356	128852	184385	277655	435764	520533	504382	437506	364781	259987	213134	155930	125383	128234	131674
	58.5	4044424	113645	126162	164302	247536	412706	470489	481586	423508	347912	265773	206357	357174	128864	121568	130054		3956942	121175	119415	174906	276271	426309	519984	513185	423300	358249	248026	211486	153144	126552	124569	137099
	59.5	4080058	108055	124605	162239	247036	395695	469933	485508	415056	341780	272622	201625	152009	121337	115114	129649		3875728	114170	127054	170777	273195	446618	522161	509453	439665	371876	248018	210545	151830	132399	122202	141606
	60.5	4023772	109454	123650	169856	238428	410271	480749	472989	416671	349216	269540	210572	153352	126523	120414	134064		3874679	110897	125539	179483	263243	431667	510963	512246	428148	356603	260357	211100	151930	127746	126064	133121

## Sheet: 17A
																					8000 nM	4000 nM	2000 nM	1000 nM	500 nM	200 nM	100 nM	50 nM	20 nM	10 nM	5 nM	2 nM	1 nM	0.5 nM
																				P.C.	1	2	3	4	5	6	7	8	9	10	11	12	13	14	Bk
	Time/min	P.C.	1	2	3	4	5	6	7	8	9	10	11	12	13	14	Bk		4.61284e+06	4.61284e+06	133246	163086	192612	228230	252698	267902	235309	206836	189377	163848	141356	131859	120615	114550	118386	123719
	0.5	4221286	107208	123489	129684	123194	126365	135194	123861	112555	114294	119904	114954	116980	109061	103728	101163		126240	126240	8251	241.5	179	2246	18110.5	4435.5	9274	5838.5	8156	2841.5	2303.5	7287	1895	6151	4132	114273
	1.5	4180488	102990	117908	132011	129800	139400	144626	128306	125486	124562	120018	122878	113288	101937	105078	98665
	2.5	4220573	107866	125518	135806	141641	152671	152976	141452	131785	129942	120032	115526	112070	104428	104206	102190		Avg	1	0.0033063	0.00994548	0.016515	0.0244399	0.0298838	0.0332669	0.026015	0.0196797	0.0157952	0.0101152	0.00511063	0.00299769	0.000495945	-0.000853496	0
	3.5	4214866	117586	131150	144240	151396	166411	161125	151442	134660	134515	123996	116156	116260	105769	104604	101374		Std	0.0273672	0.000204736	1.47275e-05	1.53479e-05	0.000240512	0.00214174	0.00055078	0.0010253	0.000555514	0.000680262	0.000175421	8.32818e-05	0.000165663	7.79186e-06	-4.58303e-05	0
	4.5	4247719	114174	127093	147343	165167	178022	181152	163780	145806	141296	123990	121948	116603	111088	105873	101548
	5.5	4246265	116529	136074	157819	172218	186229	193082	169742	158632	148826	131860	122654	117968	111140	107304	104046				Avg	Std
	6.5	4.27576e+06	121647	139897	163238	179757	195044	204188	178352	163548	157572	139260	128677	121215	113372	106518	104476			8000	0.0033063	0.000204736
	7.5	4240812	122842	143350	169143	193148	210440	212417	189386	168484	157162	138884	126932	120495	114758	109136	106777			4000	0.00994548	1.47275e-05
	8.5	4263395	122208	144826	175748	197114	213824	225660	197326	177165	161113	144530	130583	127315	111420	115500	114653			2000	0.016515	1.53479e-05
	9.5	4274031	127280	149378	177406	202450	224884	230532	207060	180529	166728	147549	132456	120002	111366	109470	109682			1000	0.0244399	0.000240512
	10.5	4.26623e+06	128880	150386	181203	207853	231587	232126	207667	188660	168513	150804	135618	123716	117061	107508	108592			500	0.0298838	0.00214174
	11.5	4257827	126892	151362	183801	209950	235038	237831	217722	188249	170626	148291	134557	128244	117416	113412	110554			200	0.0332669	0.00055078
	12.5	4.26727e+06	129127	152426	180228	210902	240436	248357	220842	191518	174470	153022	137620	125300	116192	113958	112982			100	0.026015	0.0010253
	13.5	4.23827e+06	132219	154782	188295	218480	239166	258169	225272	193175	179759	157324	139748	128756	117891	114148	110866			50	0.0196797	0.000555514
	14.5	4.27022e+06	133732	153603	190004	226650	237616	252100	228084	198134	181014	154584	137852	126958	120218	110036	113102			20	0.0157952	0.000680262
	15.5	4.2406e+06	133214	156994	191276	215386	248595	257798	233892	204318	181134	161066	140362	129436	116258	115611	115472			10	0.0101152	0.000175421
	16.5	4237785	136752	157640	189688	224793	248502	263522	225036	199950	184873	159814	140332	129165	121150	115079	115858			5	0.00511063	8.32818e-05
	17.5	4.24335e+06	138691	158014	189744	222735	252531	259729	236776	202922	185541	161735	141509	130571	119646	121014	113000			2	0.00299769	0.000165663
	18.5	4.25245e+06	137158	157452	187848	222236	251290	260430	233034	204479	191916	167142	143802	132594	119208	113036	119545			1	0.000495945	7.79186e-06
	19.5	4218622	140743	156470	193872	226947	258924	256683	238168	203257	186540	164696	147078	130300	123840	117133	120140			0.5	-0.000853496	-4.58303e-05
	20.5	4.21572e+06	133246	163086	192612	228230	252698	267902	235309	206836	189377	163848	141356	131859	120615	114550	118386
	21.5	4.23233e+06	138311	158782	191118	223496	253524	268542	239146	205718	193795	167970	147896	130808	119590	113950	119676
	22.5	4195693	145914	165548	190635	222720	257946	269209	240922	208032	191905	167066	144944	134680	128496	117285	118480
	23.5	4214352	141770	160704	190964	224350	253458	269239	237564	200752	193503	168518	147798	134418	123016	116963	117982
	24.5	4194415	142946	160761	193706	222408	254133	271076	241507	206423	196262	168394	144302	135859	123496	116844	117222
	25.5	4191463	144330	158884	195492	221411	251781	268486	242485	209729	199574	168322	148073	136095	123949	118633	112098
	26.5	4.17679e+06	146320	164184	196768	226170	255930	269808	237344	208588	196046	170728	148560	136998	125032	118868	120584
	27.5	4175323	144943	163348	196554	226918	260042	267560	238492	212845	198189	168150	149758	135822	121364	115322	121354
	28.5	4174147	142199	163686	188490	228264	253290	264582	241222	212687	200847	172169	149481	137532	124148	116657	124274
	29.5	4168417	142160	167367	194096	217367	252577	267781	244048	214286	195471	173696	152344	139090	123678	116630	124530
	30.5	4.17819e+06	141990	163340	193680	226064	252122	270384	236422	213862	201018	169695	151406	139178	123807	119144	121324
	31.5	4.14535e+06	150292	165450	194778	228326	252390	265504	243120	216674	199783	176680	155033	136281	126317	120090	120570
	32.5	4.16029e+06	149844	160017	190494	229930	257992	270200	249164	211023	205729	180364	153644	138202	120756	117072	120616
	33.5	4161873	146679	164224	194602	226178	252108	265834	240798	218028	204712	174499	151789	140150	122890	119604	120513
	34.5	4.13164e+06	150364	167479	193790	225152	249536	273090	248546	217710	204120	183748	152389	141762	124438	125838	124708
	35.5	4134178	148109	165224	193648	228211	251975	271742	245972	217108	208936	177282	155970	138962	123366	120564	126905
	36.5	4138137	144136	160879	190752	225988	246182	270652	240930	214126	207494	176444	157364	140609	126756	117686	124286
	37.5	4.11765e+06	150758	166490	198782	224656	254578	263434	245696	213064	203310	180522	153442	136748	127106	117652	124618
	38.5	4093450	148458	164316	194266	230030	255281	267055	238576	218156	210026	182146	154642	137512	126912	126320	124598
	39.5	4.1089e+06	143496	165726	193612	223167	254806	269034	249742	216638	205138	175444	155243	145164	123560	121022	125254
	40.5	4.11633e+06	147960	163772	190886	225523	257940	271370	249274	219059	207018	183361	158330	139481	123360	121378	125422
	41.5	4.09773e+06	146361	162231	194254	223794	257578	274646	244568	216428	211480	185530	157866	144005	130827	126256	125694
	42.5	4.08965e+06	145786	163332	191406	226914	249128	270850	245770	219352	207441	181248	153132	141960	131241	121251	128066
	43.5	4.07996e+06	145254	164866	196638	228440	255773	266148	247736	221239	219082	180247	157692	139556	130690	121126	127864
	44.5	4072635	151858	166520	193562	223739	251660	269876	243648	225214	210213	184444	158318	144774	130002	123140	130335
	45.5	4059048	149039	163436	193646	224550	254012	268970	246671	220262	205914	186456	157478	138357	127784	122898	124937
	46.5	4.0547e+06	148144	162834	194941	228672	252871	262104	247281	219698	213408	185630	162013	141382	130168	124394	129178
	47.5	4.02451e+06	144946	163560	196304	222099	257797	269356	246834	219810	213088	188449	161828	140448	132877	121584	127124
	48.5	4025584	147310	163221	189538	220000	250980	267453	250802	217347	211932	188644	158871	144092	135180	119714	128120
	49.5	4.03736e+06	142745	163938	182836	220612	253420	267323	240986	222301	215356	190494	163700	144367	124886	123884	125378
	50.5	4.03606e+06	149626	162962	194192	228176	247704	265610	249738	221710	216798	189811	164518	147892	130932	124238	133256
	51.5	4027483	146948	164521	190218	223306	247330	270702	246398	226668	212369	185457	166872	146120	127927	122504	129840
	52.5	4.02209e+06	146018	161558	186703	223670	251823	270902	248023	223031	213374	188442	169453	142620	129002	123538	133134
	53.5	3982317	147692	165602	193134	225267	257655	269930	242942	223486	217187	186440	160614	143920	131117	125636	135113
	54.5	3.98198e+06	146214	162764	195872	220063	252334	270432	241532	220040	216959	189372	159594	147792	129396	122489	130180
	55.5	4004401	148956	159888	192038	220242	245014	269010	238876	218134	212638	187754	163649	144475	128237	124175	135057
	56.5	3995980	148883	167091	187961	223949	245084	262684	247494	220860	215805	187906	162674	140993	136537	123802	129922
	57.5	3.9941e+06	145646	165116	186664	224925	241287	267958	249218	226092	216552	195100	163776	146600	130648	126236	138056
	58.5	3957950	150110	165772	186499	222227	257859	259081	244818	226539	213531	190929	164941	148316	135136	124947	133124
	59.5	3.97428e+06	151136	167585	184190	227130	241036	269544	247619	221828	216061	191276	168680	145286	129622	123887	132790
	60.5	3.97642e+06	150736	163175	189110	217787	248387	265715	246422	219623	219169	191298	172438	147795	133138	124756	136451

## Sheet: 17G
																					8000 nM	4000 nM	2000 nM	1000 nM	500 nM	200 nM	100 nM	50 nM	20 nM	10 nM	5 nM	2 nM	1 nM	0.5 nM
																				P.C.	1	2	3	4	5	6	7	8	9	10	11	12	13	14	Bk
	Time/min	P.C.	1	2	3	4	5	6	7	8	9	10	11	12	13	14	Bk		4.61284e+06	4381538	97476.5	128446	207224	261056	266792	261452	222816	179142	146060	119691	88166	70877.5	60047.5	56753	58748	123719
	0.5	4192740	49587	55507.5	72066.5	92008.5	101685	94843.5	84957.5	72397	68458	59609.5	51135.5	47191.5	44022	44216.5	40519		126240	45854	5169.5	778.5	2909.5	3311.5	4399.5	2834	9379.5	359	4480	27	1236	706.5	1777.5	4066	310	114273
	1.5	4346626	51137	60737.5	94257.5	110440	114050	117607	102164	85836.5	76759.5	65702	54070	50129.5	44810.5	42856.5	40408.5
	2.5	4450982	50973	69041.5	106033	130523	133229	137412	119194	99741	81591	71858.5	56708	53062	45636	45983.5	41353		Avg	1	0.00895914	0.0161235	0.0343474	0.0468002	0.0481274	0.0468919	0.0379543	0.027851	0.0201981	0.0140981	0.00680533	0.00280594	0.000300616	-0.000461507	0
	3.5	4.42943e+06	53828	73320.5	125672	152852	158900	153988	130471	110058	92678.5	78627	61477.5	52547.5	45351	45584	41330		Std	0.0104653	0.000475133	9.77227e-05	0.000482248	0.000593663	0.000793637	0.000508284	0.00159769	5.58133e-05	0.000619522	3.18026e-06	9.54039e-05	2.79694e-05	8.89871e-06	-3.30641e-05	0
	4.5	4.39964e+06	59365.5	78283	132168	167340	180088	175615	149563	125968	105399	79527.5	64329	55748	48803	48499	44483
	5.5	4378482	61298	80885	145467	188060	200832	188431	163120	139944	110214	86260	67227	55913	51351	51427.5	46756.5				Avg	Std
	6.5	4416819	61427	89769	154642	208924	220158	200349	173850	143964	114543	91814.5	72533.5	58157	51218	50675	46314			8000	0.00895914	0.000475133
	7.5	4.43737e+06	63862.5	92791	168490	221048	231066	222670	185722	154399	120258	95821.5	72361	63775.5	51611.5	51264	45978.5			4000	0.0161235	9.77227e-05
	8.5	4456025	68825.5	97406	176095	226588	232121	229124	198809	158411	126000	99458.5	76008	59304.5	54117	52894	46451			2000	0.0343474	0.000482248
	9.5	4446855	67768.5	101046	183124	240308	249528	238510	202021	166495	127204	100970	75920	62377.5	54277.5	50446	46952			1000	0.0468002	0.000593663
	10.5	4.43239e+06	73841.5	107188	187939	245176	250794	243150	205864	164018	135419	108472	78199	64690.5	52367.5	54212.5	47385.5			500	0.0481274	0.000793637
	11.5	4.43566e+06	75193.5	112428	190672	246874	262016	250026	215636	166280	132308	107423	77945.5	63461	57908	52538.5	49318.5			200	0.0468919	0.000508284
	12.5	4403442	80198.5	106346	197986	257106	264256	253268	217967	167392	139052	109271	82403	65437	54876.5	55224	49472			100	0.0379543	0.00159769
	13.5	4433786	83013	113222	194240	255686	272122	258258	218766	171642	135356	110376	82520.5	67635.5	58151	54581	50903			50	0.027851	5.58133e-05
	14.5	4.4175e+06	79018	115269	195258	257552	269331	256414	222622	174532	144672	112946	84755	69347	56160	57275	50676			20	0.0201981	0.000619522
	15.5	4419508	85633.5	118203	203018	256274	271294	259426	216210	174019	140192	114064	84040	67640.5	57309.5	53128	51822.5			10	0.0140981	3.18026e-06
	16.5	4434333	87673	119314	206100	260273	270380	262861	221738	177380	146364	116996	87727	66953	56127.5	54671.5	52020			5	0.00680533	9.54039e-05
	17.5	4431019	88053	120062	203348	256344	275495	263223	224575	179498	145534	117648	85998.5	69719	57784.5	57577.5	53142			2	0.00280594	2.79694e-05
	18.5	4.4267e+06	94212.5	125894	200438	259336	272233	259861	226064	182140	149250	118323	84196.5	70346	58624	57388.5	54445.5			1	0.000300616	8.89871e-06
	19.5	4401023	91332.5	122686	204010	259495	277622	259454	222910	178124	142865	117533	89086.5	70064	60278	57248	55902			0.5	-0.000461507	-3.30641e-05
	20.5	4381538	97476.5	128446	207224	261056	266792	261452	222816	179142	146060	119691	88166	70877.5	60047.5	56753	58748
	21.5	4376323	97279	129621	198250	256349	268952	256038	222488	179554	152010	121850	87855	69421.5	60663.5	57628.5	55097
	22.5	4.37848e+06	98057	130470	207812	260458	271998	251942	216473	181556	155002	124803	90919	73020.5	60902.5	58516.5	56408
	23.5	4.38122e+06	97285.5	127856	207715	260695	269082	248730	218860	178370	152628	124982	86737	70802.5	61168.5	62203.5	56444.5
	24.5	4361552	103047	135870	210071	254334	266420	257277	221590	181682	152820	123724	92561	71832	63780	58702	56678
	25.5	4356459	101506	135586	203278	257918	267020	252845	224140	185508	151896	128288	91695.5	74259	62851.5	60891.5	59786
	26.5	4349278	102076	133820	209508	254225	266153	254984	228111	182942	153728	124411	92119.5	75292	62202.5	58513.5	57521.5
	27.5	4352197	104168	134010	213662	258614	272868	254289	224789	185756	155528	129158	95345.5	73246.5	61691.5	57515	59712.5
	28.5	4327806	106356	139356	208208	255730	262367	249418	221078	181472	153631	124577	92954	73872.5	62694	60122.5	62279
	29.5	4358498	104238	136682	212761	258400	261126	254362	227404	183260	155354	126738	94849	74907.5	64347	59394.5	63438
	30.5	4343995	101847	144442	210865	250118	270662	250532	222966	183221	155125	125153	96093.5	77486	60081.5	61040.5	59553.5
	31.5	4346174	103002	138300	214500	257940	259531	250162	218834	180174	154227	130582	96747.5	74627.5	60857	59388.5	61517.5
	32.5	4326234	111484	137658	213348	253982	260625	251916	222012	181806	157462	131502	96053.5	76548	63389	59932.5	63355
	33.5	4306271	105609	143584	215086	255928	260984	251210	223804	186725	157124	128466	100046	78317.5	64653	61504	62240.5
	34.5	4315357	108301	143569	212567	251608	263910	255158	221852	178140	159657	135049	99861	78547.5	64219	60848.5	63761.5
	35.5	4.32485e+06	112018	142008	216518	253171	259596	253720	221385	183180	158750	130598	100910	78781	63377.5	58690	61271
	36.5	4295225	111576	143428	213620	252871	253070	250442	217934	177972	161396	127261	98119	79840.5	64873	61384	64912.5
	37.5	4293605	106552	142729	213012	247915	256752	250524	225456	185928	160666	138492	95537	77961.5	65322.5	63490	64147
	38.5	4282096	111442	146380	215832	256485	252420	249086	211462	182996	161610	138054	100536	79121	65823	62800.5	65518.5
	39.5	4.29431e+06	114612	146816	210281	254396	258442	247278	222956	180210	164546	137684	101115	78844	66434	57606	62410
	40.5	4276585	111720	147208	221482	251292	257128	248229	218026	182797	164080	138476	103064	79407	68771	60994	66747
	41.5	4.28002e+06	114684	151792	216170	255016	257220	247370	219248	180928	163023	136864	106628	83090	63707	63746	69739.5
	42.5	4266481	112942	146044	222065	248258	258114	249692	222129	180868	160184	136203	99910.5	80123.5	67226	63629.5	62712
	43.5	4.267e+06	113236	147499	214588	251848	257111	242880	217154	180796	166426	139531	101932	80747.5	67775	63590	67556
	44.5	4.27605e+06	116070	149518	215672	248268	256482	245830	217110	181484	164094	142376	105875	81772	67274.5	62702	64581
	45.5	4262986	115448	155600	222303	256728	252834	242220	218163	183800	167820	140558	104036	82309	68489	59857	66578.5
	46.5	4.21991e+06	114664	149304	213866	257422	255370	240630	215334	181050	166582	143663	107586	85750.5	66694.5	66030	68527
	47.5	4221931	113812	150594	219514	255059	253826	246632	217272	184590	167752	139483	103409	83908.5	67101.5	62652.5	68721
	48.5	4.22097e+06	113406	152540	215984	253240	261040	244194	213631	187024	166173	143065	105042	83135	67438.5	63339.5	67028.5
	49.5	4223089	119346	154473	216496	250054	256193	239327	215102	185340	170695	144356	104507	85516.5	68899.5	63141.5	69247.5
	50.5	4.21306e+06	114162	153312	219652	257812	254078	242506	214306	185214	167372	139250	106531	82384.5	66857.5	66748	74728.5
	51.5	4202629	116877	154306	218888	256845	258018	241554	223050	187270	169672	139140	108844	82195.5	66975	65775.5	71394
	52.5	4174821	117176	154862	222544	254592	250350	240642	217096	185740	172160	142411	104872	86592.5	70837	66808.5	71182.5
	53.5	4194302	119166	150920	214427	249632	253632	241774	217346	183681	171308	143298	106054	86017	67954.5	63274	73218
	54.5	4171069	115648	154840	223961	247234	250384	242246	211379	180174	172784	144872	110708	82487.5	68069	65265	72130.5
	55.5	4.15441e+06	116385	152344	214006	253251	253790	239944	215848	181946	167762	142208	109250	84479	73378	63804	70441
	56.5	4182401	113194	155616	221948	247624	257557	247774	214545	186548	170954	142626	107210	87151.5	68588	68778	71778
	57.5	4184301	118130	153860	222949	250022	253459	237984	220932	185625	176478	144156	109000	83204	68780.5	64782	73346
	58.5	4162024	116380	151874	222814	257150	256706	238015	214198	185564	170834	146346	110096	87436	73532	67358.5	73192
	59.5	4155616	118296	155740	229354	256352	256128	242427	211874	187599	172704	145392	111026	88051.5	70605	61869.5	68698
	60.5	4.12866e+06	118632	162726	221492	254622	246965	241453	212501	181068	166635	148377	110793	89578.5	73321.5	67074	75316

## Sheet: 17T
																					8000 nM	4000 nM	2000 nM	1000 nM	500 nM	200 nM	100 nM	50 nM	20 nM	10 nM	5 nM	2 nM	1 nM	0.5 nM
																				P.C.	1	2	3	4	5	6	7	8	9	10	11	12	13	14	Bk
	Time/min	P.C.	1	2	3	4	5	6	7	8	9	10	11	12	13	14	Bk		4.61284e+06	4331025	117940	136076	202676	358822	577148	648426	613012	502456	381758	270184	208559	141568	120906	117186	117310	123719
	0.5	4420495	108590	105082	130729	186619	242354	308083	289132	248678	196866	159210	126454	111730	104670	100098	104827		126240	39067	2599	576.5	1178	16279	26356	33285.5	25724.5	5853.5	3224	8104.5	2491	2654.5	3120.5	3425	1387	114273
	1.5	4435319	100740	105036	143304	227698	337182	399526	373686	308590	234720	172124	144604	114369	105204	100832	107387
	2.5	4390813	100495	110379	158510	268890	402838	452250	433676	358922	262357	194538	155621	125985	103696	107109	104670		Avg	1	0.000149512	0.00445343	0.0202591	0.0573157	0.109129	0.126044	0.11764	0.0914031	0.0627589	0.03628	0.0216552	0.0057568	0.000853285	-2.94277e-05	0
	3.5	4385117	101698	112660	165891	305863	472074	519398	495791	398066	298270	217102	167988	125432	111450	108663	107628		Std	0.00902027	3.29474e-06	1.88675e-05	0.00011775	0.00260029	0.00498347	0.00647022	0.00493666	0.00106482	0.000530007	0.00108826	0.000258647	0.000107944	2.20228e-05	-8.60085e-07	0
	4.5	4.39194e+06	102006	114541	175324	329988	517614	579742	539783	443842	316916	220892	168495	127804	111704	105370	109978
	5.5	4.39357e+06	102564	121812	185597	347878	551518	612684	583174	473058	346618	236054	174984	137612	115762	112854	106052				Avg	Std
	6.5	4.41309e+06	103416	120092	190938	366532	601198	652299	624620	493696	363529	250755	182902	135268	117194	110733	112029			8000	0.000149512	3.29474e-06
	7.5	4432489	106436	123680	196450	388232	612782	674743	636414	515419	370422	254613	186442	138876	117522	116621	108974			4000	0.00445343	1.88675e-05
	8.5	4399948	109346	129878	201636	392844	631772	695781	654274	527127	382202	259488	197496	143142	118420	116812	108950			2000	0.0202591	0.00011775
	9.5	4418442	109189	128534	199671	392832	638806	694060	655730	532652	387107	265636	194293	138246	125008	116608	112537			1000	0.0573157	0.00260029
	10.5	4.43969e+06	109590	128278	201848	390258	632726	710885	660021	543072	394658	266398	201996	145870	118980	117066	114889			500	0.109129	0.00498347
	11.5	4411528	112992	131455	206407	398876	651262	699124	663974	538134	396112	265890	197726	148030	125888	116716	118796			200	0.126044	0.00647022
	12.5	4397582	109619	132726	201081	391896	634632	705536	655136	523980	400816	270182	203106	147592	123834	115940	115898			100	0.11764	0.00493666
	13.5	4401674	113572	133490	202580	388697	627484	698838	659630	532118	397102	269620	200036	142494	122953	117570	113892			50	0.0914031	0.00106482
	14.5	4.38285e+06	114739	137296	202017	390686	620756	699018	658598	530256	394428	267482	203900	149012	123711	115341	114594			20	0.0627589	0.000530007
	15.5	4.40936e+06	114932	140418	203694	384836	623338	686042	643460	522693	387940	271268	199018	147376	122862	116022	117822			10	0.03628	0.00108826
	16.5	4393649	115770	136525	207351	372408	603532	673806	646044	532490	393756	274598	207984	152666	122766	118530	119064			5	0.0216552	0.000258647
	17.5	4.37322e+06	115894	136076	202063	378566	604595	665780	632357	520958	386636	269836	206191	145166	126268	113556	115464			2	0.0057568	0.000107944
	18.5	4.37892e+06	116775	142202	196274	374645	605599	657790	614378	519340	387846	270346	202231	144263	127664	116194	118228			1	0.000853285	2.20228e-05
	19.5	4357157	115116	141228	205804	378264	591769	654244	619540	504302	395434	273468	198158	148906	130076	117796	116526			0.5	-2.94277e-05	-8.60085e-07
	20.5	4331025	117940	136076	202676	358822	577148	648426	613012	502456	381758	270184	208559	141568	120906	117186	117310
	21.5	4328909	121486	136337	196581	357924	587241	647376	608207	502856	387449	269522	204050	151710	129502	115906	119538
	22.5	4354034	119424	133104	197131	351182	569713	627630	613180	500420	385160	270120	205430	148275	126560	119044	119672
	23.5	4.32689e+06	120340	140254	193118	351554	557658	627743	599006	504974	381812	273591	210813	148640	121003	115748	121154
	24.5	4.30275e+06	118412	139638	195542	349802	561326	627314	598014	490918	381578	269646	205386	151338	126420	116830	119932
	25.5	4299369	117440	134712	195554	344056	556860	620852	594136	483970	387298	269820	211028	146818	125130	121792	122492
	26.5	4.30583e+06	115060	136131	196263	341858	540344	616656	594785	490927	389598	267192	207044	150158	125912	119738	123860
	27.5	4.29561e+06	118330	135325	190078	330739	543298	614925	590928	489580	380027	267562	204150	154480	129654	116416	121838
	28.5	4260583	118348	134566	188532	325123	533378	601006	584216	482320	386162	269582	207296	145034	122297	118705	118720
	29.5	4.2298e+06	120204	134806	188553	331025	532568	599639	579204	484436	381014	267636	209812	146870	129892	115770	120982
	30.5	4244295	118310	134411	185328	325396	521463	587750	575434	481574	371550	263103	201275	150024	125474	118459	124744
	31.5	4.20496e+06	117178	134464	187804	327010	517097	577068	565854	482334	377286	272329	206335	150677	125982	113899	127706
	32.5	4213491	123027	135135	184680	316482	516818	593820	584166	472442	383198	267982	205280	151656	129976	116314	125720
	33.5	4217299	118702	132553	186623	316374	505875	581265	569356	469367	377647	263034	209018	150428	124159	119916	125490
	34.5	4.22379e+06	120734	135810	185654	317282	502290	580658	555054	474438	374494	268572	207814	150982	128556	118802	124256
	35.5	4.2037e+06	118240	127878	186582	312668	501814	573778	552969	469590	374558	273864	211593	149602	127868	120024	126327
	36.5	4.21235e+06	118084	134466	183768	307068	499744	565428	555631	467431	373056	271404	211928	156536	129776	117802	126930
	37.5	4194074	118381	131635	185231	307820	501546	566412	558816	466804	374835	266433	206612	149859	125260	121084	124942
	38.5	4187831	123897	132350	176818	301667	487198	557281	544629	465174	370970	266322	208544	152092	126251	123617	127648
	39.5	4.16666e+06	117947	129135	180242	299732	489270	558002	549556	464440	370352	264934	210562	149328	128840	119678	127474
	40.5	4166243	119690	128952	189420	294044	476650	555542	539526	462746	373500	266601	202378	154314	125880	118608	125998
	41.5	4.14613e+06	122172	132760	183378	293710	477108	555125	539621	460054	365118	267212	208709	149568	126066	119190	126624
	42.5	4166928	116574	130612	176828	291378	468912	553260	538542	460878	369882	265259	212790	152350	131109	121524	123344
	43.5	4122843	114347	127715	176786	293298	464088	543560	539898	451025	368014	268826	208804	153044	126846	121492	128861
	44.5	4.12051e+06	116088	131271	177878	289209	474010	546651	528262	451735	374023	261476	210988	151008	128022	122700	125936
	45.5	4124947	117256	128354	186465	282992	465922	540514	536220	447884	367202	269395	211752	227123	130866	126078	128896
	46.5	4.09878e+06	117247	129900	178212	285308	461374	535476	528000	454022	367444	265706	210762	203902	126356	121700	130046
	47.5	4105547	113896	128050	178214	279184	459460	538400	524528	450974	370293	264997	208324	244920	128094	119315	130862
	48.5	4072224	114772	130242	177950	283660	452495	532118	523564	449794	361668	268476	212071	191611	128596	122930	127430
	49.5	4.08505e+06	112093	125492	176296	282051	445486	519488	515606	437596	355508	272250	212260	201109	124478	121100	130388
	50.5	4049813	113680	131779	175839	272137	450426	519852	519242	452507	361001	256668	208312	207976	126685	118912	126429
	51.5	4.05504e+06	115792	127428	176696	268791	441070	514784	519384	438991	359307	257860	210628	219392	127438	125471	130623
	52.5	4044309	116126	130194	172026	271184	443978	513366	517022	434968	362806	267143	210454	197990	127608	122894	132894
	53.5	4.01379e+06	116232	126939	180167	269425	431859	522538	511526	437636	352374	265698	212952	195538	130836	121674	138014
	54.5	4001026	112798	128996	178064	271180	433152	506732	496373	435210	364120	266710	208614	180376	126412	122020	135540
	55.5	4006402	110748	126260	170795	257926	441076	515110	517969	433065	362741	262441	209238	183798	127914	122730	134488
	56.5	3.9991e+06	112637	126064	173116	271644	426060	507719	495513	432616	345903	265506	216444	157177	129663	120342	132092
	57.5	3983109	115212	128822	178296	262850	425862	498224	491816	422553	358182	264264	212994	155893	122985	125374	129822
	58.5	4000683	117410	122788	169604	261904	419508	495236	497386	423404	353080	256900	208922	255159	127708	123068	133576
	59.5	3977893	111112	125830	166508	260116	421156	496047	497480	427360	356828	260320	206085	151920	126868	118658	135628
	60.5	3.94923e+06	110176	124594	174670	250836	420969	495856	492618	422410	352910	264948	210836	152641	127134	123239	133592
