# Supplementary material for: Expanding detection windows for discriminating single nucleotide variants using rationally designed DNA equalizer probes
Source: Nat Commun. 2020 Oct 29;11:5473. doi: 10.1038/s41467-020-19269-9 (PMC7596233; doi:10.1038/s41467-020-19269-9)
Supplement: Supplementary file 4 — Source data [file 41467_2020_19269_MOESM4_ESM.zip › DNA-Equalizer-Gate-Source-Data-main/Manuscript Data/Fig. 5/Position-6.xlsx]

## Sheet: raw
6A	Time/min	P.C.	1	2	3	4	5	6	7	8	9	10	11	12	13	14	Bk		P.C.	1	2	3	4	5	6	7	8	9	10	11	12	13	14	Bk
	0.5	4195215	791692	767020	935076	902270	774566	814381	735469	763763	662266	672802	761450	782319	780456	776793	833598		3765328	753607	910637	750842	734710	781950	789801	765311	638281	715206	689985	679020	740528	777698	740241	712171
	1.5	4241100	765131	766516	799885	822394	719543	795851	766624	707421	679672	691720	724324	711717	755224	774591	782274		3871498	696527	791348	749361	770678	786737	806572	740768	728432	679098	717956	709217	709808	759389	758857	724866
	2.5	4134572	726070	754590	779322	799238	767295	798540	796103	725233	674087	705037	721637	695235	743481	769630	765701		3887721	704079	763875	777047	797762	785041	811410	742014	735713	665363	719991	712834	730498	748143	745390	725719
	3.5	4113858	727456	746632	786429	808247	814858	828345	787585	716841	686167	717465	726785	694512	734830	770496	752288		3972184	670204	762065	793489	797473	790708	827199	758853	743474	684791	728419	720065	731599	738101	751993	733932
	4.5	4124002	727661	754568	805702	824787	802153	813212	795878	720695	678206	720401	723763	693920	750390	782375	755146		3964387	658891	779021	788738	831200	811076	827261	727484	732699	685668	732513	723662	724080	733701	753666	746702
	5.5	4109396	742239	761209	774883	819234	804771	824818	809810	737242	680219	726118	730713	708605	754826	767327	779194		3949950	681706	767645	790033	848517	818112	825758	750406	742276	694941	723958	718618	728359	749178	750185	771602
	6.5	4148586	747711	770579	810294	856137	810923	835902	813931	735557	680190	732469	738989	720221	765372	787178	769869		4003352	656309	771234	810166	832031	832587	833964	758495	745023	691441	730614	735558	737124	746417	763864	749540
	7.5	4197682	769268	769620	806180	845783	815520	863325	818266	738497	715315	746773	742758	719619	767281	771109	763070		4010765	672093	775113	814815	852914	855814	847840	764571	757320	707573	729942	739304	724043	741782	749272	765277
	8.5	4179470	769092	775227	818212	850210	823606	855975	809838	756802	708936	753348	768831	729651	775488	778773	775859		4055340	668592	775583	828183	842108	847937	856548	771790	756458	704439	728522	751358	737211	745551	755522	753379
	9.5	4182730	746791	767732	813837	836655	842574	861617	826619	739379	702893	767614	770555	719526	751166	786680	788378		4035729	661639	775686	812792	847677	851316	854428	782020	764157	698348	726414	749063	748086	762391	748346	764801
	10.5	4192482	781012	783969	803347	851973	832629	844524	825969	747423	720657	764115	762288	741306	766587	780877	780944		4044551	673720	783942	832100	847984	843814	859295	789727	756749	705004	751308	744614	754663	763575	765350	760521
	11.5	4187257	769546	790292	804046	856487	835314	844096	830118	758371	710266	765165	782757	723084	776687	776360	779681		4085765	663091	794351	834314	852950	843727	873828	793374	773258	720180	728724	759664	746035	754988	765358	774228
	12.5	4200931	765772	794401	823591	840391	822960	861907	838600	765892	714350	763308	768696	729648	761842	787279	792704		4054585	688731	779173	836606	850772	848022	855471	801471	774856	715733	737148	745504	735125	761530	765267	766389
	13.5	4198517	761695	783267	824538	867066	841788	854738	834647	756550	700600	755199	762287	729918	773790	796606	796368		4094206	668035	785112	831023	851893	837642	859816	779561	760136	703738	733361	751923	752273	753159	752722	758548
	14.5	4170275	776813	778588	828247	870711	827326	847188	829004	750889	705765	759053	755380	730806	773399	788367	775622		4047794	671593	774955	842563	860785	866436	852751	783091	769696	700082	741716	736462	748467	757386	749224	772960
	15.5	4213075	771897	797940	813975	855301	832086	866370	831429	747089	719042	746867	773713	730463	767948	794632	787224		4021310	677940	782468	821336	844407	858180	873544	787567	769800	708592	743766	750694	755125	762874	757459	772938
	16.5	4179159	773245	791800	823652	852453	847895	850920	848208	764620	699787	762678	792521	740932	767366	804957	787050		4037111	680648	784454	833587	855414	859828	848515	785678	768825	713596	743463	759558	743747	753669	760158	766928
	17.5	4152943	766472	788263	821443	862562	837311	847033	824995	747610	705094	759797	778857	744468	780360	795644	788667		4045326	676937	785968	823442	851418	849746	873596	786934	767548	714893	731089	749174	750234	759687	754002	761574
	18.5	4181792	783488	782221	820891	853189	837315	850966	832047	755033	714431	765644	790606	743713	763301	789476	799525		4026336	668289	786088	843733	856457	856145	877254	771011	776689	708453	732358	755239	749627	766335	766424	773549
	19.5	4168600	771908	783033	830688	865759	828999	854693	827814	743786	711467	757893	752628	732008	782569	802760	777986		4032154	689231	781970	838208	857364	844633	864343	780671	767933	707968	738236	741481	742277	753752	771189	781167
	20.5	4183569	754253	798242	809435	853941	829872	872981	825499	748149	700596	760633	762918	737684	773535	803516	814757		4016168	676361	778356	843483	839790	873778	860143	783327	777504	696210	724089	736508	741798	752051	767864	774795
	21.5	4185140	781582	782318	829320	876801	822499	858108	832139	748197	705447	766230	776028	734975	762912	799907	794587		4027722	673822	789266	835958	863180	850729	857355	783500	755980	709371	719319	750305	741956	767193	758907	760785
	22.5	4157148	778354	796912	817046	843497	849458	855043	830376	762416	707659	764062	778361	722096	777114	798349	785357		4033976	667132	788392	816836	847149	858633	864085	773375	761449	697232	729668	757043	739217	751915	764320	777034
	23.5	4165700	770952	785230	827061	873073	825163	853198	853033	750059	712357	751056	777426	733450	776856	795842	774793		4036201	673852	783881	836385	857645	859929	838724	786565	766624	698112	722375	745054	750735	764288	767010	775945
	24.5	4192999	773794	777319	817572	846565	817652	843030	818627	756332	710313	754095	758892	730437	782825	793040	788958		3987470	676080	785980	825504	861712	844638	838175	780763	748232	689419	746510	741683	743311	755232	759335	776016
	25.5	4130058	766993	778939	827670	839931	826827	856735	833784	726593	710881	746822	765279	745296	776078	784525	792301		4011085	680249	765720	838739	845535	840313	838685	768447	764049	702627	728651	744156	726837	749025	761798	763724
	26.5	4162264	776299	781186	812877	853458	823161	860103	822844	757865	714889	758777	764295	740167	776303	780302	804923		3968206	673567	788820	830911	840423	842903	851334	773136	762604	699296	737724	735282	748434	762523	760326	767404
	27.5	4156543	787081	771982	807760	855632	802883	852499	819523	731200	694542	763352	752341	742383	778013	784892	791556		4029233	672748	778858	824373	846284	854927	849278	771446	746818	700639	725006	741550	739147	752283	764139	775912
	28.5	4149378	797870	797046	814934	845716	805176	845686	809370	737606	706930	744218	764606	726305	765798	790025	794419		4007163	689525	787628	821923	848295	832228	859700	772648	746749	709990	727123	741258	745450	765058	752015	775463
	29.5	4174800	783269	778477	811689	862608	816938	837770	815673	737693	707168	743404	761511	725300	787647	798536	796185		3942257	672986	782851	834078	851115	837400	837422	766875	752651	687450	728622	735028	729471	759818	754155	763431
	30.5	4159416	770713	786593	820710	852232	814880	843945	818389	749827	708592	760866	770998	735969	772140	790443	790381		3979062	664122	778842	821079	837562	841723	853561	767651	752146	702130	729255	726994	737187	768506	773390	765378
	31.5	4155333	789785	782405	813982	849076	809128	838436	807575	751361	686808	738603	757391	723738	780888	789912	778144		3966429	667839	770296	820394	836166	835478	837504	761974	745050	683968	728411	728473	747674	754939	759684	773860
	32.5	4138714	764346	775149	812795	843250	814352	838410	808391	739236	703045	752438	781912	726106	774246	803331	784836		3965395	669306	779326	831603	837272	838380	829701	756570	735233	686864	727342	736159	746543	751618	748307	760292
	33.5	4136593	773866	777983	814748	846177	812636	850017	812664	732669	695405	746577	751805	734568	780122	790675	786264		3937652	662848	776328	815752	836563	833922	832367	754975	735937	695974	716117	734703	744091	751532	758559	786172
	34.5	4095731	764682	771579	797089	841687	808836	838837	800295	735351	693338	738358	761445	742408	775791	803490	799634		3959664	681464	790045	843188	831365	835030	841416	749742	743391	695396	720453	728376	748569	747888	757842	768773
	35.5	4128071	770244	760754	808335	845677	804509	843953	813982	732280	704786	752583	767557	713364	781208	786919	785789		3994108	661150	772239	797970	828202	822504	828571	773150	753368	696457	728493	732687	733596	760640	758998	737701
	36.5	4105822	762623	785342	810735	841926	810629	830790	809892	717416	692409	729173	775054	724208	766805	807469	786185		3966832	659690	770386	815909	814300	829760	827569	740835	760757	687023	727368	735233	730986	765777	750783	761674
	37.5	4105315	754749	778853	801712	845412	806087	834168	807015	732842	718158	756314	756436	726764	763022	778356	787131		3915276	669377	761889	810265	832739	841734	833607	761859	733649	675317	729079	725068	733793	750893	755590	773643
	38.5	4118646	766508	779688	811262	833484	799571	825381	802716	734773	706549	750898	763199	723133	758572	778661	780294		3968342	653239	769040	819365	840551	823718	831157	748029	743043	696514	730107	744710	741411	741656	751482	763112
	39.5	4094511	768269	780667	797119	839764	807333	821608	802743	711082	703079	738113	756162	729662	768744	779714	788626		3943504	671442	769362	815065	822874	813166	832738	763748	726582	680624	702582	740659	740375	744173	740208	760111
	40.5	4092894	771015	767972	807913	832429	796192	817492	806304	727294	696716	746966	766389	719427	759235	798526	794912		3910003	667645	772775	812084	821897	823796	823638	746043	734892	670298	726293	719257	728628	750326	758243	763477
	41.5	4109459	769734	770733	796749	828471	794821	825434	805938	732240	692036	742741	749886	722910	760836	782650	776640		3931287	655497	766088	810131	834271	821370	807758	747472	726811	674045	720741	731856	730114	745549	750612	756162
	42.5	4120982	781995	765072	797273	833403	788750	816198	804748	718798	695359	739315	752540	723426	773318	764604	781067		3893172	666070	762730	821581	812613	819338	825987	745359	722877	682251	721914	724366	732534	741522	754227	763840
	43.5	4088299	753744	765701	799783	844227	797012	813534	806936	715075	688361	740693	749150	734821	774491	781988	803562		3913102	660739	761846	817123	824114	817729	814485	754360	727383	661606	725850	725608	747558	758432	749074	769124
	44.5	4075428	778274	765834	795904	831401	787141	816437	793429	703859	693450	739394	754999	717851	778190	771964	799237		3896856	660064	773930	811449	814748	827779	819734	748146	724027	659045	707102	741110	719298	752699	747760	767676
	45.5	4041626	764578	766424	800680	822373	791945	829549	821687	708110	687832	749790	751907	735596	770103	787185	794889		3918170	672829	781197	812189	840070	820526	842053	741024	743249	669687	720500	725599	731901	750443	760793	753978
	46.5	4054442	759677	754524	774666	836467	799310	822953	793720	732787	690658	744909	746770	718883	771098	781934	776524		3911310	652544	772122	813745	819813	810238	811003	733531	733816	674763	702672	721946	722528	749766	740770	759077
	47.5	4048606	770124	765528	801706	824010	807540	815909	803006	707907	683020	737535	759382	710349	769550	792642	770119		3871928	655939	779189	802349	814934	812216	817334	746914	723021	681025	706311	707350	725306	748816	756430	753266
	48.5	4040793	744875	768675	808068	808096	775324	817069	777074	714250	690048	745259	754695	717617	765499	767602	780689		3893864	651715	766064	808626	817096	823031	811478	733199	722649	672614	713451	722156	742257	737954	750034	765179
	49.5	4055498	748204	745760	795163	816093	783449	832872	792801	716948	676849	750275	737179	719773	774521	791752	789031		3889805	652723	774579	804542	821581	820315	809529	724282	725823	667702	718378	716921	711372	753029	750484	746296
	50.5	4055166	764414	765370	784485	819761	789225	819180	789926	714699	677223	741253	743120	719368	770178	784368	779406		3848000	667121	770143	804435	813141	815804	815936	746928	735794	673210	721523	724533	730289	743420	759337	750546
	51.5	4049272	751120	762020	793429	818362	790495	814063	786343	716183	685010	729387	752632	723231	764808	780093	775587		3893626	645637	766593	804119	809712	817044	818363	731792	717696	663648	710693	717722	725511	749982	753358	760518
	52.5	4046130	753209	762007	785061	820737	787363	814458	796071	706075	673031	716868	740668	708639	769040	776112	770652		3860326	656831	769708	807366	825774	805755	808422	734433	712542	672591	711790	705870	709180	761279	748806	758863
	53.5	4041156	750669	755547	778020	807621	776728	800611	776311	707601	680594	730383	737559	729616	762449	782319	803221		3862644	659535	762954	803985	823584	810768	807629	739703	723142	653303	694810	712502	723137	730212	743150	755140
	54.5	4019267	763183	761562	787154	822716	787888	817255	781279	716246	688231	749336	740795	707124	781208	773080	788008		3809710	645750	769866	797239	812798	818204	805761	711340	718349	690369	702774	710591	716104	739686	745350	765026
	55.5	4009663	762506	762610	790322	805012	772192	825166	789853	702571	677128	727679	745697	731634	750649	789703	793234		3852403	641325	763177	792995	811268	798560	797188	730439	708639	656013	702119	694189	720886	736823	748369	767419
	56.5	4028026	757745	759687	804620	821475	785542	812692	777227	702277	671153	728194	740525	717126	758486	773597	778010		3849617	650215	753163	781071	814459	815911	797140	734236	713272	666926	703124	707540	718565	732640	744690	753942
	57.5	4037430	746725	778157	789423	804119	771375	818257	791359	687212	675590	740319	750546	708447	756077	778134	787194		3832725	646574	744947	787460	802039	811586	796798	736499	708266	663930	702796	707992	716667	725843	730007	749909
	58.5	4038364	761756	774837	783298	815725	788977	811084	790571	700582	672526	736530	725892	713000	736760	772219	771512		3884268	637895	767038	789828	805180	811217	796531	727896	714097	660019	701565	704795	705654	735084	739266	762127
	59.5	4000842	759698	754123	799765	802457	772963	801487	772847	699509	682699	712581	745728	708569	753668	790630	778339		3848866	639792	754696	806657	814224	795577	811852	728719	705441	650143	688136	689932	723723	744642	736602	768427
	60.5	4013120	737092	756801	797207	812454	766064	814750	778852	698232	667674	722486	740207	712321	751271	782250	782527		3856760	639239	764429	794393	800964	788709	789700	720025	712489	665728	692667	699216	715221	738863	734680	772172
6C	Time/min	P.C.	1	2	3	4	5	6	7	8	9	10	11	12	13	14	Bk		P.C.	1	2	3	4	5	6	7	8	9	10	11	12	13	14	Bk
	0.5	4455748	101934	106866	97685	107951	109953	123924	140548	138272	126790	110205	100874	108583	110645	98139	10917		4303160	98982	97327	98053	95251	112326	128395	123310	128892	118604	110712	97647	92474	106216	86130	203507
	1.5	4503053	90895	103437	101529	104226	120696	139799	152216	150755	130879	115932	105843	101940	103016	99226	9935		4470354	97175	96866	100349	97420	110528	140047	134873	140683	124978	106704	99242	90818	105253	89976	192029
	2.5	4652748	92909	107608	103764	110236	116327	147587	162417	152565	135051	123771	114092	102764	108863	102071	8471		4369896	96181	99946	101321	103864	114416	151256	140818	141430	125358	122896	104657	101951	106242	99110	187219
	3.5	4605351	95560	107729	98815	103076	130639	152923	170775	163056	140419	128589	113184	110451	108342	103457	11778		4385960	95794	94348	99960	102592	114150	155338	150208	164547	135146	122796	114394	102134	110732	95840	195927
	4.5	4634562	99044	109142	104018	103757	130761	158696	176953	172069	142976	134769	119828	106338	107919	102633	10357		4357369	101843	96053	100320	105220	126334	163836	157833	162348	141998	129547	118792	102013	109624	99510	205580
	5.5	4638202	98969	106284	103284	108436	133389	162045	187338	171374	144327	140971	122358	117048	112689	105777	9974		4372494	96452	95579	98566	102660	124767	171294	157287	159953	143187	133076	117711	102248	110286	99177	209015
	6.5	4671606	94924	110954	104014	111189	142355	161081	191137	173314	162300	136183	126660	117175	115291	114063	13049		4417325	97716	101062	107797	110368	128599	169424	171305	166636	142114	141147	121426	106750	109724	95315	205671
	7.5	4709056	98848	112285	104312	110455	138921	162783	188408	189358	154574	146933	127311	118916	116399	108735	9357		4399660	97373	99565	103327	107616	132233	176182	176015	166280	149723	141888	127247	106010	112101	100016	209936
	8.5	4701083	103712	116625	103301	117364	143904	169229	193448	176731	163816	146855	131250	123883	120164	113626	11385		4434287	98448	97004	107568	114371	131870	179478	176396	172179	156616	143448	120802	112267	110535	104594	208151
	9.5	4725862	101250	114977	106803	112756	150130	172112	200782	188302	162382	145131	131762	124260	118997	109960	9700		4435992	98869	97756	107119	108420	133788	177183	182710	175132	157255	148184	123350	107295	116895	99930	206470
	10.5	4764422	103125	115723	107721	113630	152105	170957	193869	193481	166499	151436	133439	128621	120818	112574	9709		4453486	102855	94376	106152	110293	138471	178745	179827	175653	151695	147632	127863	114844	116278	99119	214511
	11.5	4737635	99489	117442	112011	115252	155576	176492	201895	188014	164843	154194	135016	123615	122708	113547	8828		4409451	102626	102784	108458	111680	137185	176110	183378	177869	157141	154199	128391	110469	121712	104475	220667
	12.5	4733182	100960	115984	112439	117860	147613	180541	201934	192866	174628	151332	133763	126973	116316	108861	11429		4436528	99779	100910	107557	104392	133677	185207	182238	177379	158618	146669	138294	113961	117906	100181	220510
	13.5	4702760	102478	117810	108605	116250	147501	177670	195229	194260	170065	152411	137773	128573	126472	118034	9085		4408558	104087	102366	110168	118347	137349	185535	188138	180423	156645	146909	134884	113727	115817	108373	225450
	14.5	4722490	101984	114780	107883	115994	149700	173502	199549	192078	163828	158236	135577	126462	127834	113470	10713		4463288	97164	108684	105917	117544	143262	181935	182647	186376	155947	156099	139045	111381	122233	113640	229060
	15.5	4737972	99756	112825	108420	117792	151886	174510	199674	190206	178086	157269	142721	127298	128243	112356	9909		4434384	102586	104790	106054	119913	140753	183493	185762	178213	154719	154816	137445	121615	120539	109890	227026
	16.5	4727106	98619	115494	116395	116864	153394	166944	198330	194027	173952	162511	135806	128756	123687	114142	11784		4473952	102573	102962	111267	116957	137522	176351	181896	173430	161839	159313	141080	121602	120115	106213	233518
	17.5	4735856	104582	113037	117116	115787	149302	168334	200088	187029	177479	156291	140130	130301	123029	116647	11546		4423180	100259	104830	108288	113851	141299	179163	179419	175985	166068	153115	139552	116949	123667	108224	227490
	18.5	4739204	99446	112857	110061	117821	153033	176823	199319	189175	174375	159293	142484	136542	126263	119530	12123		4441126	102441	111873	102441	118940	140430	181908	178183	178532	165005	155500	133604	118867	121272	109258	231176
	19.5	4718400	99890	115825	111736	119585	149949	172648	205872	193584	173415	160507	146376	131793	124112	110804	11071		4464098	101485	106085	107030	119419	140779	183069	183232	184709	157891	156284	141631	120888	122252	111658	240348
	20.5	4739080	104253	119128	107827	123925	151388	176376	203042	184858	177289	160907	135506	129664	126694	121588	9446		4486599	99164	104151	116600	117992	139302	187333	181018	185573	159762	157303	138108	118143	123278	109020	237992
	21.5	4712962	101915	116577	110122	116495	151821	175241	204637	183634	168043	161944	147696	141806	121747	121526	10099		4437806	97427	106697	108089	121188	140666	182620	175061	176935	162987	156582	135126	117399	127469	107501	238786
	22.5	4702687	99908	116448	116608	118393	151265	172022	201472	193294	174694	162171	143761	140170	126709	118474	10593		4423752	103497	103334	113725	119146	140717	178699	183438	175573	159710	156776	139332	129986	125372	114144	241931
	23.5	4675546	102560	115357	112500	116833	154316	167030	195925	185556	171852	162307	143315	136683	133291	117143	8638		4427591	106442	108405	105049	109969	135035	176895	179858	180075	164975	151137	138952	125790	127631	113145	246773
	24.5	4699534	101286	113979	108615	115117	144494	171973	197086	190154	170820	158304	141127	131609	134201	114643	10192		4418670	103127	107796	110395	122402	139166	179453	177501	185662	161132	157833	148323	127853	130055	110476	249188
	25.5	4715556	103026	121043	114261	115322	153007	177001	194554	185386	170480	164492	148540	133838	129828	123499	9217		4432888	100131	103658	111559	120037	138487	182814	178615	176709	160985	160006	144912	130184	127046	113924	248210
	26.5	4705566	101999	120088	107672	128986	154659	175504	193914	189697	174012	158035	137309	132400	128175	119848	9543		4435330	103675	103441	111840	108666	140776	175078	174501	180143	160930	162452	144202	116098	126174	111184	245387
	27.5	4681482	101373	110720	118562	120933	148666	165657	195236	186652	168938	155822	146079	138842	131701	122752	10608		4422736	97322	106821	107779	112423	142622	178995	183456	178570	154271	160368	134780	127376	128905	111618	250161
	28.5	4694492	104078	119553	110679	117948	151399	174757	197332	189232	170670	157445	147706	132479	127818	125553	9141		4407279	103003	105604	109028	114909	138806	180360	180995	193139	156353	156950	145013	121932	129794	115461	248946
	29.5	4669405	105163	116004	109228	117952	143428	171042	192002	188341	180024	168232	143904	134229	129622	119535	10772		4386196	103013	103829	111254	122830	134833	180723	183399	173649	166540	156155	137196	124255	128660	126834	259865
	30.5	4694446	97083	117424	115864	120531	154124	169693	191344	184621	169366	155359	146416	138653	135218	126554	9062		4436766	100652	106367	112268	115200	128728	175136	182071	178106	165718	150648	144336	120854	127985	119947	252265
	31.5	4635280	101274	119045	110088	121617	150331	169873	197117	189811	175539	167401	146431	136938	134755	122977	8654		4381918	100176	104197	108348	121242	134878	173917	171321	187423	161831	155630	141444	119706	129334	113014	253546
	32.5	4628872	103650	110745	110437	121278	149866	173351	194800	191363	170130	165136	141348	130035	128466	122185	11595		4405050	104343	103064	109108	118726	134433	172802	177954	180737	166589	163584	143985	123884	129201	117179	258236
	33.5	4660821	95475	118770	113289	113196	147445	165163	200382	183143	174780	166002	142539	135676	133376	126870	10129		4430879	100944	111236	107056	114032	131875	174296	176029	181969	164439	152899	150361	129416	122585	116953	253205
	34.5	4650428	102956	119412	115518	121719	145244	171821	204392	192319	171068	160920	146581	135685	137868	123717	11108		4389606	105049	103653	109925	111336	139166	166242	179327	181503	161269	158311	145244	123459	129446	115016	269009
	35.5	4622902	98549	115358	118222	114805	143610	170110	201151	188183	175515	164711	144451	132775	137070	122078	10456		4404312	99399	107507	107589	117043	128831	171786	179560	180098	163867	159940	142236	123443	125551	123757	259101
	36.5	4620088	100923	115467	112350	120595	146412	159057	200027	188937	174867	158778	147244	139212	124595	125326	11192		4363372	99249	108242	111046	120073	128887	176245	179974	175661	166771	154635	147888	128844	126780	120816	266130
	37.5	4607711	103957	109579	110321	118790	144456	171808	202077	189434	166923	165894	141874	139966	132830	126177	10786		4334200	96317	104995	105866	117642	134392	175241	184593	176800	156877	158752	141096	128788	130044	116354	261024
	38.5	4615885	100769	111124	107280	119728	149384	169631	199665	186561	173058	164603	143836	136216	131876	121780	11195		4377404	101733	106139	107585	115124	138668	173111	174687	185014	163006	163344	142514	122981	131777	119136	259746
	39.5	4620847	102561	120223	114980	115864	140148	167540	194515	188491	177255	161241	144235	134514	139894	123974	10623		4365746	100988	104995	108691	114548	136121	167518	169217	182090	156985	163093	138341	128792	132285	115136	271796
	40.5	4649134	99302	118821	115140	118564	141129	161415	195287	185114	169829	171872	143985	131417	130586	128207	10215		4352076	100239	106388	112435	121984	134418	169555	178364	177471	163829	160413	147168	132733	128427	120043	268326
	41.5	4617894	98805	121943	111800	115774	145658	166728	195421	183825	170984	164014	147692	133184	131503	123737	9723		4336590	102057	107614	109255	117167	135790	171954	177967	181920	171768	156663	140562	123815	134673	120705	262741
	42.5	4618126	101168	122442	111975	116646	143254	164270	193654	182265	174809	166663	146057	136566	135826	125290	9807		4340810	98445	105894	105013	113980	136625	172701	175118	176514	160652	163115	143677	115984	128134	120059	273486
	43.5	4621050	97922	116642	109760	117374	148683	157879	193258	182202	167224	161687	149476	132579	138287	126512	10461		4355846	104441	108104	107880	114400	138078	165742	172619	179135	162652	162074	138577	122450	134114	120538	280134
	44.5	4616448	98259	111146	107401	118498	141307	161840	188491	184082	170161	166325	157354	141489	136480	116058	10952		4312455	104675	108850	108865	117833	131081	167949	180431	183177	162140	155121	141566	117124	130754	122086	269017
	45.5	4602865	103889	119818	112127	118805	143365	162090	200237	186504	166178	160178	144576	144668	135671	124330	10949		4325880	102724	103470	110894	115299	132634	171463	171137	180525	161840	165573	138832	127596	131485	117113	286375
	46.5	4599224	106093	113847	111503	117023	141951	158804	188000	187692	168346	164750	148693	140235	136729	126443	10460		4374450	99919	107546	108353	113762	134046	171832	175048	178336	173326	167780	142860	124882	133360	113680	277908
	47.5	4619599	103903	115906	108516	122107	139499	161562	194001	181009	173857	165682	148153	145418	133860	124886	9968		4286411	101795	105347	112669	111469	135590	174768	176864	179374	157077	159796	139889	125196	134332	121363	270434
	48.5	4606716	99220	114408	107475	116073	141533	162472	191396	186001	172123	171289	150068	139826	135803	122205	8415		4305580	97562	110307	112929	116366	122556	171861	181487	177781	153736	162935	152270	130036	137810	116443	280844
	49.5	4626656	104060	113918	110816	125523	140148	160352	197118	186963	172684	173992	149961	141533	135240	122115	11033		4316122	104096	107191	111622	115128	133583	171486	179998	171201	166074	169800	149144	122188	135558	119222	283513
	50.5	4607208	102578	112458	113591	114493	137374	155973	192056	190628	173396	172935	148163	149936	134922	129365	8171		4285594	100069	107276	109660	118798	135772	165829	181318	177710	160827	165049	143644	126598	125842	125192	290332
	51.5	4602391	100688	110232	108992	115645	141351	160778	194678	178796	175218	171750	150018	142792	135880	126508	9395		4322916	97219	107678	107276	117074	129025	170928	171517	173571	158828	164009	139640	126827	131673	117654	295040
	52.5	4579176	102254	114541	118961	116335	136552	162854	186152	190798	176012	171616	149431	142273	132435	120526	11358		4279716	95902	112721	111206	112962	127025	169352	172469	173315	160910	158920	150825	131408	126711	121588	285591
	53.5	4571626	97487	118397	110218	122066	143812	152807	194231	179689	177553	174097	150743	146846	141269	122491	9560		4296606	94598	103929	102036	113849	133402	161182	172300	176805	157929	165360	143783	130160	133506	118393	288914
	54.5	4562239	95928	112996	109297	118969	144153	161350	193715	193168	170764	168961	153614	142408	136920	126749	9883		4311862	100536	106939	110441	114032	136271	162538	176134	176794	161405	159619	150350	126797	129794	120844	282784
	55.5	4557286	103201	113311	112309	109958	144274	161492	198637	187618	170257	169772	145557	147556	142433	124432	11518		4287658	103057	112650	112799	110263	132658	166045	181521	172615	163361	164439	150877	126711	133471	118303	305576
	56.5	4581611	102853	116062	118357	117120	132490	160185	191395	181439	175690	169130	153317	143101	133934	131119	11515		4299128	93829	107585	115071	117692	131011	173794	181264	179524	165049	169417	148243	132431	133466	120069	289471
	57.5	4563887	105536	120788	115097	114693	138422	154042	189780	179303	164608	164243	148968	141054	137374	131583	10371		4278668	100784	103401	110753	110255	131875	163469	176350	177902	164994	165609	143735	132654	132296	119991	297141
	58.5	4548257	103167	117692	114091	115475	138739	158280	205359	185965	175352	166884	147993	139570	133603	123418	10533		4271992	95635	105344	105241	112617	125925	160366	175930	177733	161307	163736	147876	130035	126382	119290	294403
	59.5	4518250	103554	111792	114417	118734	138662	161030	195006	181240	170609	171822	154675	136207	136707	133285	10044		4261292	99862	109484	105089	114624	127864	166235	180538	168904	165429	155869	146267	128135	134375	123079	309416
	60.5	4562914	97850	110286	107198	120780	137645	159392	193807	181926	169127	171887	152011	143390	136579	126317	11674		4260396	95754	106129	107862	114768	129300	174640	182637	171123	160949	162794	148183	135314	135795	126644	305547
6T	Time/min	P.C.	1	2	3	4	5	6	7	8	9	10	11	12	13	14	Bk		P.C.	1	2	3	4	5	6	7	8	9	10	11	12	13	14	Bk
	0.5	4368708	100691	112882	133736	153815	165427	181179	196418	174144	155481	131689	122010	114894	96928	98312	107111		4518163	116367	116680	142297	167104	193965	196927	203749	166955	147822	121981	117845	103496	100858	103675	100741
	1.5	4504905	116801	121031	141612	155629	204652	211077	221883	190820	164028	142418	116985	103328	101596	95917	110151		4532676	120958	119279	142694	171576	205976	220993	206682	181335	167947	134930	123819	107542	103153	106529	105741
	2.5	4543448	119889	125520	146548	165409	214961	213329	229412	194018	175947	148016	129596	107786	102927	103573	111221		4450822	120474	126296	154656	177164	221642	234620	220916	199445	174069	140190	128212	114282	100689	108090	110266
	3.5	4506765	120304	130122	144287	172427	221264	223898	235419	202197	176101	152157	126366	111922	103165	99807	113662		4415152	123458	133489	159955	182981	239514	236169	242061	211148	176861	148867	121462	118034	108995	106733	112072
	4.5	4523394	128771	143820	151777	184712	219949	237383	235329	212647	187224	157573	137247	114395	104507	101948	112515		4424968	128680	138251	171036	189218	243644	252642	245105	218148	183013	160527	141086	117544	104228	112947	113372
	5.5	4489043	128452	138507	161554	192597	225824	248022	243038	219902	193064	169114	143533	115278	104093	98821	112325		4419864	135132	140516	166464	198731	243089	256516	253490	224553	195314	164277	140272	119630	104347	111435	115345
	6.5	4503070	134292	145475	164621	192185	235124	244616	237196	219313	189912	169362	140750	116194	111307	110209	113284		4453612	141257	144827	180384	198637	247469	264453	256001	229932	201855	156998	136582	117746	112306	114296	122976
	7.5	4450308	140992	146426	165521	193557	233528	255693	249392	222870	201659	170694	149846	120166	107064	104240	116576		4450543	130952	142194	182059	205769	256914	267250	261774	230177	200115	165216	138790	120035	111995	112612	109370
	8.5	4514578	138476	156404	173315	198258	247299	251540	252409	225083	203451	162628	143542	121730	107769	105408	119147		4478478	138694	152608	180579	206011	257414	267182	263975	227478	198174	155278	143722	124164	111062	109778	123291
	9.5	4496592	141403	155379	172255	201874	243578	256284	256026	225656	205129	180863	154823	126043	108422	110565	123838		4448034	140866	157271	185109	209173	261988	266305	274645	229965	202802	168719	141094	132123	117420	112496	119708
	10.5	4452575	142973	151196	175228	202260	245576	264199	260127	229216	210020	171108	156145	126893	109810	108383	121945		4462130	151944	153715	197104	205895	262600	276552	268144	227059	203091	165876	150229	123482	118473	113386	122401
	11.5	4489893	140707	159815	177949	203809	240374	253517	258539	219845	209318	174778	148345	131210	115726	111332	122027		4460246	152492	149720	188754	211545	247558	261306	267193	236612	210340	168498	149491	134805	118683	119682	130467
	12.5	4481009	147677	150690	175702	197408	243874	251536	250821	236124	203428	179506	156416	131613	110884	113748	128804		4463276	145457	158696	186910	218820	255278	264508	256408	242340	204397	170197	153290	124669	120307	116259	126233
	13.5	4493696	139672	155039	170582	201587	244928	250233	262095	220673	208125	177711	151838	133613	112822	108471	127127		4392921	151501	155260	198293	219031	257224	267309	255722	229355	203324	177693	156921	132084	120687	116318	129651
	14.5	4456941	147166	153145	173869	197066	234338	246547	253256	224921	204556	188498	154758	131819	112750	109616	126646		4449862	150541	152232	182644	213862	248464	267694	254498	238777	210193	165531	155314	138229	120388	122363	130341
	15.5	4483521	150526	164447	174474	193112	241978	245676	253084	219683	202078	176153	160306	130687	116282	114223	124023		4439769	150505	160418	188977	204168	243475	278164	259670	240004	208271	168681	160848	132321	116251	117698	126716
	16.5	4480884	143420	153269	174937	200165	237124	241406	249688	213661	211707	188326	155211	129730	116895	112929	125775		4469396	149751	159625	184781	209661	254138	267351	252998	230953	212307	171816	155656	131836	121188	122487	133289
	17.5	4433402	149287	155192	176635	196236	239352	243881	243648	220036	211854	171841	159342	131961	114194	116500	131776		4440734	145967	157494	192918	215577	259164	261196	265210	228578	209146	168706	155232	131771	112966	117642	126714
	18.5	4442239	155052	161111	179960	205657	231975	249822	244678	218722	206667	182217	156494	131760	115194	110362	139380		4391230	146593	157073	196571	208555	256257	251883	251821	229417	211208	168783	157080	137501	118378	119655	139909
	19.5	4466072	148455	156564	174337	196794	237237	249798	235958	224191	204625	178645	151950	129468	112325	116187	136389		4378052	146993	161279	187010	209061	265234	250178	259365	228897	203718	178225	160514	141212	124272	122030	133911
	20.5	4461918	141085	159652	175738	192400	237094	249574	237422	221448	205768	176509	156681	137544	112503	111710	133334		4366614	145210	153908	191980	203566	242884	262566	262753	236993	212602	176908	154926	133551	125914	123492	138338
	21.5	4458936	152473	153103	173326	197466	229572	228536	241894	219959	198759	182389	157903	128480	114315	112472	138762		4374588	157169	162193	187329	213437	249206	253668	251284	229811	208946	178089	159112	134553	125814	125025	137871
	22.5	4402096	148162	161465	175382	193667	230027	239267	237612	219453	210097	178213	160591	136620	116068	115550	134409		4355650	157204	157651	197010	204016	245393	251401	247985	232751	207049	178385	151981	137419	128331	121324	137687
	23.5	4434732	146680	154085	166870	200404	231417	242209	240820	215258	211254	179370	164541	129976	115989	112374	139579		4349996	147806	153970	191846	203566	242925	250619	248458	231247	207319	175038	155560	135752	126793	127173	145180
	24.5	4429538	148069	156674	175061	190993	223337	239605	236792	216862	209169	180291	154952	136879	122578	119098	138093		4357791	148823	163943	182051	203330	241605	258596	244761	224463	205310	173797	155970	138098	128226	117370	146515
	25.5	4347568	148783	151948	173398	198444	221787	242234	239273	216175	203454	188620	158010	140097	116638	113394	148846		4349532	145112	159988	184441	209506	242011	249015	242793	232910	205975	169909	150994	135831	124655	120759	138222
	26.5	4410414	144237	154979	177717	191727	225453	239141	243099	211225	203295	174373	163926	139358	120004	118825	138074		4295890	144389	161639	186760	196305	243150	249948	254905	234275	204251	176878	156884	138817	124866	126433	138476
	27.5	4377112	150263	155483	167670	186317	219664	233729	241544	212479	210033	180823	161710	134884	124763	114039	140014		4301608	157158	153617	183405	201946	245576	242102	244612	235189	203143	171797	161289	136620	129534	121108	147101
	28.5	4347297	144624	153669	172846	182350	217970	236341	232260	214286	199715	174800	162625	141960	119625	121420	142278		4311760	143299	157670	190779	200790	238858	238239	250594	227015	203046	173198	158016	136837	123783	117204	149422
	29.5	4355210	148210	151642	177657	190122	208574	230479	232526	217791	209694	183878	159013	135521	118679	118742	149007		4319336	142043	159026	182620	200375	240225	245966	234204	226940	206155	177246	151996	140524	121462	129389	148430
	30.5	4368668	144829	156538	173167	186150	219475	234706	232783	211800	205006	181833	163489	137548	115028	119343	147741		4287496	149137	154063	185023	209580	227044	238947	244745	223065	209879	176616	160414	142693	119335	127903	148825
	31.5	4328082	146933	151388	171688	183995	221977	221758	230408	211709	206578	180639	162840	135175	115242	118833	141917		4267061	143255	149827	186921	201636	238017	244471	233507	225595	207331	175156	154982	134442	128769	130591	146598
	32.5	4318728	147094	154506	168849	181355	220602	234738	236234	206515	203836	184657	154074	132678	120336	119054	154956		4233489	150617	152398	190159	198770	233753	245468	233484	216684	204597	169597	158134	144887	120229	120710	150612
	33.5	4318792	144423	153176	171368	189189	210560	231263	229871	202929	199260	181682	163311	143876	114507	119639	149849		4247486	149502	154546	177902	199125	227806	242960	234947	222167	212050	173288	149749	137999	127170	131343	152797
	34.5	4347290	140985	156766	170388	180380	213758	227257	226093	213234	213776	176034	159020	140617	116907	115464	146626		4223025	151956	153171	185458	197215	228356	245111	234709	229188	211704	178224	161501	137326	122014	134318	156264
	35.5	4326430	142159	149327	168990	182303	213780	226509	223609	216442	201905	176183	160089	138447	119390	118113	151727		4267162	146923	152268	179591	193281	225496	238196	234267	217585	199082	165891	161252	134166	128979	126012	153581
	36.5	4321242	141187	153913	171179	181365	216605	234994	227550	210259	191175	180270	160638	140823	121180	115271	153648		4251546	150114	154991	177706	197727	232761	245626	235959	223435	199940	171959	159575	142410	128420	129647	154753
	37.5	4296638	142629	154536	169457	176053	209692	229256	230292	206119	201006	175222	157167	135190	124168	117745	150280		4193476	147353	156838	182536	196033	220416	235425	235373	224008	211080	174012	151437	137607	128686	123911	156803
	38.5	4257796	141275	156941	169095	184464	207525	222861	226727	211782	206244	177860	159575	138507	119022	116409	156859		4213933	142357	150370	179205	196920	224763	232914	237799	219503	209856	176165	154997	138276	129354	132900	166062
	39.5	4246286	145000	150180	164269	166950	203455	221570	221751	201587	199719	176158	165803	138244	122583	123388	157555		4202860	143657	152129	182038	201596	218516	239419	233508	215646	200785	171723	157269	143027	123429	128786	161674
	40.5	4276083	138259	141321	173424	175999	208313	215729	223850	202992	202093	176603	158083	136011	124807	123122	154862		4161536	148742	154166	180723	195628	219385	235958	237192	224438	202031	170976	162869	145931	127913	126463	159057
	41.5	4261378	138084	150481	161191	177167	208501	226634	221118	205759	193626	174333	159245	139179	118294	120633	152185		4167646	140182	156774	175933	181568	229311	234167	234432	212726	205005	175139	160667	138658	124710	126931	158238
	42.5	4241018	137880	147804	165742	177647	205849	218227	220771	206562	195017	178180	162144	139765	121612	117132	160259		4140725	139753	151864	175566	185627	223646	228360	242970	213105	206741	168523	156412	138551	127791	130048	158699
	43.5	4279122	141013	153882	158911	176058	206403	223374	212971	203186	202010	179472	163915	140732	120240	121666	165674		4141334	145936	159469	175548	193150	220101	230841	231476	215453	209036	168667	157205	141315	129014	126892	167365
	44.5	4239346	140666	138972	160151	177825	200897	229230	225185	207632	194460	180164	160508	139718	121903	120410	159579		4133082	147033	154182	180344	187612	223902	228238	231178	215402	209624	178932	156499	139422	133740	126486	159386
	45.5	4217560	134590	147515	165448	169637	208995	216962	224740	203636	189622	177354	157976	139566	118573	120129	166979		4147038	137011	151398	174351	191854	218262	224422	232375	217130	202813	173048	162632	143057	125352	134745	165678
	46.5	4215703	129992	147344	156206	167064	202848	223495	214980	200573	204348	181869	163893	139182	122313	119714	159630		4130826	141291	149021	169193	192900	218028	227241	233844	209941	200533	179612	149547	137500	123565	133617	169150
	47.5	4214568	134157	149275	160793	174078	200802	211817	215803	207589	195755	175808	168155	137744	118380	114890	170921		4120219	143423	150405	174464	188913	214060	233618	236082	217049	198717	175814	160753	137721	130763	123760	168398
	48.5	4219595	132644	151443	161199	170836	202682	219416	222937	210202	200595	176833	157928	139384	120046	122438	167529		4118272	146446	150752	179242	185599	212291	236962	229817	217781	201556	172284	158404	138835	129520	135330	170094
	49.5	4163568	136717	142593	161287	173498	193534	210214	218911	208452	198094	182001	161897	140706	120909	125782	162522		4074386	141089	148371	177572	190354	227571	225499	230548	222077	197012	170691	152808	143365	131552	132723	165384
	50.5	4177482	139488	142349	163804	171821	203477	217532	207492	208963	201495	178455	161942	140580	124452	121481	168219		4083747	142600	147932	173956	183539	220308	227442	224270	213148	205426	166512	152668	135708	133816	130178	173186
	51.5	4183829	134817	149298	162244	172722	197765	220781	215589	199223	193325	177986	164832	134782	119530	121527	165870		4052308	136104	152550	176222	177571	218009	230470	225664	210993	202704	174221	155321	139524	126969	126071	167787
	52.5	4158368	136546	136214	151839	166291	198677	214277	211927	202276	195238	187792	161357	142429	124331	122173	181572		4050160	140807	148677	175157	190621	215389	227614	224549	211055	197664	167959	157910	139768	129576	136702	173808
	53.5	4166957	133048	148174	159183	169613	200375	203699	215869	197900	201938	183910	163439	143000	123805	118729	171630		4050424	140682	144442	175761	180066	211546	225942	224436	227261	199765	175624	160098	145359	137199	132262	181253
	54.5	4138134	134256	145101	158399	162317	200502	217346	213264	199722	202401	180489	161777	144457	119088	128888	173038		4009051	143278	148311	176523	182029	208407	222847	224149	214744	203706	174506	153244	143074	130417	133652	178731
	55.5	4154208	129838	146013	156466	168804	195583	214388	208188	206758	197217	175062	159850	133099	129258	126962	168265		4049574	145841	144321	170504	182418	208544	225708	212821	213826	194828	166355	149807	135879	128386	134949	180078
	56.5	4122668	130078	134663	155886	170368	202463	213981	207179	205508	190226	176441	162860	138322	126818	125551	175553		4047603	137802	147184	166684	182565	210967	222433	219377	210491	198572	178470	156623	140083	133993	130631	177547
	57.5	4132069	135174	143165	156082	167439	194559	208828	214020	199814	190098	180977	161221	135966	121987	123502	173862		4010703	139452	147982	179190	185297	207046	218963	219965	215582	198565	168639	154739	140235	131349	132853	185028
	58.5	4106822	134768	145110	158695	167902	192055	210671	217689	202430	200174	169285	168568	139250	120174	126300	176937		4013943	132803	145533	166810	187945	210810	220025	218760	213610	206046	177445	155117	144920	129558	134412	188130
	59.5	4095010	138056	137475	157977	171541	193831	203907	205170	197263	194716	176600	162612	144628	122223	125464	178485		3991428	137428	141668	176706	188506	213347	225187	223773	214434	200789	171118	154904	146954	139161	137111	180468
	60.5	4108690	131574	134742	153637	161850	196799	207750	208558	197816	187933	171682	161138	140634	124089	123208	183610		4003601	133498	139998	165287	175790	209217	219003	222524	213156	201135	162639	155929	143133	131936	135759	179101

## Sheet: 6A
																					8000 nM	4000 nM	2000 nM	1000 nM	500 nM	200 nM	100 nM	50 nM	20 nM	10 nM	5 nM	2 nM	1 nM	0.5 nM
																				P.C.	1	2	3	4	5	6	7	8	9	10	11	12	13	14	Bk
	Time/min	P.C.	1	2	3	4	5	6	7	8	9	10	11	12	13	14	Bk		4198640	4.09987e+06	715307	788299	826459	846866	851825	866562	804413	762826	698403	742361	749713	739741	762793	785690	794776	758238
	0.5	3.98027e+06	772650	838828	842959	818490	778258	802091	750390	701022	688736	681394	720235	761424	779077	758517	772884		121095	83700.5	38946	9943	17024	7075.5	21953	6419	21086	14677.5	2193	18272	13205	2057	10742	17826	19981	24360
	1.5	4056299	730829	778932	774623	796536	753140	801212	753696	717926	679385	704838	716770	710762	757306	766724	753570
	2.5	4.01115e+06	715074	759232	778184	798500	776168	804975	769058	730473	669725	712514	717236	712866	745812	757510	745710		Avg	1	-0.0240444	-0.0019597	0.00958612	0.0157604	0.0172609	0.0217198	0.0029158	-0.00966675	-0.0291589	-0.0158589	-0.0136344	-0.0166516	-0.00967688	-0.00274909	0
	3.5	4043021	698830	754348	789959	802860	802783	827772	773219	730158	685479	722942	723425	713056	736466	761244	743110		Std	0.0204154	-0.00130914	-2.47182e-05	0.000197462	0.000131677	0.000444844	0.000160888	7.64317e-05	-0.000185997	-9.15597e-05	-0.00039034	-0.000240148	-4.63031e-05	-0.000136274	-6.23723e-05	0
	4.5	4.04419e+06	693276	766794	797220	827994	806614	820236	761681	726697	681937	726457	723712	709000	742046	768020	750924
	5.5	4029673	711972	764427	782458	833876	811442	825288	780108	739759	687580	725038	724666	718482	752002	758756	775398				Avg	Std
	6.5	4075969	702010	770906	810230	844084	821755	834933	786213	740290	685816	731542	737274	728672	755894	775521	759704			8000	-0.0240444	-0.00130914
	7.5	4.10422e+06	720680	772366	810498	849348	835667	855582	791418	747908	711444	738358	741031	721831	754532	760190	764174			4000	-0.0019597	-2.47182e-05
	8.5	4117405	718842	775405	823198	846159	835772	856262	790814	756630	706688	740935	760094	733431	760520	767148	764619			2000	0.00958612	0.000197462
	9.5	4.10923e+06	704215	771709	813314	842166	846945	858022	804320	751768	700620	747014	759809	733806	756778	767513	776590			1000	0.0157604	0.000131677
	10.5	4.11852e+06	727366	783956	817724	849978	838222	851910	807848	752086	712830	757712	753451	747984	765081	773114	770732			500	0.0172609	0.000444844
	11.5	4136511	716318	792322	819180	854718	839520	858962	811746	765814	715223	746944	771210	734560	765838	770859	776954			200	0.0217198	0.000160888
	12.5	4127758	727252	786787	830098	845582	835491	858689	820036	770374	715042	750228	757100	732386	761686	776273	779546			100	0.0029158	7.64317e-05
	13.5	4.14636e+06	714865	784190	827780	859480	839715	857277	807104	758343	702169	744280	757105	741096	763474	774664	777458			50	-0.00966675	-0.000185997
	14.5	4.10903e+06	724203	776772	835405	865748	846881	849970	806048	760292	702924	750384	745921	739636	765392	768796	774291			20	-0.0291589	-9.15597e-05
	15.5	4.11719e+06	724918	790204	817656	849854	845133	869957	809498	758444	713817	745316	762204	742794	765411	776046	780081			10	-0.0158589	-0.00039034
	16.5	4108135	726946	788127	828620	853934	853862	849718	816943	766722	706692	753070	776040	742340	760518	782558	776989			5	-0.0136344	-0.000240148
	17.5	4.09913e+06	721704	787116	822442	856990	843528	860314	805964	757579	709994	745443	764016	747351	770024	774823	775120			2	-0.0166516	-4.63031e-05
	18.5	4104064	725888	784154	832312	854823	846730	864110	801529	765861	711442	749001	772922	746670	764818	777950	786537			1	-0.00967688	-0.000136274
	19.5	4100377	730570	782502	834448	861562	836816	859518	804242	755860	709718	748064	747054	737142	768160	786974	779576			0.5	-0.00274909	-6.23723e-05
	20.5	4.09987e+06	715307	788299	826459	846866	851825	866562	804413	762826	698403	742361	749713	739741	762793	785690	794776
	21.5	4106431	727702	785792	832639	869990	836614	857732	807820	752088	707409	742774	763166	738466	765052	779407	777686
	22.5	4095562	722743	792652	816941	845323	854046	859564	801876	761932	702446	746865	767702	730656	764514	781334	781196
	23.5	4.10095e+06	722402	784556	831723	865359	842546	845961	819799	758342	705234	736716	761240	742092	770572	781426	775369
	24.5	4.09023e+06	724937	781650	821538	854138	831145	840602	799695	752282	699866	750302	750288	736874	769028	776188	782487
	25.5	4.07057e+06	723621	772330	833204	842733	833570	847710	801116	745321	706754	737736	754718	736066	762552	773162	778012
	26.5	4065235	724933	785003	821894	846940	833032	855718	797990	760234	707092	748250	749788	744300	769413	770314	786164
	27.5	4092888	729914	775420	816066	850958	828905	850888	795484	739009	697590	744179	746946	740765	765148	774516	783734
	28.5	4.07827e+06	743698	792337	818428	847006	818702	852693	791009	742178	708460	735670	752932	735878	765428	771020	784941
	29.5	4.05853e+06	728128	780664	822884	856862	827169	837596	791274	745172	697309	736013	748270	727386	773732	776346	779808
	30.5	4069239	717418	782718	820894	844897	828302	848753	793020	750986	705361	745060	748996	736578	770323	781916	777880
	31.5	4060881	728812	776350	817188	842621	822303	837970	784774	748206	685388	733507	742932	735706	767914	774798	776002
	32.5	4.05205e+06	716826	777238	822199	840261	826366	834056	782480	737234	694954	739890	759036	736324	762932	775819	772564
	33.5	4.03712e+06	718357	777156	815250	841370	823279	841192	783820	734303	695690	731347	743254	739330	765827	774617	786218
	34.5	4.0277e+06	723073	780812	820138	836526	821933	840126	775018	739371	694367	729406	744910	745488	761840	780666	784204
	35.5	4.06109e+06	715697	766496	803152	836940	813506	836262	793566	742824	700622	740538	750122	723480	770924	772958	761745
	36.5	4036327	711156	777864	813322	828113	820194	829180	775364	739086	689716	728270	755144	727597	766291	779126	773930
	37.5	4.0103e+06	712063	770371	805988	839076	823910	833888	784437	733246	696738	742696	740752	730278	756958	766973	780387
	38.5	4043494	709874	774364	815314	837018	811644	828269	775372	738908	701532	740502	753954	732272	750114	765072	771703
	39.5	4.01901e+06	719856	775014	806092	831319	810250	827173	783246	718832	691852	720348	748410	735018	756458	759961	774368
	40.5	4.00145e+06	719330	770374	809998	827163	809994	820565	776174	731093	683507	736630	742823	724028	754780	778384	779194
	41.5	4020373	712616	768410	803440	831371	808096	816596	776705	729526	683040	731741	740871	726512	753192	766631	766401
	42.5	4007077	724032	763901	809427	823008	804044	821092	775054	720838	688805	730614	738453	727980	757420	759416	772454
	43.5	4.0007e+06	707242	763774	808453	834170	807370	814010	780648	721229	674984	733272	737379	741190	766462	765531	786343
	44.5	3986142	719169	769882	803676	823074	807460	818086	770788	713943	676248	723248	748054	718574	765444	759862	783456
	45.5	3979898	718704	773810	806434	831222	806236	835801	781356	725680	678760	735145	738753	733748	760273	773989	774434
	46.5	3982876	706110	763323	794206	828140	804774	816978	763626	733302	682710	723790	734358	720706	760432	761352	767800
	47.5	3960267	713032	772358	802028	819472	809878	816622	774960	715464	682022	721923	733366	717828	759183	774536	761692
	48.5	3.96733e+06	698295	767370	808347	812596	799178	814274	755136	718450	681331	729355	738426	729937	751726	758818	772934
	49.5	3.97265e+06	700464	760170	799852	818837	801882	821200	758542	721386	672276	734326	727050	715572	763775	771118	767664
	50.5	3951583	715768	767756	794460	816451	802514	817558	768427	725246	675216	731388	733826	724828	756799	771852	764976
	51.5	3971449	698378	764306	798774	814037	803770	816213	759068	716940	674329	720040	735177	724371	757395	766726	768052
	52.5	3953228	705020	765858	796214	823256	796559	811440	765252	709308	672811	714329	723269	708910	765160	762459	764758
	53.5	3951900	705102	759250	791002	815602	793748	804120	758007	715372	666948	712596	725030	726376	746330	762734	779180
	54.5	3.91449e+06	704466	765714	792196	817757	803046	811508	746310	717298	689300	726055	725693	711614	760447	759215	776517
	55.5	3931033	701916	762894	791658	808140	785376	811177	760146	705605	666570	714899	719943	726260	743736	769036	780326
	56.5	3.93882e+06	703980	756425	792846	817967	800726	804916	755732	707774	669040	715659	724032	717846	745563	759144	765976
	57.5	3.93508e+06	696650	761552	788442	803079	791480	807528	763929	697739	669760	721558	729269	712557	740960	754070	768552
	58.5	3961316	699826	770938	786563	810452	800097	803808	759234	707340	666272	719048	715344	709327	735922	755742	766820
	59.5	3924854	699745	754410	803211	808340	784270	806670	750783	702475	666421	700358	717830	716146	749155	763616	773383
	60.5	3934940	688166	760615	795800	806709	777386	802225	749438	705360	666701	707576	719712	713771	745067	758465	777350

## Sheet: 6C
																					8000 nM	4000 nM	2000 nM	1000 nM	500 nM	200 nM	100 nM	50 nM	20 nM	10 nM	5 nM	2 nM	1 nM	0.5 nM
																				P.C.	1	2	3	4	5	6	7	8	9	10	11	12	13	14	Bk
	Time/min	P.C.	1	2	3	4	5	6	7	8	9	10	11	12	13	14	Bk		4198640	4.61284e+06	101708	111640	112214	120958	145345	181854	192030	185216	168526	159105	136807	123904	124986	115304	123719	758238
	0.5	4379454	100458	102096	97869	101601	111140	126160	131929	133582	122697	110458	99260.5	100528	108430	92134.5	107212		121095	126240	2544.5	7488.5	4386.5	2966.5	6043	5478.5	11012	357.5	8763.5	1802	1301	5760.5	1708	6284	114273	24360
	1.5	4.4867e+06	94035	100152	100939	100823	115612	139923	143544	145719	127928	111318	102542	96379	104134	94601	100982
	2.5	4511322	94545	103777	102542	107050	115372	149422	151618	146998	130204	123334	109374	102358	107552	100590	97845		Avg	1	-0.00490308	-0.00269084	-0.00256297	-0.000614931	0.00481742	0.0129503	0.015217	0.013699	0.00998113	0.00788261	0.00291549	4.10994e-05	0.000282238	-0.00187453	0
	3.5	4.49566e+06	95677	101038	99387.5	102834	122394	154130	160492	163802	137782	125692	113789	106292	109537	99648.5	103852		Std	0.0273672	-0.000122663	-0.000180495	-0.000100188	-1.50811e-05	0.000200294	0.000390138	0.000872623	2.64416e-05	0.000519029	8.92773e-05	2.77256e-05	1.91078e-06	3.85693e-06	-0.000102161	0
	4.5	4.49597e+06	100444	102598	102169	104488	128548	161266	167393	167208	142487	132158	119310	104176	108772	101072	107968
	5.5	4505348	97710.5	100932	100925	105548	129078	166670	172312	165664	143757	137024	120034	109648	111488	102477	109494				Avg	Std
	6.5	4.54447e+06	96320	106008	105906	110778	135477	165252	181221	169975	152207	138665	124043	111962	112508	104689	109360			8000	-0.00490308	-0.000122663
	7.5	4554358	98110.5	105925	103820	109036	135577	169482	182212	177819	152148	144410	127279	112463	114250	104376	109646			4000	-0.00269084	-0.000180495
	8.5	4567685	101080	106814	105434	115868	137887	174354	184922	174455	160216	145152	126026	118075	115350	109110	109768			2000	-0.00256297	-0.000100188
	9.5	4580927	100060	106366	106961	110588	141959	174648	191746	181717	159818	146658	127556	115778	117946	104945	108085			1000	-0.000614931	-1.50811e-05
	10.5	4608954	102990	105050	106936	111962	145288	174851	186848	184567	159097	149534	130651	121732	118548	105846	112110			500	0.00481742	0.000200294
	11.5	4573543	101058	110113	110234	113466	146380	176301	192636	182942	160992	154196	131704	117042	122210	109011	114748			200	0.0129503	0.000390138
	12.5	4584855	100370	108447	109998	111126	140645	182874	192086	185122	166623	149000	136028	120467	117111	104521	115970			100	0.015217	0.000872623
	13.5	4555659	103282	110088	109386	117298	142425	181602	191684	187342	163355	149660	136328	121150	121144	113204	117268			50	0.013699	2.64416e-05
	14.5	4592889	99574	111732	106900	116769	146481	177718	191098	189227	159888	157168	137311	118922	125034	113555	119886			20	0.00998113	0.000519029
	15.5	4586178	101171	108808	107237	118852	146320	179002	192718	184210	166402	156042	140083	124456	124391	111123	118468			10	0.00788261	8.92773e-05
	16.5	4600529	100596	109228	113831	116910	145458	171648	190113	183728	167896	160912	138443	125179	121901	110178	122651			5	0.00291549	2.77256e-05
	17.5	4579518	102420	108934	112702	114819	145300	173748	189754	181507	171774	154703	139841	123625	123348	112436	119518			2	4.10994e-05	1.91078e-06
	18.5	4590165	100944	112365	106251	118380	146732	179366	188751	183854	169690	157396	138044	127704	123768	114394	121650			1	0.000282238	3.85693e-06
	19.5	4591249	100688	110955	109383	119502	145364	177858	194552	189146	165653	158396	144004	126340	123182	111231	125710			0.5	-0.00187453	-0.000102161
	20.5	4.61284e+06	101708	111640	112214	120958	145345	181854	192030	185216	168526	159105	136807	123904	124986	115304	123719
	21.5	4575384	99671	111637	109106	118842	146244	178930	189849	180284	165515	159263	141411	129602	124608	114514	124442
	22.5	4.56322e+06	101702	109891	115166	118770	145991	175360	192455	184434	167202	159474	141546	135078	126040	116309	126262
	23.5	4.55157e+06	104501	111881	108774	113401	144676	171962	187892	182816	168414	156722	141134	131236	130461	115144	127706
	24.5	4559102	102206	110888	109505	118760	141830	175713	187294	187908	165976	158068	144725	129731	132128	112560	129690
	25.5	4574222	101578	112350	112910	117680	145747	179908	186584	181048	165732	162249	146726	132011	128437	118712	128714
	26.5	4570448	102837	111764	109756	118826	147718	175291	184208	184920	167471	160244	140756	124249	127174	115516	127465
	27.5	4552109	99347.5	108770	113170	116678	145644	172326	189346	182611	161604	158095	140430	133109	130303	117185	130384
	28.5	4.55089e+06	103540	112578	109854	116428	145102	177558	189164	191186	163512	157198	146360	127206	128806	120507	129044
	29.5	4.5278e+06	104088	109916	110241	120391	139130	175882	187700	180995	173282	162194	140550	129242	129141	123184	135318
	30.5	4565606	98867.5	111896	114066	117866	141426	172414	186708	181364	167542	153004	145376	129754	131602	123250	130664
	31.5	4508599	100725	111621	109218	121430	142604	171895	184219	188617	168685	161516	143938	128322	132044	117996	131100
	32.5	4516961	103996	106904	109772	120002	142150	173076	186377	186050	168360	164360	142666	126960	128834	119682	134916
	33.5	4545850	98209.5	115003	110172	113614	139660	169730	188206	182556	169610	159450	146450	132546	127980	121912	131667
	34.5	4520017	104002	111532	112722	116528	142205	169032	191860	186911	166168	159616	145912	129572	133657	119366	140058
	35.5	4513607	98974	111432	112906	115924	136220	170948	190356	184140	169691	162326	143344	128109	131310	122918	134778
	36.5	4491730	100086	111854	111698	120334	137650	167651	190000	182299	170819	156706	147566	134028	125688	123071	138661
	37.5	4.47096e+06	100137	107287	108094	118216	139424	173524	193335	183117	161900	162323	141485	134377	131437	121266	135905
	38.5	4.49664e+06	101251	108632	107432	117426	144026	171371	187176	185788	168032	163974	143175	129598	131826	120458	135470
	39.5	4.4933e+06	101774	112609	111836	115206	138134	167529	181866	185290	167120	162167	141288	131653	136090	119555	141210
	40.5	4500605	99770.5	112604	113788	120274	137774	165485	186826	181292	166829	166142	145576	132075	129506	124125	139270
	41.5	4477242	100431	114778	110528	116470	140724	169341	186694	182872	171376	160338	144127	128500	133088	122221	136232
	42.5	4479468	99806.5	114168	108494	115313	139940	168486	184386	179390	167730	164889	144867	126275	131980	122674	141646
	43.5	4488448	101182	112373	108820	115887	143380	161810	182938	180668	164938	161880	144026	127514	136200	123525	145298
	44.5	4.46445e+06	101467	109998	108133	118166	136194	164894	184461	183630	166150	160723	149460	129306	133617	119072	139984
	45.5	4.46437e+06	103306	111644	111510	117052	138000	166776	185687	183514	164009	162876	141704	136132	133578	120722	148662
	46.5	4486837	103006	110696	109928	115392	137998	165318	181524	183014	170836	166265	145776	132558	135044	120062	144184
	47.5	4453005	102849	110626	110592	116788	137544	168165	185432	180192	165467	162739	144021	135307	134096	123124	140201
	48.5	4456148	98391	112358	110202	116220	132044	167166	186442	181891	162930	167112	151169	134931	136806	119324	144630
	49.5	4471389	104078	110554	111219	120326	136866	165919	188558	179082	169379	171896	149552	131860	135399	120668	147273
	50.5	4446401	101324	109867	111626	116646	136573	160901	186687	184169	167112	168992	145904	138267	130382	127278	149252
	51.5	4.46265e+06	98953.5	108955	108134	116360	135188	165853	183098	176184	167023	167880	144829	134810	133776	122081	152218
	52.5	4429446	99078	113631	115084	114648	131788	166103	179310	182056	168461	165268	150128	136840	129573	121057	148474
	53.5	4434116	96042.5	111163	106127	117958	138607	156994	183266	178247	167741	169728	147263	138503	137388	120442	149237
	54.5	4.43705e+06	98232	109968	109869	116500	140212	161944	184924	184981	166084	164290	151982	134602	133357	123796	146334
	55.5	4422472	103129	112980	112554	110110	138466	163768	190079	180116	166809	167106	148217	137134	137952	121368	158547
	56.5	4.44037e+06	98341	111824	116714	117406	131750	166990	186330	180482	170370	169274	150780	137766	133700	125594	150493
	57.5	4.42128e+06	103160	112094	112925	112474	135148	158756	183065	178602	164801	164926	146352	136854	134835	125787	153756
	58.5	4.41012e+06	99401	111518	109666	114046	132332	159323	190644	181849	168330	165310	147934	134802	129992	121354	152468
	59.5	4389771	101708	110638	109753	116679	133263	163632	187772	175072	168019	163846	150471	132171	135541	128182	159730
	60.5	4411655	96802	108208	107530	117774	133472	167016	188222	176524	165038	167340	150097	139352	136187	126480	158610

## Sheet: 6T
																					8000 nM	4000 nM	2000 nM	1000 nM	500 nM	200 nM	100 nM	50 nM	20 nM	10 nM	5 nM	2 nM	1 nM	0.5 nM
																				P.C.	1	2	3	4	5	6	7	8	9	10	11	12	13	14	Bk
	Time/min	P.C.	1	2	3	4	5	6	7	8	9	10	11	12	13	14	Bk		4198640	4414266	143148	156780	183859	197983	239989	256070	250088	229220	209185	176708	155804	135548	119208	117601	135836	758238
	0.5	4.44344e+06	108529	114781	138016	160460	179696	189053	200084	170550	151652	126835	119928	109195	98893	100994	103926		121095	47652	2062.5	2872	8121	5583	2895	6496	12665.5	7772.5	3417	199.5	877.5	1996.5	6705.5	5891	2502	24360
	1.5	4.51879e+06	118880	120155	142153	163602	205314	216035	214282	186078	165988	138674	120402	105435	102374	101223	107946
	2.5	4497135	120182	125908	150602	171286	218302	223974	225164	196732	175008	144103	128904	111034	101808	105832	110744		Avg	1	0.00170892	0.00489525	0.0112244	0.0145257	0.0243437	0.0281024	0.0267041	0.0218268	0.0171439	0.00955315	0.00466702	-6.74313e-05	-0.00388636	-0.00426208	0
	3.5	4.46096e+06	121881	131806	152121	177704	230389	230034	238740	206672	176481	150512	123914	114978	106080	103270	112867		Std	0.010795	2.46225e-05	8.96745e-05	0.000495781	0.000409615	0.00029366	0.000712903	0.00135241	0.000740112	0.000280043	1.07853e-05	2.62851e-05	-9.93206e-07	-0.000218608	-0.000213501	0
	4.5	4474181	128726	141036	161406	186965	231796	245012	240217	215398	185118	159050	139166	115970	104368	107448	112944
	5.5	4.45445e+06	131792	139512	164009	195664	234456	252269	248264	222228	194189	166696	141902	117454	104220	105128	113835				Avg	Std
	6.5	4478341	137774	145151	172502	195411	241296	254534	246598	224622	195884	163180	138666	116970	111806	112252	118130			8000	0.00170892	2.46225e-05
	7.5	4.45043e+06	135972	144310	173790	199663	245221	261472	255583	226524	200887	167955	144318	120100	109530	108426	112973			4000	0.00489525	8.96745e-05
	8.5	4496528	138585	154506	176947	202134	252356	259361	258192	226280	200812	158953	143632	122947	109416	107593	121219			2000	0.0112244	0.000495781
	9.5	4472313	141134	156325	178682	205524	252783	261294	265336	227810	203966	174791	147958	129083	112921	111530	121773			1000	0.0145257	0.000409615
	10.5	4.45735e+06	147458	152456	186166	204078	254088	270376	264136	228138	206556	168492	153187	125188	114142	110884	122173			500	0.0243437	0.00029366
	11.5	4.47507e+06	146600	154768	183352	207677	243966	257412	262866	228228	209829	171638	148918	133008	117204	115507	126247			200	0.0281024	0.000712903
	12.5	4.47214e+06	146567	154693	181306	208114	249576	258022	253614	239232	203912	174852	154853	128141	115596	115004	127518			100	0.0267041	0.00135241
	13.5	4.44331e+06	145586	155150	184438	210309	251076	258771	258908	225014	205724	177702	154380	132848	116754	112394	128389			50	0.0218268	0.000740112
	14.5	4.4534e+06	148854	152688	178256	205464	241401	257120	253877	231849	207374	177014	155036	135024	116569	115990	128494			20	0.0171439	0.000280043
	15.5	4461645	150516	162432	181726	198640	242726	261920	256377	229844	205174	172417	160577	131504	116266	115960	125370			10	0.00955315	1.07853e-05
	16.5	4475140	146586	156447	179859	204913	245631	254378	251343	222307	212007	180071	155434	130783	119042	117708	129532			5	0.00466702	2.62851e-05
	17.5	4437068	147627	156343	184776	205906	249258	252538	254429	224307	210500	170274	157287	131866	113580	117071	129245			2	-6.74313e-05	-9.93206e-07
	18.5	4.41673e+06	150822	159092	188266	207106	244116	250852	248250	224070	208938	175500	156787	134630	116786	115008	139644			1	-0.00388636	-0.000218608
	19.5	4422062	147724	158922	180674	202928	251236	249988	247662	226544	204172	178435	156232	135340	118298	119108	135150			0.5	-0.00426208	-0.000213501
	20.5	4414266	143148	156780	183859	197983	239989	256070	250088	229220	209185	176708	155804	135548	119208	117601	135836
	21.5	4416762	154821	157648	180328	205452	239389	241102	246589	224885	203852	180239	158508	131516	120064	118748	138316
	22.5	4378873	152683	159558	186196	198842	237710	245334	242798	226102	208573	178299	156286	137020	122200	118437	136048
	23.5	4392364	147243	154028	179358	201985	237171	246414	244639	223252	209286	177204	160050	132864	121391	119774	142380
	24.5	4.39366e+06	148446	160308	178556	197162	232471	249100	240776	220662	207240	177044	155461	137488	125402	118234	142304
	25.5	4348550	146948	155968	178920	203975	231899	245624	241033	224542	204714	179264	154502	137964	120646	117076	143534
	26.5	4353152	144313	158309	182238	194016	234302	244544	249002	222750	203773	175626	160405	139088	122435	122629	138275
	27.5	4339360	153710	154550	175538	194132	232620	237916	243078	223834	206588	176310	161500	135752	127148	117574	143558
	28.5	4.32953e+06	143962	155670	181812	191570	228414	237290	241427	220650	201380	173999	160320	139398	121704	119312	145850
	29.5	4337273	145126	155334	180138	195248	224400	238222	233365	222366	207924	180562	155504	138022	120070	124066	148718
	30.5	4328082	146983	155300	179095	197865	223260	236826	238764	217432	207442	179224	161952	140120	117182	123623	148283
	31.5	4.29757e+06	145094	150608	179304	192816	229997	233114	231958	218652	206954	177898	158911	134808	122006	124712	144258
	32.5	4.27611e+06	148856	153452	179504	190062	227178	240103	234859	211600	204216	177127	156104	138782	120282	119882	152784
	33.5	4283139	146962	153861	174635	194157	219183	237112	232409	212548	205655	177485	156530	140938	120838	125491	151323
	34.5	4.28516e+06	146470	154968	177923	188798	221057	236184	230401	221211	212740	177129	160260	138972	119460	124891	151445
	35.5	4296796	144541	150798	174290	187792	219638	232352	228938	217014	200494	171037	160670	136306	124184	122062	152654
	36.5	4286394	145650	154452	174442	189546	224683	240310	231754	216847	195558	176114	160106	141616	124800	122459	154200
	37.5	4245057	144991	155687	175996	186043	215054	232340	232832	215064	206043	174617	154302	136398	126427	120828	153542
	38.5	4.23586e+06	141816	153656	174150	190692	216144	227888	232263	215642	208050	177012	157286	138392	124188	124654	161460
	39.5	4224573	144328	151154	173154	184273	210986	230494	227630	208616	200252	173940	161536	140636	123006	126087	159614
	40.5	4.21881e+06	143500	147744	177074	185814	213849	225844	230521	213715	202062	173790	160476	140971	126360	124792	156960
	41.5	4214512	139133	153628	168562	179368	218906	230400	227775	209242	199316	174736	159956	138918	121502	123782	155212
	42.5	4.19087e+06	138816	149834	170654	181637	214748	223294	231870	209834	200879	173352	159278	139158	124702	123590	159479
	43.5	4210228	143474	156676	167230	184604	213252	227108	222224	209320	205523	174070	160560	141024	124627	124279	166520
	44.5	4186214	143850	146577	170248	182718	212400	228734	228182	211517	202042	179548	158504	139570	127822	123448	159482
	45.5	4182299	135800	149456	169900	180746	213628	220692	228558	210383	196218	175201	160304	141312	121962	127437	166328
	46.5	4.17326e+06	135642	148182	162700	179982	210438	225368	224412	205257	202440	180740	156720	138341	122939	126666	164390
	47.5	4.16739e+06	138790	149840	167628	181496	207431	222718	225942	212319	197236	175811	164454	137732	124572	119325	169660
	48.5	4.16893e+06	139545	151098	170220	178218	207486	228189	226377	213992	201076	174558	158166	139110	124783	128884	168812
	49.5	4118977	138903	145482	169430	181926	210552	217856	224730	215264	197553	176346	157352	142036	126230	129252	163953
	50.5	4.13061e+06	141044	145140	168880	177680	211892	222487	215881	211056	203460	172484	157305	138144	129134	125830	170702
	51.5	4.11807e+06	135460	150924	169233	175146	207887	225626	220626	205108	198014	176104	160076	137153	123250	123799	166828
	52.5	4104264	138676	142446	163498	178456	207033	220946	218238	206666	196451	177876	159634	141098	126954	129438	177690
	53.5	4.10869e+06	136865	146308	167472	174840	205960	214820	220152	212580	200852	179767	161768	144180	130502	125496	176442
	54.5	4.07359e+06	138767	146706	167461	172173	204454	220096	218706	207233	203054	177498	157510	143766	124752	131270	175884
	55.5	4101891	137840	145167	163485	175611	202064	220048	210504	210292	196022	170708	154828	134489	128822	130956	174172
	56.5	4.08514e+06	133940	140924	161285	176466	206715	218207	213278	208000	194399	177456	159742	139202	130406	128091	176550
	57.5	4071386	137313	145574	167636	176368	200802	213896	216992	207698	194332	174808	157980	138100	126668	128178	179445
	58.5	4.06038e+06	133786	145322	162752	177924	201432	215348	218224	208020	203110	173365	161842	142085	124866	130356	182534
	59.5	4043219	137742	139572	167342	180024	203589	214547	214472	205848	197752	173859	158758	145791	130692	131288	179476
	60.5	4.05615e+06	132536	137370	159462	168820	203008	213376	215541	205486	194534	167160	158534	141884	128012	129484	181356
