# Supplementary material for: Expanding detection windows for discriminating single nucleotide variants using rationally designed DNA equalizer probes
Source: Nat Commun. 2020 Oct 29;11:5473. doi: 10.1038/s41467-020-19269-9 (PMC7596233; doi:10.1038/s41467-020-19269-9)
Supplement: Supplementary file 4 — Source data [file 41467_2020_19269_MOESM4_ESM.zip › DNA-Equalizer-Gate-Source-Data-main/Manuscript Data/Fig. 6 data.xlsx]

## Sheet: Fig. 6b raw
	FAM																	FAM
-5.5	10529	12297	12529	12532	12002	12514	11929	11781	13621	10677	10539	12602	11199	11347	11939	9728		12083	11641	14149	14518	14513	13259	12155	12592	12446	11420	14670	11791	11424	10099	10100	8919
-4.5	10460	12238	14456	13937	11869	14907	13054	11051	11936	12454	12308	10156	10229	12085	12013	9414		11491	11119	14899	15416	14605	15122	11865	12753	12901	12830	13715	11192	10672	12159	11637	9414
-3.5	12547	12026	15288	12540	12619	13366	13436	13135	11574	11352	10464	11425	11869	11351	11205	9794		11723	10463	13276	15204	17588	14918	12248	12172	12984	11725	12465	12389	8088	10981	13056	10828
-2.5	10996	11289	14893	14008	11215	13575	12835	12465	11284	10694	10325	10177	10766	10102	12682	9804		11207	13421	13712	15037	17917	16440	10616	12092	12164	11357	13641	10469	11648	10690	12092	11131
-1.5	12050	11605	15983	11748	11011	13689	14573	12713	13526	9737	9811	8993	10776	9958	12632	8697		10107	12710	12631	13007	18063	13974	13012	11079	11748	10558	12337	10778	10551	9586	11442	8917
-0.5	12506	11394	13532	12643	12285	14280	14348	11836	11685	10868	9615	13013	10499	11460	11533	9095		10866	10796	15153	13897	16492	14714	10874	12055	10722	12279	12052	10870	9758	11681	11232	11531
0.5	317167	3035357	126166	2020341	89977	1322912	179056	1642302	119756	1333098	106356	1028696	76927	504118	42494	37602		303767	3580129	84230	1525707	168731	1313936	146999	1562502	125987	1279261	116331	1115205	84230	607530	40286	40426
1.5	521201	3691239	177694	2781019	114963	1655828	212184	2070970	161277	1732092	127251	1235367	86366	685380	42717	35872		569315	3897742	96288	2179669	220645	1769870	205666	2204662	163098	1770268	146492	1394154	96288	758720	39826	41621
2.5	741033	3808552	229237	3329776	145770	1968170	277326	2437122	196510	2089550	155679	1474395	103811	813018	43085	36478		747795	4047231	118410	2692561	273695	2117409	249686	2552632	211733	2124880	178540	1642258	118410	905042	42642	40244
3.5	902233	3807033	291409	3663896	177006	2190816	324762	2742658	245758	2373261	190700	1694634	125158	968383	41141	36236		964367	4079976	127020	3053884	324986	2360572	308247	2858768	258460	2400179	207671	1848056	127020	1057247	43517	45823
4.5	1115823	3846202	342945	3855576	204356	2402289	384936	2987252	291462	2597258	208585	1861780	139738	1078395	44193	39308		1120642	4139405	152233	3275834	390115	2515436	357797	3075923	300480	2576694	238309	2031067	152233	1175295	41710	42868
5.5	1249693	3845472	412806	3982674	250538	2510031	426198	3115749	328798	2779698	244636	2020158	156880	1176262	49912	37891		1281419	4168977	169322	3496510	420275	2629969	404503	3260616	346139	2755334	269840	2193003	169322	1277264	39907	44685
6.5	1427181	3853790	469540	4074886	278680	2618403	479057	3265506	357036	2915452	266306	2134888	174649	1292006	44461	40386		1435493	4214194	187268	3602945	454459	2702402	434959	3379679	353117	2891908	291310	2301950	187268	1329917	43375	42862
7.5	1544872	3913362	509965	4097074	311001	2670996	511864	3386868	398812	3063321	295332	2266252	190655	1363854	47999	39304		1534542	4239692	201765	3690113	483999	2756933	475089	3476862	397971	2997473	316458	2408001	201765	1416792	43742	43387
8.5	1663753	3910630	550127	4145387	348967	2760187	521575	3490752	413462	3138597	315077	2354127	212754	1439392	45560	41033		1648099	4239642	220106	3692380	501885	2820649	493449	3549822	423549	3051534	338215	2479131	220106	1495910	40654	46503
9.5	1708956	3897780	584308	4131860	380784	2792117	562564	3512000	438708	3178921	337856	2427096	229989	1470375	48301	39710		1760234	4266886	224219	3764855	528572	2823482	509976	3585856	443530	3127306	348172	2521628	224219	1515104	46394	45655
10.5	1798568	3924536	609975	4114989	401339	2831724	582834	3550334	447587	3240425	341115	2478352	236136	1514370	47778	42076		1823345	4249885	235933	3755030	532791	2832440	535492	3638137	460619	3169389	357842	2579911	235933	1549891	43891	45787
11.5	1841018	3886220	649209	4123076	420058	2851185	609008	3601006	472360	3270996	341061	2487080	241061	1535212	42823	41209		1871872	4253148	242469	3720846	549548	2853433	554622	3608168	466185	3170953	376347	2583752	242469	1583790	45571	50446
12.5	1913310	3922625	669875	4124808	447263	2879578	613581	3597218	491138	3273100	369280	2538292	249850	1582762	44965	38895		1933714	4274549	252902	3805794	559838	2868144	566168	3657752	477205	3165463	375651	2615483	252902	1611480	43406	48101
13.5	1970699	3927612	683682	4119582	459032	2858628	621034	3576449	501033	3280064	359743	2567531	258160	1607205	50878	43238		1946428	4280854	260637	3780037	570323	2868020	567539	3656343	484283	3191266	398978	2626285	260637	1616458	48947	48947
14.5	1985942	3948160	694208	4120491	463725	2902219	611927	3601936	501460	3281414	382573	2597490	274380	1602896	46853	44438		1982021	4275170	271373	3772764	571380	2884945	560344	3683706	495911	3200798	394023	2648106	271373	1649399	46027	50652
15.5	1985025	3959350	704986	4143862	487461	2909976	639923	3612192	508070	3266038	375453	2623378	272391	1624366	45072	44845		2004058	4293548	267514	3779440	566930	2901507	579004	3648981	495637	3177644	390516	2672468	267514	1659152	43942	45422
16.5	1998465	3908270	714342	4131283	483887	2887151	639085	3602354	511843	3274272	373287	2582026	285355	1636536	45280	43895		2030109	4283806	274907	3776754	561939	2873613	577481	3646649	515459	3193308	402075	2688292	274907	1615942	46378	47180
17.5	2023560	3974187	723066	4138769	499110	2903227	645836	3578190	515397	3260929	390133	2625399	281199	1642044	46291	44613		2047084	4285598	285271	3756033	563239	2888490	572749	3621603	495420	3175532	396810	2667590	285271	1638210	48854	49515
18.5	2014998	3938200	736052	4069085	514099	2889021	638376	3552374	513794	3269759	385038	2622034	287600	1627208	44928	43983		2039455	4262467	275381	3749603	561611	2858788	576998	3610712	506693	3150933	388095	2703622	275381	1648491	47111	51360
19.5	2032047	3924967	735678	4042810	518032	2904088	651928	3576363	521367	3241540	378626	2594453	284277	1637690	43489	43200		2036233	4296038	283708	3744830	543537	2850935	577975	3620539	506847	3180563	396362	2624610	283708	1659060	46255	49687
20.5	2065817	3938616	736737	4085748	508698	2869958	649410	3578173	512162	3246528	391995	2608257	290651	1653226	46086	46359		2069175	4284234	280010	3729767	554268	2871734	589141	3635237	489666	3183798	404112	2618098	280010	1657720	47527	49865
21.5	2024721	3970517	729950	4069077	534767	2867613	639626	3592300	522477	3277075	380674	2591547	303837	1632179	45979	44350		2083278	4280151	286665	3760175	547753	2861513	584970	3635184	495704	3177172	398415	2641761	286665	1653948	48385	51459
22.5	2054726	3924514	751890	4044858	530158	2895396	646250	3560405	527049	3250324	384201	2596494	297549	1663930	46363	43569		2074374	4274103	292051	3707187	547902	2840769	569146	3605353	496164	3142502	409418	2629694	292051	1636680	46939	50181
23.5	2048539	3942119	742018	4037659	536019	2864750	641157	3528346	529015	3256007	396141	2523101	308733	1635358	50154	46402		2088052	4272380	290165	3746707	543631	2839215	565480	3610376	486432	3147348	398919	2641424	290165	1640770	47407	50568
24.5	2057259	3921649	752594	4053414	532950	2866698	624763	3551932	522896	3225452	386910	2535114	300079	1646656	47755	46127		2051457	4262178	284576	3735836	560844	2846683	568514	3601576	498784	3149630	401749	2636946	284576	1639951	46766	53562
25.5	2046262	3908624	743527	4040948	535881	2861000	633129	3509954	521036	3261435	379980	2545047	298603	1640592	48514	44912		2043682	4272354	291186	3705306	533552	2840352	565194	3580552	502476	3123124	392265	2626140	291186	1639756	46585	49535
26.5	2027044	3923506	733509	4016473	534833	2869172	640787	3535127	516163	3218368	382752	2506675	306461	1632114	49689	45457		2055458	4249566	287721	3696386	538149	2818428	576036	3598300	487380	3103463	391230	2606020	287721	1620382	45871	52825
27.5	2051912	3870524	735532	4005814	525699	2839007	623931	3527984	508578	3181793	381241	2524128	300211	1637536	51198	46056		2068056	4278920	301300	3650110	548822	2814496	568973	3517283	490695	3102001	395090	2577996	301300	1623178	49942	56626
28.5	2046230	3859373	733516	4004571	530643	2863714	631022	3542744	513310	3196136	381640	2503932	294276	1635734	51600	43994		2064106	4266242	289883	3697621	525843	2815964	555156	3559535	483268	3115744	396043	2633883	289883	1627357	45604	52467
29.5	2033888	3857974	741651	4003444	531337	2845774	636342	3493770	522148	3157906	392009	2492015	313377	1643295	44210	46857		2057090	4249812	293368	3698486	521267	2809147	553345	3534675	501048	3093279	388879	2587756	293368	1614850	49034	53363
30.5	2016334	3855984	748395	3999313	526489	2842105	625587	3495978	511680	3172069	383336	2502250	301041	1625019	48620	46631		2060543	4252661	296085	3697342	514660	2803362	550280	3570426	487635	3121152	403648	2597468	296085	1607410	48825	51490
31.5	2035694	3871634	729485	3995166	530182	2832743	619513	3507688	509036	3167966	379271	2517208	303889	1619545	51176	46816		2083053	4227208	291575	3658469	528573	2798647	548238	3565546	481982	3056483	383766	2583920	291575	1602128	45111	53881
32.5	1995088	3844062	738655	3971923	547072	2827967	627544	3465516	519353	3189240	368951	2494240	305019	1630920	50966	43807		2056987	4244185	293438	3674392	515970	2794863	551221	3505965	477354	3063960	382066	2582960	293438	1617803	50872	57367
33.5	2024044	3860514	739077	4000093	544894	2837330	629235	3502268	514631	3168892	375837	2477863	301074	1633773	49614	44735		2060722	4220793	290575	3655043	515471	2795772	563438	3515956	489171	3075107	391161	2576361	290575	1591451	45978	51658
34.5	2031481	3846064	737739	3991518	531767	2825220	618860	3472848	511834	3160333	377537	2474664	303681	1613675	51049	42791		2044466	4220164	283244	3697434	506016	2798012	547783	3520824	487118	3062240	400733	2580730	283244	1604505	48157	55016
35.5	2006150	3859692	718498	4006070	545715	2816727	605360	3477894	506403	3141996	386083	2464353	308518	1615534	52958	44833		2044168	4238818	289716	3652632	515587	2794935	542066	3510075	485146	3042387	395485	2563128	289716	1583799	47413	54861
36.5	2006594	3805780	735168	3996487	534315	2814260	608548	3452217	505783	3149968	373288	2474763	304022	1624783	48972	50503		2040399	4184154	285299	3648848	514397	2798599	546026	3482037	481976	3029166	382858	2531956	285299	1600711	47617	52812
37.5	2025498	3825126	724576	3965126	525045	2786872	606224	3446819	508899	3106466	367596	2453591	300234	1596858	47863	49268		2051859	4176438	297787	3636935	509857	2781683	539648	3516925	478536	3019932	391750	2582522	297787	1598240	49330	58493
38.5	2040661	3817316	729715	3956909	533878	2808477	599815	3419297	508038	3131871	376826	2448918	305432	1584063	51393	51912		2033776	4184907	297533	3604562	502507	2775282	552147	3468688	475920	3036486	384066	2548873	297533	1593654	46660	53361
39.5	2019320	3802284	704010	3950802	523078	2807061	602722	3457382	502010	3099133	375338	2455802	309585	1590084	51279	47369		2027695	4180153	292214	3630904	506761	2758019	541033	3454201	469098	3033993	381761	2519664	292214	1565235	48023	56405
40.5	2022426	3838814	721088	3959977	541780	2768518	613797	3428521	499555	3122856	372930	2425594	301846	1592186	49345	49190		2055248	4127061	288873	3619994	494762	2753270	524198	3486377	478354	3048865	382567	2538430	288873	1546563	52361	53610
41.5	2013420	3804400	705492	3944013	520223	2763859	600588	3404590	503027	3092182	376441	2434531	303419	1614962	50169	47974		2044062	4147805	288588	3586486	497920	2759356	535312	3446965	477940	3029267	394877	2499285	288588	1574699	47808	54861
42.5	1998392	3773394	686943	3912020	534238	2745212	617035	3426711	494680	3108646	381092	2442022	307920	1588755	46232	48636		2024472	4135612	297752	3613056	494618	2738242	529686	3415702	476311	3011191	380254	2523205	297752	1564463	45908	56385
43.5	1999122	3814420	711371	3938268	539414	2768924	594324	3443092	492247	3106667	364219	2442070	307631	1602004	49957	47591		2047207	4179688	287786	3601776	490486	2748168	529361	3437757	482554	2992364	388367	2525545	287786	1558068	52510	57413
44.5	1999660	3791182	699844	3932945	524928	2772271	597856	3388950	509884	3084600	364340	2434937	302658	1600765	50263	45394		2025195	4178220	294633	3589265	485436	2749140	537753	3419628	463798	2978178	371296	2511142	294633	1565334	47068	58894
45.5	1989810	3815435	711276	3930051	524921	2749126	599004	3428568	495079	3042954	371634	2429464	302542	1596084	48835	51435		2037549	4163725	283517	3606096	489462	2748694	528921	3437784	474241	2993478	378709	2516316	283517	1567336	50464	53336
46.5	2005156	3774443	700013	3923809	527746	2739278	588474	3409176	495952	3081658	370385	2417003	313291	1592206	51025	49255		2028736	4148801	287746	3574218	494440	2746250	533649	3407822	474388	3000356	378356	2502924	287746	1568691	48797	55590
47.5	1994656	3766312	688533	3929459	524557	2748466	605076	3363274	506693	3054523	365334	2397718	304766	1562374	50607	49070		2037411	4154303	294385	3581869	485231	2736419	523827	3411912	470712	2969709	375603	2497770	294385	1543379	48232	59031
48.5	1967682	3758154	679116	3884414	522830	2716636	602510	3374528	489842	3054874	369324	2384398	305108	1578194	51766	50288		2014561	4139984	286157	3578512	480508	2716881	505610	3403898	468033	2947641	375795	2498203	286157	1549347	50852	58731
49.5	2004113	3775040	694507	3889888	517891	2735792	593139	3365122	485470	3043406	366401	2389726	304646	1579711	45966	50915		2015167	4152878	291260	3567398	476651	2725788	512241	3382370	470789	2956503	368541	2491383	291260	1561688	50442	56442
50.5	2004021	3737422	696472	3907583	518949	2747803	600727	3375154	478051	3014024	375380	2382038	309101	1573652	51586	50781		2022117	4135738	285646	3554271	474646	2719024	521818	3402410	472886	2940072	374021	2475194	285646	1530465	48838	58509
51.5	1981888	3738355	688843	3903546	519575	2700612	597847	3333373	494495	3035685	368254	2385401	293556	1572041	50291	49064		2012634	4112934	291538	3517953	486455	2724608	511018	3390010	472451	2943176	365462	2462073	291538	1545670	50127	55643
52.5	1959990	3733577	672941	3821696	503561	2715378	584370	3341499	492773	3021236	368710	2380361	301527	1550981	47603	45676		2020236	4112260	281260	3532234	478161	2686945	520328	3406847	458332	2926653	375426	2453130	281260	1552193	48533	58910
53.5	1988180	3720470	696700	3901004	512282	2693807	585972	3348687	493329	3042546	364770	2350430	291912	1570743	49842	50002		2027520	4123605	281917	3510612	480469	2711536	520252	3383228	462676	2914736	372589	2437750	281917	1522067	50207	57439
54.5	1979357	3737585	690032	3884634	512281	2711886	589585	3355316	489001	3008551	368472	2409277	301381	1557399	52505	51323		2019085	4121810	279201	3519621	487118	2706023	511988	3383948	469687	2923724	373028	2440769	279201	1527412	51525	60785
55.5	1966568	3730637	675885	3870542	493592	2702271	591808	3349289	481244	3001716	358489	2377489	295128	1568877	52943	54812		2025170	4084418	287770	3480593	474793	2687144	515142	3368136	463239	2922214	373495	2439200	287770	1503746	43906	54631
56.5	1964764	3670414	688832	3800940	507711	2690634	582663	3350911	485920	2982141	359902	2346156	294768	1555036	50710	50046		2023267	4105150	280970	3508591	470156	2655473	510403	3321214	464889	2889044	374780	2459186	280970	1510006	48119	57899
57.5	1962828	3707670	672759	3836749	510941	2659282	589905	3340371	491625	2948294	356362	2373514	299094	1558097	52802	49023		2011357	4109606	279554	3486044	468390	2670549	507042	3337134	457492	2877201	364603	2430396	279554	1504348	48647	60315
58.5	1960340	3684588	675328	3806762	512807	2669760	583934	3312630	491285	2982412	361020	2340772	292447	1571850	51598	51448		2015870	4129728	275629	3457869	464029	2673793	500231	3351479	464190	2860728	373455	2441958	275629	1540823	52976	63728
59.5	1946336	3690541	667529	3824218	499555	2651970	591367	3312050	481131	2953775	356042	2342566	303643	1543296	51506	53265		2018087	4056783	280690	3500729	466868	2670048	503853	3321431	459077	2874207	364149	2415282	280690	1515877	50966	58181
60.5	1980163	3684546	672699	3844296	493257	2664631	590044	3327263	486516	2951048	364082	2356286	299637	1538627	51102	54201		2020769	4094906	281215	3475719	465418	2671332	508965	3347948	466179	2900285	360167	2419477	281215	1498367	46868	61874
61.5	1994199	3675288	677397	3853262	501752	2648505	587091	3277541	479640	2968644	368253	2349708	293798	1542634	51119	53839		2007309	4104324	275775	3448998	464093	2682253	504322	3325891	459509	2872325	375025	2412017	275775	1511243	50061	64127
62.5	1991110	3664847	671374	3833296	486384	2628073	585782	3289786	481753	2938491	355586	2333055	292450	1518019	46481	51598		1998582	4022778	278352	3428735	466044	2663558	506806	3334814	452563	2835477	362785	2429170	278352	1493820	47271	60077
63.5	1956674	3654132	668083	3803124	503712	2651151	583565	3275992	483070	2928383	359394	2329857	289428	1529703	53537	53393		2014949	4027571	278234	3405062	467320	2654792	496239	3316266	467363	2844624	368242	2409085	278234	1506460	46315	62713
64.5	1982490	3656464	658420	3816833	497344	2648432	578297	3270584	488114	2941984	368101	2343776	297598	1524232	51582	52023		1980504	4072048	280775	3417485	460629	2658041	516095	3311275	455307	2848385	363833	2411936	280775	1499248	52300	63403
65.5	1951502	3633968	666066	3801034	485354	2628104	586287	3257603	483682	2934762	360948	2343267	292853	1512662	52831	53215		1997031	4025548	284544	3431320	464297	2647299	502239	3297912	459671	2827760	360871	2402870	284544	1493563	52972	61764
66.5	1959090	3620764	680201	3811454	499395	2620152	579675	3250601	477412	2903966	358172	2284781	291612	1521185	53160	55516		1997520	4015762	269012	3416815	455217	2638032	497771	3279381	450448	2818712	363366	2381814	269012	1464610	52108	61756
67.5	1970573	3630924	676265	3753846	487213	2625104	568356	3236131	473019	2931256	357740	2329225	306178	1526727	48525	51033		1991373	4015054	282423	3439024	459202	2618707	511367	3310248	455192	2851744	359027	2409857	282423	1483568	52716	63092
68.5	1937961	3619250	668765	3803811	485538	2622118	576141	3276504	475891	2896578	364769	2317268	292587	1529312	53494	51320		1982889	4017335	277417	3402770	464537	2634228	503390	3283370	461719	2818324	357958	2379745	277417	1464644	48872	59671
69.5	1949015	3603210	680780	3763026	498800	2610507	581924	3246012	461533	2895557	352126	2327286	290325	1500141	49393	48817		1991475	4043124	273054	3402411	446002	2619330	484165	3265868	461042	2802025	360666	2374680	273054	1475634	54259	62121
70.5	1971720	3595659	670761	3768754	490980	2590280	585302	3227564	475692	2876218	352908	2298119	295341	1502900	53070	49593		1996893	4026398	274683	3389460	461319	2611613	509234	3300496	451796	2797018	367975	2357368	274683	1454472	47722	64283
71.5	1958420	3607725	658341	3788186	495537	2614025	579826	3235680	473684	2865116	354065	2294253	289623	1472155	53579	56530		1963518	4004712	274907	3380208	434608	2631353	504673	3250532	442325	2769616	366833	2348792	274907	1474519	50829	59336
72.5	1955731	3605657	651022	3741509	489592	2598828	576807	3223798	479586	2874200	350802	2273164	287891	1515593	50338	55219		1971809	3952953	269768	3371098	450859	2599336	499985	3240598	450293	2772075	364994	2352164	269768	1457162	47063	61513
73.5	1953499	3602142	644693	3756640	486516	2588779	577943	3235947	478204	2865606	349552	2272848	290897	1491297	51600	52340		1976483	3963181	275855	3341650	449361	2609817	488939	3215466	448626	2781901	367930	2318286	275855	1462994	48689	61868
74.5	1941652	3592890	646939	3750681	480391	2595078	567522	3217324	474819	2845612	350792	2283128	290986	1484202	56169	54626		1979807	3993500	273465	3364601	448002	2599576	504267	3197079	439448	2786881	348962	2326408	273465	1448470	52072	64880
75.5	1929145	3558825	656738	3744618	488909	2576681	575765	3218706	476430	2797470	349022	2255163	282937	1481034	52146	52159		1955965	3973882	272611	3310390	450946	2592076	496138	3200246	442445	2751609	352729	2328701	272611	1439534	52138	61618
76.5	1950148	3601510	663198	3724052	485058	2574824	565691	3225165	484892	2806354	352814	2264059	285948	1493374	53159	50575		1974650	4007231	277217	3298314	446561	2578136	499455	3235124	450079	2766427	357279	2320083	277217	1432220	51954	62995
77.5	1942562	3579204	651279	3696247	484149	2578568	574984	3181336	460759	2818654	352179	2266274	292570	1487092	50507	54740		1975797	3971212	267919	3293163	444222	2559597	490217	3183292	454167	2756802	353989	2308274	267919	1422947	50724	62704
78.5	1909842	3547256	653010	3708906	482631	2563891	578209	3181110	473278	2803466	344408	2237071	290756	1470727	52594	54349		1961552	3940432	272129	3321197	445972	2564860	484404	3184545	448871	2726715	356751	2277193	272129	1420813	52192	63619
79.5	1952245	3552437	649389	3683716	480966	2579589	571779	3180976	482022	2800826	344560	2254305	287429	1490624	51147	55678		1964812	3948600	259659	3276856	438284	2552380	488420	3199244	442525	2718641	352254	2323227	259659	1421043	51731	64021
80.5	1932643	3553830	650659	3696510	472878	2568841	567631	3161979	462318	2761937	358449	2251862	288620	1499030	54827	50679		1970336	3922650	274314	3274702	447626	2563261	498971	3175196	441794	2725931	354264	2293585	274314	1430012	51326	62429
81.5	1918132	3508873	638827	3707034	469730	2539678	567620	3182955	473307	2775515	342319	2254211	289156	1483867	52667	52442		1973832	3940586	266051	3311179	438154	2578039	494311	3186915	444330	2712782	365367	2286783	266051	1449043	52777	63460
82.5	1932228	3524843	641864	3673504	480592	2524007	571560	3184126	466632	2782573	355162	2247264	288912	1480502	52082	52505		1969647	3922657	271989	3274059	444222	2546075	498954	3143876	441353	2715993	345287	2241256	271989	1418645	50509	62949
83.5	1941994	3528947	631290	3698282	449735	2532202	564680	3158425	475207	2779369	344384	2227370	287780	1479558	51749	55119		1958517	3912904	265920	3262168	443442	2564367	485780	3169720	443711	2724024	357679	2228234	265920	1430451	54004	64918
84.5	1912250	3522062	645148	3661771	459722	2519246	548672	3172695	482470	2781834	346631	2237126	286089	1465072	50490	56126		1966220	3941822	267635	3305506	441344	2543718	486273	3167505	438270	2700063	357200	2245998	267635	1425664	48689	62108
85.5	1920109	3545752	638292	3700014	480008	2544394	549292	3156246	474137	2760275	347339	2236255	280310	1464043	53777	59913		1947764	3957783	265582	3260389	447505	2549218	481167	3155074	450816	2656906	350326	2231042	265582	1398422	52862	64641
86.5	1920392	3507921	639943	3662911	474241	2515612	563452	3180780	452723	2771641	357105	2235836	282262	1456572	52377	59186		1942231	3928777	269819	3233286	445112	2532205	482901	3151130	443432	2691248	353523	2199981	269819	1401499	53390	65161
87.5	1918250	3493148	632471	3644550	472313	2546934	563255	3155769	472408	2772606	354842	2181273	277878	1472150	54134	58818		1945152	3895685	269445	3281072	440445	2524450	495548	3146700	437833	2645540	344358	2226160	269445	1404350	51592	65394
88.5	1891728	3462404	644855	3593096	465828	2479683	552523	3152790	468163	2734456	343775	2183878	287699	1430119	53556	56580		1961106	3895596	259111	3256432	452040	2496882	479449	3137168	438107	2657177	347354	2230694	259111	1400668	53966	68122
89.5	1924632	3446129	640759	3619128	460515	2505985	557825	3139110	467882	2704084	340966	2189206	282400	1442891	52499	56344		1951495	3915734	272322	3234256	429780	2499716	484077	3137336	450795	2641399	342410	2214766	272322	1380304	48183	66106
90.5	1913897	3481089	630933	3638346	447258	2494684	557160	3135186	478987	2738498	347180	2205750	280640	1441346	53123	56959		1951738	3908583	266938	3221352	441267	2514750	479888	3123154	431736	2641835	349670	2229033	266938	1391154	49316	71837
	Cy5																	Cy5
	8925	7499	8943	7155	8215	7502	5002	8219	7147	7862	5720	8939	8943	7155	7155	5366		6077	8579	7513	5367	6792	5719	5004	5361	6432	4288	6083	5009	6083	6440	7872	6083
	8245	7530	4307	7897	7531	6815	8968	8969	6817	8970	9690	7178	4307	7897	6460	9332		7895	8254	9693	5026	6818	5741	4306	7894	6458	9327	8257	6462	9334	8616	6103	5026
	5006	6081	8237	7521	9303	8946	5368	3937	6085	7875	6087	6804	8237	7521	5730	6447		7520	7877	6089	7164	7877	6803	7161	8950	5727	6085	5732	6448	8955	7880	6806	7522
	8947	5012	6809	2150	9309	11818	7522	5015	5732	6090	7167	5017	6809	2150	8961	9678		6451	6092	9320	9321	6450	7883	7525	7166	8598	6448	5378	8604	5019	7170	6453	8963
	8600	7527	8972	5742	7170	8606	5020	6814	6815	7891	6817	7177	8972	5742	4665	5383		9688	6100	6819	5384	7892	10045	8252	6457	8250	12194	7538	10768	5384	7538	7538	3948
	6827	7907	9717	5038	6111	10068	2877	7193	6474	8993	6117	7917	9717	5038	8277	7918		7556	10435	7919	7199	10434	8275	5037	5396	8993	6114	6840	4680	3600	5759	8999	6479
	2751615	2599728	329681	226104	661906	128460	593250	336983	551591	456303	511420	397532	329681	226104	59649	44294		2746360	2847474	513408	220506	289610	245235	560298	358491	593797	449452	567433	428736	364787	272946	62876	48586
	3279090	3237259	407397	302667	842830	151373	830319	455690	729737	566523	655673	480284	407397	302667	68252	50386		3419950	3373185	734227	319823	364429	322182	788182	486561	821989	574312	701422	536594	430745	334572	52900	56827
	3618078	3471162	483238	355975	1012401	158660	997468	572158	945265	713068	801868	575724	483238	355975	63451	40150		3646417	3629276	889656	373824	452316	394015	978862	614637	971548	733047	867527	641574	514582	398009	57008	51628
	3743492	3494169	532520	407208	1261613	189610	1155991	630580	1104687	812236	939667	657863	532520	407208	52998	48345		3754972	3690780	1089131	476056	523118	449695	1093526	706365	1153167	825740	975154	723301	598973	428773	54447	49788
	3650554	3484957	592342	452617	1407030	193785	1293839	777585	1225074	924559	999629	714458	592342	452617	60704	46699		3705169	3807137	1190910	510092	558475	500992	1263847	808366	1256866	924849	1080282	815735	638533	477512	59279	54968
	3648932	3511042	658251	518913	1535158	207356	1402916	876786	1361934	1044558	1132501	793241	658251	518913	63561	42375		3780210	3718360	1323092	572831	650580	568530	1354336	888537	1395860	1020761	1167228	860745	678223	515462	48125	59619
	3680271	3494742	695503	542100	1605261	230397	1503242	923054	1486334	1098876	1149837	851741	695503	542100	62867	50293		3677476	3704724	1416332	629638	687479	596410	1440387	962864	1456412	1073547	1233838	945489	738803	571675	57129	50662
	3655557	3393805	722227	580271	1745267	214450	1639312	961486	1552194	1171938	1221732	899442	722227	580271	59069	48265		3655057	3682646	1519583	644151	721328	651132	1529599	980910	1523645	1197809	1269167	985484	772838	583341	55479	59799
	3558081	3440694	771953	592763	1843700	253210	1691489	1022296	1622681	1251425	1277372	980014	771953	592763	52278	38578		3599211	3597046	1614269	683910	784799	647998	1575878	1082142	1616311	1197587	1320616	1024781	794870	610930	57337	46518
	3491833	3343679	797074	631850	1919215	258298	1754115	1092769	1690719	1271114	1280151	1025299	797074	631850	56976	42554		3581966	3529884	1655974	716811	794652	699179	1623487	1132847	1681954	1233099	1360578	1077257	773780	616493	47249	50494
	3604589	3306897	843868	632946	1967321	250956	1814958	1100181	1709704	1322056	1344804	1011063	843868	632946	47217	39287		3507013	3549237	1664251	759317	804790	711977	1588067	1146313	1711358	1304593	1352259	1064846	845478	668064	59478	46500
	3503901	3357141	849544	665716	1985645	267704	1846692	1155807	1730617	1342385	1370311	1098443	849544	665716	61036	41535		3472948	3509385	1766612	735026	828808	746162	1722377	1159157	1726136	1303974	1396623	1127712	862403	688596	52017	49126
	3424026	3277928	842987	692173	2020584	262437	1894922	1137931	1774134	1361131	1375152	1098181	842987	692173	53046	38973		3448503	3512734	1741323	772709	850100	758690	1735764	1215138	1761897	1280044	1451746	1147702	868151	674261	58828	45113
	3480342	3257144	880878	678003	2069825	279924	1887585	1200929	1765015	1406477	1432939	1159661	880878	678003	62552	47366		3433210	3476931	1754799	810646	831163	774092	1775442	1207074	1804428	1343362	1536713	1144117	852859	683202	53520	43034
	3433769	3213110	895586	716495	2110456	272556	1928967	1212258	1884214	1432787	1395539	1164482	895586	716495	57893	43420		3423377	3370229	1827140	830699	916826	783889	1825459	1279991	1825548	1368900	1540036	1156952	861483	735462	46684	49937
	3460984	3194842	904792	735013	2153470	287897	1976409	1217176	1846599	1426404	1466270	1135396	904792	735013	56838	43081		3416834	3428882	1855638	817988	884018	811492	1825421	1290108	1847916	1378046	1493816	1199946	882560	701475	62641	51780
	3364089	3247497	918874	699407	2132913	285812	1989050	1245241	1877576	1468879	1451603	1126793	918874	699407	58667	41288		3376219	3396550	1920448	826720	893789	783880	1808668	1257866	1855444	1421982	1500138	1185114	891950	758625	59401	47086
	3321826	3171882	905946	700793	2175707	293435	2060042	1271002	1898719	1465170	1473135	1179537	905946	700793	51009	49927		3319016	3446600	1884303	862618	919221	798382	1879522	1302136	1898594	1411017	1517032	1182875	920335	735769	58979	46673
	3415555	3159198	906058	749422	2206671	295145	2011337	1267838	1922016	1478759	1456681	1217556	906058	749422	48216	43866		3313644	3453388	1879283	829120	910613	808981	1836588	1274083	1885583	1459288	1519932	1238662	874387	765951	59828	52573
	3297254	3142765	927314	734000	2202679	289358	1999415	1306405	1928213	1509029	1509080	1187302	927314	734000	51412	52500		3256057	3335525	1908372	844846	952908	816283	1850597	1312952	1860776	1452399	1561330	1226816	846806	732716	47438	45263
	3316644	3138939	887667	741816	2242430	306910	2111203	1295404	1964382	1553174	1490902	1208035	887667	741816	56948	42803		3292308	3351057	1940274	882636	924923	824470	1874074	1333883	1874062	1433252	1550424	1218320	889771	740587	52604	49705
	3267276	3097049	918196	738920	2178916	323749	2048700	1318482	1959145	1535040	1480609	1220227	918196	738920	63869	45364		3296614	3289958	1990964	852509	960183	833938	1837020	1356361	1908160	1533721	1578727	1248650	868364	744570	56983	47911
	3243509	3090017	890668	725871	2205418	312280	2102265	1291029	1952765	1502978	1469728	1224772	890668	725871	52644	34492		3242731	3328716	1955518	881340	975165	828214	1861187	1386023	1898220	1400385	1551576	1265863	908396	759397	45391	46121
	3219209	3014493	935070	731310	2252177	326291	2049399	1357952	1958951	1518678	1474777	1194285	935070	731310	51119	40603		3244400	3297756	1967610	852656	972977	847829	1843301	1344094	1892299	1461464	1567508	1243441	916556	761942	55842	47502
	3273402	3016530	924860	734863	2249022	346143	2098801	1325480	2009955	1577393	1509156	1168580	924860	734863	51211	42134		3248839	3316958	1910492	934107	975217	838483	1857525	1382218	1914746	1488139	1569972	1208670	900424	763374	55946	45413
	3289814	3094122	897014	757844	2230605	329286	2160648	1362477	1978761	1494420	1474874	1196217	897014	757844	55606	47248		3231952	3258271	1968806	893035	978662	856995	1927361	1351789	1936063	1508043	1525849	1280686	927126	741708	57073	49069
	3117997	3009059	959831	762800	2244268	345348	2156572	1360343	2023979	1579464	1537314	1185548	959831	762800	61071	39261		3226696	3244084	1999453	908756	1017032	871220	1862698	1389074	1938827	1482612	1540383	1266755	880094	785827	51267	39629
	3161653	3018748	929448	732709	2291504	320725	2152950	1362433	1995241	1542614	1521982	1190847	929448	732709	50538	41449		3177837	3209062	2017638	923630	982716	845917	1913268	1406877	1909803	1507481	1538145	1238565	886775	722362	53823	43636
	3163998	3070229	945380	767465	2249304	346808	2130081	1315048	2017543	1515415	1512638	1257870	945380	767465	58106	49393		3110913	3224272	2002640	947310	1013522	874346	1921965	1421275	1917269	1516238	1569048	1237470	858435	765802	58847	44315
	3169837	2953708	928833	757025	2313724	339966	2150782	1410680	2016605	1558102	1512025	1260413	928833	757025	57386	31598		3178859	3207992	1956470	913553	1011419	875522	1935505	1418369	1929038	1476081	1532126	1263731	890136	757866	54857	41773
	3072374	2938594	908581	745943	2229179	332574	2114749	1339744	2006468	1588048	1519852	1233905	908581	745943	49843	44389		3088640	3179022	2021868	928892	1024865	873597	1925168	1382722	1933153	1513557	1547850	1264163	865533	745001	58590	46941
	3122141	2985976	931703	727162	2280800	354241	2116092	1373431	2001424	1575766	1523172	1218423	931703	727162	52684	33428		3059726	3205800	2035498	952747	1015484	851374	1910253	1376422	1909459	1505698	1539688	1283145	878540	770204	46152	39246
	3047031	2909928	906057	750210	2276982	366665	2166100	1352701	2015273	1537634	1495484	1226302	906057	750210	58512	45430		3157848	3179883	2018809	925645	977596	854960	1865867	1409479	1905479	1515447	1573827	1216216	894353	744524	48708	45071
	3081054	2924099	882628	781650	2266418	352204	2107178	1355448	1988875	1536890	1465968	1246942	882628	781650	51978	37803		3055858	3116838	1980382	960035	1036354	900235	1958925	1415250	1930003	1504885	1527170	1240863	888371	768695	54532	41446
	3063851	2891835	892624	736599	2257054	357660	2133926	1397051	2025796	1604549	1462078	1203033	892624	736599	59979	39988		3025291	3089052	1997584	941936	1005060	888503	1896472	1438917	1924233	1475595	1534160	1271548	875686	740803	53812	50903
	3066945	2912487	910427	782621	2259306	364818	2100579	1422264	2005743	1594301	1488214	1199927	910427	782621	60077	37868		3002388	3081412	2025993	930280	1044183	902514	1846478	1453719	1893453	1485974	1502810	1271041	853820	758714	52807	41154
	3061254	2896264	872333	761708	2236965	374235	2113386	1429459	2006077	1565057	1523608	1219737	872333	761708	57834	38192		3017356	3065555	2008981	964492	1060181	874790	1898800	1379465	1867083	1485136	1522265	1272914	863882	746998	52753	39654
	3035665	2867338	905418	731340	2291504	361006	2123178	1412380	2040897	1511427	1511883	1217324	905418	731340	58655	55380		3012058	3098642	1979341	981906	1009417	865504	1932324	1463157	1930891	1537791	1491972	1285963	858302	775537	57941	42269
	2986257	2828285	886735	761014	2271948	377488	2134696	1404791	2065983	1570153	1491887	1210036	886735	761014	49194	35348		3006702	3059294	2030125	967972	1079728	880479	1898494	1439179	1952201	1567730	1510508	1293183	878550	741787	57586	45923
	3057947	2816396	892315	723887	2229729	360432	2103935	1412654	1993126	1572655	1425288	1246316	892315	723887	57582	31709		2969424	3012552	2028243	971183	1025132	884237	1912366	1454743	1890616	1480104	1516572	1272857	852062	731034	57599	39734
	3021229	2811635	892674	734357	2224137	371626	2123401	1428751	2082427	1551388	1524582	1199930	892674	734357	59701	37496		2895153	3016500	2025434	959511	1054896	880244	1954857	1428232	1895432	1456484	1520209	1241120	867039	753080	50607	45871
	3035550	2857546	922215	755478	2215132	394183	2110919	1394940	2005503	1553975	1494358	1223266	922215	755478	58610	35314		2935311	2918839	1984723	936668	1065455	878082	1896319	1426740	1837269	1495503	1532673	1259761	837194	724689	54981	36046
	2965154	2748916	890627	780185	2270297	368853	2157264	1404779	2018897	1538586	1501528	1222769	890627	780185	52126	36089		2864634	2987967	2023644	974586	1034010	886945	1920409	1432722	1889760	1545201	1449748	1239980	857253	790554	53230	47030
	2879346	2750247	914969	729722	2241832	370057	2083741	1447525	1993148	1528033	1479292	1195385	914969	729722	47402	40475		2870609	3018220	2027073	979077	1096371	868054	1875247	1438516	1899036	1460357	1454856	1242512	827254	727643	53245	51057
	2901348	2769598	894448	726330	2225390	388032	2191281	1426046	2003750	1593174	1512902	1196476	894448	726330	62372	32099		2900832	2906016	2014490	968994	1062073	887312	1970782	1431763	1929256	1526766	1476542	1269104	860369	761837	55085	38671
	2879082	2732582	866594	740593	2255457	383111	2143876	1450733	1957218	1587696	1474452	1197039	866594	740593	52815	35697		2835786	2896825	2032438	939459	1062738	875314	1918502	1404943	1846391	1484675	1429955	1222247	843509	764429	45173	41164
	2902076	2719474	885505	770192	2243104	362252	2149879	1421298	1980601	1560905	1422271	1200640	885505	770192	58003	34658		2838605	2922305	2038530	949260	1115166	894174	1894025	1460438	1838277	1505880	1481950	1209824	866725	745182	60206	42690
	2855721	2691493	890137	749008	2255132	385501	2136842	1442272	2014015	1516284	1474704	1202039	890137	749008	63474	33198		2894186	2935010	2006710	976500	1073517	880989	1873223	1446902	1849721	1519261	1523019	1237506	861572	741785	48160	40134
	2886646	2709669	882206	721099	2154849	382125	2164452	1428149	1922049	1566597	1498147	1186800	882206	721099	56473	41900		2802216	2854591	2011168	990860	1068578	873571	1880030	1440384	1828772	1490876	1488691	1213439	875843	735114	52474	40812
	2943412	2698598	891798	728338	2218410	388130	2159418	1426147	1986323	1560294	1502121	1221748	891798	728338	49986	32475		2832388	2888853	2013638	976163	1054339	887900	1898691	1435042	1864418	1474259	1481407	1249867	847937	698240	58022	40869
	2831704	2712474	895719	729653	2200675	397007	2067434	1440042	1964658	1518430	1442701	1193517	895719	729653	57663	36495		2850049	2879131	2017219	976793	1110589	883800	1898534	1459274	1882550	1477623	1444706	1245830	830153	721365	47451	38690
	2810180	2649658	881698	736646	2207455	396469	2087901	1439983	1963087	1476244	1487774	1229055	881698	736646	57952	33167		2742639	2885366	2025375	984189	1076555	891515	1871388	1461231	1843448	1426101	1485455	1249912	829432	722209	59049	41918
	2823540	2643472	873062	753325	2245628	412684	2122536	1453250	2017999	1540288	1489721	1182684	873062	753325	51459	29198		2780862	2880519	1992327	978724	1070380	897840	1851296	1444929	1836416	1471494	1441565	1243607	779055	722114	52199	43440
	2849257	2640588	885831	763181	2220950	406295	2178262	1434453	1965548	1544637	1428637	1197680	885831	763181	56591	35418		2762318	2834607	1934607	955801	1051430	892383	1859711	1440837	1848887	1471431	1444667	1224713	817744	721674	52948	36879
	2798138	2657446	876560	727004	2162560	400210	2121284	1456455	1900968	1536514	1430494	1180981	876560	727004	55411	37553		2735073	2848428	1997735	982267	1071492	887385	1887000	1441909	1811551	1440089	1477660	1247401	831506	719144	63447	46669
	2806009	2603627	877610	724452	2156260	387070	2114358	1416440	1962752	1559846	1441762	1186117	877610	724452	62340	30261		2722391	2723121	1959519	991577	1071330	860198	1874188	1473630	1839854	1458496	1476566	1180854	809904	694672	55057	46671
	2713490	2707589	876903	745639	2120934	383467	2115505	1418876	1929455	1542386	1433411	1183229	876903	745639	56510	36091		2685442	2740044	1991267	969466	1069979	894488	1871458	1445992	1826820	1484886	1447704	1193012	829338	708185	49222	39016
	2783530	2610107	848601	710225	2202469	403712	2131734	1434380	1941666	1561354	1437037	1183041	848601	710225	60244	33226		2693112	2764440	2013596	980685	1070730	869898	1838620	1481258	1838981	1470992	1439844	1221667	793615	702680	51855	36882
	2736345	2552902	845324	719181	2163390	406463	2131448	1426417	1947152	1532696	1476009	1152737	845324	719181	60168	36829		2679142	2667627	1970863	961888	1065088	887006	1809590	1451681	1817660	1471183	1453688	1216939	785261	695924	54340	36833
	2761251	2598216	855580	734865	2105916	399552	2069001	1397323	1934948	1505464	1457334	1099565	855580	734865	57614	35738		2619055	2701176	1959963	969246	1081838	866624	1874612	1437932	1816292	1439176	1444967	1198056	806824	699590	49961	43762
	2670299	2484311	811452	724176	2130806	398646	2101957	1470664	1866003	1544388	1390760	1171136	811452	724176	49659	33228		2630823	2754555	1948838	994480	1061762	871798	1869948	1480423	1821682	1413789	1445287	1214271	803578	674240	54414	45285
	2653688	2554026	855434	703499	2184672	424275	2135353	1443248	1911304	1559021	1440466	1162209	855434	703499	64278	28487		2571732	2665018	1964121	979542	1091983	877470	1828992	1470128	1799812	1455845	1420544	1215581	779990	713488	56614	40544
	2655757	2529014	828515	704821	2168912	410988	2125847	1487054	1883684	1492170	1421434	1167798	828515	704821	53626	40854		2606272	2660005	1941569	1001727	1071166	869858	1817981	1460656	1858570	1431768	1394041	1201672	807879	675717	48883	36847
	2630883	2542782	836072	712047	2140006	418598	2118544	1429986	1914863	1452118	1411076	1134756	836072	712047	60545	34286		2589948	2632592	1961452	944975	1079110	875217	1855651	1448398	1785971	1425317	1419816	1186163	774935	666162	53982	40494
	2697591	2516985	868952	710641	2166039	417162	2133399	1439282	1872835	1511062	1364117	1128695	868952	710641	51432	31005		2551640	2678990	1908296	938744	1119825	863579	1843159	1420855	1801653	1468091	1403061	1226432	759955	718758	47789	33563
	2642475	2434367	854422	683311	2133968	413591	2056650	1411603	1905494	1505894	1368929	1150983	854422	683311	49247	28091		2548482	2604840	2021681	960122	1061815	848688	1811184	1466821	1764528	1436509	1399987	1206843	805669	706405	49250	41955
	2607282	2466631	839550	713141	2093953	416364	2082561	1382690	1868994	1494677	1397673	1132508	839550	713141	44202	25937		2539710	2640558	1905600	957938	1110837	874382	1799076	1411274	1757018	1439044	1347491	1229078	788938	691287	52613	42381
	2647656	2456422	851823	731248	2126114	418293	2095560	1413288	1870926	1468709	1426062	1134284	851823	731248	52249	38367		2536199	2613494	1921075	999778	1109627	877181	1809489	1483951	1764083	1416906	1430911	1181398	769396	661207	57743	39469
	2601172	2429827	844750	703382	2104917	430618	2046188	1446349	1865940	1484636	1402128	1137180	844750	703382	49324	33249		2479026	2635704	1920344	963792	1098553	861513	1837312	1436994	1751935	1409894	1386122	1158247	771492	660708	36905	36540
	2609906	2368801	828442	722297	2083696	406394	2047265	1417607	1847220	1447777	1369115	1155491	828442	722297	58024	34665		2510427	2609147	1934218	946832	1084452	852465	1798270	1463433	1741980	1408157	1345566	1152437	738761	663959	50729	38319
	2554465	2352758	832780	682457	2079891	426453	2091150	1417972	1845396	1463541	1401895	1153636	832780	682457	55468	39411		2532881	2599052	1919292	951831	1118395	846211	1777417	1442959	1701556	1415454	1352971	1150670	769465	652990	46713	31749
	2470639	2393560	829569	714782	2093170	401096	2118159	1420924	1859186	1472802	1351172	1137940	829569	714782	50426	30329		2473790	2603920	1950382	973702	1086996	869994	1793405	1439805	1746585	1402730	1346666	1153332	731724	671791	50793	35080
	2498616	2372569	836085	695377	2025766	374106	2098012	1397510	1862793	1442987	1404463	1136449	836085	695377	53711	26307		2437220	2586536	1910691	977670	1110668	878949	1811591	1425481	1720143	1429691	1384624	1184659	739419	672471	51524	38734
	2529568	2346854	819461	679605	2068371	412695	2105956	1407204	1859590	1437412	1379908	1122075	819461	679605	58396	26279		2440731	2543856	1884688	963106	1140015	847651	1826974	1413246	1738680	1379475	1353507	1158790	755687	676490	37962	34676
	2515307	2385402	779553	713027	2067473	412484	2101199	1440466	1896744	1421060	1360549	1114322	779553	713027	57372	25580		2398516	2559367	1925658	942569	1072066	874691	1773889	1456800	1710944	1369922	1316151	1159914	744228	679885	51169	35085
	2463897	2334517	816513	682706	2029051	417981	2067008	1431405	1823652	1429938	1342339	1132656	816513	682706	53720	32524		2369253	2580839	1897320	934790	1109851	846550	1751721	1451280	1759686	1370094	1355384	1148445	744687	641214	48249	40572
	2499564	2311714	810375	668008	2023626	409424	1979125	1372681	1826787	1456937	1359168	1144741	810375	668008	56210	33215		2387458	2534122	1932829	977744	1094162	866488	1785487	1359328	1689488	1404827	1353541	1158177	723574	659346	48189	40881
	2510976	2265385	806197	672522	1979308	409574	2010947	1420702	1863618	1415578	1363770	1103692	806197	672522	54817	37276		2436187	2505859	1917342	917608	1096299	856645	1772703	1412940	1683940	1415730	1352321	1162196	758101	678040	54090	30334
	2482702	2300114	801952	701141	2048664	423167	2030356	1394750	1848098	1426062	1385947	1119637	801952	701141	57382	34358		2400950	2500020	1818540	952331	1088056	864634	1793902	1390560	1692322	1326451	1320872	1159782	721341	634681	55931	33631
	2474252	2305709	813774	690591	1974595	410397	2039127	1372894	1773942	1427302	1341777	1136878	813774	690591	46791	30339		2401924	2512344	1945997	931486	1083020	862872	1744628	1376738	1710686	1362296	1321670	1129599	742278	624171	55206	35829
	2427564	2275052	772444	673883	2004632	409454	2035526	1448689	1833680	1432956	1316587	1130586	772444	673883	55118	29568		2353723	2422710	1848629	974069	1060711	838632	1737146	1413094	1678018	1377302	1324622	1137051	668525	657918	49283	32857
	2434514	2230218	775362	673057	1939606	408581	2087944	1402965	1836128	1425109	1313326	1113562	775362	673057	45329	28513		2371986	2430764	1855310	970123	1094409	841658	1713957	1390995	1686515	1374825	1374313	1136182	734926	626700	43872	39118
	2422399	2271098	803478	686679	1996690	407642	2008621	1393185	1800599	1402955	1293917	1120727	803478	686679	52928	35042		2344354	2407671	1884845	951020	1066134	839917	1706107	1418606	1657448	1331151	1306192	1113396	684974	627626	47822	39426
	2380481	2241932	763239	678805	1893344	423865	1996217	1405240	1777873	1382830	1359624	1106812	763239	678805	46418	28875		2276583	2358765	1885344	954198	1118005	838264	1723247	1382378	1741264	1382360	1308303	1099494	692820	634315	44595	36555
	2363280	2227697	788894	663362	1911770	426239	2045745	1429055	1802925	1407112	1327573	1076599	788894	663362	41614	32490		2293022	2417413	1901286	978936	1073827	824802	1732398	1370782	1671081	1377598	1264949	1082633	703981	633501	47461	42715
	2337762	2185281	793965	670945	1930103	407986	1991052	1379979	1712807	1423724	1295410	1072813	793965	670945	56210	30296		2259722	2364751	1840452	982269	1105197	839877	1749926	1407912	1605937	1317948	1263694	1101906	681984	599129	48187	38330
	2394903	2157101	739419	651369	1948266	419462	1986301	1341298	1758047	1392072	1337188	1082262	739419	651369	50436	27410		2246167	2362244	1830658	909989	1060977	814149	1701267	1378618	1673960	1351597	1270599	1082982	685489	602108	46785	35457
	2357930	2169452	773252	650566	1880534	427665	1985413	1412232	1720837	1394701	1310413	1075896	773252	650566	53662	32490		2225187	2313363	1840776	923003	1078600	822969	1698116	1420868	1662768	1330522	1304464	1099881	711650	615273	48554	29205
	2321664	2182564	766179	647945	1891498	412361	1983554	1393115	1753514	1367187	1303012	1080453	766179	647945	58770	27374		2239406	2387644	1852601	968636	1078857	804445	1716889	1384115	1639885	1323753	1236730	1054431	680541	614403	47818	25917
	2272588	2156200	774211	650103	1848659	404309	2064149	1390561	1704970	1377268	1289106	1048689	774211	650103	54381	25914		2214933	2313437	1790084	928537	1071244	829770	1732093	1380795	1613157	1284014	1280097	1062777	723245	583398	48185	32487
	2317326	2122313	740572	679902	1871209	419140	1982896	1415944	1753838	1374128	1283581	1113477	740572	679902	44226	32166		2179343	2289270	1781682	930135	1066095	838472	1707611	1396704	1601258	1300539	1260517	1050148	689163	602870	48984	26320

## Sheet: Fig. 6b
		[Primer] = 500nM Constant; [DEP] changes
		FAM																		Cy5
		[Outer]	--	--	500	500	500nM
		[Inner]	--	--	500	500	200nM, TT88											--
		[Target]	500, SSW	500, SSM	500, DSW	500, DSM	500, DSW	500, DSM	200, DSW	200, DSM	100, DSW	100, DSM	50, DSW	50, DSM	20, DSW	20, DSM	--	--
		Time	P.C-1	P.C-2	P.C-3	P.C-4	S1-W	S1-M	S2-W	S2-M	S3-W	S3-M	S4-W	S4-M	S5-W	S5-M	Blank	N.C		P.C-1	P.C-2	P.C-3	P.C-4	S1-W	S1-M	S2-W	S2-M	S3-W	S3-M	S4-W	S4-M	S5-W	S5-M	Blank	N.C
		-5.5	11306	11969	13339	13525	13257.5	12886.5	12042	12186.5	13033.5	11048.5	12604.5	12196.5	11311.5	10723	11019.5	9323.5		7501	8039	8228	6261	7503.5	6610.5	5003	6790	6789.5	6075	5901.5	6974	7513	6797.5	7513.5	5724.5
		-4.5	10975.5	11678.5	14677.5	14676.5	13237	15014.5	12459.5	11902	12418.5	12642	13011.5	10674	10450.5	12122	11825	9414		8070	7892	7000	6461.5	7174.5	6278	6637	8431.5	6637.5	9148.5	8973.5	6820	6820.5	8256.5	6281.5	7179
		-3.5	12135	11244.5	14282	13872	15103.5	14142	12842	12653.5	12279	11538.5	11464.5	11907	9978.5	11166	12130.5	10311		6263	6979	7163	7342.5	8590	7874.5	6264.5	6443.5	5906	6980	5909.5	6626	8596	7700.5	6268	6984.5
		-2.5	11101.5	12355	14302.5	14522.5	14566	15007.5	11725.5	12278.5	11724	11025.5	11983	10323	11207	10396	12387	10467.5		7699	5552	8064.5	5735.5	7879.5	9850.5	7523.5	6090.5	7165	6269	6272.5	6810.5	5914	4660	7707	9320.5
		-1.5	11078.5	12157.5	14307	12377.5	14537	13831.5	13792.5	11896	12637	10147.5	11074	9885.5	10663.5	9772	12037	8807		9144	6813.5	7895.5	5563	7531	9325.5	6636	6635.5	7532.5	10042.5	7177.5	8972.5	7178	6640	6101.5	4665.5
		-0.5	11686	11095	14342.5	13270	14388.5	14497	12611	11945.5	11203.5	11573.5	10833.5	11941.5	10128.5	11570.5	11382.5	10313		7191.5	9171	8818	6118.5	8272.5	9171.5	3957	6294.5	7733.5	7553.5	6478.5	6298.5	6658.5	5398.5	8638	7198.5
		0.5	310467	3307743	105198	1773024	129354	1318424	163028	1602402	122872	1.30618e+06	111344	1.07195e+06	80578.5	555824	41390	39014		2.74899e+06	2723601	421544	223305	475758	186848	576774	347737	572694	452878	539426	413134	347234	249525	61262.5	46440
		1.5	545258	3.79449e+06	136991	2480344	167804	1712849	208925	2137816	162188	1751180	136872	1.31476e+06	91327	722050	41271.5	38746.5		3349520	3305222	570812	311245	603630	236778	809250	471126	775863	570418	678548	508439	419071	318620	60576	53606.5
		2.5	744414	3.92789e+06	173824	3.01117e+06	209732	2.04279e+06	263506	2494877	204122	2107215	167110	1.55833e+06	111110	859030	42863.5	38361		3.63225e+06	3550219	686447	364900	732358	276338	988165	593398	958406	723058	834698	608649	498910	376992	60229.5	45889
		3.5	933300	3.9435e+06	209214	3358890	250996	2275694	316504	2800713	252109	2386720	199186	1771345	126089	1012815	42329	41029.5		3749232	3.59247e+06	810826	441632	892366	319652	1.12476e+06	668472	1128927	818988	957410	690582	565746	417990	53722.5	49066.5
		4.5	1.11823e+06	3.9928e+06	247589	3565705	297236	2.45886e+06	371366	3.03159e+06	295971	2586976	223447	1.94642e+06	145986	1126845	42951.5	41088		3.67786e+06	3646047	891626	481354	982752	347388	1278843	792976	1240970	924704	1.03996e+06	765096	615438	465064	59991.5	50833.5
		5.5	1265556	4.00722e+06	291064	3739592	335406	2570000	415350	3.18818e+06	337468	2767516	257238	2.10658e+06	163101	1226763	44909.5	41288		3714571	3614701	990672	545872	1092869	387943	1378626	882662	1378897	1.03266e+06	1.14986e+06	826993	668237	517188	55843	50997
		6.5	1431337	4033992	328404	3.83892e+06	366570	2.6604e+06	457008	3.32259e+06	355076	2903680	278808	2218419	180958	1.31096e+06	43918	41624		3.67887e+06	3599733	1.05592e+06	585869	1146370	413404	1.47181e+06	942959	1471373	1.08621e+06	1.19184e+06	898615	717153	556888	59998	50477.5
		7.5	1539707	4076527	355865	3.89359e+06	397500	2.71396e+06	493476	3431865	398392	3030397	305895	2.33713e+06	196210	1390323	45870.5	41345.5		3655307	3.53823e+06	1120905	612211	1.2333e+06	432791	1.58446e+06	971198	1.53792e+06	1.18487e+06	1.24545e+06	942463	747532	581806	57274	54032
		8.5	1655926	4075136	385116	3.91888e+06	425426	2790418	507512	3520287	418506	3.09507e+06	326646	2416629	216430	1467651	43107	43768		3578646	3518870	1193111	638336	1.31425e+06	450604	1.63368e+06	1052219	1619496	1224506	1298994	1.0024e+06	783412	601846	54807.5	42548
		9.5	1734595	4082333	404264	3.94836e+06	454678	2.8078e+06	536270	3548928	441119	3.15311e+06	343014	2474362	227104	1.49274e+06	47347.5	42682.5		3.5369e+06	3.43678e+06	1226524	674330	1.35693e+06	478738	1688801	1112808	1.68634e+06	1.25211e+06	1.32036e+06	1051278	785427	624172	52112.5	46524
		10.5	1.81096e+06	4.08721e+06	422954	3.93501e+06	467065	2832082	559163	3.59424e+06	454103	3204907	349478	2.52913e+06	236034	1.53213e+06	45834.5	43931.5		3555801	3428067	1.25406e+06	696132	1.38606e+06	481466	1.70151e+06	1123247	1710531	1.31332e+06	1.34853e+06	1.03795e+06	844673	650505	53347.5	42893.5
		11.5	1856445	4069684	445839	3921961	484803	2852309	581815	3604587	469272	3.22097e+06	358704	2535416	241765	1559501	44197	45827.5		3.48842e+06	3433263	1308078	700371	1.40723e+06	506933	1.78453e+06	1157482	1.72838e+06	1.32318e+06	1383467	1.11308e+06	855974	677156	56526.5	45330.5
		12.5	1923512	4098587	461388	3965301	503550	2873861	589874	3627485	484172	3.21928e+06	372466	2.57689e+06	251376	1597121	44185.5	43498		3.43626e+06	3395331	1292155	732441	1435342	510564	1815343	1.17653e+06	1.76802e+06	1.32059e+06	1413449	1.12294e+06	855569	683217	55937	42043
		13.5	1.95856e+06	4104233	472160	3.94981e+06	514678	2863324	594286	3616396	492658	3235665	379360	2596908	259398	1.61183e+06	49912.5	46092.5		3456776	3.36704e+06	1.31784e+06	744324	1450494	527008	1.83151e+06	1.204e+06	1.78472e+06	1.37492e+06	1484826	1151889	866868	680602	58036	45200
		14.5	1.98398e+06	4111665	482790	3.94663e+06	517552	2893582	586136	3642821	498686	3241106	388298	2622798	272876	1.62615e+06	46440	47545		3428573	3.29167e+06	1361363	773597	1513641	528222	1877213	1.24612e+06	1854881	1.40084e+06	1.46779e+06	1160717	878534	725978	52288.5	46678.5
		15.5	1.99454e+06	4126449	486250	3961651	527196	2.90574e+06	609464	3.63059e+06	501854	3221841	382984	2647923	269952	1641759	44507	45133.5		3438909	3311862	1380215	776500	1518744	549694	1900915	1253642	1.84726e+06	1402225	1480043	1167671	893676	718244	59739.5	47430.5
		16.5	2014287	4096038	494624	3.95402e+06	522913	2880382	608283	3.6245e+06	513651	3233790	387681	2635159	280131	1626239	45829	45537.5		3370154	3.32202e+06	1419661	763064	1513351	534846	1898859	1.25155e+06	1866510	1.44543e+06	1.47587e+06	1.15595e+06	905412	729016	59034	44187
		17.5	2035322	4.12989e+06	504168	3947401	531174	2.89586e+06	609292	3.5999e+06	505408	3.21823e+06	393472	2.64649e+06	283235	1640127	47572.5	47064		3320421	3309241	1.39512e+06	781706	1547464	545908	1969782	1286569	1.89866e+06	1.43809e+06	1.49508e+06	1181206	913140	718281	54994	48300
		18.5	2.02723e+06	4.10033e+06	505716	3909344	537855	2.8739e+06	607687	3581543	510244	3210346	386566	2662828	281490	1.63785e+06	46019.5	47671.5		3.3646e+06	3306293	1.39267e+06	789271	1558642	552063	1.92396e+06	1.27096e+06	1.9038e+06	1.46902e+06	1.48831e+06	1228109	890222	757686	54022	48219.5
		19.5	2034140	4.1105e+06	509693	3893820	530784	2.87751e+06	614952	3598451	514107	3.21105e+06	387494	2.60953e+06	283992	1648375	44872	46443.5		3.27666e+06	3239145	1417843	789423	1.57779e+06	552820	1925006	1.30968e+06	1.89449e+06	1480714	1535205	1207059	887060	733358	49425	48881.5
		20.5	2067496	4111425	508374	3.90776e+06	531483	2870846	619276	3606705	500914	3215163	398054	2.61318e+06	285330	1655473	46806.5	48112		3304476	3244998	1.41397e+06	812226	1.58368e+06	565690	1.99264e+06	1.31464e+06	1919222	1493213	1520663	1.21318e+06	888719	741202	54776	46254
		21.5	2.054e+06	4125334	508308	3914626	541260	2864563	612298	3613742	509090	3.22712e+06	389544	2616654	295251	1.64306e+06	47182	47904.5		3281945	3.1935e+06	1454580	795714	1.56955e+06	578844	1942860	1.33742e+06	1.93365e+06	1.53438e+06	1529668	1.23444e+06	893280	741745	60426	46637.5
		22.5	2064550	4.09931e+06	521970	3.87602e+06	539030	2.86808e+06	607698	3582879	511606	3196413	396810	2613094	294800	1650305	46651	46875		3243120	3.20937e+06	1423093	803606	1.59029e+06	570247	1981726	1338526	1.92549e+06	1.45168e+06	1510652	1.24532e+06	899532	742634	49017.5	40306.5
		23.5	2.0683e+06	4.10725e+06	516092	3892183	539825	2.85198e+06	603318	3569361	507724	3.20168e+06	397530	2.58226e+06	299449	1638064	48780.5	48485		3.2318e+06	3.15612e+06	1451340	791983	1612577	587060	1946350	1351023	1925625	1490071	1.52114e+06	1218863	925813	746626	53480.5	44052.5
		24.5	2054358	4.09191e+06	518585	3894625	546897	2.85669e+06	596638	3576754	510840	3187541	394330	2586030	292328	1.6433e+06	47260.5	49844.5		3.26112e+06	3166744	1417676	834485	1.61212e+06	592313	1978163	1353849	1.96235e+06	1532766	1539564	1188625	912642	749118	53578.5	43773.5
		25.5	2044972	4090489	517356	3873127	534716	2850676	599162	3545253	511756	3.19228e+06	386122	2.58559e+06	294894	1640174	47549.5	47223.5		3260883	3.1762e+06	1432910	825440	1.60463e+06	593140	2.044e+06	1357133	1957412	1.50123e+06	1.50036e+06	1.23845e+06	912070	749776	56339.5	48158.5
		26.5	2041251	4086536	510615	3.85643e+06	536491	2843800	608412	3.56671e+06	501772	3.16092e+06	386991	2.55635e+06	297091	1626248	47780	49141		3.17235e+06	3.12657e+06	1479642	835778	1630650	608284	2009635	1.37471e+06	1981403	1531038	1.53885e+06	1.22615e+06	919962	774314	56169	39445
		27.5	2059984	4074722	518416	3827962	537260	2.82675e+06	596452	3.52263e+06	499636	3141897	388166	2551062	300756	1630357	50570	51341		3169745	3113905	1473543	828170	1637110	583321	2033109	1384655	1952522	1.52505e+06	1.53006e+06	1214706	908112	727536	52180.5	42542.5
		28.5	2055168	4.06281e+06	511700	3851096	528243	2839839	593089	3.55114e+06	498289	3155940	388842	2.56891e+06	292080	1.63155e+06	48602	48230.5		3.13746e+06	3.14725e+06	1474010	857388	1631413	610577	2026023	1.36816e+06	1967406	1.51583e+06	1540843	1247670	901908	766634	58476.5	46854
		29.5	2045489	4053893	517510	3850965	526302	2.82746e+06	594844	3.51422e+06	511598	3.12559e+06	390444	2.53989e+06	303372	1.62907e+06	46622	50110		3174348	3080850	1.44265e+06	835289	1.66257e+06	607744	2.04314e+06	1.41452e+06	1.97282e+06	1.51709e+06	1.52208e+06	1262072	909484	757446	56121.5	36685.5
		30.5	2.03844e+06	4.05432e+06	522240	3.84833e+06	520574	2.82273e+06	587934	3533202	499658	3.14661e+06	393492	2549859	298563	1.61621e+06	48722.5	49060.5		3080507	3058808	1.46522e+06	837418	1627022	603086	2.01996e+06	1361233	1.96981e+06	1.5508e+06	1533851	1249034	887057	745472	54216.5	45665
		31.5	2.05937e+06	4049421	510530	3.82682e+06	529378	2815695	583876	3536617	495509	3.11222e+06	381518	2550564	297732	1.61084e+06	48143.5	50348.5		3.09093e+06	3095888	1.4836e+06	839954	1648142	602808	2.01317e+06	1.37493e+06	1.95544e+06	1540732	1531430	1250784	905122	748683	49418	36337
		32.5	2.02604e+06	4.04412e+06	516046	3.82316e+06	531521	2811415	589382	3.48574e+06	498354	3126600	375508	2538600	299228	1.62436e+06	50919	50587		3.10244e+06	3.04491e+06	1462433	837928	1627289	610812	2.01598e+06	1381090	1960376	1.52654e+06	1.53466e+06	1221259	900205	747367	53610	45250.5
		33.5	2042383	4.04065e+06	514826	3827568	530182	2816551	596336	3509112	501901	3.122e+06	383499	2527112	295824	1612612	47796	48196.5		3068456	3.02047e+06	1431505	870842	1651386	626220	2.03305e+06	1385349	1959439	1.52089e+06	1496569	1.2439e+06	885500	775172	53255	39624.5
		34.5	2.03797e+06	4033114	510492	3844476	518892	2811616	583322	3496836	499476	3.11129e+06	389135	2527697	293462	1609090	49603	48903.5		3044571	2.99044e+06	1445104	839268	1631057	623082	2015199	1417984	1.97501e+06	1540072	1498119	1.23729e+06	884155	738701	56895.5	45445.5
		35.5	2025159	4049255	504107	3829351	530651	2805831	573713	3.49398e+06	495774	3.09219e+06	390784	2.51374e+06	299117	1.59967e+06	50185.5	49847		3.03467e+06	2.99695e+06	1468210	856450	1.65174e+06	633666	1.97353e+06	1.43799e+06	1949598	1.54014e+06	1495512	1235484	882124	770668	56442	39511
		36.5	2.0235e+06	3994967	510234	3.82267e+06	524356	2.80643e+06	577287	3467127	493880	3089567	378073	2.50336e+06	294660	1612747	48294.5	51657.5		3039305	2.98091e+06	1440657	863100	1648573	624512	2006093	1404462	1936580	1.5251e+06	1.52294e+06	1.24633e+06	868108	754353	55293.5	38923
		37.5	2.03868e+06	4000782	511182	3.80103e+06	517451	2.78428e+06	572936	3481872	493718	3063199	379673	2.51806e+06	299010	1597549	48596.5	53880.5		3.02386e+06	2982990	1.44238e+06	856623	1.65046e+06	613255	2027751	1.43777e+06	1985894	1524609	1.50193e+06	1.25164e+06	881860	753438	58298	48824.5
		38.5	2.03722e+06	4.00111e+06	513624	3.78074e+06	518192	2.79188e+06	575981	3.44399e+06	491979	3.08418e+06	380446	2.4989e+06	301482	1.58886e+06	49026.5	52636.5		2.99648e+06	2.94379e+06	1458430	864493	1675838	628984	2016595	1421985	2009092	1.56894e+06	1.5012e+06	1.25161e+06	882642	751400	53390	40635.5
		39.5	2.02351e+06	3.99122e+06	498112	3790853	514920	2782540	571878	3.45579e+06	485554	3066563	378550	2487733	300900	1.57766e+06	49651	51887		3.01369e+06	2914474	1460279	847535	1.62743e+06	622334	2.00815e+06	1.4337e+06	1941871	1.52638e+06	1470930	1.25959e+06	872188	727460	57590.5	35721.5
		40.5	2038837	3.98294e+06	504980	3.78999e+06	518271	2760894	568998	3457449	488954	3.08586e+06	377748	2482012	295360	1.56937e+06	50853	51400		2958191	2.91407e+06	1459054	846934	1.63952e+06	625935	2039129	1.42849e+06	1.98893e+06	1503936	1.5224e+06	1220525	879856	743718	55154	41683.5
		41.5	2028741	3.9761e+06	497040	3.76525e+06	509072	2.76161e+06	567950	3.42578e+06	490484	3.06072e+06	385659	2466908	296004	1.59483e+06	48988.5	51417.5		2.98543e+06	2.88819e+06	1453469	846073	1.64029e+06	636132	2003619	1410840	1921386	1524739	1.51352e+06	1.24151e+06	879704	740084	56795.5	35680
		42.5	2011432	3954503	492348	3762538	514428	2741727	573360	3.42121e+06	485496	3.05992e+06	380673	2.48261e+06	302836	1576609	46070	52510.5		2914894	2.86844e+06	1.45714e+06	877386	1.65215e+06	627899	2.03884e+06	1.41875e+06	1.95433e+06	1.54189e+06	1475638	1.23137e+06	873940	785370	52678	41559.5
		43.5	2.02316e+06	3997054	499578	3770022	514950	2758546	561842	3.44042e+06	487400	3.04952e+06	376293	2.48381e+06	297708	1580036	51233.5	52502		2.87498e+06	2.88423e+06	1471021	854400	1.6691e+06	619056	1979494	1.44302e+06	1946092	1494195	1467074	1.21895e+06	871112	728682	50323.5	45766
		44.5	2.01243e+06	3984701	497238	3761105	505182	2.76071e+06	567804	3404289	486841	3031389	367818	2.47304e+06	298646	1.58305e+06	48665.5	52144		2901090	2837807	1454469	847662	1.64373e+06	637672	2.08103e+06	1.4289e+06	1966503	1559970	1494722	1232790	877408	744084	58728.5	35385
		45.5	2.01368e+06	3989580	497396	3.76807e+06	507192	2748910	563962	3433176	484660	3018216	375172	2472890	293030	1581710	49649.5	52385.5		2857434	2.8147e+06	1449516	840026	1.6591e+06	629212	2031189	1427838	1.9018e+06	1.53619e+06	1.4522e+06	1209643	855052	752511	48994	38430.5
		46.5	2016946	3961622	493880	3.74901e+06	511093	2742764	561062	3408499	485170	3041007	374370	2.45996e+06	300518	1.58045e+06	49911	52422.5		2.87034e+06	2.82089e+06	1.46202e+06	859726	1679135	628213	2021952	1440868	1909439	1.53339e+06	1.45211e+06	1205232	876115	757687	59104.5	38674
		47.5	2.01603e+06	3.96031e+06	491459	3755664	504894	2.74244e+06	564452	3387593	488702	3012116	370468	2447744	299576	1.55288e+06	49419.5	54050.5		2.87495e+06	2.81325e+06	1.44842e+06	862754	1.66432e+06	633245	2.00503e+06	1444587	1931868	1.51777e+06	1.49886e+06	1.21977e+06	875854	745396	55817	36666
		48.5	1.99112e+06	3949069	482636	3731463	501669	2.71676e+06	554060	3389213	478938	3.00126e+06	372560	2.4413e+06	295632	1.56377e+06	51309	54509.5		2844431	2782130	1446687	855980	1.61171e+06	627848	2022241	1.43427e+06	1.87541e+06	1.52874e+06	1493419	1.20012e+06	879024	728106	54473.5	41356
		49.5	2009640	3963959	492884	3728643	497271	2730790	552690	3373746	478130	2.99995e+06	367471	2.44055e+06	297953	1.5707e+06	48204	53678.5		2887900	2.79373e+06	1452718	852250	1.63637e+06	638015	2.02905e+06	1.43059e+06	1.92537e+06	1.51728e+06	1491764	1.23581e+06	869868	713289	54004	36672
		50.5	2013069	3936580	491059	3730927	496798	2.73341e+06	561272	3388782	475468	2977048	374700	2428616	297374	1.55206e+06	50212	54645		2.84088e+06	2.7958e+06	1456469	853223	1655632	640404	1982984	1449658	1923604	1.49803e+06	1.4437e+06	1.21967e+06	862936	725509	52557	37592.5
		51.5	1997261	3.92564e+06	490190	3.71075e+06	503015	2712610	554432	3.36169e+06	483473	2.98943e+06	366858	2423737	292547	1.55886e+06	50209	52353.5		2.77641e+06	2767512	1.45354e+06	860418	1642005	643992	1.97964e+06	1450607	1.90327e+06	1.45117e+06	1.48661e+06	1.23948e+06	855565	729428	58500.5	37542.5
		52.5	1990113	3.92292e+06	477100	3676965	490861	2.70116e+06	552349	3374173	475552	2.97394e+06	372068	2.41675e+06	291394	1551587	48068	52293		2802201	2.762e+06	1.43269e+06	866024	1658004	655262	1986916	1.44909e+06	1.92721e+06	1505891	1465643	1.21315e+06	826058	737720	51829	36319
		53.5	2007850	3.92204e+06	489308	3705808	496376	2.70267e+06	553112	3.36596e+06	478002	2978641	368680	2394090	286914	1546405	50024.5	53720.5		2.80579e+06	2.7376e+06	1410219	859491	1636190	649339	2.01899e+06	1437645	1.90722e+06	1508034	1436652	1.2112e+06	851788	742428	54769.5	36148.5
		54.5	1999221	3.9297e+06	484616	3.70213e+06	499700	2.70895e+06	550786	3369632	479344	2.96614e+06	370750	2425023	290291	1.54241e+06	52015	56054		2.76661e+06	2752937	1.43715e+06	854636	1617026	643798	2004142	1449182	1.85626e+06	1.4883e+06	1454077	1214191	854033	723074	59429	42111
		55.5	1995869	3.90753e+06	481828	3.67557e+06	484192	2.69471e+06	553475	3.35871e+06	472242	2961965	365992	2.40834e+06	291449	1.53631e+06	48424.5	54721.5		2764200	2663374	1.41856e+06	858014	1613795	623634	1994273	1445035	1901303	1509171	1459164	1.18349e+06	843757	709562	58698.5	38466
		56.5	1.99402e+06	3887782	484901	3.65477e+06	488934	2.67305e+06	546533	3.33606e+06	475404	2.93559e+06	367341	2402671	287869	1532521	49414.5	53972.5		2699466	2.72382e+06	1434085	857552	1.59546e+06	638978	1.99348e+06	1432434	1.87814e+06	1513636	1.44056e+06	1.18812e+06	853120	726912	52866	37553.5
		57.5	1.98709e+06	3908638	476156	3.6614e+06	489666	2.66492e+06	548474	3.33875e+06	474558	2.91275e+06	360482	2401955	289324	1.53122e+06	50724.5	54669		2738321	2.68727e+06	1.4311e+06	845455	1.6366e+06	636805	1985177	1457819	1.89032e+06	1516173	1.43844e+06	1202354	821108	706452	56049.5	35054
		58.5	1988105	3907158	475478	3.63232e+06	488418	2.67178e+06	542082	3.33205e+06	477738	2921570	367238	2391365	284038	1.55634e+06	52287	57588		2.70774e+06	2.61026e+06	1.40809e+06	840534	1614239	646734	1970519	1439049	1882406	1.50194e+06	1.46485e+06	1184838	815292	707552	57254	36831
		59.5	1.98221e+06	3873662	474110	3.66247e+06	483212	2661009	547610	3.31674e+06	470104	2913991	360096	2378924	292166	1.52959e+06	51236	55723		2690153	2649696	1.40777e+06	852056	1593877	633088	1.97181e+06	1.41763e+06	1875620	1472320	1.45115e+06	1.14881e+06	831202	717228	53787.5	39750
		60.5	2000466	3889726	476957	3.66001e+06	479338	2.66798e+06	549504	3.33761e+06	476348	2.92567e+06	362124	2.38788e+06	290426	1518497	48985	58037.5		2650561	2619433	1380145	859328	1596284	635222	1.98595e+06	1.47554e+06	1.84384e+06	1.47909e+06	1.41802e+06	1.1927e+06	807515	699208	52036.5	39256.5
		61.5	2000754	3889806	476586	3651130	482922	2665379	545706	3301716	469574	2.92048e+06	371639	2.38086e+06	284786	1.52694e+06	50590	58983		2612710	2609522	1.40978e+06	841520	1.63833e+06	650872	1.98217e+06	1456688	1855558	1507433	1430505	1188895	817712	708494	60446	34515.5
		62.5	1994846	3.84381e+06	474863	3.63102e+06	476214	2.64582e+06	546294	3312300	467158	2886984	359186	2.38111e+06	285401	1.50592e+06	46876	55837.5		2.63101e+06	2.59451e+06	1385042	853274	1620039	640423	1971914	1473855	1871127	1461969	1.40774e+06	1184735	818197	690269	51254.5	38850.5
		63.5	1.98581e+06	3.84085e+06	473158	3604093	485516	2.65297e+06	539902	3296129	475216	2.8865e+06	363818	2369471	283831	1.51808e+06	49926	58053		2.61042e+06	2587687	1398762	828511	1609558	646908	1.9871e+06	1439192	1850417	1.43872e+06	1415446	1.16046e+06	805504	689104	57263.5	37390
		64.5	1981497	3864256	469598	3617159	478986	2.65324e+06	547196	3.29093e+06	471710	2.89518e+06	365967	2377856	289186	1511740	51941	57713		2.62462e+06	2.59799e+06	1388624	824692	1642932	640370	1988279	1.43007e+06	1837244	1.48958e+06	1383589	1.17756e+06	814454	714700	49610.5	32284
		65.5	1.97427e+06	3829758	475305	3616177	474826	2.6377e+06	544263	3.27776e+06	471676	2881261	360910	2.37307e+06	288698	1.50311e+06	52901.5	57489.5		2.59548e+06	2.5196e+06	1.43805e+06	821716	1.59789e+06	631140	1933917	1439212	1835011	1.4712e+06	1384458	1178913	830046	694858	49248.5	35023
		66.5	1978305	3818263	474606	3.61413e+06	477306	2629092	538723	3264991	463930	2861339	360769	2.3333e+06	280312	1.4929e+06	52634	58636		2573496	2.55359e+06	1372575	835540	1602395	645373	1.94082e+06	1396982	1813006	1.46686e+06	1372582	1180793	814244	702214	48407.5	34159
		67.5	1980973	3822989	479344	3596435	473208	2.62191e+06	539862	3.27319e+06	464106	2891500	358384	2369541	294300	1.50515e+06	50620.5	57062.5		2.59193e+06	2534958	1386449	865513	1.61787e+06	647737	1.95252e+06	1.44862e+06	1.8175e+06	1.44281e+06	1.42849e+06	1157841	810610	696228	54996	38918
		68.5	1960425	3.81829e+06	473091	3.60329e+06	475038	2628173	539766	3279937	468805	2857451	361364	2.34851e+06	285002	1496978	51183	55495.5		2540099	2.53277e+06	1382547	833587	1601735	646066	1941750	1.44167e+06	1.80894e+06	1447265	1394125	1.14771e+06	808121	682045	43114.5	34894.5
		69.5	1970245	3823167	476917	3.58272e+06	472401	2.61492e+06	533044	3255940	461288	2848791	356396	2350983	281690	1.48789e+06	51826	55469		2.56017e+06	2488974	1381330	834564	1584074	629430	1.92277e+06	1440520	1794600	1427967	1.35734e+06	1153964	783602	693128	54376.5	36492
		70.5	1.98431e+06	3.81103e+06	472722	3579107	476150	2.60095e+06	547268	3264030	463744	2836618	360442	2.32774e+06	285012	1478686	50396	56938		2543673	2475905	1376036	817144	1599143	636332	1.93428e+06	1.43047e+06	1773476	1.4395e+06	1377433	1152153	801122	667724	51090.5	35580
		71.5	1960969	3.80622e+06	466624	3584197	465072	2622689	542250	3243106	458004	2817366	360449	2.32152e+06	282265	1473337	52204	57933		2.47221e+06	2498740	1.38998e+06	844242	1590083	635545	1955782	1.43036e+06	1.80289e+06	1437766	1348919	1145636	780646	693286	50609.5	32704.5
		72.5	1963770	3779305	460395	3.5563e+06	470226	2599082	538396	3232198	464940	2.82314e+06	357898	2312664	278830	1.48638e+06	48700.5	58366		2467918	2.47955e+06	1373388	836524	1568217	626528	1.9548e+06	1.4115e+06	1791468	1436339	1.39454e+06	1160554	787752	683924	52617.5	32520.5
		73.5	1964991	3.78266e+06	460274	3549145	467938	2599298	533441	3.22571e+06	463415	2.82375e+06	358741	2295567	283376	1.47715e+06	50144.5	57104		2.48515e+06	2445355	1.35207e+06	821356	1604193	630173	1966465	1410225	1799135	1.40844e+06	1.36671e+06	1.14043e+06	787574	678048	48179	30477.5
		74.5	1.96073e+06	3793195	460202	3557641	464196	2597327	535894	3.2072e+06	457134	2.81625e+06	349877	2304768	282226	1466336	54120.5	59753		2.45691e+06	2.47238e+06	1.35261e+06	827798	1.56977e+06	643588	1937544	1448633	1803844	1395491	1338350	1137118	761890	696456	54270.5	30332.5
		75.5	1942555	3.76635e+06	464674	3527504	469928	2.58438e+06	535952	3209476	459438	2.77454e+06	350876	2291932	277774	1460284	52142	56888.5		2416575	2457678	1.35692e+06	808748	1569451	632266	1.90936e+06	1.44134e+06	1791669	1400016	1.34886e+06	1.14055e+06	780600	661960	50984.5	36548
		76.5	1962399	3.80437e+06	470208	3511183	465810	2576480	532573	3.23014e+06	467486	2.78639e+06	355046	2292071	281582	1462797	52556.5	56785		2443511	2422918	1371602	822876	1558894	637956	1882306	1.366e+06	1.75814e+06	1430882	1.35635e+06	1151459	766974	663677	52199.5	37048
		77.5	1.95918e+06	3775208	459599	3494705	464186	2.56908e+06	532600	3182314	457463	2787728	353084	2287274	280244	1.45502e+06	50615.5	58722		2.47358e+06	2385622	1.36177e+06	795065	1.5378e+06	633110	1891825	1416821	1773779	1415654	1.35805e+06	1132944	782149	675281	54453.5	33805
		78.5	1935697	3743844	462570	3.51505e+06	464302	2.56438e+06	531306	3.18283e+06	461074	2.76509e+06	350580	2257132	281442	1445770	52393	58984		2441826	2400067	1310246	826736	1568360	643900	1912129	1392655	1770210	1.37626e+06	1.35341e+06	1.13971e+06	761646	667911	56656.5	33994.5
		79.5	1.95853e+06	3.75052e+06	454524	3480286	459625	2.56598e+06	530100	3190110	462274	2.75973e+06	348407	2288766	273544	1.45583e+06	51439	59849.5		2438088	2.40903e+06	1.37989e+06	811038	1.52881e+06	636634	1.89188e+06	1374816	1742314	1394799	1.33172e+06	1.13324e+06	778026	657381	50998.5	33084
		80.5	1.95149e+06	3738240	462486	3485606	460252	2566051	533301	3.16859e+06	452056	2743934	356356	2.27272e+06	281467	1464521	53076.5	56554		2.39064e+06	2348881	1.31054e+06	823976	1.53267e+06	624043	1886336	1.43089e+06	1755849	1405129	1.3206e+06	1.13382e+06	720484	665900	52200.5	31212.5
		81.5	1945982	3.72473e+06	452439	3.50911e+06	453942	2.55886e+06	530966	3184935	458818	2.74415e+06	353843	2270497	277604	1466455	52722	57951		2403250	2330491	1315336	821590	1.51701e+06	625120	1.90095e+06	1396980	1.76132e+06	1399967	1.34382e+06	1124872	755144	649878	44600.5	33815.5
		82.5	1.95094e+06	3723750	456926	3.47378e+06	462407	2535041	535257	3164001	453992	2749283	350224	2244260	280450	1.44957e+06	51295.5	57727		2.38338e+06	2.33938e+06	1.34416e+06	818850	1531412	623780	1857364	1.4059e+06	1.72902e+06	1367053	1.30005e+06	1.11706e+06	744226	657152	50375	37234
		83.5	1.95026e+06	3.72093e+06	448605	3480225	446588	2.54828e+06	525230	3.16407e+06	459459	2.7517e+06	351032	2227802	276850	1.455e+06	52876.5	60018.5		2328532	2.30035e+06	1.32429e+06	816502	1.50567e+06	631064	1859732	1393809	1.75957e+06	1382595	1.33396e+06	1103153	728030	656560	45506.5	32715
		84.5	1939235	3731942	456392	3.48364e+06	450533	2531482	517472	3170100	460370	2.74095e+06	351916	2241562	276862	1445368	49589.5	59117		2328151	2322555	1345090	821149	1.4928e+06	625520	1.88907e+06	1.39992e+06	1737003	1392355	1296261	1079616	746438	648432	44537.5	37602.5
		85.5	1.93394e+06	3.75177e+06	451937	3.4802e+06	463756	2546806	515230	3155660	462476	2.70859e+06	348832	2.23365e+06	272946	1.43123e+06	53319.5	62277		2298742	2275016	1.31721e+06	826607	1517650	623932	1870489	1.39395e+06	1659372	1370836	1279552	1.08736e+06	737974	635037	52198.5	34313
		86.5	1.93131e+06	3718349	454881	3.4481e+06	459676	2.52391e+06	523176	3165955	448078	2.73144e+06	355314	2.21791e+06	276040	1.42904e+06	52883.5	62173.5		2320535	2.25967e+06	1.28504e+06	780679	1.50462e+06	616806	1843784	1359958	1.716e+06	1.37183e+06	1.30389e+06	1082622	712454	626738	48610.5	31433.5
		87.5	1931701	3.69442e+06	450958	3462811	456379	2535692	529402	3.15123e+06	455120	2709073	349600	2.20372e+06	273662	1438250	52863	62106		2.29156e+06	2.24141e+06	1307014	786784	1479567	625317	1.84176e+06	1416550	1.6918e+06	1.36261e+06	1.30744e+06	1.08789e+06	742451	632920	51108	30847.5
		88.5	1926417	3679000	451983	3424764	458934	2.48828e+06	515986	3144979	453135	2.69582e+06	345564	2207286	273405	1.41539e+06	53761	62351		2280535	2285104	1309390	808290	1.48518e+06	608403	1.85022e+06	1388615	1.6967e+06	1345470	1269871	1067442	723360	631174	53294	26645.5
		89.5	1.93806e+06	3.68093e+06	456540	3426692	445148	2.50285e+06	520951	3138223	459338	2.67274e+06	341688	2201986	277361	1.4116e+06	50341	61225		2.24376e+06	2.23482e+06	1.28215e+06	789320	1.45995e+06	617040	1898121	1385678	1.65906e+06	1330641	1.2846e+06	1055733	748728	616750	51283	29200.5
		90.5	1.93282e+06	3694836	448936	3429849	444262	2504717	518524	3129170	455362	2.69017e+06	348425	2.21739e+06	273789	1416250	51219.5	64398		2.24833e+06	2.20579e+06	1261127	805018	1468652	628806	1.84525e+06	1406324	1677548	1.33733e+06	1272049	1.08181e+06	714868	641386	46605	29243

## Sheet: Fig. 6d raw
	FAM													FAM
	7363	9312	6981	8560	7659	7810	7059	8264	8487	9688	7887	7510		7214	6838	6462	7439	7890	6460	6761	8265	9616	8339	7738	7289
	8477	7481	8088	9919	6791	8621	8085	9079	8010	8464	8769	7702		6786	6099	7243	6863	7318	7546	6864	8692	7472	7702	7776	8387
	7557	6948	7098	7324	7172	8906	7622	6793	8151	10864	9282	7771		6941	7016	7694	6713	7693	8751	8676	7694	7696	8751	8299	6940
	7811	8185	7729	7044	6968	9239	7498	8178	8931	10372	9160	6510		7872	6736	6962	7493	7795	7492	7493	7644	8627	9382	8933	7722
	7944	6862	8392	7776	8618	8157	7079	9234	6386	11076	9155	7307		6767	7918	7460	5691	7151	5459	6613	8075	9843	6998	8230	7383
	8045	8655	7497	8887	8652	9577	7260	8804	7414	9573	9652	6253		5866	6175	6946	7872	8026	6792	9417	6637	6484	8104	8724	8107
	155658	1940125	1288617	41749	205065	198370	124537	31728	27992	148829	1159923	23161		183458	1703847	1201775	38348	239838	205793	113352	33431	28813	115692	1316179	20523
	276126	2167754	1761699	51840	396820	363684	213879	37187	30282	187875	1431401	21750		290054	1956805	1663402	53112	460279	377296	196585	40922	31961	162600	1539742	23220
	387759	2084480	2019289	67402	598768	540262	305838	44038	30774	233121	1648526	23629		381391	1953204	1892674	73667	667876	535762	312025	46061	28261	201348	1726866	24215
	487036	2136566	2152618	81064	828256	742901	408955	53245	35790	278483	1779127	25316		477475	1962949	1966704	88086	929883	706399	390804	48097	31990	235997	1896190	23975
	581213	2089328	2229043	104482	1024984	943138	523191	54161	38522	310628	1878037	25277		558426	1967331	2044118	112793	1113608	855217	490156	56891	31920	264469	1952697	20189
	664927	2068501	2251409	120321	1199572	1112786	607276	58432	36710	354481	1907802	25168		632917	2005551	2073063	124371	1302478	1026354	572308	56896	33916	294141	2000631	25314
	735720	2086672	2241133	134654	1329079	1241901	689452	63015	34814	383726	1988710	24768		696068	2023517	2109309	140854	1462324	1117662	637296	61719	35319	316735	2032718	22462
	768578	2105713	2279564	148091	1487869	1356726	757763	63262	35099	413441	1973284	27118		745604	2041510	2082490	163718	1558586	1201900	703015	63231	33586	329470	2037448	25550
	819705	2138899	2283578	171495	1597915	1458308	823000	69308	36597	424830	2001667	25975		781500	2027703	2120413	171898	1673048	1298716	737490	66612	35081	343792	2043080	26205
	863573	2153902	2290512	185010	1647242	1525692	855212	71807	36391	450203	2003462	25066		807411	2034492	2127414	179244	1714574	1343559	782138	72136	34857	366400	2063807	25509
	895213	2120681	2314754	191482	1730645	1581530	880508	71737	36385	467766	1998597	23878		810935	2055981	2128421	188865	1734514	1381551	766589	68093	34122	373473	2058199	27244
	888495	2139421	2300422	196794	1742924	1621404	912798	73861	39612	460318	1988178	24787		855729	2066780	2137468	209414	1778067	1397021	812794	72007	34603	376775	2024576	25089
	932879	2150740	2292730	204064	1780693	1637123	919231	70618	35678	477752	2036485	25447		864774	2078600	2129293	206949	1795605	1399127	805298	68380	37863	384612	2067810	25373
	933021	2129484	2305088	217476	1777896	1660435	920648	75810	36389	475731	2030718	27538		859068	2075117	2132618	208077	1775897	1412241	819428	69299	38327	383515	2050087	25355
	943836	2130766	2305054	221845	1804536	1648668	937779	75060	38695	487922	2010516	25412		866909	2084570	2134595	212958	1800346	1428562	826771	70161	34429	386096	2075331	25414
	960590	2151787	2303094	213774	1803107	1661110	953936	73198	40006	490180	2023183	26692		881347	2051387	2124738	208098	1817149	1433312	822841	73819	37589	388503	2068147	26389
	952784	2136254	2306851	230401	1801666	1647956	932564	72379	37355	474551	2012470	25901		881662	2083698	2142492	210874	1766405	1405316	803802	68939	36352	393724	2058174	26422
	941509	2131120	2294344	220887	1808039	1641760	925561	76237	37318	483899	2026619	26082		895047	2066385	2140128	225693	1765972	1398852	796410	71970	36914	396431	2047990	24120
	948499	2157631	2304484	227002	1800946	1655764	935163	75723	39826	489981	2010984	26242		891911	2066380	2115276	220600	1750868	1391179	808230	71162	36183	390835	2065664	27975
	962392	2145825	2301224	227065	1760643	1622151	909526	74682	40949	490791	1996821	26919		878945	2080257	2143062	221633	1741366	1394508	783984	67897	37810	389469	2093657	24923
	954630	2114223	2292976	221445	1721453	1595094	906358	73254	40734	480206	2010780	26897		883426	2062259	2135577	212359	1724480	1353452	777058	65196	35270	388300	2069818	29091
	950044	2119648	2302018	221253	1726300	1573611	905952	69383	37249	482386	1992325	27651		869653	2053791	2105942	214717	1712028	1358661	767819	71527	37371	384910	2026461	27271
	961096	2121783	2296014	216705	1712164	1554125	877231	67708	39388	477481	1995393	27397		870726	2066483	2121648	205574	1713692	1321593	769860	66826	36845	386099	2057688	27161
	950989	2124861	2302433	219459	1722409	1547998	872600	69674	39569	484551	1986236	25661		882541	2038819	2131397	220991	1668543	1343186	742799	66571	36873	382096	2053551	29471
	960029	2115718	2293996	213632	1699222	1526298	867281	64050	38105	473803	2009556	28769		865623	2053769	2125356	208943	1672688	1335291	739179	61329	37624	371528	2064534	27772
	955426	2134868	2268870	214854	1682646	1506642	855914	65883	36567	477387	1971438	27307		883904	2042151	2130652	207590	1677767	1273040	720797	64059	35401	386941	2039268	26455
	968992	2109858	2273698	211454	1663050	1499389	825924	67366	37513	475649	1972729	31223		873136	2040889	2095812	206636	1646908	1279430	717871	59972	35728	370063	2063000	28855
	945225	2093340	2293051	212327	1637853	1462736	802456	68060	40348	475862	1973019	28219		878332	2006175	2107984	201043	1601502	1266148	695710	64081	34491	374764	2025407	27832
	958449	2105676	2273454	212652	1653915	1446022	781232	63279	38148	463186	2003291	25048		895594	2039266	2104162	200499	1620436	1260392	689216	62380	36902	375240	2036522	26647
	956446	2124564	2258360	210133	1603782	1432362	794117	68232	34950	470979	1973054	27975		874833	2051128	2074389	201019	1598214	1223092	679604	57143	36086	379951	2036047	28201
	927494	2107338	2247528	204422	1614477	1407905	767421	61356	36097	450327	1979072	26795		880653	2018327	2123066	197921	1572255	1213808	650440	57723	36139	377308	2014187	29560
	966824	2112212	2267836	194597	1590434	1390752	750116	60925	38977	455190	1956386	26388		864231	2045981	2078194	187314	1565992	1205637	652900	58427	37956	369687	2009260	30680
	953011	2107330	2264576	201214	1610234	1384258	733305	60427	38912	454362	1925659	27169		870685	2017283	2053449	186192	1529550	1167532	633198	52092	36130	370398	2023668	29078
	928994	2099350	2244551	199067	1559049	1353611	720019	63593	35864	453004	1933015	28714		867724	2004522	2087988	185843	1545856	1156275	614944	52647	37223	357174	2003486	27408
	945783	2097135	2253546	191167	1541155	1319203	706013	59552	36577	449086	1928483	29038		853035	1980228	2076607	176964	1505607	1145424	601065	56214	36482	364125	1998244	27581
	945154	2090800	2245748	193305	1534822	1318633	693972	55497	39030	440786	1930566	28508		865049	1983807	2075568	182370	1495029	1123187	605582	55069	36789	360977	2006264	27964
	947016	2062023	2235472	191938	1510351	1288430	678326	59490	38368	442675	1923749	27032		867001	1991945	2070728	175237	1482681	1127861	589180	53422	34550	357414	2013411	27256
	932235	2084756	2250320	187072	1497361	1274835	659757	58004	36752	441518	1921937	26062		858863	1977904	2079106	178997	1469342	1105779	581552	49027	34970	364983	2009235	26981
	932516	2073004	2225236	184409	1474858	1249684	654880	58033	38567	444664	1898582	30090		866972	2004364	2076907	169338	1453780	1085512	556388	50691	35698	354866	1971054	26087
	915007	2047578	2221416	184847	1458436	1231225	629324	53045	38174	444302	1889256	25909		846303	1958773	2039015	168250	1423862	1065898	543584	54523	34425	365791	1975260	26504
	926000	2061818	2252686	175962	1469994	1219430	633152	55276	38860	446296	1927829	27394		852526	2009740	2059163	176280	1421150	1052922	543449	52064	36694	361321	1963084	28309
	931030	2078951	2247466	180035	1434490	1207970	621268	54037	39265	431920	1928847	28094		847657	2004036	2051106	170293	1388014	1054321	520591	46997	38239	355296	1981884	27240
	899361	2031965	2224591	171457	1417284	1181019	594447	51870	34786	430062	1913468	30280		846657	1990606	2046407	159739	1385462	1013932	512418	47558	33697	357064	1976474	27297
	907372	2045085	2187361	175720	1408629	1172348	596951	53703	36057	438208	1883691	25885		854723	1987442	2038043	162981	1386767	992492	518853	47044	36578	345339	1965441	28189
	906366	2040557	2188902	181012	1398943	1132711	580006	53985	37645	440589	1884931	27714		859875	1959838	2005694	162896	1363818	1006790	492348	47022	35097	347863	1910385	26492
	909117	2055078	2201436	170811	1374519	1129058	566838	47603	37943	432770	1904639	27911		865594	1979691	2052830	160791	1319021	991745	482406	46953	35849	348836	1959924	28534
	932396	2043175	2183963	172811	1356909	1111124	560801	51530	38764	438726	1873725	28959		855331	1962364	2063652	163453	1341058	971450	471534	46923	34275	342590	1942709	29415
	914751	2044392	2179240	169951	1347471	1117516	536277	49427	39292	441735	1894289	28794		848308	1969552	2038062	154843	1341263	947187	462432	45384	37033	346141	1934252	26940
	903235	2036844	2191472	167552	1345868	1081945	532969	49460	38344	432379	1853633	25868		847094	1955462	2045206	158618	1307148	927560	458875	46429	35043	355402	1953494	27776
	907536	2040000	2179929	159844	1306805	1050572	523687	48687	38012	428967	1882132	26726		840258	1987393	2003661	154530	1287054	931770	456990	49497	33591	352851	1934861	26650
	900036	2052537	2191232	160402	1304929	1033950	497938	49811	38245	431102	1875517	28202		834901	1960429	2035265	151518	1292676	915156	430638	48629	31478	348991	1920974	29415
	902719	2023886	2185157	157983	1312031	1021819	488181	43757	36013	428855	1857598	30712		839090	1962031	2034753	144447	1263011	885190	424919	46802	36143	345542	1915200	30489
	895876	2032110	2177772	153114	1282528	1018877	488413	46285	35588	424542	1850944	28550		866736	1944364	2036748	146714	1269296	892562	416858	42380	38656	338073	1938203	26687
	900183	2014355	2167732	158459	1282036	1013543	469696	44184	36995	423819	1880038	28241		817417	1947334	2000820	144443	1249730	867615	400944	44467	35038	343049	1944740	30087
	903482	2001737	2200554	153390	1262945	995480	462526	47204	36977	419766	1857987	28934		847572	1952722	2010830	144384	1243411	851397	407393	41834	33475	342649	1942717	29542
	904705	1995356	2191104	152691	1249098	974647	454448	43688	34940	425010	1845161	26962		835128	1936866	2016946	142073	1220444	830447	385580	42813	35227	344731	1922110	28652
	915140	2015882	2189357	153957	1235638	952107	446837	43725	38281	423354	1845953	28827		838721	1946687	1988040	136564	1210978	836162	374620	41372	34158	339900	1928954	30301
	890585	2004330	2170330	156753	1199968	954192	431695	46398	39957	416219	1835826	26831		846752	1936416	1986841	139305	1197630	822680	367110	44156	33021	326657	1930563	26146
	904637	2034859	2161920	147703	1209428	937242	423576	44383	35764	415372	1852948	26714		829297	1917807	2018319	143118	1181653	807622	362060	42030	35589	333481	1911739	28721
	907695	1998684	2153057	147542	1206871	916381	411147	47295	35054	420131	1828306	27549		818346	1935924	1979146	138291	1199496	806573	352235	42459	35975	330411	1904001	27539
	901231	1985568	2179647	154344	1190698	893830	399243	42554	34825	418927	1846421	28702		826169	1934788	1969393	135296	1177297	786872	348598	42078	30002	331562	1897094	29546
	896382	1977357	2153032	146181	1170619	896868	385448	41173	35337	414737	1847122	24606		832069	1930538	1982608	133718	1138510	766593	342812	41838	33571	333000	1913362	28512
	888292	1981102	2165636	146420	1158347	866761	382645	42094	35197	414379	1811532	27677		827539	1916285	1959698	132266	1124998	758573	329137	39471	36622	331141	1901335	28364
	875422	1990212	2153998	143262	1155112	852386	384624	46092	39048	418551	1828307	28893		827366	1908802	1963643	138061	1127276	750361	321506	41022	36544	326505	1884231	24856
	883536	2002136	2164470	144703	1123771	863270	369460	41368	37020	418642	1817137	28654		836356	1947894	1973867	126870	1105073	738574	309084	38394	33130	330807	1902387	28574
	895693	1972922	2183781	137106	1097420	819379	357051	41188	34983	414709	1836710	27631		816616	1880929	1972359	133568	1103574	735870	305048	39286	32649	327651	1888534	30560
	900671	1966106	2132826	140105	1082843	818098	349811	42647	32431	408764	1834941	25911		810015	1887185	1958438	126465	1070214	700081	291039	41373	36020	322521	1876414	28982
	883151	1970622	2126967	137991	1084590	818124	332356	42110	37196	401897	1809163	29831		822372	1881890	1950598	127288	1062296	690774	283184	39082	34035	317173	1866357	26138
	875629	1974182	2112577	142999	1089755	804414	337234	41400	36759	409107	1810841	28473		826272	1903111	1982981	128533	1056327	703824	283850	41691	32784	328528	1885568	27848
	909825	1981700	2133312	135616	1073114	779740	338341	44498	33172	409172	1820185	27512		819689	1912634	1964165	132144	1046052	672162	272589	36640	34469	325336	1858064	26972
	885470	1976598	2126375	136142	1088447	707562	324053	40825	36412	417297	1796740	28032		805502	1905566	1956676	125043	1038598	688346	268647	39099	35688	331096	1869737	30208
	871715	1972376	2129797	132318	1053747	709138	315730	39383	32483	403792	1787995	27764		815792	1886060	1977388	126946	1003294	669231	268842	37424	31383	331056	1864288	26216
	874733	1963794	2117815	133736	1021412	697424	301591	40944	36511	396399	1795731	29283		814773	1873557	1930860	123303	1016596	648004	259003	39000	36715	329719	1842622	26447
	880152	1971210	2121582	134999	1026664	690309	298704	42452	32545	408914	1799461	28214		804369	1867080	1932107	118884	1006948	644807	246730	36856	31595	317826	1834229	28127
	883696	1975845	2113830	133229	993928	678200	295209	40774	37166	409250	1802777	30192		802068	1876528	1955461	125272	982620	614502	240927	37008	32472	325446	1824308	29884
	892445	1937574	2126040	130061	982726	666562	273486	40829	32988	396950	1777907	28077		815154	1898578	1938275	122080	969940	614770	245179	37507	32358	320767	1847891	26388
	872437	1949453	2126122	127626	985669	676377	274509	41980	36080	393211	1790718	27945		807732	1865858	1942504	122515	970626	603176	230294	35286	34056	317031	1843644	27557
	880916	1951137	2110376	128392	949493	644181	273510	41448	37796	396795	1781661	29662		813202	1890259	1959755	122317	964365	612237	234347	38473	32598	314990	1831849	28575
	883327	1955433	2115726	131225	961825	628352	261821	40534	37500	405709	1783968	30051		820413	1874586	1934354	114800	945223	604233	220651	39414	31666	316481	1828953	27877
	865456	1957616	2108867	130440	956117	638470	254298	46196	38614	402294	1771991	28543		801645	1854685	1927768	115215	923940	580038	217045	38126	34651	312545	1809634	27618
	877225	1943322	2110521	123282	932634	609716	257399	40807	36316	399824	1777892	30181		804396	1860009	1925539	116315	931351	562196	213516	35983	31341	310573	1817376	29184
	878740	1939272	2092254	122611	935605	607508	238573	38257	36469	397692	1763674	27569		804783	1871100	1934427	116418	913658	551128	210750	35911	34206	315492	1804324	26161
	855271	1916963	2078711	121007	919102	594140	238425	37646	38337	392560	1751585	31206		790618	1873495	1915106	118427	899039	538364	206983	38857	31581	321594	1792540	28501
	861921	1920052	2095438	128316	900039	588578	232146	41851	36339	406924	1758574	30806		792883	1872398	1900664	118871	909118	537316	195104	36001	30334	318117	1790778	28433
	874675	1939855	2097983	123449	893038	580031	224271	41177	32246	398364	1763970	28754		793234	1863950	1915303	115404	887974	530189	199163	35330	30752	323372	1806587	25732
	859202	1934464	2100041	121181	881818	559053	227873	40814	33208	394679	1754441	26842		795867	1823394	1910207	114876	864657	505424	190942	36713	32498	315920	1794820	28980
	872060	1906780	2080517	128025	872993	556232	222579	41151	32624	397528	1745675	26113		810797	1827998	1904390	110109	869509	501046	192465	34144	30207	317076	1797601	27264
	853365	1926562	2076327	123228	857230	532821	210475	37366	33634	400666	1750315	27661		785222	1827610	1909507	111460	856124	508060	185689	37264	32141	319124	1774847	30532
	865860	1910189	2077206	118952	858820	539387	212682	38571	32517	391401	1752880	28357		805053	1836258	1891128	110531	829868	493657	181495	35406	33342	307126	1769593	26984
	874082	1953395	2061784	124862	854870	513516	210843	38385	34206	391786	1726981	28010		788408	1820185	1899734	117966	838411	481326	178617	33571	32714	312886	1763537	27155
	844898	1905212	2076449	123012	819788	509343	204192	40571	35203	392631	1741620	29903		807708	1822625	1886041	113433	809192	461676	162340	39015	31584	316836	1779237	27602
	Cy5													Cy5
	3580	1790	2148	3579	1790	1790	3580	2864	1790	6086	5370	3580		4296	3580	3222	2506	3580	3938	3222	1432	5728	1790	5370	3580
	3940	7878	3223	3581	1432	1790	3223	3223	2149	2865	3939	3939		3223	2507	2865	2507	4655	3939	2507	4297	4655	2865	5013	1432
	3223	2864	3580	3222	2865	5371	2864	2507	2506	3222	3581	2148		3939	2865	2865	3939	3939	716	3223	1432	2865	2148	7162	3581
	3942	4301	5375	4301	2867	2150	3584	3584	3942	3942	5018	2509		4302	2151	2509	4660	5377	2868	3584	1792	2868	3226	2867	2867
	3588	2870	2512	1794	5024	2871	4306	3948	4665	4306	5742	4307		2513	2872	4308	1795	3590	2512	718	2154	1436	3589	3589	4307
	3594	1078	4312	3594	1797	3594	2516	5032	2875	2516	4313	2157		4314	1078	3595	2157	2876	3595	4314	2516	3235	4314	3235	2876
	1110093	1363122	824725	359318	315074	289966	182217	57437	32973	376595	137237	23405		1307029	1321132	831715	402316	339153	280968	144737	54978	29796	300807	158908	27662
	1663180	1748879	1134901	549392	472063	444909	247584	65792	44215	531761	185037	15921		1590614	1664591	1194007	585052	494423	396379	207726	72187	32909	398464	200988	23704
	1756828	1863584	1414036	731306	629866	569535	332917	78886	38735	634796	199747	28434		1673783	1759184	1398493	745389	673403	500945	291146	67893	25238	442588	232115	27367
	1797823	1948570	1625906	839995	722320	661989	400629	83830	45471	730154	249784	31622		1626878	1755357	1543263	906398	759236	607054	336561	85293	36955	538385	285715	31621
	1810137	1894761	1741842	987837	788047	726923	447157	96127	45580	809884	262114	21013		1620297	1737579	1643824	981947	847516	641250	405728	90118	38467	561015	330189	27422
	1801325	1896188	1777876	1093467	899091	807986	468015	103728	39568	856133	298787	29237		1688003	1820026	1696885	1098407	930704	742248	418396	101639	38514	627662	352664	24601
	1788026	1876203	1858413	1118646	973427	910875	538063	94215	43349	941699	291298	23290		1593445	1749794	1744327	1148605	992578	787465	453355	98914	39060	659814	372685	26873
	1742143	1850956	1920632	1227954	1092692	932652	540566	111620	41506	972348	356091	27556		1622047	1748221	1799046	1203894	1102642	834093	504345	100564	36501	671089	384046	23258
	1706266	1799029	1898740	1273949	1111860	996678	601263	116303	39132	1018848	346124	30879		1596085	1733584	1728821	1259030	1097984	873460	514677	109175	38421	723669	427688	26926
	1709714	1788840	1844193	1308363	1132906	1019674	630390	112754	37231	1037779	351263	24347		1564705	1722332	1756655	1333727	1160381	883669	541538	105294	32587	771043	417194	26852
	1721361	1778048	1912408	1351584	1166914	1066792	622478	116420	42623	1055877	375101	26870		1531090	1733481	1766032	1319948	1174278	949437	570547	107857	33322	774784	429256	23644
	1736335	1797125	1899122	1391544	1186409	1088911	687379	115457	46974	1088293	361529	21877		1546629	1688208	1730615	1330619	1200711	945805	570134	121257	39101	779196	435844	23669
	1645703	1756728	1883569	1429505	1230730	1097265	668094	110280	47420	1080916	392377	28385		1503126	1685148	1747055	1355164	1203573	959309	581217	122908	43120	811519	468260	28023
	1664250	1706540	1851179	1478221	1285032	1138924	702181	125646	48823	1078730	356555	28726		1531062	1674123	1727196	1377912	1231607	962044	601290	122832	33758	801696	482696	22620
	1644914	1681049	1916269	1440346	1254993	1130926	714612	129795	46878	1113088	393130	30297		1524085	1704433	1718237	1387881	1245271	976650	584078	126970	37875	828639	465631	27047
	1664543	1755140	1831018	1450010	1232295	1141329	705138	118604	48524	1126459	388277	30920		1536199	1695994	1725781	1378764	1252174	1007513	617189	119382	36676	826389	491158	25164
	1605722	1702187	1795179	1431925	1298113	1147517	730052	131611	43156	1143464	410834	24461		1566321	1653192	1705393	1396576	1255706	1023927	645991	120532	42817	880167	489651	29497
	1671680	1724003	1855010	1477032	1273188	1136302	745141	139665	46082	1136534	402588	26647		1538680	1623270	1695764	1405962	1268909	984226	643374	115258	46819	877843	489778	21244
	1619873	1695056	1862933	1468542	1294458	1169453	735134	128525	41045	1214460	410562	27729		1554618	1623792	1649067	1381814	1241705	1025483	671920	123906	38181	884372	490931	34567
	1597040	1704158	1811881	1494514	1285427	1174574	748306	122859	43364	1199896	445335	25665		1537807	1628699	1654068	1382710	1294434	1040456	674400	116768	45910	850387	498864	32891
	1615694	1727289	1841766	1508880	1291086	1163800	759970	125204	43309	1173004	434300	28908		1493010	1641670	1681106	1413948	1277081	1051769	649629	124357	39038	864723	525578	26739
	1622441	1667019	1868184	1470804	1277080	1204158	766578	113218	46881	1211072	423450	22364		1473726	1596049	1688843	1418776	1332458	1070742	659210	118695	40044	889794	542252	27772
	1590882	1668832	1802830	1501279	1325068	1159817	768572	121911	41848	1217570	452849	20567		1470916	1630918	1675386	1410532	1260666	1014298	633103	118730	36809	888254	505960	28863
	1600382	1654515	1795776	1484679	1308239	1208091	783878	125998	45628	1196134	423394	33322		1506156	1620312	1634732	1409586	1273002	1021411	635114	127147	38761	892625	511116	28611
	1598365	1670795	1796982	1507027	1297261	1200722	779450	117048	47111	1235498	443297	27187		1468614	1658700	1623060	1386512	1275077	1060755	676946	129800	44954	951818	533642	26095
	1600082	1667000	1761388	1505592	1302996	1202277	771935	134506	44839	1234989	431505	22790		1430308	1629394	1674609	1416445	1307452	1040303	695466	111779	40879	885722	532109	28207
	1540273	1688639	1766283	1508126	1278031	1199516	745785	133265	54902	1184841	456349	31073		1471376	1591040	1637290	1389287	1236296	1045722	675148	116721	45527	887214	510591	24204
	1584216	1652763	1775112	1494780	1286657	1221251	745971	125725	50584	1175404	465533	25298		1437523	1568403	1632837	1432351	1281750	1035082	680068	118919	39397	921852	555584	27103
	1581322	1675542	1791125	1482015	1288539	1214438	800789	137103	42440	1239909	436451	28662		1423454	1579572	1614395	1392413	1253683	1041275	664489	129541	39189	907982	528679	33738
	1552745	1627830	1724871	1475169	1260961	1212625	791213	121896	48622	1252957	455501	27582		1399509	1600309	1640391	1412913	1265382	1106616	664706	121237	40289	922098	523795	31570
	1561564	1659889	1719919	1502356	1289530	1185057	773565	131299	53320	1227931	477500	27210		1442010	1585099	1634772	1431443	1247999	1076569	691729	108143	33382	911611	525789	27208
	1515250	1653458	1697796	1507751	1319496	1174504	784680	126271	44144	1211924	439014	26783		1428012	1562097	1640958	1394683	1244646	1061674	690416	120543	33663	927486	525938	24970
	1545596	1610728	1753127	1470303	1264083	1189743	784446	119318	48968	1220672	446984	26485		1381036	1541958	1579367	1386448	1259650	1019284	678350	120118	41728	943553	532268	30835
	1500806	1656663	1687196	1475864	1259418	1228597	767548	109438	44216	1242575	465866	28276		1398074	1523152	1560488	1390349	1244461	1047102	647291	101161	43146	919587	519165	28273
	1532239	1614427	1761130	1510612	1276403	1196642	755738	135926	47491	1192371	473212	25020		1443830	1523246	1616491	1400496	1247281	1061905	688429	112067	35176	919794	548323	27555
	1520856	1584291	1745075	1483737	1257975	1191406	794806	132587	41416	1218753	471395	28711		1398270	1543379	1546212	1380012	1271554	1031543	650021	131953	44709	904098	532058	24347
	1514156	1625390	1650129	1457388	1240683	1193632	783790	122426	52165	1220868	461658	27176		1397514	1504883	1538942	1400779	1266086	1050646	686220	111269	39504	889061	540355	26448
	1534572	1587344	1728702	1447685	1335338	1237657	792537	118141	45666	1205401	468345	27551		1399490	1528633	1564234	1375507	1229555	1049226	669052	122183	49669	942775	526041	28273
	1447442	1584609	1701401	1443700	1308429	1176920	763599	117791	45675	1251310	502874	30093		1406994	1495762	1551403	1322368	1255202	1018570	705116	113147	33360	905578	550068	27189
	1530111	1561574	1706640	1488178	1298396	1179823	741412	133136	46799	1166070	468498	27942		1381018	1515423	1503072	1354830	1233452	1053960	683966	127765	45733	910070	529874	27575
	1491225	1567137	1664761	1460792	1283940	1178544	783828	127256	46179	1233039	466997	33459		1375434	1493322	1578763	1370529	1261323	1001747	685095	115676	37831	935638	533617	24363
	1476164	1570394	1714674	1537130	1309780	1190114	796431	137471	50559	1179972	485695	25830		1355454	1504007	1545774	1346976	1207510	1056632	669666	114272	45121	893426	549803	25463
	1511036	1609400	1648977	1435461	1240854	1203917	769500	115012	50800	1167305	474001	30126		1329241	1514334	1520049	1336540	1199098	1022260	663733	133603	39205	931222	561523	29031
	1502027	1572434	1681870	1459210	1309639	1173685	786094	129878	44992	1237864	465290	24315		1356589	1493814	1544238	1313620	1223072	1059956	663716	117976	38478	907959	560783	30843
	1481560	1523084	1679684	1454753	1281201	1153554	791167	123772	44285	1196133	505420	22511		1324521	1497797	1508300	1410562	1213448	1035336	658549	126752	36318	952325	555993	33037
	1435838	1575199	1650158	1446728	1263441	1175360	790915	124002	51277	1213728	452220	36013		1333369	1480661	1506731	1322776	1238368	1052680	667449	109894	33837	970835	543184	27277
	1430926	1586381	1653994	1409723	1263348	1160246	772759	124854	49512	1226512	484701	36050		1337294	1484626	1498077	1373743	1209665	1023048	677906	129307	36421	903000	552485	25123
	1432300	1542614	1637918	1463172	1266815	1182326	775079	129255	45516	1230068	484774	24766		1325963	1484813	1506437	1316882	1193839	1009038	676602	111475	33512	974970	543866	29500
	1461430	1542933	1656586	1487666	1230626	1167539	774150	119827	40311	1211207	479842	21431		1284754	1462435	1545747	1355428	1224298	1000617	667949	109007	42147	922953	571825	24697
	1423837	1550100	1648638	1488001	1257032	1173212	742990	131483	50632	1196240	468935	33522		1305277	1445182	1516412	1378410	1213980	1026140	648439	109701	36805	899125	557150	35702
	1432610	1508702	1588116	1412039	1259887	1182968	747388	135462	47215	1218536	500637	34515		1299826	1452544	1506411	1342345	1209118	1002949	657161	117019	38155	938018	513807	33418
	1423741	1511405	1620924	1415368	1250190	1165188	747287	136236	57406	1175370	481536	24713		1328164	1446360	1423805	1290993	1202177	1018890	660317	118869	39986	924529	547406	26529
	1440235	1506080	1585644	1416014	1234696	1159186	775343	127170	46516	1197755	463445	29078		1311428	1462624	1505196	1335540	1211907	959363	656697	122162	37448	946830	542385	27984
	1367412	1486291	1588145	1395680	1235422	1145015	763695	115182	48332	1215633	497265	23627		1296079	1393562	1468483	1318143	1231824	1025279	665475	127983	33812	942829	576590	30893
	1413206	1506518	1592376	1443028	1225374	1144068	759449	137361	53063	1203027	496939	27629		1298425	1411604	1481478	1307425	1203387	999187	640460	110186	38907	905166	557767	28716
	1382624	1496454	1593987	1402239	1194372	1119162	764671	117034	52341	1162778	479560	28360		1285058	1394275	1465539	1341104	1254393	964794	665642	104742	35275	932176	580749	25083
	1390827	1445105	1638598	1448910	1206120	1128753	774926	125773	41444	1186930	471315	28728		1273003	1381710	1445447	1327507	1194984	1032995	660351	109481	41102	941530	572834	22543
	1372433	1455770	1615122	1394136	1210542	1141435	800492	120393	46926	1149095	469732	30564		1256462	1390485	1442239	1328307	1216038	995306	642131	113186	36394	938021	579731	30924
	1357348	1487080	1582272	1390656	1216147	1150776	754583	113825	50919	1209027	476586	34562		1233092	1362806	1449779	1260737	1211212	982537	645359	118639	46577	894927	554533	29464
	1403494	1465751	1556992	1415864	1214330	1153248	765342	120408	52391	1180268	477846	29841		1298038	1407263	1425407	1301551	1185744	1004586	669919	123769	34216	910899	553594	26563
	1426130	1472542	1562716	1397241	1210937	1178614	760727	123343	41118	1204810	509237	27664		1282138	1363092	1428937	1302807	1172690	1008091	657273	105588	42959	914314	564250	20745
	1399322	1484884	1561626	1415748	1226578	1160421	758563	132075	42937	1169916	460433	27299		1241696	1412905	1434766	1284656	1174236	993885	656925	110322	41501	898267	546074	23658
	1352273	1435258	1542792	1401626	1185802	1137840	773390	120829	53507	1193972	485696	23304		1226399	1402068	1396965	1311648	1184094	969771	651626	116914	36782	886174	570304	29124
	1380915	1492681	1550186	1431826	1243663	1108127	751997	135908	47375	1201006	482211	24787		1254088	1408104	1435729	1291273	1173059	990592	639947	118866	40835	912661	535877	25878
	1348700	1427657	1568451	1437298	1222738	1133342	779911	116165	48434	1169035	493628	22951		1228048	1352052	1419547	1309689	1193350	952030	600973	110043	35710	910357	546877	27319
	1370171	1419803	1535386	1425202	1203268	1113820	773826	113152	44391	1159023	460444	32397		1266566	1366076	1395521	1307343	1216587	930913	632144	113601	49514	867377	543202	23656
	1371823	1440891	1507895	1385601	1240170	1156609	766905	115721	54399	1150426	487164	28486		1206834	1383972	1396001	1308204	1173330	971898	642650	122010	40910	903013	540935	25560
	1350050	1446207	1505257	1383274	1214717	1121622	747876	128909	46382	1157102	501610	28495		1218108	1361788	1424615	1309396	1183646	967148	649091	114739	38733	883617	564907	23378
	1349062	1430236	1546915	1412766	1209846	1167749	744680	114350	51356	1176835	478021	24775		1208966	1383585	1397478	1261021	1155972	982338	616328	103494	39355	894728	521449	22950
	1336861	1423722	1576870	1369142	1244780	1152107	750162	119791	55887	1172174	479394	27404		1216067	1350920	1431378	1282167	1161371	983017	641813	103794	44218	909705	553648	26670
	1371815	1459120	1545198	1407519	1203080	1025448	732080	116561	53551	1151643	505816	25873		1165469	1334755	1407573	1294166	1153287	949813	654039	102062	44468	903681	558748	33521
	1349652	1399095	1516853	1402442	1224543	1074457	725141	134015	43822	1159090	482951	23012		1217285	1355138	1336888	1280446	1176521	951769	632928	108529	46772	880604	546159	29952
	1265496	1385092	1515111	1365797	1177398	1095672	744308	110608	43812	1166499	493410	25929		1170158	1310163	1351769	1264040	1209576	939763	682844	101190	40911	893215	556670	26290
	1334942	1394225	1558214	1400086	1214200	1054014	722894	120549	48589	1145754	476178	30330		1200036	1319003	1362932	1256455	1164678	980630	585301	116235	40930	908792	532543	23750
	1327303	1442672	1500628	1407399	1246303	1083412	760736	124536	47122	1174456	498019	25577		1237279	1349125	1398899	1255470	1136987	955569	636727	97586	38738	877170	531313	30323
	1334319	1375704	1492033	1436375	1230243	1084918	722236	123118	54074	1167440	511316	21565		1197107	1310489	1337264	1281522	1186714	952980	624884	94323	39114	906369	529672	21561
	1316266	1406833	1482228	1389389	1190485	1080920	759823	118382	45901	1128341	483244	25510		1183796	1279705	1357076	1284779	1160304	989564	627802	112272	34993	881462	548541	30974
	1319563	1388700	1511943	1387464	1188271	1065594	756160	118021	47000	1154953	498175	25873		1145465	1336646	1350110	1257754	1139514	977164	624156	117740	37540	896047	525577	27326
	1305457	1380793	1485241	1365385	1203384	1050422	737433	116911	44071	1151191	494820	34250		1150340	1304978	1354114	1247352	1150676	996368	650343	119186	37172	866726	522243	27323
	1303783	1361323	1477337	1374399	1174542	1043916	729546	127786	50979	1132847	490991	28408		1135832	1315887	1282246	1261497	1166706	972008	615490	119508	33518	885415	537363	29864
	1281204	1407100	1491219	1367820	1240220	1082060	747315	118716	39820	1166137	456796	27407		1147487	1302876	1387075	1250937	1142280	946230	618908	110390	44225	875453	526289	25942
	1279440	1359439	1495147	1351735	1212184	1067630	727819	120950	46640	1145590	478955	29888		1188412	1268952	1326897	1237847	1137469	933566	623536	110109	39739	917356	525304	25146
	1286336	1405698	1525073	1380773	1183298	1064086	721422	119948	49593	1163690	484788	22614		1161837	1263005	1305594	1296864	1165371	964544	630957	102885	42685	872385	523472	26987
	1267377	1413643	1479932	1391978	1211887	1031890	712635	112815	44183	1142283	481088	25936		1062934	1269175	1286629	1284070	1127898	934469	608395	107788	43475	842209	532694	25200
	1229156	1346424	1491872	1336114	1186079	1005015	721698	120601	43001	1137740	452002	29162		1120971	1277773	1284770	1232165	1154058	950416	640676	99543	36094	849976	531542	27334
	1250478	1376834	1439456	1349958	1183684	1081815	725853	119779	39809	1143946	483341	25939		1119744	1255805	1316776	1246997	1158109	901045	630099	108903	43850	861708	537823	31780
	1271015	1361098	1452510	1392242	1206718	1028353	722296	123612	48141	1079147	480447	23713		1130581	1205041	1307617	1214474	1123165	925308	612801	113485	41598	875846	518143	26263
	1238917	1360665	1452400	1366139	1199222	1049492	723956	108580	46283	1122791	474287	24424		1141854	1273490	1319103	1215412	1127510	946499	621108	108659	44849	843861	568790	32075
	1237374	1356315	1490864	1376459	1196304	1077948	721889	120929	44580	1121065	471510	28511		1131341	1274334	1316409	1231559	1109615	926350	622721	108961	43141	881547	564474	28142
	1242884	1331692	1458204	1334370	1201327	1037236	739371	124570	44575	1133805	482805	27046		1114090	1264360	1284416	1209027	1125204	922576	612770	109670	47890	871563	517230	24120
	1264981	1369010	1433412	1371188	1159868	1018917	716088	110004	45175	1132773	491300	28062		1112327	1270252	1341355	1229364	1133764	925177	630402	120288	32077	861087	538780	26601

## Sheet: Fig. 6d
	FAM														Cy5
	[Outer]	--	--	--	500nM								--
	[Inner]	--	--	--	200nM								--
	[Target]	500, SSW	500, SSM	50, SSM	500nM Primer PCR						500, DSW	500, DSM	--
	Time	P.C-1	P.C-2	P.C-3	W-1pM	M-1fM	M-100aM	M-10aM	M-1aM	PCR-Φ	C-1	C-2	Blank
	-5.5	7288.5	8075	6721.5	7999.5	7774.5	7135	6910	8264.5	9051.5	9013.5	7812.5	7399.5		3938	2685	2685	3042.5	2685	2864	3401	2148	3759	3938	5370	3580
	-4.5	7631.5	6790	7665.5	8391	7054.5	8083.5	7474.5	8885.5	7741	8083	8272.5	8044.5		3581.5	5192.5	3044	3044	3043.5	2864.5	2865	3760	3402	2865	4476	2685.5
	-3.5	7249	6982	7396	7018.5	7432.5	8828.5	8149	7243.5	7923.5	9807.5	8790.5	7355.5		3581	2864.5	3222.5	3580.5	3402	3043.5	3043.5	1969.5	2685.5	2685	5371.5	2864.5
	-2.5	7841.5	7460.5	7345.5	7268.5	7381.5	8365.5	7495.5	7911	8779	9877	9046.5	7116		4122	3226	3942	4480.5	4122	2509	3584	2688	3405	3584	3942.5	2688
	-1.5	7355.5	7390	7926	6733.5	7884.5	6808	6846	8654.5	8114.5	9037	8692.5	7345		3050.5	2871	3410	1794.5	4307	2691.5	2512	3051	3050.5	3947.5	4665.5	4307
	-0.5	6955.5	7415	7221.5	8379.5	8339	8184.5	8338.5	7720.5	6949	8838.5	9188	7180		3954	1078	3953.5	2875.5	2336.5	3594.5	3415	3774	3055	3415	3774	2516.5
	0.5	169558	1821986	1245196	40048.5	222452	202082	118944	32579.5	28402.5	132260	1238051	21842		1208561	1342127	828220	380817	327114	285467	163477	56207.5	31384.5	338701	148072	25533.5
	1.5	283090	2.06228e+06	1.71255e+06	52476	428550	370490	205232	39054.5	31121.5	175238	1.48557e+06	22485		1626897	1706735	1164454	567222	483243	420644	227655	68989.5	38562	465112	193012	19812.5
	2.5	384575	2018842	1.95598e+06	70534.5	633322	538012	308932	45049.5	29517.5	217234	1687696	23922		1.71531e+06	1811384	1.40626e+06	738348	651634	535240	312032	73389.5	31986.5	538692	215931	27900.5
	3.5	482256	2.04976e+06	2059661	84575	879070	724650	399880	50671	33890	257240	1.83766e+06	24645.5		1.71235e+06	1.85196e+06	1.58458e+06	873196	740778	634522	368595	84561.5	41213	634270	267750	31621.5
	4.5	569820	2.02833e+06	2.13658e+06	108638	1069296	899178	506674	55526	35221	287548	1915367	22733		1715217	1816170	1692833	984892	817782	684086	426442	93122.5	42023.5	685450	296152	24217.5
	5.5	648922	2037026	2162236	122346	1251025	1069570	589792	57664	35313	324311	1.95422e+06	25241		1744664	1858107	1.73738e+06	1095937	914898	775117	443206	102684	39041	741898	325726	26919
	6.5	715894	2.05509e+06	2175221	137754	1.3957e+06	1.17978e+06	663374	62367	35066.5	350230	2010714	23615		1.69074e+06	1.813e+06	1801370	1.13363e+06	983002	849170	495709	96564.5	41204.5	800756	331992	25081.5
	7.5	757091	2.07361e+06	2181027	155904	1.52323e+06	1279313	730389	63246.5	34342.5	371456	2005366	26334		1682095	1.79959e+06	1859839	1215924	1097667	883372	522456	106092	39003.5	821718	370068	25407
	8.5	800602	2083301	2.202e+06	171696	1.63548e+06	1378512	780245	67960	35839	384311	2.02237e+06	26090		1.65118e+06	1.76631e+06	1.81378e+06	1.26649e+06	1104922	935069	557970	112739	38776.5	871258	386906	28902.5
	9.5	835492	2094197	2208963	182127	1680908	1.43463e+06	818675	71971.5	35624	408302	2.03363e+06	25287.5		1.63721e+06	1755586	1800424	1321045	1.14664e+06	951672	585964	109024	34909	904411	384228	25599.5
	10.5	853074	2088331	2.22159e+06	190174	1.73258e+06	1.48154e+06	823548	69915	35253.5	420620	2028398	25561		1.62623e+06	1.75576e+06	1839220	1335766	1170596	1.00811e+06	596512	112138	37972.5	915330	402178	25257
	11.5	872112	2.1031e+06	2218945	203104	1.7605e+06	1.50921e+06	862796	72934	37107.5	418546	2006377	24938		1641482	1.74267e+06	1.81487e+06	1.36108e+06	1193560	1017358	628756	118357	43037.5	933744	398686	22773
	12.5	898826	2114670	2.21101e+06	205506	1788149	1518125	862264	69499	36770.5	431182	2.05215e+06	25410		1.57441e+06	1720938	1815312	1.39233e+06	1.21715e+06	1028287	624656	116594	45270	946218	430318	28204
	13.5	896044	2.1023e+06	2218853	212776	1.7769e+06	1536338	870038	72554.5	37358	429623	2.0404e+06	26446.5		1597656	1.69033e+06	1.78919e+06	1.42807e+06	1.25832e+06	1050484	651736	124239	41290.5	940213	419626	25673
	14.5	905372	2107668	2.21982e+06	217402	1802441	1538615	882275	72610.5	36562	437009	2.04292e+06	25413		1.5845e+06	1692741	1817253	1.41411e+06	1250132	1053788	649345	128382	42376.5	970864	429380	28672
	15.5	920968	2101587	2213916	210936	1810128	1547211	888388	73508.5	38797.5	439342	2045665	26540.5		1600371	1725567	1.7784e+06	1414387	1.24223e+06	1074421	661164	118993	42600	976424	439718	28042
	16.5	917223	2109976	2.22467e+06	220638	1.78404e+06	1526636	868183	70659	36853.5	434138	2035322	26161.5		1.58602e+06	1.67769e+06	1750286	1.41425e+06	1.27691e+06	1085722	688022	126072	42986.5	1.01182e+06	450242	26979
	17.5	918278	2.09875e+06	2217236	223290	1.78701e+06	1520306	860986	74103.5	37116	440165	2.0373e+06	25101		1605180	1.67364e+06	1775387	1441497	1.27105e+06	1060264	694258	127462	46450.5	1.00719e+06	446183	23945.5
	18.5	920205	2.11201e+06	2209880	223801	1775907	1.52347e+06	871696	73442.5	38004.5	440408	2038324	27108.5		1.58725e+06	1659424	1756000	1425178	1.26808e+06	1097468	703527	126216	39613	1049416	450746	31148
	19.5	920668	2113041	2222143	224349	1.751e+06	1.50833e+06	846755	71289.5	39379.5	440130	2045239	25921		1.56742e+06	1.66643e+06	1.73297e+06	1438612	1.28993e+06	1107515	711353	119814	44637	1.02514e+06	472100	29278
	20.5	919028	2088241	2.21428e+06	216902	1.72297e+06	1474273	841708	69225	38002	434253	2040299	27994		1554352	1.68448e+06	1761436	1461414	1.28408e+06	1.10778e+06	704800	124780	41173.5	1.01886e+06	479939	27823.5
	21.5	909848	2.08672e+06	2203980	217985	1719164	1466136	836886	70455	37310	433648	2009393	27461		1.54808e+06	1631534	1.77851e+06	1444790	1304769	1137450	712894	115956	43462.5	1050433	482851	25068
	22.5	915911	2094133	2208831	211140	1712928	1437859	823546	67267	38116.5	431790	2.02654e+06	27279		1530899	1649875	1739108	1.45591e+06	1292867	1.08706e+06	700838	120320	39328.5	1052912	479404	24715
	23.5	916765	2081840	2216915	220225	1695476	1445592	807700	68122.5	38221	433324	2.01989e+06	27566		1553269	1.63741e+06	1715254	1.44713e+06	1.29062e+06	1114751	709496	126572	42194.5	1.04438e+06	467255	30966.5
	24.5	912826	2.08474e+06	2209676	211288	1685955	1.43079e+06	803230	62689.5	37864.5	422666	2037045	28270.5		1.53349e+06	1.66475e+06	1710021	1.44677e+06	1286169	1.13074e+06	728198	123424	46032.5	1093658	488470	26641
	25.5	919665	2.08851e+06	2199761	211222	1.68021e+06	1389841	788356	64971	35984	432164	2005353	26881		1515195	1648197	1.718e+06	1.46102e+06	1305224	1121290	733700	123142	42859	1.06036e+06	481807	25498.5
	26.5	921064	2.07537e+06	2184755	209045	1654979	1.38941e+06	771898	63669	36620.5	422856	2.01786e+06	30039		1.50582e+06	1.63984e+06	1.70179e+06	1.44871e+06	1.25716e+06	1122619	710466	124993	50214.5	1.03603e+06	483470	27638.5
	27.5	911778	2.04976e+06	2.20052e+06	206685	1.61968e+06	1364442	749083	66070.5	37419.5	425313	1999213	28025.5		1.51087e+06	1610583	1.70397e+06	1.46357e+06	1.2842e+06	1.12817e+06	713020	122322	44990.5	1048628	510558	26200.5
	28.5	927022	2072471	2188808	206576	1.63718e+06	1353207	735224	62829.5	37525	419213	2.01991e+06	25847.5		1502388	1627557	1702760	1437214	1271111	1.12786e+06	732639	133322	40814.5	1.07395e+06	482565	31200
	29.5	915640	2087846	2.16637e+06	205576	1600998	1327727	736860	62687.5	35518	425465	2.00455e+06	28088		1476127	1.61407e+06	1682631	1444041	1.26317e+06	1.15962e+06	727960	121566	44455.5	1.08753e+06	489648	29576
	30.5	904074	2.06283e+06	2185297	201172	1593366	1.31086e+06	708930	59539.5	36118	413818	1.99663e+06	28177.5		1501787	1622494	1.67735e+06	1.4669e+06	1.26876e+06	1130813	732647	119721	43351	1069771	501644	27209
	31.5	915528	2.0791e+06	2173015	190956	1578213	1.29819e+06	701508	59676	38466.5	412438	1982823	28534		1471631	1.60778e+06	1669377	1451217	1282071	1118089	737548	123407	38903.5	1069705	482476	25876.5
	32.5	911848	2.06231e+06	2.15901e+06	193703	1569892	1275895	683252	56259.5	37521	412380	1.97466e+06	28123.5		1463316	1576343	1666247	1.42838e+06	1.26187e+06	1.10451e+06	731398	119718	45348	1.08211e+06	489626	28660
	33.5	898359	2051936	2.16627e+06	192455	1.55245e+06	1254943	667482	58120	36543.5	405089	1.96825e+06	28061		1449440	1.58991e+06	1623842	1.43311e+06	1.25194e+06	1.13785e+06	707420	105300	43681	1081081	492516	28274.5
	34.5	899409	2.03868e+06	2.16508e+06	184066	1523381	1.23231e+06	653539	57883	36529.5	406606	1.96336e+06	28309.5		1.48803e+06	1.56884e+06	1.68881e+06	1455554	1261842	1.12927e+06	722084	123996	41333.5	1.05608e+06	510768	26287.5
	35.5	905102	2.0373e+06	2160658	187838	1.51493e+06	1220910	649777	55283	37909.5	400882	1968415	28236		1459563	1563835	1.64564e+06	1.43187e+06	1.26476e+06	1.11147e+06	722414	132270	43062.5	1.06143e+06	501726	26529
	36.5	907008	2026984	2153100	183588	1496516	1.20815e+06	633753	56456	36459	400044	1968580	27144		1455835	1.56514e+06	1.59454e+06	1.42908e+06	1.25338e+06	1122139	735005	116848	45834.5	1.05496e+06	501006	26812
	37.5	895549	2031330	2164713	183034	1.48335e+06	1190307	620654	53515.5	35861	403250	1965586	26521.5		1467031	1.55799e+06	1646468	1411596	1.28245e+06	1.14344e+06	730794	120162	47667.5	1074088	497193	27912
	38.5	899744	2038684	2.15107e+06	176874	1464319	1167598	605634	54362	37132.5	399765	1934818	28088.5		1427218	1.54019e+06	1626402	1383034	1.28182e+06	1097745	734358	115469	39517.5	1078444	526471	28641
	39.5	880655	2.00318e+06	2.13022e+06	176548	1441149	1.14856e+06	586454	53784	36299.5	405046	1932258	26206.5		1.45556e+06	1.5385e+06	1604856	1421504	1265924	1.11689e+06	712689	130450	46266	1038070	499186	27758.5
	40.5	889263	2035779	2.15592e+06	176121	1445572	1136176	588300	53670	37777	403808	1.94546e+06	27851.5		1.43333e+06	1.53023e+06	1621762	1.41566e+06	1.27263e+06	1.09015e+06	734462	121466	42005	1.08434e+06	500307	28911
	41.5	889344	2.04149e+06	2149286	175164	1411252	1.13115e+06	570930	50517	38752	393608	1.95537e+06	27667		1415809	1.5372e+06	1630224	1442053	1258645	1123373	733048	125872	47840	1036699	517749	25646.5
	42.5	873009	2.01129e+06	2135499	165598	1401373	1.09748e+06	553432	49714	34241.5	393563	1944971	28788.5		1.42014e+06	1561867	1584513	1.386e+06	1219976	1.11309e+06	716616	124308	45002.5	1.04926e+06	517762	29578.5
	43.5	881048	2.01626e+06	2112702	169350	1397698	1082420	557902	50373.5	36317.5	391774	1924566	27037		1429308	1533124	1613054	1386415	1.26636e+06	1.11682e+06	724905	123927	41735	1.07291e+06	513036	27579
	44.5	883120	2.0002e+06	2097298	171954	1.38138e+06	1.06975e+06	536177	50503.5	36371	394226	1897658	27103		1.40304e+06	1.51044e+06	1593992	1.43266e+06	1.24732e+06	1094445	724858	125262	40301.5	1074229	530706	27774
	45.5	887356	2.01738e+06	2127133	165801	1346770	1.0604e+06	524622	47278	36896	390803	1.93228e+06	28222.5		1.3846e+06	1527930	1.57844e+06	1384752	1.2509e+06	1114020	729182	116948	42557	1.09228e+06	497702	31645
	46.5	893864	2.00277e+06	2.12381e+06	168132	1.34898e+06	1041287	516168	49226.5	36519.5	390658	1908217	29187		1384110	1.5355e+06	1.57604e+06	1391733	1.23651e+06	1091647	725332	127080	42966.5	1064756	518593	30586.5
	47.5	881530	2006972	2108651	162397	1344367	1.03235e+06	499354	47405.5	38162.5	393938	1.91427e+06	27867		1.37913e+06	1.51371e+06	1.57218e+06	1390027	1230327	1095682	725840	120365	39514	1102519	514320	27133
	48.5	875164	1996153	2118339	163085	1326508	1.00475e+06	495922	47944.5	36693.5	393890	1.90356e+06	26822		1373092	1502684	1.60117e+06	1421547	1227462	1084078	721050	114417	41229	1067080	525834	23064
	49.5	873897	2.0137e+06	2091795	157187	1.29693e+06	991171	490338	49092	35801.5	390909	1.9085e+06	26688		1364557	1497641	1582525	1.43321e+06	1235506	1099676	695714	120592	43718.5	1.04768e+06	513042	34612
	50.5	867468	2006483	2.11325e+06	155960	1.2988e+06	974553	464288	49220	34861.5	390046	1.89825e+06	28808.5		1366218	1480623	1.54726e+06	1377192	1.2345e+06	1.09296e+06	702274	126240	42685	1078277	507222	33966.5
	51.5	870904	1.99296e+06	2109955	151215	1287521	953504	456550	45279.5	36078	387198	1886399	30600.5		1.37595e+06	1.47888e+06	1.52236e+06	1.35318e+06	1.22618e+06	1092039	703802	127552	48696	1.04995e+06	514471	25621
	52.5	881306	1988237	2107260	149914	1275912	955720	452636	44332.5	37122	381308	1.89457e+06	27618.5		1.37583e+06	1484352	1545420	1375777	1.2233e+06	1.05927e+06	716020	124666	41982	1.07229e+06	502915	28531
	53.5	858800	1.98084e+06	2084276	151451	1265883	940579	435320	44325.5	36016.5	383434	1912389	29164		1.33175e+06	1.43993e+06	1528314	1.35691e+06	1233623	1085147	714585	121582	41072	1079231	536928	27260
	54.5	875527	1.97723e+06	2105692	148887	1253178	923438	434960	44519	35226	381208	1900352	29238		1.35582e+06	1459061	1536927	1.37523e+06	1.21438e+06	1.07163e+06	699954	123774	45985	1.0541e+06	527353	28172.5
	55.5	869916	1966111	2104025	147382	1234771	902547	420014	43250.5	35083.5	384870	1.88364e+06	27807		1333841	1.44536e+06	1529763	1.37167e+06	1.22438e+06	1041978	715156	110888	43808	1047477	530154	26721.5
	56.5	876930	1.98128e+06	2.0887e+06	145260	1223308	894134	410728	42548.5	36219.5	381627	1.88745e+06	29564		1331915	1.41341e+06	1.54202e+06	1.38821e+06	1200552	1080874	717638	117627	41273	1064230	522074	25635.5
	57.5	868668	1970373	2.07859e+06	148029	1198799	888436	399402	45277	36489	371438	1.88319e+06	26488.5		1.31445e+06	1.42313e+06	1.52868e+06	1.36122e+06	1213290	1.06837e+06	721312	116790	41660	1043558	524732	30744
	58.5	866967	1976333	2.09012e+06	145410	1.19554e+06	872432	392818	43206.5	35676.5	374426	1.88234e+06	27717.5		1295220	1424943	1.51603e+06	1.3257e+06	1.21368e+06	1.06666e+06	699971	116232	48748	1051977	515560	32013
	59.5	863020	1967304	2.0661e+06	142916	1.20318e+06	861477	381691	44877	35514.5	375271	1.86615e+06	27544		1350766	1436507	1.4912e+06	1.35871e+06	1200037	1078917	717630	122088	43303.5	1.04558e+06	515720	28202
	60.5	863700	1960178	2074520	144820	1.184e+06	840351	373920	42316	32413.5	375244	1.87176e+06	29124		1354134	1417817	1.49583e+06	1350024	1.19181e+06	1.09335e+06	709000	114466	42038.5	1059562	536744	24204.5
	61.5	864226	1.95395e+06	2067820	139950	1.15456e+06	831730	364130	41505.5	34454	373868	1880242	26559		1320509	1.44889e+06	1498196	1350202	1200407	1077153	707744	121198	42219	1.03409e+06	503254	25478.5
	62.5	857916	1.94869e+06	2062667	139343	1.14167e+06	812667	355891	40782.5	35909.5	372760	1.85643e+06	28020.5		1289336	1418663	1.46988e+06	1356637	1184948	1.05381e+06	712508	118872	45144.5	1040073	528000	26214
	63.5	851394	1949507	2.05882e+06	140662	1141194	801374	353065	43557	37796	372528	1856269	26874.5		1.3175e+06	1.45039e+06	1.49296e+06	1.36155e+06	1208361	1.04936e+06	695972	127387	44105	1.05683e+06	509044	25332.5
	64.5	859946	1975015	2.06917e+06	135786	1114422	800922	339272	39881	35075	374724	1859762	28614		1288374	1.38985e+06	1493999	1.37349e+06	1208044	1042686	690442	113104	42072	1039696	520252	25135
	65.5	856154	1.92693e+06	2078070	135337	1100497	777624	331050	40237	33816	371180	1862622	29095.5		1.31837e+06	1.39294e+06	1.46545e+06	1.36627e+06	1.20993e+06	1.02237e+06	702985	113376	46952.5	1013200	501823	28026.5
	66.5	855343	1.92665e+06	2045632	133285	1.07653e+06	759090	320425	42010	34225.5	365642	1.85568e+06	27446.5		1.28933e+06	1.41243e+06	1451948	1.3469e+06	1206750	1.06425e+06	704778	118866	47654.5	1.02672e+06	514050	27023
	67.5	852762	1926256	2.03878e+06	132640	1073443	754449	307770	40596	35615.5	359535	1837760	27984.5		1284079	1.404e+06	1464936	1346335	1.19918e+06	1044385	698484	121824	42557.5	1.02036e+06	533258	25936.5
	68.5	850950	1.93865e+06	2047779	135766	1073041	754119	310542	41545.5	34771.5	368818	1.8482e+06	28160.5		1279014	1.40691e+06	1.4722e+06	1.33689e+06	1182909	1.07504e+06	680504	108922	45355.5	1.03578e+06	499735	23862.5
	69.5	864757	1947167	2.04874e+06	133880	1059583	725951	305465	40569	33820.5	367254	1.83912e+06	27242		1276464	1387321	1504124	1.32565e+06	1.20308e+06	1067562	695988	111792	50052.5	1.04094e+06	516521	27037
	70.5	845486	1941082	2.04153e+06	130592	1.06352e+06	697954	296350	39962	36050	374196	1.83324e+06	29120		1268642	1.39694e+06	1.47639e+06	1.35084e+06	1.17818e+06	987630	693060	109312	49009.5	1027662	532282	29697
	71.5	843754	1929218	2.05359e+06	129632	1.02852e+06	689184	292286	38403.5	31933	367424	1.82614e+06	26990		1.28347e+06	1.37712e+06	1.42687e+06	1341444	1200532	1013113	679034	121272	45297	1019847	514555	26482
	72.5	844753	1.91868e+06	2.02434e+06	128520	1019004	672714	280297	39972	36613	363059	1.81918e+06	27865		1217827	1.34763e+06	1433440	1.31492e+06	1193487	1.01772e+06	713576	105899	42361.5	1029857	525040	26109.5
	73.5	842260	1919145	2.02684e+06	126942	1016806	667558	272717	39654	32070	363370	1816845	28170.5		1267489	1356614	1460573	1.32827e+06	1189439	1017322	654098	118392	44759.5	1027273	504360	27040
	74.5	842882	1.92619e+06	2.03465e+06	129250	988274	646351	268068	38891	34819	367348	1.81354e+06	30038		1282291	1.3959e+06	1.44976e+06	1.33143e+06	1191645	1.01949e+06	698732	111061	42930	1025813	514666	27950
	75.5	853800	1918076	2.03216e+06	126070	976333	640666	259332	39168	32673	358858	1812899	27232.5		1265713	1.3431e+06	1.41465e+06	1.35895e+06	1.20848e+06	1018949	673560	108720	46594	1.0369e+06	520494	21563
	76.5	840084	1.90766e+06	2034313	125070	978148	639776	252402	38633	35068	355121	1817181	27751		1250031	1343269	1419652	1337084	1.17539e+06	1035242	693812	115327	40447	1.0049e+06	515892	28242
	77.5	847059	1920698	2.03507e+06	125354	956929	628209	253928	39960.5	35197	355892	1806755	29118.5		1232514	1362673	1.43103e+06	1322609	1.16389e+06	1021379	690158	117880	42270	1025500	511876	26599.5
	78.5	851870	1.91501e+06	2025040	123012	953524	616292	241236	39974	34583	361095	1.80646e+06	28964		1.2279e+06	1.34289e+06	1.41968e+06	1.30637e+06	1177030	1023395	693888	118048	40621.5	1.00896e+06	508532	30786.5
	79.5	833550	1.90615e+06	2.01832e+06	122828	940028	609254	235672	42161	36632.5	357420	1.79081e+06	28080.5		1.21981e+06	1338605	1.37979e+06	1317948	1170624	1007962	672518	123647	42248.5	1009131	514177	29136
	80.5	840810	1.90167e+06	2018030	119798	931992	585956	235458	38395	33828.5	355198	1797634	29682.5		1.21435e+06	1354988	1439147	1.30938e+06	1191250	1014145	683112	114553	42022.5	1020795	491542	26674.5
	81.5	841762	1905186	2.01334e+06	119514	924632	579318	224662	37084	35337.5	356592	1783999	26865		1233926	1.3142e+06	1411022	1294791	1.17483e+06	1000598	675678	115530	43189.5	1031473	502130	27517
	82.5	822944	1895229	1.99691e+06	119717	909070	566252	222704	38251.5	34959	357077	1.77206e+06	29853.5		1.22409e+06	1.33435e+06	1.41533e+06	1.33882e+06	1.17433e+06	1014315	676190	111416	46139	1.01804e+06	504130	24800.5
	83.5	827402	1896225	1998051	123594	904578	562947	213625	38926	33336.5	362520	1774676	29619.5		1.16516e+06	1341409	1.38328e+06	1338024	1.16989e+06	983180	660515	110302	43829	992246	506891	25568
	84.5	833954	1.9019e+06	2006643	119426	890506	555110	211717	38253.5	31499	360868	1.78528e+06	27243		1.17506e+06	1.3121e+06	1388321	1.28414e+06	1.17007e+06	977716	681187	110072	39547.5	993858	491772	28248
	85.5	827534	1878929	2005124	118028	873238	532238	209408	38763.5	32853	355300	1.77463e+06	27911		1185111	1.31632e+06	1378116	1.29848e+06	1.1709e+06	991430	677976	114341	41829.5	1002827	510582	28859.5
	86.5	841428	1867389	1.99245e+06	119067	871251	528639	207522	37647.5	31415.5	357302	1771638	26688.5		1200798	1.28307e+06	1.38006e+06	1303358	1.16494e+06	976830	667548	118548	44869.5	977496	499295	24988
	87.5	819294	1877086	1992917	117344	856677	520440	198082	37315	32887.5	359895	1762581	29096.5		1.19039e+06	1.31708e+06	1.38575e+06	1.29078e+06	1163366	997996	672532	108620	45566	983326	521538	28249.5
	88.5	835456	1.87322e+06	1984167	114742	844344	516522	197088	36988.5	32929.5	349264	1.76124e+06	27670.5		1.18436e+06	1.31532e+06	1.40364e+06	1304009	1.15296e+06	1002149	672305	114945	43860.5	1001306	517992	28326.5
	89.5	831245	1886790	1980759	121414	846640	497421	194730	35978	33460	352336	1745259	27582.5		1178487	1298026	1371310	1.2717e+06	1.16327e+06	979906	676070	117120	46232.5	1002684	500018	25583
	90.5	826303	1.86392e+06	1981245	118222	814490	485510	183266	39793	33393.5	354734	1.76043e+06	28752.5		1188654	1319631	1.38738e+06	1300276	1146816	972047	673245	115146	38626	996930	515040	27331.5

## Sheet: Fig. 6f raw
	6447	6661	6734	5929	7906	6517	7834		5131	4618	7184	6963	19423	6010	7474
	6569	5460	7523	6860	8701	5530	7150		5530	6783	7005	7151	20722	6931	6782
	5938	6006	6080	6894	6597	8003	6522		6668	6373	6075	7928	23412	7261	7631
	6207	7099	8070	6946	6725	7321	8440		6124	6495	7544	5598	23222	6719	7390
	5746	5666	6645	7098	6644	6867	9057		5732	6337	6111	6262	25192	6564	5507
	5961	6031	6482	6406	7837	7158	7759		6325	6023	6551	5798	23569	6552	8134
	32575	46749	33347	34066	34065	39560	33153		39894	61391	32982	37464	45749	36814	31183
	52138	69200	35526	35447	36464	37744	34652		57106	84774	36793	38963	50923	37375	33055
	65716	94224	39229	39515	39587	38272	34455		72626	100776	36864	38245	56249	39641	32768
	75065	112223	41162	35795	42669	38674	35274		82313	120788	39380	35048	56471	38658	29248
	86343	129966	41428	36837	38366	42206	35525		82581	133096	40525	40433	54386	36311	30568
	99285	145087	49379	38140	41903	38795	36134		91356	152109	41206	39587	55154	37663	30579
	102006	155520	44714	39656	40222	40442	35750		100361	159775	40500	37929	55977	38300	33900
	105777	166936	43690	35381	41533	37592	36626		102704	166255	40985	38986	60095	40470	35276
	108076	170719	46610	38023	39728	41122	38091		110239	163749	44566	36738	58799	35853	31282
	119682	179715	44433	39361	37079	39346	34502		111077	179095	44826	38367	57084	41016	33309
	109422	184762	46495	41114	41480	40141	35721		103925	169874	41885	38191	55503	42546	33416
	114694	180572	48099	38149	44516	40127	33455		114141	178547	45151	40327	55748	38323	34107
	107782	187108	47066	41733	43153	39021	37893		113085	176278	40720	41308	56740	41836	35330
	110914	190991	48832	39200	40902	41114	37117		107532	177803	44484	38500	56751	41166	36953
	107346	179927	45712	42701	40812	38918	36678		111015	177881	43095	39724	56368	42496	33056
	108781	174649	45814	42007	40945	41013	37505		106790	173750	44496	42400	60511	39421	33688
	99189	188044	49376	42192	42049	42034	37961		100807	173481	44869	39071	56607	40659	34021
	102247	183529	44152	41166	40200	40264	37220		100803	170399	43879	41121	57095	38830	35560
	102250	180765	45206	45572	43105	39371	36899		101791	166697	43509	41871	59920	40463	35095
	103901	176326	46011	41455	41446	41215	38103		95823	163737	42692	42171	53799	42465	32651
	100725	175077	47937	40437	40805	42305	38674		100501	163812	45001	38884	56635	39856	37065
	100279	174760	47423	39335	40809	40880	38567		98527	158460	42865	38395	57442	38471	35704
	97506	169182	47695	40318	41746	40004	39532		99131	163241	40499	38607	57490	40881	34515
	95564	155722	46029	40915	38819	41196	39327		90508	149457	43487	38860	57799	38929	34588
	88468	157494	48268	41720	41490	40585	36668		90538	152624	39354	37254	59665	38826	36054
	96057	156199	44287	39937	42768	37372	39542		89214	151821	40120	39372	58986	37209	37421
	93390	157314	44900	36262	40231	38878	36922		96360	145895	39067	39296	55049	41245	35925
	87083	153087	47615	42257	38718	40216	39303		84200	142344	38901	36879	56940	38380	34558
	84520	148961	44762	37055	42552	36972	38020		91275	142748	40938	37396	58759	36567	37932
	86894	143424	44453	39473	43366	43043	38172		83906	140293	42626	37152	57127	38217	34555
	86653	149215	42146	39544	40844	39919	38247		84121	129302	39527	36327	58218	38677	35194
	83534	139411	45536	38024	38237	36037	41104		86101	134013	38653	38663	55999	38288	36170
	86139	139274	43196	39449	40044	38894	40727		82078	128201	37648	42073	59099	40321	35126
	83789	130178	43132	40055	44330	38814	37735		80773	124240	36492	40927	55229	38409	38241
	85175	130667	42394	39249	43147	42140	41750		82066	122741	42486	36211	57735	35452	37054
	80767	126185	43082	39746	40273	39133	40112		78962	116820	40984	37223	55768	36463	38493
	79465	119597	41229	40608	38700	40514	39526		82853	114283	38528	38969	56577	38447	38826
	81785	124564	45051	40881	42263	40952	39103		76779	109095	36010	40840	53945	38771	37096
	78580	116754	41164	37046	41000	38478	40373		75054	110652	39963	38677	52200	36096	40574
	76437	116144	40246	37430	38783	39537	39903		80827	109665	38372	40337	52524	37686	39891
	79547	115401	39027	39401	38032	38319	37720		75074	106911	37768	37837	58469	37763	37615
	73304	112642	43549	37532	41399	39642	41542		76956	101159	35819	38629	57609	38329	36883
	75833	114236	39661	40651	38255	39397	40248		74660	101506	39295	38914	53746	38073	37981
	75299	107010	44425	34925	40141	38478	40741		74624	97074	38825	37086	55586	33902	35868
	73809	101629	41028	38213	41466	36224	40999		71391	97058	36954	38249	55015	39319	36345
	75706	101514	40180	39078	36929	36370	41225		74840	93637	37341	40583	52049	36735	34731
	76924	99505	39641	40003	38931	38991	41920		76835	92722	36347	38190	56297	37499	37433
	76499	94749	42929	39912	40210	40047	37955		72773	92619	37844	34927	57209	35932	38933
	77732	97836	39338	35900	41688	38400	42358		72253	85045	37608	33509	55267	35026	38830
	72876	90857	40539	39308	36173	38379	39287		74488	84079	37970	36519	54250	39638	38427
	74879	89835	40935	37444	42606	39278	43833		72108	82114	38481	35556	52735	39569	39634
	75096	82959	40615	36505	41598	38734	43986		72465	79488	37074	37314	53530	37550	37386
	71845	84545	40070	36241	36231	37145	40282		71481	80293	33517	38879	54196	34673	39336
	72718	85686	37486	34804	38154	38763	42034		67334	79361	38964	35228	59712	38278	38663
	70130	80259	39339	38325	39167	37380	42869		65348	79651	37499	35031	54598	36352	39053
	69760	82660	42637	38218	38433	35107	38886		74179	78279	37308	34849	53700	38328	39947
	71371	79823	39530	38978	38974	36598	40645		72686	73746	35047	35578	54892	38093	40617
	69893	78342	38322	38702	40296	40747	40899		72098	73338	35146	36432	54393	33458	34461
	70054	77206	42365	38086	39160	36296	41080		65879	73396	34711	35654	55918	36885	38133
	70294	79262	39298	36747	38516	36807	46488		70366	69063	35847	36853	51950	35776	41730
	74627	79309	39373	38667	38967	40586	44531		66318	67089	36608	34512	52707	36371	41800

## Sheet: Fig. 6f
		Time	WT-1pM	MT-1fM	MT-100aM	MT-10aM	MT-1aM	PCR Blank	Blank
		-5.5	5789	5639.5	6959	6446	13664.5	6263.5	7654
		-4.5	6049.5	6121.5	7264	7005.5	14711.5	6230.5	6966
		-3.5	6303	6189.5	6077.5	7411	15004.5	7632	7076.5
		-2.5	6165.5	6797	7807	6272	14973.5	7020	7915
		-1.5	5739	6001.5	6378	6680	15918	6715.5	7282
		-0.5	6143	6027	6516.5	6102	15703	6855	7946.5
		0.5	36234.5	54070	33164.5	35765	39907	38187	32168
		1.5	54622	76987	36159.5	37205	43693.5	37559.5	33853.5
		2.5	69171	97500	38046.5	38880	47918	38956.5	33611.5
		3.5	78689	116506	40271	35421.5	49570	38666	32261
		4.5	84462	131531	40976.5	38635	46376	39258.5	33046.5
		5.5	95320.5	148598	45292.5	38863.5	48528.5	38229	33356.5
		6.5	101184	157648	42607	38792.5	48099.5	39371	34825
		7.5	104240	166596	42337.5	37183.5	50814	39031	35951
		8.5	109158	167234	45588	37380.5	49263.5	38487.5	34686.5
		9.5	115380	179405	44629.5	38864	47081.5	40181	33905.5
		10.5	106674	177318	44190	39652.5	48491.5	41343.5	34568.5
		11.5	114418	179560	46625	39238	50132	39225	33781
		12.5	110434	181693	43893	41520.5	49946.5	40428.5	36611.5
		13.5	109223	184397	46658	38850	48826.5	41140	37035
		14.5	109180	178904	44403.5	41212.5	48590	40707	34867
		15.5	107786	174200	45155	42203.5	50728	40217	35596.5
		16.5	99998	180762	47122.5	40631.5	49328	41346.5	35991
		17.5	101525	176964	44015.5	41143.5	48647.5	39547	36390
		18.5	102020	173731	44357.5	43721.5	51512.5	39917	35997
		19.5	99862	170032	44351.5	41813	47622.5	41840	35377
		20.5	100613	169444	46469	39660.5	48720	41080.5	37869.5
		21.5	99403	166610	45144	38865	49125.5	39675.5	37135.5
		22.5	98318.5	166212	44097	39462.5	49618	40442.5	37023.5
		23.5	93036	152590	44758	39887.5	48309	40062.5	36957.5
		24.5	89503	155059	43811	39487	50577.5	39705.5	36361
		25.5	92635.5	154010	42203.5	39654.5	50877	37290.5	38481.5
		26.5	94875	151604	41983.5	37779	47640	40061.5	36423.5
		27.5	85641.5	147716	43258	39568	47829	39298	36930.5
		28.5	87897.5	145854	42850	37225.5	50655.5	36769.5	37976
		29.5	85400	141858	43539.5	38312.5	50246.5	40630	36363.5
		30.5	85387	139258	40836.5	37935.5	49531	39298	36720.5
		31.5	84817.5	136712	42094.5	38343.5	47118	37162.5	38637
		32.5	84108.5	133738	40422	40761	49571.5	39607.5	37926.5
		33.5	82281	127209	39812	40491	49779.5	38611.5	37988
		34.5	83620.5	126704	42440	37730	50441	38796	39402
		35.5	79864.5	121502	42033	38484.5	48020.5	37798	39302.5
		36.5	81159	116940	39878.5	39788.5	47638.5	39480.5	39176
		37.5	79282	116830	40530.5	40860.5	48104	39861.5	38099.5
		38.5	76817	113703	40563.5	37861.5	46600	37287	40473.5
		39.5	78632	112904	39309	38883.5	45653.5	38611.5	39897
		40.5	77310.5	111156	38397.5	38619	48250.5	38041	37667.5
		41.5	75130	106900	39684	38080.5	49504	38985.5	39212.5
		42.5	75246.5	107871	39478	39782.5	46000.5	38735	39114.5
		43.5	74961.5	102042	41625	36005.5	47863.5	36190	38304.5
		44.5	72600	99343.5	38991	38231	48240.5	37771.5	38672
		45.5	75273	97575.5	38760.5	39830.5	44489	36552.5	37978
		46.5	76879.5	96113.5	37994	39096.5	47614	38245	39676.5
		47.5	74636	93684	40386.5	37419.5	48709.5	37989.5	38444
		48.5	74992.5	91440.5	38473	34704.5	48477.5	36713	40594
		49.5	73682	87468	39254.5	37913.5	45211.5	39008.5	38857
		50.5	73493.5	85974.5	39708	36500	47670.5	39423.5	41733.5
		51.5	73780.5	81223.5	38844.5	36909.5	47564	38142	40686
		52.5	71663	82419	36793.5	37560	45213.5	35909	39809
		53.5	70026	82523.5	38225	35016	48933	38520.5	40348.5
		54.5	67739	79955	38419	36678	46882.5	36866	40961
		55.5	71969.5	80469.5	39972.5	36533.5	46066.5	36717.5	39416.5
		56.5	72028.5	76784.5	37288.5	37278	46933	37345.5	40631
		57.5	70995.5	75840	36734	37567	47344.5	37102.5	37680
		58.5	67966.5	75301	38538	36870	47539	36590.5	39606.5
		59.5	70330	74162.5	37572.5	36800	45233	36291.5	44109
		60.5	70472.5	73199	37990.5	36589.5	45837	38478.5	43165.5
