# Supplementary material for: Expanding detection windows for discriminating single nucleotide variants using rationally designed DNA equalizer probes
Source: Nat Commun. 2020 Oct 29;11:5473. doi: 10.1038/s41467-020-19269-9 (PMC7596233; doi:10.1038/s41467-020-19269-9)
Supplement: Supplementary file 4 — Source data [file 41467_2020_19269_MOESM4_ESM.zip › DNA-Equalizer-Gate-Source-Data-main/Manuscript Data/Fig. 7 data.xlsx]

## Sheet: WT PCR raw
	Time/min	ssW	ssM	1aM	10aM	100aM	1fM	10fM	100fM	1pM	PCR. N.C	Blank	N.C		ssW	ssM	1aM	10aM	100aM	1fM	10fM	100fM	1pM	PCR. N.C	Blank	N.C
	0.5	54231	210044	46685	44708	45216	44111	46893	47916	43610	42862	36287	38992		51463	226751	44811	42626	46237	46014	45365	45285	44979	42439	41639	39665
	1.5	60080	280663	47270	42349	45196	47829	49512	54949	50681	44681	38601	40729		58961	288742	51328	46799	46285	50620	48335	47173	50013	38156	42042	38449
	2.5	63503	339339	51456	43810	47099	49514	49602	54444	49897	44379	35716	39532		60609	344646	52518	47086	44521	51950	49162	51502	48417	37029	42694	39597
	3.5	72966	428719	56584	42436	49712	50300	51917	55455	50880	40497	39473	38745		74527	414253	62428	48160	46911	58103	56182	54413	59052	44478	41748	39174
	4.5	86625	501328	69331	44809	45536	55874	57046	63246	56899	47218	40152	39336		80949	495316	70025	48773	44803	52392	60310	62345	58900	40147	44943	43538
	5.5	96501	596511	71388	47269	54369	58961	62728	70837	62369	52204	41074	39233		90533	585737	79786	49979	49756	64510	66284	66308	70879	43743	43147	42558
	6.5	107714	696481	99020	50429	51823	63360	72498	78029	76975	49859	41571	42762		101320	658858	93983	52114	54214	71971	72643	74497	77572	44629	45745	45822
	7.5	121146	788066	115598	48376	60133	69663	79766	93884	87404	47878	38526	42840		115063	740331	108755	51522	57188	77490	83775	89877	87692	46011	45842	45776
	8.5	135953	856838	125547	51192	60263	79580	90432	99799	94517	49329	41542	42210		134287	846914	128523	49335	60623	80944	94815	104725	109382	49183	44099	44855
	9.5	144133	949046	148175	52920	65546	87358	102356	116056	114972	51169	41885	45093		141349	900737	145187	53413	68160	94617	101632	117019	120994	43889	46351	43059
	10.5	160105	1020810	171973	54457	68528	97183	115142	137116	127171	51740	43454	43515		154416	1009110	161094	50527	73476	101697	115388	132878	133212	48013	49830	43893
	11.5	167457	1070863	174949	54574	73351	103330	129241	145776	140690	53363	44755	43926		173957	1053920	173577	57797	73277	107169	131978	142209	150380	43081	48243	44140
	12.5	179517	1124089	188390	54826	80457	122098	135323	167358	156968	48206	38945	43080		173773	1084879	191578	50106	80206	124856	144248	153915	168776	46179	50468	46625
	13.5	184726	1161924	200810	53194	79807	127508	154442	179335	175510	50104	39185	48425		185581	1140582	201935	55523	81192	135217	158678	179220	182462	46966	47346	45659
	14.5	197309	1182915	211289	52696	86453	141157	165443	191910	197404	47127	42614	45216		198676	1166195	205459	62368	85895	140342	168070	179878	202840	51326	51176	49630
	15.5	212326	1218678	213514	57328	91294	152369	173109	210531	203406	48982	48225	47907		209153	1203538	214719	56895	88203	160696	183953	199950	214615	48449	50357	45903
	16.5	214955	1240633	221930	56470	87376	153036	180851	214575	214275	54060	42696	47007		211617	1223210	223214	57247	91733	163918	185687	212023	218699	49896	50632	43437
	17.5	225804	1258470	228021	59293	97089	162768	194979	234020	221528	51198	44898	46421		223863	1232447	225452	57512	95020	167858	196867	220886	241159	50435	52253	47147
	18.5	240729	1244344	234578	60080	97983	171946	200557	239747	237477	53289	44295	50674		247757	1260475	233666	55707	102355	183468	216759	241083	252702	53601	49731	47901
	19.5	240361	1285849	232661	57290	97796	185811	213971	253853	249208	53431	43831	43908		248294	1285841	232502	60206	105184	191441	228440	243948	264149	47565	52874	52493
	20.5	246447	1258597	223507	65491	103213	177781	223186	260467	255119	57934	43719	51297		265524	1287479	232617	64991	107145	190351	236613	259322	270841	49755	56387	48373
	21.5	249305	1266782	234163	59871	108069	203922	232290	270694	274010	56825	42965	46931		247388	1303653	237284	64865	109541	202129	242694	280029	274985	49448	54154	47684
	22.5	256295	1291331	231136	61643	114117	199126	243057	274470	279084	57516	46469	50657		271804	1299478	231851	62274	111247	213600	255612	274657	284641	50818	54456	48269
	23.5	269775	1275495	235206	59739	117346	218487	256544	286515	282689	52572	45103	47935		275151	1302357	237229	63592	117259	217405	271268	300102	297572	48002	53955	51270
	24.5	274365	1288930	237952	59490	114265	212236	261677	305855	301225	54299	46367	49034		274004	1298401	229524	63261	118257	219460	268606	292846	311805	55379	53900	46185
	25.5	276354	1282213	231795	65286	122709	217912	261379	313462	303713	53032	44577	48535		282871	1295852	234409	64762	122744	231165	281255	310578	324330	53726	52163	53707
	26.5	281059	1286523	240402	63856	116781	228850	271528	320559	300162	55012	43367	47494		287997	1298467	239387	63052	123150	229547	282370	326041	327257	49172	50166	49389
	27.5	279261	1307231	244736	65127	123741	230304	278265	339627	320189	54016	46062	48444		293741	1279361	237928	66686	128511	241280	292831	326756	334135	54481	56680	47341
	28.5	282039	1281296	243972	61814	122656	237066	287403	337846	313816	55916	46560	47232		300673	1298189	236444	66683	127786	245080	296219	332974	333825	50608	52371	49745
	29.5	284279	1305790	239812	64034	130017	241178	291557	336333	322851	58585	46925	47229		307320	1305068	245795	67285	128643	244358	304267	336871	349285	48908	53200	51130
	30.5	290695	1268713	232258	59778	131751	253159	300200	343733	328693	57604	43845	47337		315212	1319735	235730	71858	128918	264086	312281	351612	360711	52625	51986	50585
	31.5	293781	1283818	237706	62821	130218	251869	301977	354422	331669	53889	47379	49131		313544	1299886	233344	66475	130437	258342	321267	351769	352010	49049	52423	51964
	32.5	294075	1280091	241033	60920	133873	265004	304626	357532	341328	55168	45486	50498		309430	1318399	234708	70745	134695	261842	323084	368439	369590	47010	53072	50631
	33.5	300171	1277094	234777	65314	138217	265508	309056	364190	356863	54339	45920	50319		315532	1310650	235591	70684	133202	271386	331984	368683	372517	50462	51610	47980
	34.5	296500	1274187	241800	66390	136829	264668	315135	364597	356428	56753	46537	49159		314673	1291134	236647	68793	138712	268602	340836	368786	379384	50074	53909	50663
	35.5	304706	1275185	242450	67809	143320	266374	321073	366136	360154	54233	46273	51844		331946	1301820	238128	69952	144499	276166	346365	364244	387064	48901	49880	49645
	36.5	313057	1285644	239214	64948	138897	265662	323612	377789	353082	58396	43591	52783		326412	1291715	233372	70230	141240	281853	335761	373806	396630	47209	52525	55223
	37.5	318368	1277945	246239	67223	142940	273736	329587	380343	365830	57487	44355	50152		327541	1295889	243968	68546	143212	283464	350162	373003	390126	50312	51071	55427
	38.5	317248	1278970	236326	66529	147508	271372	327698	390988	363328	52840	44403	49809		341054	1315051	243501	74906	142821	289152	348543	382649	401924	50027	55407	50954
	39.5	315641	1268386	241485	63606	137456	283223	331575	386172	365580	58672	46472	48115		332683	1283650	247431	67789	145685	291762	344438	391881	395443	53743	54264	48173
	40.5	317867	1267730	237700	65380	147712	292189	338756	391947	371859	54111	45028	49891		346646	1300570	242370	72614	148144	291807	356529	402292	407514	49792	53372	52441
	41.5	319508	1259387	233935	68071	143894	287566	334213	397704	370178	53933	46197	52471		338728	1306182	242040	73729	151618	293567	363817	399885	406135	50757	52834	49275
	42.5	316477	1233354	242712	69839	142189	283254	341250	397437	377854	49467	46473	52430		344770	1289653	245371	70311	152104	288899	351917	401042	406476	52249	52081	50766
	43.5	310399	1273492	238599	67481	147058	291540	341585	392237	376163	54382	44508	50301		344474	1263120	239984	73510	150117	302496	365173	404632	414065	50364	52208	50748
	44.5	317878	1252567	240522	67007	146782	301442	339736	402148	376167	53122	44466	48967		336392	1255555	242449	71966	150743	294441	359754	401127	417674	51890	53198	50496
	45.5	321150	1245260	236528	70862	149639	295920	347955	401553	378659	52269	42762	49960		339416	1281520	242264	73523	151261	299839	366773	413113	423282	48096	55756	50263
	46.5	333761	1241086	242917	63476	148702	291374	351260	393742	391025	51861	45210	54535		353581	1279680	243673	73060	157633	308173	375041	416003	419731	51079	54127	52634
	47.5	336690	1238683	237308	68155	150648	305575	343028	413028	385680	51480	45914	50398		345929	1283654	239971	70723	151194	308590	374849	412845	420327	49080	54990	51328
	48.5	325510	1240852	240463	67598	147535	298628	348690	416714	388658	52044	47585	49854		346366	1296709	238765	72876	153415	310500	372297	421896	430013	49776	51712	51007
	49.5	335536	1248548	240178	68449	152162	295809	353800	416897	394735	51203	45162	53389		354165	1243445	243800	71492	159014	304594	379935	415005	425376	51737	55079	52580
	50.5	332747	1245906	230195	69170	154721	302841	372428	412892	398668	53005	48703	51685		349588	1270262	239751	72959	153587	322246	388088	422987	431144	52291	49375	49997
	51.5	332373	1235162	232794	68447	155028	310455	359120	428236	398830	51833	46868	52611		361332	1266736	240147	67529	159541	317179	388665	423624	418388	50188	53368	50343
	52.5	334867	1235231	233851	67150	156787	298342	366762	421671	403867	54474	44574	52603		353208	1252346	242289	71875	157578	314587	389374	422247	432769	52277	51799	52099
	53.5	337133	1233832	240782	70824	148570	304314	361146	416686	390186	53883	44516	49170		361670	1265652	232862	71543	154211	314881	391936	431832	426320	51640	53870	49060
	54.5	330824	1235787	244303	65533	153947	304611	365143	426925	404325	56303	46165	52704		352804	1255827	238568	69803	160431	308592	386815	434466	437494	54982	49135	46704
	55.5	342452	1222982	229673	63766	156026	316138	368875	421810	412987	54190	45338	51179		364428	1255194	242803	72336	161840	323729	391574	441521	428355	50701	52084	53409
	56.5	335392	1243345	235489	72271	159309	312701	371567	430562	400133	53261	45616	51780		359934	1265030	241358	74155	159097	317370	388840	437184	437257	51352	52427	53160
	57.5	328585	1221037	240433	68879	161067	318693	372582	430104	410248	54791	48593	49524		360558	1247845	241256	74733	159749	319005	388876	434262	447425	51886	53965	51240
	58.5	336121	1237623	229749	60929	162266	311341	377872	416670	396574	52784	44636	50526		362777	1271106	239227	70849	159499	325799	396524	438163	426468	54577	50120	55805
	59.5	338404	1225179	228805	66893	158057	316823	363590	427845	409566	51679	45700	49385		362134	1253020	232543	71417	161819	326880	390939	431928	432619	47734	52372	53855
	60.5	334362	1206292	233668	68727	157115	317888	375635	435020	419614	51585	46077	50365		348538	1243765	238975	74921	164819	325955	390754	440092	438764	48327	52367	51198
	Time/min	ssW	ssM	1aM	10aM	100aM	1fM	10fM	100fM	1pM	PCR. N.C	Blank	N.C		ssW	ssM	1aM	10aM	100aM	1fM	10fM	100fM	1pM	PCR. N.C	Blank	N.C
	0.5	105140	106912	49766	39175	60374	112289	154300	169126	164543	39190	36719	35662		125692	111214	50486	48015	74149	115111	165599	180438	164527	42725	45190	41662
	1.5	146088	133704	59084	33255	80693	143696	179095	189002	196095	37517	39637	37515		148269	136247	64413	43528	70079	142992	189709	211665	203514	43182	42121	37869
	2.5	179200	182041	61878	42432	86318	156373	210854	226780	229976	38560	39262	37850		186406	159538	66496	45275	82077	160281	224658	248363	244837	33610	41751	44225
	3.5	226454	213398	75047	44962	77932	208303	246571	287662	279881	43925	45693	36483		232360	200480	76497	39666	83963	202270	268898	297950	310328	40737	40384	36135
	4.5	258560	235216	75848	49266	101516	240303	290731	329758	326595	41172	44717	40457		277501	234601	80905	46487	89811	240321	317696	345048	346468	42951	40470	33722
	5.5	284174	269326	83536	42657	113113	254003	313765	364302	359668	40908	30588	38769		305166	257154	88200	41612	110642	259721	369648	418027	383506	37353	35932	28105
	6.5	330008	310946	96354	50491	130956	281487	349097	441651	407463	40565	39494	37359		349758	278229	93928	48737	109612	279365	405358	438114	451984	39501	44130	32386
	7.5	345106	338497	101958	44562	125232	323604	400349	464594	451724	33895	32463	33175		378497	325332	100227	45300	130240	316522	424646	495260	494214	42816	41393	31401
	8.5	374333	374133	105275	53537	143227	352199	457952	525142	497952	42506	30355	42858		388946	364291	101060	53926	137179	343643	470836	546923	550166	42506	33223	35010
	9.5	380420	379526	127665	42917	143173	370488	448151	554116	563824	37579	37578	35431		413355	395818	114867	59045	163576	332167	496874	587783	576298	39014	52258	31500
	10.5	418214	408237	120291	55468	141293	380646	489926	603094	570314	38205	34962	32797		440783	407272	110633	59098	155723	385731	520251	609614	628363	38931	39656	28118
	11.5	416823	429222	131937	57377	163283	414850	515741	611206	606914	37683	28345	31575		456090	385014	138504	62430	161860	409517	566408	661884	634600	39118	41990	32659
	12.5	445407	427010	136818	52800	143414	433524	547477	645643	649957	37383	37017	38817		477302	425922	126151	52830	161410	437511	599667	693839	686271	40974	46728	35227
	13.5	449111	454020	147810	46626	189538	430078	580222	676492	660194	34001	35801	33271		475249	453185	129107	66903	174332	455446	611728	732935	743716	43402	42318	30746
	14.5	441986	476429	149609	47116	163790	459350	574936	689368	686128	41034	36350	28792		471173	474017	139643	59383	181425	447458	659174	730486	728631	39594	45714	32036
	15.5	443884	471890	151213	53647	188461	472107	618397	684733	716812	43960	40711	34227		486775	468398	148076	63770	176214	466363	662779	737339	775906	41800	38558	30630
	16.5	459796	468003	161102	54064	169892	474706	634558	711752	725824	46531	42198	33543		506788	443626	144259	58063	173868	470761	637099	764107	785718	34264	40760	32465
	17.5	464649	501014	154576	59816	173116	480442	631562	748443	727573	41116	32814	32095		470283	477461	147123	54447	176384	480839	682854	771930	834304	34981	41841	36068
	18.5	458664	487508	152926	54110	172223	501876	610240	744225	764108	43689	35738	35379		517739	497157	154143	55228	191374	475202	661604	809616	803436	41880	42609	36470
	19.5	450752	491154	177987	56326	183581	525537	650597	765878	753949	42645	35770	29267		486412	486400	158978	58533	177463	507088	732351	803875	794837	39750	39394	31804
	20.5	473791	505257	155245	57052	177820	505680	666191	768885	755508	40117	33247	27825		480316	483918	166234	65043	186166	474266	702758	814501	817312	45178	37955	30725
	21.5	457242	497370	171280	58914	181964	501094	663928	788755	784755	44134	39788	31109		476044	501356	143599	54614	175470	504350	706266	812297	840823	43045	43777	27133
	22.5	463381	496334	163827	56792	201304	505503	612278	777776	744059	32222	36198	28596		478223	490582	151666	59361	189003	507301	702140	825984	835018	38736	39827	29690
	23.5	468178	486327	151214	58615	184704	515397	655963	799443	767542	39839	37296	27159		489268	502669	156789	53226	174214	522654	712839	799061	843963	43821	41653	30062
	24.5	474060	501342	161770	64069	178618	484427	639176	783756	746847	43112	40208	31152		495260	510116	150338	63031	203266	489536	705875	841763	852636	42748	42751	35869
	25.5	443972	515685	152798	49253	180149	517324	648955	770065	733079	51114	38416	33345		486095	487170	141345	61612	177638	492719	716417	833544	842867	38057	35527	33351
	26.5	472026	489226	159770	55805	199485	492602	670784	779618	778510	33732	38440	26111		474018	519733	173352	67088	190794	486109	721237	852913	869583	42797	46794	36635
	27.5	454834	507860	173240	48572	175266	511685	664090	801669	759546	45356	36279	29024		473143	502173	169051	65662	204308	517855	722234	852166	853190	46804	47175	35926
	28.5	466146	498583	166269	59911	183539	523424	683002	787706	765146	41433	42879	31615		472811	498278	151900	53418	190455	495784	713594	819336	870985	43975	41434	39618
	29.5	455275	486248	159519	56935	176413	537668	683980	768947	754078	42836	28671	29038		469690	490007	159695	62788	178250	483969	721761	833644	853895	38476	38118	34127
	30.5	440887	507757	159312	55534	174400	515972	634097	769679	769296	38152	36689	36328		467594	469774	155479	66477	167881	504031	750798	843141	825247	34878	33065	30886
	31.5	465665	491625	167472	50141	201142	518023	674438	781405	766468	37465	37092	34188		491014	487716	165094	63636	189157	508187	712312	795555	838102	40734	34919	34918
	32.5	431723	496844	165960	51941	202526	519647	674184	781839	742904	44361	42531	35262		481763	509011	147598	57798	188349	488358	702605	827687	831646	33810	42907	30906
	33.5	437595	483823	152906	63571	185823	490225	649931	780098	751400	37092	38902	25087		466186	501438	157797	65440	186923	505175	720499	799033	841208	45447	48371	30185
	34.5	443757	517660	173770	55997	185981	545666	642144	788528	755375	48043	37844	26930		473863	490243	149562	54953	178369	485584	744490	815067	830317	42944	50233	39315
	35.5	444516	490492	154517	63271	183115	497321	667002	762791	744564	47691	34938	32394		470670	495049	149232	48042	185318	511208	691434	824699	884424	41497	43689	36042
	36.5	440896	479527	146082	53660	186567	516908	665808	745652	734051	39563	26491	27946		474034	495802	156061	61694	184412	500997	709742	796524	836787	40286	33034	33396
	37.5	431834	514230	167511	56824	190684	468569	664743	772369	778511	47031	38637	32446		465582	495481	171321	65980	187416	470734	726760	812449	842678	47028	55784	26982
	38.5	418991	472914	154591	56033	181750	519077	668464	769752	745705	41887	37508	24401		458193	475654	163886	63001	184688	469227	705626	814547	815640	36785	46264	30598
	39.5	409293	498929	167528	60831	177945	496335	656089	762560	743612	37923	34997	28438		443031	463805	168065	59058	185612	487217	691105	823838	819096	39377	36101	34642
	40.5	431028	475576	158656	60419	178539	489765	637023	743799	733210	43362	36062	30600		455063	490748	147545	67762	186579	473389	667673	828705	811979	40075	38261	28423
	41.5	421773	488852	146334	62627	186257	475719	636834	748109	737133	39367	35716	26242		455987	482598	145782	65602	187365	473191	710934	817411	808618	47384	48483	28069
	42.5	412668	481086	148503	57805	192991	490433	650147	751933	753802	39184	35881	32957		450071	494008	157444	63714	171406	477942	725594	809853	808306	41379	39920	32595
	43.5	422379	459322	157722	48093	179813	494624	631430	740497	738345	41578	39015	33917		459921	483242	149145	61626	175450	475678	672638	785026	831665	48140	42311	28086
	44.5	410383	462971	144609	52466	176175	488434	628542	731796	728530	43040	33549	29905		444966	467581	155728	63820	189695	462556	678179	787640	807282	40483	34656	31005
	45.5	394844	480878	157394	59761	181318	517385	621006	769877	722108	45240	37203	33924		452705	474595	153932	58360	183512	491136	678332	798322	828976	35747	41231	28093
	46.5	388610	460096	158114	58666	175480	506412	638490	745081	732636	37210	34649	34651		442468	467640	153195	60907	178773	474350	668793	768072	818737	46690	42688	26997
	47.5	400126	454751	151304	58992	181194	468751	621752	748690	716772	44749	37038	31170		440484	469449	152916	61978	172758	493745	690042	804437	795999	39978	38149	28612
	48.5	395720	454890	147262	52134	181058	480771	583013	742900	736365	40518	38316	32481		452226	477401	146710	63132	175230	477874	681247	773224	782333	43069	36140	33220
	49.5	388724	470847	155387	52897	178610	495309	609304	717793	718159	44926	43088	31406		435344	477348	146814	59523	181902	481829	656051	757655	774423	36885	40178	33970
	50.5	393657	458537	166741	62313	171723	474469	628945	718181	688102	43664	40353	35953		443942	466313	172422	49155	185314	479632	670484	790488	826418	43662	42202	34861
	51.5	382819	453674	152807	57635	184066	449246	616230	709738	693994	37618	31766	31405		409735	446256	143870	54042	154122	479223	677572	768212	787091	41265	41638	32141
	52.5	380560	426267	147068	56211	178330	459021	608545	719654	720750	42757	43476	25943		446183	457878	147246	63210	178353	477332	681985	757633	801172	42386	40568	32528
	53.5	381164	444385	141207	63502	170269	480537	614285	700575	691820	42385	34703	26671		437346	436250	143216	67583	189299	464515	662595	738990	769252	40557	40567	27773
	54.5	376615	460645	159155	52211	185330	479244	618220	689905	710364	43502	37642	27413		441200	448146	163372	63959	176944	460314	648203	729744	774701	37647	37286	28150
	55.5	382849	445393	154433	59522	175857	468017	594924	691472	679021	44604	43862	30705		440159	463924	135984	57753	165648	481937	649431	769352	755108	37288	44243	29614
	56.5	362613	424745	148874	51095	179788	466284	569390	727641	677582	47870	38360	38362		415454	471730	150523	59916	186736	467404	641411	736432	759422	40189	47873	27773
	57.5	352837	447378	164224	62053	169216	485398	570938	704755	669276	32894	36537	35081		404907	446195	141055	57002	167409	444114	613771	736233	784821	40567	38745	30705
	58.5	378862	428305	143237	57384	173102	443931	561058	705680	703466	36964	40981	27077		434371	442777	143066	52323	167625	468867	675347	759878	781844	47208	43555	25254
	59.5	357026	426492	153364	52957	172226	460796	598352	697412	675883	37666	46795	29617		409917	453047	161236	54108	191280	471061	649595	737702	753085	41684	43523	34743
	60.5	370231	420421	142818	49685	165337	469350	602573	699540	657859	42072	36206	30357		421402	444039	155803	57419	157687	446335	695881	730589	796066	35113	46828	33290

## Sheet: PCR raw 2
		FAM																							FAM
							wild type							mutant type
		ssM	dsM+DEP	ssW	dsW+DEP	N.C	1pM	100fM	10fM	1fM	100aM	10aM	1aM	1pM	100fM	10fM	1fM	100aM	10aM	1aM
	Time/min	P.C-1	P.C-2	N.C-1	N.C-2	N.C-3	S-1	S-2	S-3	S-4	S-5	S-6	S-7	S-a	S-b	S-c	S-d	S-e	S-f	S-g	N.C-PCR	Blank		Time/min	P.C-1	P.C-2	N.C-1	N.C-2	N.C-3	S-1	S-2	S-3	S-4	S-5	S-6	S-7	S-a	S-b	S-c	S-d	S-e	S-f	S-g	N.C-PCR	Blank
	0.5	252182	85065	34377	36279	35320	49146	52869	51789	51883	46590	214430	42485	48558	51995	55866	52150	54429	53552	56111	54431	35241		0.5	203496	113874	51864	143713	59588	136027	134638	126229	128342	114677	89775	59969	93323	85602	101039	88071	90525	75091	71582	78250	72988
	1.5	295235	105115	32917	42946	33851	54340	51355	50694	50039	50691	218899	44578	53938	48869	56641	52081	58616	56859	57150	53823	39079		1.5	234542	127121	57605	150719	57970	172866	166909	152176	160615	130740	87161	61158	86136	102666	101606	107596	86848	89663	77360	65052	58373
	2.5	338864	137826	31601	40058	35597	50912	50257	49742	50914	52435	220041	45874	60957	59207	60747	56594	60383	60738	54840	55143	38142		2.5	245415	132245	53472	195989	58763	205872	199566	176336	181628	159472	101389	65832	129941	126082	111288	111645	95798	85941	62337	56001	55300
	3.5	404340	194333	36026	44075	35858	52393	55179	50332	53338	55583	218414	45932	80613	72942	69493	65109	65704	61316	59540	52890	37021		3.5	240226	153977	48639	217162	47951	229562	231348	211624	211629	168961	96999	58907	166893	149258	146079	130562	125269	85747	75868	71642	65283
	4.5	488004	258329	35742	51715	38171	52946	59026	56875	57913	52935	214306	47361	120018	93806	89647	84621	74532	70582	60493	56861	35336		4.5	288271	173316	51548	238380	52628	263538	275570	254750	260422	230043	124039	71028	194408	190883	168621	162257	133633	99691	62927	67879	59748
	5.5	550467	321308	36558	53322	40727	58443	63355	59549	60285	60932	229982	47839	170332	141103	124535	110968	94281	77661	64433	54587	38061		5.5	303732	189758	58676	276132	57641	303108	327201	292561	282308	256867	152839	72882	244548	200667	198902	198558	155373	102639	90610	53799	63711
	6.5	650960	407980	37450	64356	40419	69307	67385	64533	66634	64517	231517	45992	257982	204122	175068	150166	119506	92422	65827	56236	41810		6.5	313058	220857	54166	312709	49942	381232	375590	355746	333471	277509	169041	81511	280400	270841	251349	216605	192511	128345	77993	54598	49635
	7.5	726533	495375	34271	72504	39559	74840	77331	72104	69439	67795	240688	51345	356670	278988	242580	203457	170140	108149	70885	56717	38437		7.5	356029	230543	49595	340221	50687	410204	447113	389706	390098	317787	204991	78028	341956	297280	309704	262183	211452	125240	95433	66699	59249
	8.5	788812	573364	35969	80438	37575	75309	87197	87345	81734	80084	244289	50210	469796	367180	319168	275565	215984	136452	81391	56032	38066		8.5	373583	274186	52513	381923	53964	459500	459545	435426	433337	344929	196796	88807	390873	351444	334039	318054	244495	139661	108746	63255	59703
	9.5	881136	639277	36495	93253	41603	89000	94323	89934	88610	85692	238384	55069	588747	471550	417185	343477	277781	164617	86696	55360	40832		9.5	405004	299533	51127	371883	52222	484337	514595	469881	453930	366496	227870	91361	441283	377291	397937	329645	277019	169270	84274	64013	57966
	10.5	908861	719144	37177	97121	37155	99651	104237	99502	106702	93220	249908	56023	696628	577118	526119	433027	349684	193431	95280	60898	39737		10.5	395741	314964	49079	393872	46614	539281	536485	519078	488909	386356	237521	92935	481905	447741	418184	357286	308133	180252	104727	64121	56640
	11.5	968429	781913	36325	111288	40034	112567	119483	116341	113318	100619	255383	59045	801281	687932	612577	519527	415118	236638	103808	58517	43643		11.5	417027	330639	46951	441619	50183	563188	573256	519561	529955	404964	229720	82273	531497	484897	468886	399451	304637	179927	100121	58075	58435
	12.5	1020448	854282	39240	119418	41290	123048	135758	130425	121623	109557	256433	60843	889243	775986	710790	605095	471218	258379	121207	59040	44461		12.5	439570	347742	42735	438220	47035	585284	607832	590106	571591	434664	270677	95215	544676	525807	500121	441300	357100	197986	120219	65995	53154
	13.5	1066590	882036	38759	129989	39869	134687	145179	135859	135788	120939	259802	55726	981936	883389	822424	692121	549494	291423	122568	61289	44669		13.5	439958	368429	52763	446163	46729	625888	628122	542539	594345	459053	237754	99951	575979	570321	526390	469614	369969	212128	106414	77137	41428
	14.5	1093098	906631	41581	144393	41780	148647	160073	151530	152580	134464	260500	58092	1053050	951645	895253	765801	603413	316148	133984	62249	43617		14.5	436693	380048	41966	484776	44498	641485	618569	613633	606526	458538	259971	96959	603443	585525	590943	499353	394793	241765	113512	66453	48137
	15.5	1113034	948659	41176	157320	44209	159998	174246	160297	159595	141867	264050	61283	1118198	1022428	984813	829021	650552	354724	142786	59577	43372		15.5	445944	376825	47489	476184	52878	638329	640942	632455	609973	478776	281396	90820	616280	605578	595248	532997	425346	238605	114822	65818	49007
	16.5	1127950	973389	40181	156800	43678	179935	188721	168568	170495	146112	272937	64871	1141884	1072192	1030439	886940	689925	388546	148790	62391	43998		16.5	453207	390520	51433	492073	40747	681510	660866	629858	631351	475721	273631	95866	665893	650211	618732	542168	422282	231530	119883	68712	58688
	17.5	1136706	1007684	42191	179516	42175	191077	191328	187693	191918	160702	269551	67907	1181877	1152109	1076021	950208	741415	392556	155120	64271	42282		17.5	441636	418545	38982	497727	46528	687074	693912	620669	659012	520057	275766	98133	688999	678658	629592	555422	432153	238994	113946	69875	53750
	18.5	1151099	1017909	42512	185789	42103	190052	207337	202575	189965	168303	278892	70022	1230954	1192032	1160464	967278	779128	416114	163279	63025	46237		18.5	449043	410944	49026	497664	39748	707528	707275	645393	651518	501048	273462	102141	686898	645728	668336	568330	449285	252062	127647	65971	48406
	19.5	1150146	1009001	41681	194252	45786	210253	224809	213610	198770	180429	280311	72407	1248650	1198308	1176813	1030065	798692	418921	163984	63522	45677		19.5	453754	400302	44024	495267	46204	720587	757292	671314	650277	517626	295735	116500	701772	717965	695762	594985	455819	252112	138060	68498	55948
	20.5	1166224	1029494	42472	211305	41546	217194	237733	216014	222720	190650	279650	69440	1274031	1253446	1197840	1063467	810206	443612	170660	64560	46683		20.5	459363	427009	51212	514183	40141	744701	725784	667408	651739	482802	279790	96485	701541	696192	685834	636317	489897	246192	130632	79314	52397
	21.5	1174827	1035819	43920	206594	41235	228325	248560	228773	226630	195798	288990	69696	1276815	1273497	1253051	1100595	860486	456595	179087	63762	46121		21.5	463373	407345	45165	529040	47711	730002	757736	672703	695083	521293	288312	97297	749962	722372	723432	618233	482466	281263	122490	75074	42387
	22.5	1179106	1044937	44559	224143	42353	233794	253949	238007	238272	208486	286892	74511	1308229	1284025	1270079	1107355	854583	458628	176919	64475	46957		22.5	474143	439657	44456	526620	47365	684534	749287	690107	657853	531478	298417	98039	740768	721060	720736	596421	492240	272329	125382	67908	56768
	23.5	1168607	1065847	43087	231487	46487	247255	269748	248017	252765	208074	296921	77068	1313207	1313696	1303346	1116947	873703	458107	172539	63027	46590		23.5	454438	422749	39467	511611	59968	714539	733996	712218	693222	538715	292896	94518	731988	708309	741448	655137	482202	252768	124772	65079	41709
	24.5	1184126	1041615	46307	236366	47191	253093	278108	263180	258827	207257	298765	78128	1299922	1313087	1297546	1126528	870171	472273	178332	63393	43744		24.5	480690	422136	42346	516766	49210	756368	767283	672851	701355	557557	290107	102098	755245	775086	740248	607504	492033	275158	139186	67259	58270
	25.5	1182773	1058484	46071	250126	46194	263505	283763	270379	262193	227117	301442	77606	1328488	1312708	1301626	1142341	879324	464969	185453	66886	51109		25.5	469794	460026	56374	525992	55700	749626	778831	715985	693429	529777	295661	99633	757078	791686	778428	663625	476094	278526	121995	66575	55422
	26.5	1163359	1058107	41673	264529	42929	278339	288687	270213	275538	237271	303171	77682	1307247	1318640	1334661	1161252	897607	474937	181953	68057	48979		26.5	449936	443737	52451	520488	48899	748882	754068	672816	689472	539770	294016	99685	752717	743485	766532	704305	507323	293081	127093	64451	55448
	27.5	1175520	1059490	47652	254194	43276	292145	300071	286122	282064	241252	309906	77083	1339928	1326791	1330895	1165193	909408	480458	182090	63681	46277		27.5	464091	435641	49593	535466	45685	752797	741427	663364	700204	531730	300958	103685	735098	735477	739476	673945	523375	288882	126066	79241	59433
	28.5	1187028	1068217	43407	268939	45826	292933	313629	293993	287305	247747	318105	80074	1333928	1350446	1331785	1165068	909715	481366	181550	71947	48224		28.5	426641	423639	44944	522045	46424	749533	762969	672664	691889	502096	279163	101938	751626	730815	763993	689470	512487	277486	128295	65232	56222
	29.5	1170653	1061503	46736	280666	47246	300375	315719	304334	294185	259070	311398	84112	1325041	1344139	1331932	1181105	918952	480944	186880	67733	49625		29.5	461006	443297	45331	510873	43212	752880	769607	696558	666744	520791	285076	91547	774489	796206	770656	681586	497273	291708	130174	65625	53368
	30.5	1157051	1050105	44130	275575	47420	311977	323762	305490	304414	246604	309917	82731	1315963	1337713	1350986	1172607	903959	473066	179474	65928	48878		30.5	456285	452124	50585	535095	48097	728901	716019	708128	703564	507048	292062	100977	759250	753493	803851	682204	471800	296538	132169	63001	53587
	31.5	1176544	1062141	45566	283491	47242	309197	323875	304892	318813	266832	319917	83292	1341332	1317432	1347356	1194602	911147	477302	184611	71608	51387		31.5	448749	434631	48968	519889	39279	728960	744918	692354	692527	503516	269438	96674	752007	754609	719273	678141	482510	269211	124146	66403	48718
	32.5	1175134	1059276	46034	285708	48224	329283	336880	331881	314628	264171	324591	80037	1326740	1340754	1351559	1172146	905962	487589	185476	68603	53454		32.5	468675	449911	46825	503862	44705	729629	753170	670999	665408	518886	286860	97427	783377	744818	750253	645880	515547	256682	122023	65707	52350
	33.5	1156038	1056457	43945	297215	48898	329363	349037	322413	314982	269174	326878	87938	1325873	1328650	1358795	1177856	904794	476436	186195	65732	49921		33.5	465962	436060	41766	520622	46489	768282	720053	696769	650697	519801	275237	102451	768628	747427	767318	650412	513601	276825	134622	72179	52694
	34.5	1170786	1057555	47918	299363	47273	337896	349619	330081	324589	286925	319313	86871	1318638	1332484	1346889	1169569	908941	482369	183754	68075	47461		34.5	443121	439843	39981	535596	40378	732515	730820	674691	683848	507750	288678	102134	767909	765476	800526	651787	486734	262872	128905	63552	53439
	35.5	1163299	1047082	42872	313688	46751	341186	365814	333454	328305	282579	323668	84250	1318352	1338277	1350067	1186841	909298	487872	185361	73069	54900		35.5	442698	442278	46496	516464	41489	749593	739615	683398	671306	523943	291054	92086	785007	771735	746801	668405	484508	278907	126814	74064	50219
	36.5	1150135	1041495	43709	302216	48677	349651	375177	346783	338768	279123	323230	89979	1321936	1344734	1342225	1171249	904584	483498	182825	68290	50444		36.5	433707	416004	46500	538160	41491	747502	731764	650622	677085	508091	298667	81615	729420	742140	742882	660143	483111	266643	121395	72986	52755
	37.5	1139914	1053385	49177	315572	46303	348636	377479	349657	355166	281377	332020	86878	1332389	1344463	1342344	1181297	914156	486643	187868	72094	49690		37.5	432682	435891	43263	535728	38610	738569	758254	689760	673985	494839	291841	104385	746533	769435	745579	677246	501978	267794	135874	70106	48786
	38.5	1157591	1051113	47310	313125	50242	355953	378230	355865	350040	297842	329323	90502	1295006	1318671	1336360	1179053	897851	480218	190677	74560	50029		38.5	420290	420248	37871	527331	41156	722664	746652	656480	651486	520359	289096	96130	754841	779144	741611	661344	500407	279846	131245	75930	47004
	39.5	1142621	1030988	46452	320531	48622	357098	391810	357738	354099	295177	322309	93430	1305858	1325472	1345102	1160543	901081	477255	191747	70446	54691		39.5	451262	428210	43645	526648	37549	742966	768083	669178	676885	503772	287679	96860	762186	768792	773170	644773	529415	287496	120777	72683	41223
	40.5	1152351	1047257	46948	327578	47223	362082	399636	364196	366236	310111	333105	92186	1335847	1332809	1342289	1181673	913596	480208	196364	70560	47862		40.5	440487	427839	46894	510055	41163	728245	721868	673943	687762	487195	281215	93255	736186	751793	731938	670830	505196	259288	124758	66177	46651
	41.5	1146774	1036523	48425	334236	50875	383318	388458	370427	365180	304990	324216	94473	1307424	1316015	1331276	1172956	900301	482844	191034	69938	50462		41.5	439341	447999	42236	528461	38300	719697	751699	688122	686055	504536	278135	90065	773252	754527	775882	652149	485282	282290	117252	69842	51024
	42.5	1124960	1052086	47878	338172	52005	381051	395480	363277	370957	309825	319519	94191	1300968	1323012	1343247	1165392	912461	488207	183518	70203	48955		42.5	427615	438784	47989	503383	39009	741816	722120	654984	669578	498911	262122	100514	764718	750265	753197	675819	485149	270975	124456	73437	48836
	43.5	1138135	1032154	49857	333248	49769	387754	413288	367863	369290	314980	347678	92606	1337261	1341154	1355714	1183959	917357	484621	192897	72060	47250		43.5	425613	444380	47286	524139	40107	747192	745514	679460	659306	474876	279971	99103	742166	754908	794421	644202	479539	270715	129918	65142	45241
	44.5	1127724	1042649	48416	339388	51606	393634	417897	378461	377875	324454	336553	95359	1317543	1334789	1354444	1171662	915594	491464	187577	75755	56010		44.5	432171	435438	46207	517687	46615	713984	745227	649885	639837	498100	277446	94776	740430	745553	771674	667779	490435	255888	118717	74199	45968
	45.5	1116380	1050695	49720	346376	46702	388621	421768	384989	379722	311135	342106	97654	1315323	1320159	1355858	1186951	918876	486895	199158	75450	51019		45.5	438730	436575	48748	516694	39759	712715	704211	678662	643993	494244	274996	93355	738805	763881	748692	673049	460155	275502	115494	68427	57200
	46.5	1111910	1032182	44096	358136	52226	393135	407467	378189	377135	320280	333301	94252	1300013	1325220	1348006	1169685	901515	485172	192496	71011	51636		46.5	429471	430919	44790	518681	40853	747945	750284	627411	666215	487840	279415	90123	732851	764129	759058	654037	497236	266169	125301	62651	55408
	47.5	1114516	1034423	51066	352698	53846	390123	419079	379704	378506	312820	334526	98823	1266292	1313570	1352266	1168363	890667	482046	190343	74347	55840		47.5	415418	421195	48763	507114	47004	698458	702595	638299	663731	471261	266385	89037	737271	747867	749316	629802	470445	247356	122039	72429	47442
	48.5	1104344	1009792	49239	361748	47696	396456	423005	398358	388922	316819	327738	98991	1284253	1324186	1334083	1157604	903072	488423	189806	73296	55016		48.5	414738	437844	45844	487964	46608	718576	714037	630966	653534	498798	259352	105983	738584	760737	771292	637010	489686	253348	131741	61166	51032
	49.5	1122528	1019942	50572	362219	51768	405510	414234	402365	396112	328343	342270	91691	1311706	1322188	1343116	1180679	891244	471089	190625	76102	52849		49.5	415964	411272	46981	532348	37258	679211	713082	660030	643405	490643	258544	93799	701678	751465	741281	662715	472481	263772	126448	73913	45653
	50.5	1124160	1021633	48129	355184	50770	401001	428148	390258	390937	329585	335965	96080	1266860	1309954	1340582	1157004	892426	487672	187426	71024	53734		50.5	397821	420546	40101	505769	43394	721755	713593	653316	639278	473154	274416	93047	721081	773377	763214	641899	454237	274212	118450	70636	55783
	51.5	1108323	1015747	48553	364129	52450	401478	431625	405191	394263	333482	336248	98158	1284500	1327547	1335857	1151305	895462	469513	182514	75405	54024		51.5	421042	410942	36863	495843	44494	695204	698671	627078	641674	483448	248423	101404	737332	741011	748697	607316	462778	236988	118860	68121	50372
	52.5	1115288	998431	47882	363254	53331	411267	440470	395921	398319	340830	331745	95740	1299912	1322209	1328246	1155449	899991	472869	189421	74480	48946		52.5	390234	431727	36854	484099	40505	679833	694118	620012	660309	474287	265747	98118	731732	754575	725681	639773	483654	262995	123524	73176	52893
	53.5	1086334	1019050	50802	358579	49554	409770	438341	404321	391012	333372	344032	96651	1294229	1302207	1322346	1157595	903947	482294	189783	74485	53146		53.5	415542	432524	37943	488523	38701	689379	693516	642617	643437	474358	259999	86547	762890	744905	748584	642091	469593	255438	126444	68482	50727
	54.5	1117440	1027745	47404	369817	51542	417898	435728	410290	412384	336955	336205	96797	1271788	1316881	1335184	1150993	912598	478522	186924	79675	54094		54.5	389843	425628	45391	499244	37796	703191	676780	650327	652972	474013	254689	100781	712323	748746	722589	640292	454652	257710	117935	74258	50234
	55.5	1110986	1006372	50057	367456	51542	415447	451016	407499	400909	340580	339440	90887	1269934	1302874	1319859	1153371	881202	476494	188491	71668	52569		55.5	411976	422474	34724	513951	41637	696554	687634	640327	644016	465747	254809	83731	726298	740172	756551	603842	476194	242636	109893	70001	46788
	56.5	1099640	997253	45964	375662	51876	421269	456626	415958	403762	350005	336172	96599	1282490	1325654	1316213	1147357	894734	487919	197947	73919	52951		56.5	398899	424516	43393	488153	35472	681910	691102	643050	615983	475427	255833	94947	697163	752354	725555	640712	468121	273754	120019	64180	45687
	57.5	1087973	1014041	49771	371390	49583	426900	456909	418571	411024	333255	348836	93822	1272943	1305573	1321774	1156770	883420	479404	189559	80058	52465		57.5	393665	414264	49564	481131	42729	673157	656983	615397	628240	452063	253766	92812	688028	708033	723306	625068	471960	243755	125514	63483	43170
	58.5	1084968	1006414	53212	367193	55783	426468	454831	411550	422969	340804	343656	96943	1278886	1285251	1319922	1157483	875910	477382	195816	70633	49017		58.5	393917	429022	39592	500472	36717	676087	677695	615939	636776	470869	255819	93525	714722	745349	715122	625648	467570	239958	117615	68824	44060
	59.5	1067259	980765	47973	373177	48704	440266	449748	428066	398952	343108	340901	95967	1275604	1296715	1308034	1134624	880230	467553	197619	78508	53780		59.5	392416	402515	51351	487815	40181	680891	668347	614472	600838	459550	250059	82640	710722	731141	727840	610734	453332	245882	105893	64915	44606
	60.5	1064194	1004488	49354	386046	52598	419850	452843	422197	418339	344947	342076	97461	1260500	1279899	1289240	1146341	876946	465630	193617	69036	56414		60.5	381044	405206	44142	494564	36939	664940	668335	608238	630825	437989	248015	80495	710245	723777	739435	604795	420868	241621	126625	66760	41726
	61.5	1073050	1005262	49104	390028	53928	424554	456009	420728	413264	349072	342930	101871	1265559	1287584	1299090	1147589	875748	465779	185738	77518	53481		61.5	392682	398401	33771	487991	33802	642858	648443	596171	603553	437322	253221	89870	714943	725155	724828	629116	444161	252658	114312	62982	48419
	62.5	1074166	991253	51051	383536	49863	435597	457976	432518	415725	352681	334942	100676	1246328	1284218	1321106	1136554	878404	472570	190873	75128	57500		62.5	372688	433414	40520	479333	36213	676402	655203	622377	615913	468764	267563	94634	724757	744097	716175	616784	443739	239819	107384	64578	50429
	63.5	1088169	998927	52582	381096	51705	438362	454460	431358	427943	352408	344912	95335	1247124	1282472	1307301	1148016	877974	467569	188741	72835	54102		63.5	373789	416051	51371	475000	40562	668118	653786	640125	605822	437242	241838	87022	705617	711476	723450	600456	439373	242715	115737	69661	47167
	64.5	1057578	987631	50467	380089	55235	430929	460588	431186	416671	346700	337130	98636	1251003	1265625	1296194	1146545	873052	464986	188304	78975	58664		64.5	370792	409071	38704	458218	41275	672332	632606	615697	594055	465793	250841	78666	704715	720349	682276	617386	438175	248827	118250	67830	43891
	65.5	1064678	979954	51755	385005	54030	441209	464557	434146	422461	347504	343065	99086	1259380	1277899	1302520	1145798	874901	473510	187249	78383	53200		65.5	360042	396872	32560	471355	38749	665598	642156	588980	591636	447417	242570	88835	713201	683864	682066	573981	436833	248871	112826	68934	39907
	66.5	1040671	973947	51335	382206	58931	437424	459105	433062	421401	346891	345041	94924	1249019	1274858	1293996	1126261	875993	471705	194248	73782	51707		66.5	351840	405659	43426	494663	42383	655599	645200	584443	593945	435505	233189	85593	679974	737042	711671	593710	440924	255115	112497	67864	43549
	67.5	1056148	990311	53864	381410	54133	436463	450283	428851	420479	351135	344325	98569	1252007	1288971	1290919	1129763	867257	466578	187533	73196	52247		67.5	371717	417284	32599	499121	41698	693556	662522	611101	589428	442783	237398	87842	710682	684271	711188	617116	448564	239363	110779	63560	43584
	68.5	1042309	958340	54942	382103	54979	440710	469194	423627	430315	352450	333862	93673	1250364	1267805	1290660	1126063	879545	469007	188336	77000	54453		68.5	363244	394996	40512	445956	39106	676334	660179	621890	594100	440077	241077	84477	716686	700104	694334	585897	425158	245944	127318	65658	36276
	69.5	1054566	975819	52040	389088	52154	449279	465168	433761	426655	352352	338418	95857	1229076	1273082	1292165	1137448	865744	469446	201479	77701	57711		69.5	372651	413862	31112	472442	39476	661974	659948	581774	592028	455020	239663	88470	677627	695855	675586	600818	447730	247814	105938	68210	34466
	70.5	1044842	961048	52341	391771	52017	431244	458909	428303	426218	345517	338175	98803	1239825	1258030	1288467	1130880	881372	475193	194938	79840	57137		70.5	371606	405568	49925	464511	34408	629013	647310	591229	594611	458318	240044	86666	711821	693747	697428	633918	446312	256172	111760	63135	46444
		Cy5																							Cy5
	Time/min	P.C-1	P.C-2	N.C-1	N.C-2	N.C-3	S-1	S-2	S-3	S-4	S-5	S-6	S-7	S-a	S-b	S-c	S-d	S-e	S-f	S-g	N.C-PCR	Blank			P.C-1	P.C-2	N.C-1	N.C-2	N.C-3	S-1	S-2	S-3	S-4	S-5	S-6	S-7	S-a	S-b	S-c	S-d	S-e	S-f	S-g	N.C-PCR	Blank
	0.5	231800	87183	33740	36369	34260	48242	47206	51736	47641	50421	49033	48884	51672	54019	52682	54159	55905	60742	48737	52832	35549			189438	121373	57180	139962	57530	146276	147332	146616	121361	118198	90139	64183	93703	91950	81069	90902	95813	79665	63872	66329	57904
	1.5	265539	107094	37890	36882	30493	54751	51833	51836	49898	52868	56144	44069	53588	56798	58531	56504	56422	64259	51134	52289	34202			205673	123401	62932	165232	57653	177524	175059	166618	160634	127941	88925	55534	106567	101645	96712	101643	88276	90032	55915	64709	61892
	2.5	317848	133624	35935	39000	34924	57313	56346	51482	51183	51406	51992	45636	67297	60681	67520	60596	62348	64895	54615	50232	36905			226807	136991	61270	170422	53874	195428	199306	177808	165132	157026	102813	65130	129287	139852	126465	118013	110607	82078	57064	64811	61644
	3.5	357739	172779	38032	42421	32467	59592	54114	53680	53095	52292	49902	48050	94614	79426	81849	75478	70857	71432	52070	46946	37301			235683	166184	55393	186997	52922	243440	234614	205677	202855	180271	100886	51854	177186	160251	155989	137291	143640	100938	59292	52586	61058
	4.5	423043	230122	40210	49344	36212	58620	57351	56255	53664	58040	53435	48099	138168	113759	102843	98485	86650	76427	55957	46531	36952			267961	175325	45598	240350	50190	287709	277459	234341	241417	202519	132173	68911	205083	190227	174311	175010	165459	108183	65760	68585	61517
	5.5	493911	292172	39891	52605	35705	62302	57890	59600	59225	61060	54081	49377	209371	175062	153176	136317	117985	89265	56643	53556	35990			258358	193239	55207	269677	56976	328760	311434	292647	277443	254787	142603	82089	273651	246396	242142	215933	184777	117171	67610	69376	49202
	6.5	570814	376345	38817	55839	34628	68147	64045	57659	61296	64356	56459	50700	313964	247242	215800	200301	161762	113005	62241	50829	40539			305208	226149	53172	277925	43241	376119	331796	314417	313693	283917	142833	74777	320908	301064	263809	265234	216996	140052	76230	63466	56377
	7.5	639629	466179	39452	63792	35177	74714	68795	64471	68948	70748	61233	51992	418146	349375	294086	267417	209278	144328	69405	54060	39309			350488	226326	50375	319623	51435	414702	375313	365042	357894	279166	174506	78024	372211	352737	307643	272874	234892	152922	72028	70249	57478
	8.5	702057	534692	40199	69108	36067	78272	80043	79175	73043	75123	61511	52933	535180	448412	375819	340222	281175	175266	80253	52980	33773			361741	271116	54010	331874	51873	459793	448399	423525	397931	360267	182955	80988	406944	386712	360373	349034	278278	168096	71789	64678	54369
	9.5	776475	622858	39048	81504	37269	88673	86325	85677	83829	86140	67002	51072	650542	558257	489440	429424	351444	226668	87141	58298	37562			365181	296572	50138	365893	47290	492481	475411	442339	409968	360887	211187	79274	458832	437856	396948	392323	294488	184935	84642	57611	56190
	10.5	831429	693464	37568	89781	37577	92980	96831	95737	93189	91955	71977	52951	755624	679900	594016	514959	421821	263164	98762	60213	41210			371518	318781	59835	382533	49862	544586	506471	487960	495060	381783	209042	86176	486334	497417	441416	394741	324900	195224	92983	65903	59847
	11.5	881310	773784	43029	100514	38810	103123	106876	107471	104248	95925	79427	55775	853727	754363	685971	626161	495965	298985	107558	63997	40658			401520	338447	55572	425016	45596	581775	549338	501964	525810	436374	230099	88330	528168	526373	504594	440099	353150	199553	84097	58794	50954
	12.5	931990	818931	40426	106230	39854	119184	120661	114206	115597	105276	85226	62676	944060	856242	780935	717945	577345	344232	112637	65102	38869			400211	353828	47792	454055	42443	618833	571760	551797	551783	429756	242502	78095	553428	557340	517322	503074	390704	225126	90619	66353	54227
	13.5	950871	883464	42943	119604	40802	131406	137994	121091	125422	118936	85637	55582	1011722	932749	855681	807440	637845	366418	124085	63713	39615			402450	364567	51057	433142	41058	645231	599133	565566	571637	462346	252392	92457	602242	599056	526825	536496	433227	262147	103205	63567	57143
	14.5	991339	924568	38234	136511	41447	143437	145762	133387	144613	124316	88133	61599	1056496	1021410	931743	872742	687153	400787	128603	70426	41816			430339	385064	53875	468025	42739	648676	612394	590137	596573	449616	239533	100540	632370	605434	562643	554019	404184	255089	94488	65380	53527
	15.5	1022348	962782	42601	141109	39484	155234	156801	147037	149527	142329	96244	63073	1109823	1101149	997673	943692	734186	437615	137552	66922	41930			418865	373773	54718	475686	48279	707433	658801	633746	598320	480635	260663	89743	617940	616135	583184	550953	432165	290135	94087	63672	51871
	16.5	1036789	999798	41827	152476	41239	170984	173563	163773	158306	143633	103052	67198	1164258	1138047	1059527	983676	778564	452749	142578	65061	41469			455511	385362	56533	474836	40072	723171	678044	638338	636844	504809	230717	90138	625297	659273	598420	615632	459561	289899	98056	66921	49746
	17.5	1076809	1025008	42727	158711	37585	189285	180802	171912	176380	158323	102486	67237	1180610	1191914	1094009	1032553	821958	484925	144353	68706	44629			460789	413467	56244	513070	45853	726608	679665	633035	634484	501171	260026	84161	680942	659419	651534	631462	490222	284524	95317	71665	56258
	18.5	1065542	1067344	47357	175590	42443	200969	200729	184303	190811	169285	114583	70931	1217985	1211477	1109657	1081204	851710	493999	148171	68613	43803			433485	427010	42659	507663	42660	740002	727416	652102	656062	492160	242297	87801	667099	667425	602100	612157	492367	295479	96098	59526	48408
	19.5	1089156	1060752	45141	182789	37872	212461	214190	199892	191953	172360	112998	67211	1240302	1241655	1161644	1111142	873634	500780	149401	70398	46045			442168	428518	58089	476598	36572	767067	721857	685992	649346	513079	247364	93197	676918	696634	635986	635986	464172	300940	107600	73165	46624
	20.5	1099818	1070947	44113	191331	42412	223827	220742	212029	211546	176504	121602	68097	1222858	1266665	1180590	1113148	894134	511437	155582	70889	41935			469739	457873	47360	491582	44490	780083	729517	685357	685682	528121	251822	91464	717222	705733	643216	655079	488498	299332	98696	69622	52396
	21.5	1115654	1097540	47265	197090	40430	238598	236013	223455	222798	188714	118135	67502	1263778	1282267	1187784	1161237	908769	518110	156469	72319	44451			458697	442139	49561	517227	47405	757128	679912	693511	666554	523217	277208	84367	688789	710692	648118	694180	489688	312555	91243	79747	38798
	22.5	1095474	1096989	47409	209355	41020	245374	243074	231176	233518	199690	132481	69512	1257600	1282574	1222662	1174025	892814	534009	158713	73024	44394			441160	442238	49212	484251	41668	783565	712725	670362	684324	511467	256072	96234	725947	734933	663716	695378	519601	310109	101326	67908	51739
	23.5	1109548	1101371	46269	218118	39571	260526	257388	249722	236740	210218	128615	75523	1269437	1301546	1229927	1184923	912275	544863	157654	70620	45434			444757	465242	52485	522402	47812	776236	731269	731970	692024	515468	253034	90199	711002	746308	662085	688702	536905	302046	103921	76946	52139
	24.5	1105354	1117520	48023	220343	41487	270929	267371	254497	248900	209284	134030	70862	1273197	1277288	1240832	1185269	920135	532994	155942	75043	45760			435527	450622	47827	497727	43151	782184	733267	699458	657736	567405	272152	95975	737498	733882	702921	677410	513346	297122	91003	65103	53229
	25.5	1139518	1098570	46811	231324	42171	281561	279655	261890	257330	216641	137293	77211	1270492	1315977	1252902	1207185	942080	541642	153739	77549	46428			448360	446910	58646	508447	44253	793447	755657	697680	713839	537118	263314	96389	700477	725336	741464	684243	495243	307370	97166	67653	55419
	26.5	1113599	1118289	49133	249610	44322	287432	284234	274924	266293	230479	145028	74246	1265016	1311420	1262900	1194088	931343	535547	159478	76470	46785			408247	477724	47515	527757	44634	818686	744833	715291	695077	526598	260192	92476	726759	757035	711218	693587	532236	317590	100100	60131	44646
	27.5	1127254	1108149	48328	257598	42995	305043	300534	286051	281771	237462	142793	80065	1300445	1323245	1258623	1225948	942540	550422	156794	73905	49161			457777	471790	50058	524030	45374	804202	730739	724616	724580	533997	261402	83158	744723	745804	718760	684134	536771	310151	103747	64838	52591
	28.5	1113788	1136095	48294	261254	45105	304816	309139	285752	283919	243196	154445	83057	1291026	1314015	1254089	1213642	956274	544954	155937	82522	45001			459841	466294	43597	540134	42875	826606	736184	704039	675587	500382	262593	87881	726688	739307	693143	673660	541016	307798	102715	71716	51177
	29.5	1113743	1123839	49701	266556	44662	316708	312781	303801	302234	251851	152756	79153	1295853	1320832	1258548	1230500	949958	547840	166536	73974	47474			442434	486742	47229	520289	42542	851261	737308	696596	695119	516928	264217	93705	711268	743068	698642	660043	513192	301512	97001	61662	42551
	30.5	1108590	1111576	50762	270020	46166	324183	318446	302961	301281	262085	155727	79441	1261866	1309065	1261364	1241119	958107	539025	157936	80782	46368			420720	457315	50322	526402	45249	804495	765005	733140	703413	518695	260962	94450	738505	747904	691378	681598	501607	315068	96684	61193	40191
	31.5	1117059	1124506	49377	280423	44892	342696	327516	317474	313919	266900	157346	79833	1285253	1350931	1266261	1238255	951169	557362	159048	75641	46940			416780	453963	55204	518873	35357	820261	769673	707599	674003	522791	260453	89449	746095	726636	689416	679686	521942	323370	94191	76508	49445
	32.5	1105488	1122349	48861	285076	46193	350568	339164	318663	308044	270567	158680	82927	1279292	1331008	1261468	1217897	946354	548353	156637	78515	48471			438991	453038	53424	486613	43673	805422	692752	699938	673171	523721	242151	87319	715712	750402	713527	666955	526819	308342	101096	69678	45850
	33.5	1095142	1128661	50066	285005	46479	358502	354218	327944	317616	273816	166107	76861	1281756	1341933	1282725	1235058	949793	563985	160621	76644	47830			404180	443519	50878	501614	42218	838689	746687	748815	662537	517765	253984	85485	720932	737522	700660	699285	505336	298157	94564	72910	46561
	34.5	1112610	1118655	54621	290195	45191	355110	353865	339980	319534	272350	168610	81497	1270214	1318297	1254806	1216218	942816	561615	160258	78430	50542			447701	486674	56313	522446	47291	785300	731764	714450	682986	532063	246873	75778	705378	751922	678597	713272	513521	297547	87743	57051	50190
	35.5	1120196	1106073	51058	300260	43097	370620	366461	333954	333354	287691	171520	80613	1253784	1335672	1274787	1235728	946799	545623	166133	75441	47979			433188	478306	45879	510848	40096	810019	745281	680245	701149	511108	264356	80520	718777	749156	707537	670362	508420	298823	105146	73344	49140
	36.5	1104820	1101310	49296	300029	46359	378975	370755	345748	334579	286968	169144	82983	1252480	1311746	1253237	1230837	949417	537563	157840	80215	46804			408277	451965	49856	507622	37206	793035	734913	702681	671952	518345	263654	87748	716662	753568	692065	657022	514202	299937	96841	65764	43721
	37.5	1097958	1113984	52537	309658	46254	389479	377267	347552	345895	295240	169923	89301	1261131	1316726	1264666	1220970	948790	547261	160586	78080	48221			422814	461824	44804	513492	38661	804056	702116	680019	678212	502189	260107	88494	713569	756231	702687	671614	512549	313018	97588	63611	45897
	38.5	1082790	1111933	50710	317801	45265	396623	387814	360939	355884	294195	178624	84281	1260379	1303935	1247488	1214870	967471	538716	159924	80740	47821			416134	492789	44103	493849	38679	801886	746905	672059	673060	510728	267814	79136	698715	741415	677013	701970	497227	336303	114991	69426	45922
	39.5	1095592	1110480	53621	325652	46753	399418	375033	359669	352907	301208	179337	81585	1252670	1313819	1244140	1211618	944359	558675	157556	74746	46657			400647	478012	42661	523215	39768	801966	752385	714434	689810	506092	253394	93241	686864	748743	697011	686520	513953	313928	103789	61117	54608
	40.5	1111858	1112768	48627	321488	48779	409160	392554	369695	368290	299708	178444	80802	1257486	1302031	1260632	1223621	941457	557102	150677	76325	48689			436480	448777	43387	515634	44832	819024	735101	705068	670351	532899	249424	85296	712655	737927	682936	673218	506782	292574	113562	66907	51353
	41.5	1082895	1102104	54705	335505	42224	415357	407520	368189	370798	306583	185459	83907	1224841	1313507	1221956	1219330	939585	550060	157342	78164	50664			408898	483098	56443	521060	43053	796092	783004	675886	691395	499260	254301	89694	718875	757631	673260	695360	506387	298599	98081	60077	36552
	42.5	1097114	1095174	50716	327890	49574	413409	405039	378501	373426	309545	181779	86058	1244685	1323959	1247339	1223504	938886	540452	156451	78485	49856			409851	476768	56064	490840	39423	754132	730637	697372	677442	507754	243357	88578	715058	753460	689344	695893	487006	300681	100579	70181	43777
	43.5	1096238	1118330	50696	329325	46939	422803	399834	386901	374208	308405	181483	85307	1252016	1296713	1244973	1214721	932596	540746	152167	77632	48836			424480	451986	50653	520698	42331	809523	716054	697995	661789	506871	247053	88977	690344	758012	684913	644347	497687	301155	95186	69490	47051
	44.5	1083269	1101501	55616	343361	48633	427298	418812	390957	380141	320922	184707	91396	1247405	1325226	1236894	1206018	934979	538942	159586	80888	51082			406405	465038	49214	500882	40166	793295	733535	674901	639763	518863	259023	90431	721481	732705	673344	693568	508222	321805	109671	61528	52119
	45.5	1089744	1097854	49324	348206	51171	434899	423434	386990	384460	323246	185974	85480	1237432	1315269	1241283	1228848	936702	552875	157963	81416	47694			411978	466999	49956	510769	40538	789873	716738	674708	671021	505587	242827	82853	681496	715920	658005	653248	485947	291831	95945	64082	46704
	46.5	1074535	1097915	50638	347602	47569	433999	419337	397137	385342	329767	195343	90636	1224152	1305541	1225113	1219570	940774	548758	152127	73748	49849			412112	460971	39466	503680	36929	813268	694482	693051	643389	500670	249036	78893	680614	729920	680597	637898	476674	294107	91630	59757	49976
	47.5	1055228	1092042	49445	344833	48397	446258	418224	397873	387807	323753	190974	87003	1225746	1302520	1221716	1196131	934294	549583	159343	76841	49899			412836	465340	47434	492840	37292	802443	726351	657528	669133	493116	261350	84688	677749	707095	662862	650264	500208	316557	95617	63380	43822
	48.5	1072803	1110101	51373	346807	46670	453093	429122	405073	403795	320720	196458	88508	1223008	1276165	1217649	1214261	932630	544698	150892	78138	47404			384347	467198	46677	501181	41973	820019	716488	666906	633925	488430	232607	95845	694361	712121	671862	661363	470958	288471	94828	64427	43068
	49.5	1080865	1090426	47313	356440	48944	462234	438533	409494	402846	327824	198101	86359	1235592	1301685	1233626	1200040	936324	544244	157592	80010	47606			404698	446686	52525	473847	41296	762947	700264	680319	661430	508902	219825	84008	654132	719048	666802	654824	502620	279395	97112	64494	53985
	50.5	1060247	1079216	51909	357231	46685	458957	445642	417024	404456	343014	195509	86464	1220670	1293775	1212978	1191863	932698	541626	155980	77295	50835			395179	486431	38028	478462	39475	795016	698640	677235	644322	476905	228465	80365	661233	719593	661612	656522	474631	295992	89844	70279	46368
	51.5	1064324	1109899	54243	365999	48476	455590	433800	414128	416889	345451	194891	94992	1237056	1312390	1225916	1202516	920423	539795	159595	81094	49771			361598	462720	45647	494948	35140	799985	722782	664428	643412	494462	250265	85829	653505	706105	663656	660739	468284	298632	78279	67769	39137
	52.5	1071084	1084502	51296	358391	50085	469431	446120	420622	406906	338464	192890	89724	1227604	1290433	1213859	1188756	921022	539346	158026	79551	50438			400290	477809	47088	464743	33685	765407	716063	649080	644354	485621	257820	72406	659520	724014	637396	659141	477191	289144	80795	63040	43839
	53.5	1053968	1078842	54960	362726	48978	463476	448614	415064	409593	333016	202373	89038	1199569	1260742	1205956	1189602	927278	535661	154539	78277	49654			367378	452901	47821	478581	38762	734414	699557	657527	636070	482458	245907	84732	669439	723090	653440	628083	475475	277966	97116	73196	40587
	54.5	1053715	1075304	52327	377354	49340	464748	450190	431295	427647	343975	207400	87068	1220479	1287461	1207061	1189088	921136	540360	160308	78389	54162			381106	476847	46949	442969	36030	784404	686771	657999	653978	503673	236854	91676	647371	715140	669932	637539	496618	294521	92464	61158	43683
	55.5	1043206	1064528	55533	372938	47695	476612	456958	426906	428243	341987	199322	89094	1198713	1266638	1198795	1184756	909506	534704	151879	78263	52383			398545	446418	44961	467828	45325	766268	693694	650536	630857	465150	217512	76474	671822	732086	642435	613789	482445	284739	84509	62386	41350
	56.5	1052944	1055820	50560	369461	45809	463855	454706	427915	414516	336784	203825	89802	1200692	1291447	1205508	1186955	930791	546076	157341	79424	50476			392673	459383	41326	480390	40964	738518	687702	628965	614810	477745	229424	76817	653568	690533	619030	648852	444616	282506	80141	60558	45688
	57.5	1039400	1072895	55059	368317	52011	483075	457119	428017	419106	347086	202122	90410	1194112	1268342	1198046	1191595	940269	538161	155225	80036	49890			366005	443968	40984	466822	37355	760617	700742	623870	631030	477222	240394	85194	653136	712635	636411	610646	476373	268106	92507	54417	43533
	58.5	1046897	1085403	53876	373767	47182	483249	451209	435562	426671	336076	204405	86577	1196179	1268062	1190194	1168452	908308	536572	159756	79733	51962			369578	432918	42960	485682	45504	774041	693532	638948	623608	451740	242021	83333	639585	735355	647534	632996	472728	285505	93222	57532	38964
	59.5	1048743	1068078	54213	376294	50254	491126	459151	433114	420741	352316	198100	86481	1199464	1265401	1193399	1178723	901570	536886	151415	78038	52062			348134	441308	45684	471010	36982	721566	663130	638504	627925	474179	217858	76106	679045	689220	614469	598506	475177	279640	92124	63469	46060
	60.5	1040960	1051105	51247	375709	52844	477258	456973	439676	433612	351494	208146	82246	1192322	1248024	1185425	1170730	909921	530807	155349	81554	52368			376200	454205	39175	454194	37358	785364	686663	627860	638349	452221	242944	88826	656501	682963	667719	608923	466260	297532	85264	60593	47167
	61.5	1047060	1081455	48554	382299	47408	492817	473762	444842	429819	349040	206114	92177	1177378	1274357	1195702	1178914	901055	534600	156651	78613	51534			359291	437189	42586	487768	41128	710139	677324	643536	636887	472736	224875	80044	631412	704215	606238	612095	470765	290909	86643	52423	45144
	62.5	1043049	1058740	54958	376738	53579	498352	478257	441547	423288	364480	213128	92644	1184692	1246665	1187926	1157347	916606	543251	148781	78120	50942			363856	438967	47518	463264	37358	724757	689911	637324	595893	452584	230627	80487	640056	657887	611418	614321	462631	299702	88528	64212	48978
	63.5	1038166	1067806	52724	389402	48794	500987	468506	455626	431127	355537	208452	93623	1185362	1272216	1173186	1164970	910591	546264	146266	79462	52706			352635	431337	39904	478841	34095	737147	647482	610146	628602	444287	228825	74688	644854	650677	615078	598413	455759	285906	79820	61318	38822
	64.5	1013968	1044935	52895	376401	51385	493866	487597	446106	437314	350787	201013	92777	1166912	1253735	1166832	1171006	904611	528324	147791	79418	52426			363057	441803	38806	457310	34087	724267	710757	607076	622642	442362	233844	91706	626188	688200	594923	608045	440737	278600	85969	62392	42803
	65.5	1034414	1068109	57423	387852	51665	499728	470996	435887	434821	350897	202830	93760	1178849	1250064	1176806	1174921	908286	540246	152134	74883	51030			347910	442221	42803	474850	38449	741120	660509	601439	610463	454420	217561	73236	637579	673442	612870	583852	433589	268147	84172	58049	46801
	66.5	1027386	1045212	54241	373233	49871	502030	482114	458398	440666	363321	211056	88080	1153797	1233396	1167506	1158803	900302	537273	146041	83061	54689			360690	460828	44991	469174	38096	724629	668361	637862	598959	454545	217264	80507	627543	684586	606459	596733	440220	286703	81652	67140	39920
	67.5	1029144	1058663	54905	388147	51498	510604	468735	450413	442085	368816	207971	86609	1168045	1238868	1160603	1149788	900309	526395	151383	84199	51694			366091	441641	41760	471753	34134	743044	688544	602056	576286	455681	223257	72594	622311	662262	594305	604508	447553	260437	76645	55573	46129
	68.5	1018747	1045057	56289	396710	47651	500865	480607	453913	456420	366273	205252	89603	1157398	1232800	1159728	1145802	883012	519168	145064	75939	53966			364182	436691	38443	462071	36630	723269	677492	596270	628144	426097	229136	71416	611720	670159	597553	595013	433183	281524	77265	55141	48969
	69.5	1021591	1058447	60570	401473	51123	501724	472870	463443	443154	369771	219398	92535	1157192	1240239	1158310	1158124	897674	517722	150187	81304	57174			360980	433876	44256	444398	34458	706688	632971	586927	602860	426140	208863	67803	644475	682237	594754	593347	436888	269229	84904	50431	45352
	70.5	1006395	1050434	52263	390180	51280	498718	478411	457593	440484	362499	205070	91382	1144304	1229737	1153168	1151952	883954	521811	147360	81635	55143			335625	433216	42808	462233	31561	699138	651901	609073	603994	443594	217220	73602	636570	684500	593695	604235	428200	275808	90718	64951	43179

## Sheet: Real Sample Calibration raw
		FAM																			FAM
	Time/min	SS-M	SS-W	#1	#3	#4	#5	#7	#8	#9	#10	#12	#15	#17	#18	#20	PCR-NC	Bk	BG		SS-M	SS-W	#1	#3	#4	#5	#7	#8	#9	#10	#12	#15	#17	#18	#20	PCR-NC	Bk	BG
	0.5	612337	70810	29547	26664	29019	25219	28486	34875	28567	30163	32902	29484	29635	30999	30269	26083	25705	26850	0.5	693216	68008	28817	23492	26992	29801	33294	28808	28807	28572	28195	36101	33744	29027	29364	27769	27463	25486
	1.5	1076612	106182	32139	30303	32737	31052	29522	36611	34399	31727	39727	31182	29353	29580	27740	29033	28499	27586	1.5	1116682	99583	29032	29718	29263	29952	30409	30864	37567	30097	29566	36504	29796	29038	31919	30097	24763	26206
	2.5	1404405	141422	34869	32020	33235	35221	28555	38431	39414	30618	40873	30067	29689	32750	30214	25842	29523	27835	2.5	1400056	141860	29599	30368	30286	32210	30908	33962	38806	28603	33195	35972	30447	29607	30512	32044	28285	25531
	3.5	1627135	179417	34487	34325	37248	30623	30767	41150	38996	31843	38906	33523	33914	35065	35202	27588	27972	27043	3.5	1618452	180816	33283	32047	36114	34427	33050	35429	38960	30127	35204	35206	33127	33664	34116	29266	22666	25733
	4.5	1729478	228030	37390	34977	38595	36208	29803	46119	45124	33955	42182	34871	35797	35245	37235	28314	27382	26612	4.5	1679202	225174	34922	33930	39615	36845	31774	38541	44618	32466	37539	39623	35316	37013	40378	31767	27911	28064
	5.5	1843837	261630	40309	38739	40437	37577	32399	47595	47428	32317	44031	39939	36852	34695	37685	28747	27667	26668	5.5	1780100	263926	35988	35678	40154	42232	33679	39994	48562	28822	35148	41312	39303	37924	40060	30593	25652	25889
	6.5	1856110	300885	41916	42909	46608	37793	35312	55782	52304	34529	47965	41702	40390	38299	34278	30179	31728	28091	6.5	1812741	303396	42062	39290	39359	41766	36508	44394	50403	36438	38903	42848	39828	38143	40276	32101	26924	27164
	7.5	1888664	331447	39747	47629	45298	44061	35297	52483	57731	36068	51461	44027	38682	41471	40213	32008	30390	27142	7.5	1811320	331187	40602	38429	45396	46785	34956	44776	57223	30704	41910	46718	40210	44703	43443	29148	25659	31068
	8.5	1905963	381479	47304	46518	53616	46428	35110	60555	59702	34807	55063	46544	40747	45688	41188	29517	26891	31598	8.5	1845166	368592	42111	43732	50538	47598	38798	49138	61749	37010	42893	53016	42817	47148	47418	30667	29582	30200
	9.5	1928197	403989	44662	51311	56258	52686	35785	59726	61804	36943	59073	47231	44440	41343	42872	29322	28632	29090	9.5	1857508	395541	46187	44264	55401	54011	39850	52156	67179	34670	46895	52546	46747	45124	48027	31250	28071	29398
	10.5	1926792	436118	52213	54370	60037	57154	38250	65454	69172	37616	58985	50586	43512	48089	44107	31291	27258	28029	10.5	1843579	427434	48847	46895	57466	54976	39216	53659	72683	37123	47055	54377	45350	53448	48886	29109	26547	27863
	11.5	1951045	474450	53791	58672	66276	53995	37742	67567	73552	36963	65921	52554	45102	46428	45308	30563	28555	31189	11.5	1834261	467747	51285	53456	63082	57417	42981	59749	74792	38955	49818	57650	48506	56103	52806	32029	27764	29236
	12.5	1936724	496526	55577	58194	66439	57565	39739	69974	79064	41678	65687	52313	49352	50521	52041	30364	29753	33160	12.5	1862552	487369	47771	53899	67355	63074	40943	63313	75044	38225	52506	56091	46927	56019	50087	31982	30044	30280
	13.5	1916010	528652	55841	60950	72073	61326	39760	74060	85249	42787	63852	55526	47667	51712	54088	32640	29531	32873	13.5	1854607	518220	53382	58899	65818	65986	45381	64513	83308	41817	53707	63281	48818	58996	59108	32782	31614	31689
	14.5	1925450	547955	58673	67087	78203	65411	43021	80990	90333	42089	69669	56094	52208	55396	48830	31765	29667	29587	14.5	1842203	517275	54577	62138	71173	72181	47655	67667	89405	39473	55596	61920	52964	59119	57514	33621	26232	29570
	15.5	1958895	568099	62384	65423	75478	67962	45407	85022	93219	44380	69720	61844	54503	53099	54702	31638	30623	30616	15.5	1858497	533697	58442	57350	75358	69983	45895	71076	92183	39354	54399	66480	51683	61957	61065	34115	32242	30838
	16.5	1953588	600975	64597	68253	76583	66581	47211	81301	92538	45881	73158	63498	51168	59583	56900	30787	31567	32030	16.5	1854688	569329	59621	63044	75686	70938	48240	75618	92300	41236	58313	70087	55664	66431	59594	32720	30696	32250
	17.5	1971112	602522	61003	68401	81605	68683	44375	80225	97412	41711	71529	61306	56301	60832	56116	31761	33705	28870	17.5	1855676	573234	57894	66725	82870	81798	50717	77585	96785	40425	59160	69777	58699	67279	64652	31823	30338	29716
	18.5	1949186	623829	64414	71432	83837	71016	43509	93711	102139	46541	73533	61987	62212	58931	57263	31201	29255	31741	18.5	1864439	607373	57646	68019	85902	74498	50942	77239	101749	42439	58742	71474	55788	67279	63778	34069	31187	30177
	19.5	1938741	638696	66133	79884	88077	72899	49808	92886	106614	44640	75183	70190	58997	59630	59283	32560	29992	31385	19.5	1869473	612581	60984	69665	86760	81452	47398	81467	105595	44746	59984	77100	56720	70460	64151	31379	29972	27711
	20.5	1971835	647459	68151	73768	88936	84705	49224	91253	110948	42175	75578	74224	59059	58578	60810	31815	32746	33837	20.5	1830615	632271	64938	73006	88875	88970	51814	83942	104680	38374	61838	75197	62082	64741	71558	33205	31166	31168
	21.5	1952780	677284	71683	79013	91311	78129	51814	101653	104923	48911	75807	74776	58979	64136	65667	31659	30404	35952	21.5	1848416	646825	67059	76617	91293	90224	56127	89518	120106	44085	62469	74669	62149	72491	61642	35161	31879	29611
	22.5	1936977	676795	72419	77480	95377	82018	51939	99804	114288	47926	82358	75666	62355	62028	61279	31189	34248	32749	22.5	1851328	656759	63248	74273	93645	93657	57129	81832	111364	41454	64040	81351	61778	71498	66891	31954	29378	30397
	23.5	1933874	705037	74178	83328	98736	85566	50480	103613	117388	48982	76913	74458	64461	67966	64175	29622	31500	31258	23.5	1830519	664564	65893	75036	88789	92709	58158	87722	117428	46044	64041	81081	64747	76013	67960	37420	28206	31640
	24.5	1942157	703193	75967	85257	101488	85793	52368	106624	117635	50706	79951	82354	64250	62746	66239	31868	33428	33819	24.5	1836579	660928	68814	78778	94341	92561	52378	89588	119506	44000	67816	82858	62334	69481	69644	29425	33020	32239
	25.5	1936235	708438	74440	86035	100379	87980	53739	109970	116563	47135	85782	77548	61941	63190	66226	30242	32433	31496	25.5	1833681	665478	72077	79149	99049	99197	55476	97332	127123	45924	63626	77976	65055	81121	67744	31086	31951	32895
	26.5	1935364	718855	76992	86544	99714	86898	55254	106801	121717	51546	79713	79063	60555	67846	64434	33150	32136	34715	26.5	1839338	680558	72730	81192	97284	96250	56976	95011	129020	43588	64904	85303	66021	79594	71994	33370	28906	29303
	27.5	1948065	738724	73786	87865	106143	92872	51277	113086	128736	49701	80118	81194	64970	65121	68773	32189	30783	34070	27.5	1839108	699666	71888	81229	96411	94317	58894	96803	129404	44962	74174	81082	67609	77628	75538	33888	30057	29591
	28.5	1938133	746312	81664	88303	112770	95422	52574	111617	129487	54116	81170	81840	69467	64131	66516	31806	34705	31413	28.5	1820582	712512	72158	83281	102256	102334	53347	101312	122647	46930	69115	88643	65195	77432	74240	34998	29911	32732
	29.5	1936757	752362	80780	93535	106000	91704	56697	118483	125078	49088	82621	86163	69131	70217	69789	29138	32899	34145	29.5	1840563	716185	76915	82725	100346	102126	61179	101766	133103	43711	70662	86005	69975	79536	73984	33587	33895	31629
	30.5	1923324	751184	80889	96512	114257	94592	57186	112860	131542	52937	87627	86985	64289	70237	68879	33647	31537	34985	30.5	1843188	702746	78132	88168	104437	101203	60316	103806	131424	48479	68489	85669	73610	80215	71593	31673	29633	30976
	31.5	1922255	761307	74414	93113	114191	93645	59017	114601	136093	50284	88379	85074	69283	69198	71209	28962	33516	33751	31.5	1803741	704228	77313	87972	111549	103633	56904	107020	135840	49609	69080	92589	69329	81439	78223	34284	27773	30125
	32.5	1943286	763307	85653	95751	117709	96925	56151	115678	128449	54808	89312	89132	69725	74347	73614	34240	30558	36365	32.5	1812416	721040	76577	82549	105743	105968	65969	99077	138345	50417	69281	86729	69782	77473	75831	35640	30068	29915
	33.5	1929615	778856	80761	97243	115985	94408	58027	119442	140134	49843	88127	86936	76631	67035	72100	31339	30786	31963	33.5	1818010	722044	80183	90803	113188	108229	65353	105589	133705	45165	70633	92316	71638	80934	76143	32416	30377	30930
	34.5	1897302	779336	80485	93573	116005	102508	56143	119891	138815	48904	90105	91527	70233	72818	72227	30040	30584	34887	34.5	1817815	737815	76612	87927	112769	108169	61802	101171	135797	45016	75526	89126	69352	84508	78459	35271	32835	31899
	35.5	1924496	770884	84915	94635	112412	105556	61691	118102	140026	53501	90453	86582	71785	73365	72944	29545	32134	34020	35.5	1800017	731492	78969	88236	110821	107051	60353	105322	142841	48021	69472	94005	69961	87675	77684	33849	31728	33844
	36.5	1928944	787865	85423	101796	117830	102217	60312	121686	131062	51557	86081	90176	70094	69783	70296	29716	33890	34044	36.5	1809152	740934	79413	92623	112522	111907	59985	112304	140013	48355	68736	93981	74947	79286	79200	31277	31039	33398
	37.5	1920212	786702	83358	95917	122309	102489	57502	121134	136468	50112	91024	92894	68934	76773	69127	31301	32407	34365	37.5	1793663	736276	80182	93439	115106	110651	65204	103976	138697	50926	68901	94100	72684	81091	78269	30897	31681	32785
	38.5	1916169	777692	82005	91651	118791	102708	59206	123130	138434	52198	88742	92497	74271	78964	73283	28742	32193	36586	38.5	1806313	745848	77654	88427	116630	109693	64320	115759	147122	48460	72652	93471	74864	85654	78412	34371	30373	31785
	39.5	1905281	790236	93689	99023	119434	104598	57283	126539	151486	55059	91693	91902	78285	71732	76496	32267	29907	35646	39.5	1806077	745490	81748	88366	116956	110737	63340	109217	144492	50843	74612	94129	75561	82990	81473	34293	31141	31144
	40.5	1906107	788148	86800	100720	127548	103913	61296	131667	138248	52481	89198	93833	67793	75882	72551	30961	29709	35839	40.5	1790407	735826	79380	95097	120190	114508	64533	113179	144816	50225	73411	92533	76403	85712	82178	32593	29455	30245
	41.5	1913478	792760	87852	98206	121887	102597	62020	130648	141112	52868	92362	94172	74025	72213	75150	30421	31436	34027	41.5	1775075	742592	83857	98275	113829	109816	65956	111689	144058	51731	76017	94111	73420	83211	84760	32057	31658	31969
	42.5	1897820	803610	88292	104355	126834	102256	59230	129322	140823	54564	91304	96906	76112	75396	74719	29414	30600	33029	42.5	1782812	746389	82356	90308	116398	118473	66934	114318	148094	54038	73553	95128	75920	89165	82618	31130	30737	30976
	43.5	1888755	796759	93174	101494	125436	102249	59766	129074	143932	55822	87225	96418	71938	76112	72206	30987	33115	34291	43.5	1779447	747902	86043	92740	123099	119736	64740	110902	149163	54906	76137	96768	73875	84269	83334	34039	28297	34741
	44.5	1893988	808541	91884	103912	129244	104985	61613	133391	147871	53321	93738	95044	73698	79438	77027	32886	32810	34459	44.5	1772069	753508	84513	97397	124571	111528	66568	112949	151374	52875	75804	95567	77763	84942	80993	34679	29256	32951
	45.5	1903145	796002	88508	103205	124545	106946	60564	127619	147471	50929	92077	88535	77120	74435	76371	29404	32478	34602	45.5	1769154	744364	84190	95004	122670	118053	71161	113326	150152	52463	73942	93267	79065	89611	81342	32770	27191	30027
	46.5	1895385	799036	87441	101924	121677	107627	64601	133816	145836	55056	89318	99529	75356	75809	76388	30760	33668	35872	46.5	1811453	753284	88273	93009	122741	120317	67272	111811	149678	50748	78055	102551	79494	88791	86012	32942	30038	33656
	47.5	1902130	801944	89957	104480	124225	112573	59242	130208	149969	53961	92099	92172	79808	79890	72296	33789	32690	30017	47.5	1759611	746209	83765	96348	122498	115848	69620	117562	146370	52492	74197	97546	81104	87739	84646	34632	32043	31258
	48.5	1889332	807567	92573	104978	126829	114235	59137	137613	150733	54800	90721	96197	77884	78660	77502	33219	31806	33686	48.5	1800153	745974	85428	100227	120919	118695	69344	114692	147672	54588	75102	101484	79676	87369	81010	34217	32652	31246
	49.5	1889611	806830	89707	104826	129252	110782	61641	135330	155559	58874	94489	100372	77680	73588	78974	33617	32980	33604	49.5	1756104	752780	85246	102177	123143	122210	71868	115966	151807	48742	72839	98909	80084	85070	80164	35169	31781	32022
	50.5	1851679	796538	90097	98836	133678	109034	60538	127868	148714	54775	92053	98005	77796	78017	75171	31755	35767	34737	50.5	1752471	757917	83789	95285	126248	123964	66498	109834	158016	54162	79403	97643	73291	89326	85312	31183	30557	30162
	51.5	1890715	795716	91334	102869	130059	111932	60797	139662	150271	53311	87495	99838	83402	78756	74633	33222	33857	37781	51.5	1742191	753283	83806	99919	124352	120090	68422	120738	149979	53656	73290	99561	78888	88573	87535	38864	32579	31164
	52.5	1878632	813016	92533	108726	123426	109718	59715	139266	146945	58527	88644	97055	78548	80501	74971	32526	31273	34958	52.5	1765296	749536	85578	95632	128486	124085	67116	117038	159023	57760	76860	97156	83017	88913	88031	34948	30943	30867
	53.5	1903127	817238	90333	101346	128572	110611	64189	136237	158127	54254	93348	96903	76252	78141	76380	33812	32086	35388	53.5	1771883	741532	85405	94758	124196	123264	71253	121868	148788	50339	75999	90788	78428	92934	85117	34975	30502	27747
	54.5	1844835	788460	89079	103919	130151	111052	63661	130999	150948	54048	92956	102879	78152	77363	75204	31667	31748	36776	54.5	1763788	747758	87779	102787	129442	120815	67420	115776	154301	51715	78365	100857	78616	91045	86154	31488	32595	31814
	55.5	1850018	809349	94311	104810	133107	109590	62035	137360	155795	55259	91496	98074	80079	82275	77026	34087	32512	33529	55.5	1739415	746815	86466	101798	130372	123460	71548	118280	157590	51289	77284	102148	80685	92491	89652	33985	32184	33519
	56.5	1875557	815737	92033	100681	129758	108290	59697	133796	156527	55818	89057	101527	72116	76035	77500	30862	33230	35356	56.5	1733332	752676	84171	103864	128385	127577	65838	115864	154854	50797	75063	99003	78549	89808	87129	34310	32184	31090
	57.5	1878558	807708	88671	101346	129998	113028	64421	138206	156674	54796	93133	103260	80672	78694	80702	30590	31928	36172	57.5	1752885	752807	80275	97923	130324	124354	67489	124511	159303	51997	80938	104390	81187	92767	89435	33485	31597	33008
	58.5	1846984	801396	98704	104001	137050	116187	62008	134007	159087	61754	91966	95548	82267	80136	79390	31586	31674	34345	58.5	1760365	749106	88026	104143	127191	125457	67821	116349	155333	56200	80173	100291	80739	87905	81353	34641	30085	34560
	59.5	1871306	811463	90140	104164	124758	110726	63853	138625	153771	55727	91217	97337	77103	78842	80443	31991	31611	35771	59.5	1740382	756029	88222	97882	127087	125278	65979	117967	158800	52694	78875	101066	76759	95802	85172	33630	30018	33631
	60.5	1844777	791441	94171	106158	137719	107705	62283	132780	156572	55048	88854	99059	82285	79552	74645	33931	31178	37223	60.5	1743228	737502	82701	102665	129392	124698	71945	124313	156609	50589	77316	97901	84922	91164	85807	34394	32972	34857
		Cy5																			Cy5
	0.5	799988	873512	86689	86787	119913	98152	71997	125473	149140	67299	87684	111709	93158	97163	86996	49506	48780	47328	0.5	821193	935470	82630	94285	114672	119398	69518	123033	185279	55326	71338	128844	101177	115362	130362	53525	53161	48059
	1.5	1285573	1363267	115105	104334	147325	112448	75719	152912	206475	68825	100158	135504	112197	120940	107850	47004	47007	53932	1.5	1317889	1404316	108589	118787	149391	154481	80891	141732	226977	61208	91808	146830	108924	133679	150173	48111	51389	48837
	2.5	1664470	1733836	131299	139105	186928	155645	80938	183076	262643	73324	105440	165288	113113	135006	114239	44168	46359	44172	2.5	1646860	1775704	117907	137616	169727	182137	86500	166437	273001	71897	95610	150716	135016	154707	154812	44908	43447	48195
	3.5	1943521	1955964	154466	161587	236514	171243	86191	221384	295959	73084	112924	177268	130483	128296	122119	45706	44246	47539	3.5	1892399	2021096	142960	153572	218643	207674	91401	185361	311137	78233	106738	195578	135613	175084	161673	43158	42427	47544
	4.5	2138935	2202815	155401	169834	236111	200361	95091	254258	304786	77205	127723	191418	142746	141296	150840	40642	49066	50166	4.5	2108630	2191841	162569	190026	254104	220783	100318	197705	339396	88959	108722	183028	154833	172385	170314	42484	48346	37354
	5.5	2310266	2316930	182225	181732	254297	212658	105812	256379	338477	81332	143623	209596	142535	161239	156144	47284	46188	47659	5.5	2272369	2373435	170090	198673	256599	249627	107757	235691	363233	78796	129006	216236	145495	195295	181147	41802	49501	45100
	6.5	2438540	2444847	197772	227694	268126	235998	94205	281605	369313	94991	143060	222308	156286	171332	163298	43672	45510	50651	6.5	2366705	2461081	172127	206622	269376	250665	118897	229715	391200	93569	128056	218323	156302	189672	187589	42953	50290	46621
	7.5	2543204	2541365	198347	213638	312791	232592	91748	308710	402404	82615	142103	215945	157921	162332	162382	45191	56951	43724	7.5	2474862	2514592	183351	212359	290253	295412	133722	268561	425817	90004	139582	214887	171528	213369	202142	43365	47040	54020
	8.5	2626483	2638504	209586	241795	308046	258949	103256	333378	401076	97061	153693	238639	163282	174687	166630	52971	43409	53714	8.5	2532950	2598518	189819	217042	323004	291356	118089	267791	424485	83123	147855	221039	178356	226165	200922	48201	49306	41580
	9.5	2657006	2717040	227037	245707	325274	248941	108881	320101	419905	92377	153132	254373	164556	167142	163870	45298	37198	56352	9.5	2627105	2598341	194102	254121	311939	304197	119314	280626	409502	89842	155753	254793	184819	217933	212567	42732	44573	40519
	10.5	2778295	2719019	223545	248859	333255	258357	123692	330321	446756	87293	169463	238006	173915	180183	176539	46810	47547	44600	10.5	2631960	2641186	216004	238103	322891	321416	140791	286376	436027	89551	154037	235493	168023	216279	209422	53090	49774	36131
	11.5	2751990	2758940	237024	239557	350208	261226	108726	327406	451716	90345	148630	234590	175216	183346	175634	50923	49079	43548	11.5	2703472	2672898	199270	256109	359058	312919	109960	311066	455301	94824	144993	261571	167126	222060	214086	41339	50199	46875
	12.5	2829387	2834482	230181	261066	370378	303800	118752	354179	446837	94100	161280	239550	179023	186046	163196	44311	42096	39884	12.5	2707944	2752314	219343	239278	350424	351523	140311	319774	440128	98207	154700	254736	173495	224796	206846	47647	50968	43208
	13.5	2754068	2856181	227389	249460	333751	283368	124745	338924	457149	97122	157349	255631	186549	181026	192168	49520	54327	43242	13.5	2658113	2743018	205488	247974	349601	332600	148925	316700	450096	88315	156662	256798	199134	234573	208118	52862	46942	45093
	14.5	2828360	2875769	241980	286941	363948	295446	121923	341831	479747	107188	173756	241069	161954	180822	174941	48457	47717	44025	14.5	2762627	2725213	214539	242264	361750	337715	132420	317353	463479	85065	148669	242973	189702	224071	213136	46992	48842	44399
	15.5	2884052	2849655	235148	262429	354252	297875	122371	359467	491964	95435	166855	262715	183907	202795	186180	49233	52565	42944	15.5	2713006	2716203	223235	267272	354632	336871	131404	296495	491946	80684	141007	258711	188732	243850	234760	40358	41467	48133
	16.5	2869433	2823968	237451	265497	369189	295423	107632	360363	460350	99920	170633	262836	166221	190305	170720	50737	49998	46297	16.5	2683775	2722714	216665	247401	347397	346277	131838	307364	476999	88500	152925	260675	185491	243215	231898	43343	52972	47416
	17.5	2810919	2860276	232841	260163	355074	294917	125858	368434	469986	90377	168929	238968	177468	185638	170119	49295	48185	50783	17.5	2751664	2735634	218690	277992	348775	357699	144908	319476	507031	89318	152683	273125	184531	236745	207634	51532	45228	45229
	18.5	2913499	2879635	234430	257325	368939	275458	120000	348253	493931	94870	169395	254672	199070	176103	176505	52659	44876	46359	18.5	2699598	2714591	235868	272229	381228	349713	152788	297412	492839	95292	161289	255837	199095	243551	203283	47854	38948	43770
	19.5	2850268	2867730	247879	281544	364360	301932	127118	373696	462739	101979	165039	261492	174343	185862	188868	55293	49357	44162	19.5	2706900	2747472	224143	272382	372575	341772	137664	312083	508012	98694	143583	267867	177704	237765	213419	50850	47511	43426
	20.5	2803174	2868382	245769	265764	373438	285050	123098	358289	459278	99805	171808	232320	185942	202665	188970	49007	40472	44559	20.5	2668947	2660025	223138	274770	384667	346792	133654	299248	489348	88726	155915	253552	183730	238635	234361	42337	46049	44563
	21.5	2843308	2892020	246195	272881	367956	306250	126845	357657	493896	97604	162205	243900	180059	198267	180848	53851	46052	43828	21.5	2677039	2642181	217653	256641	374004	345024	144830	321228	476139	93207	161149	256582	186009	226086	219200	47551	42349	41605
	22.5	2858446	2848770	239336	272712	352291	288681	121742	376108	498003	96931	167898	274532	172758	189491	190645	46454	48688	43489	22.5	2656562	2748722	210375	254588	356413	343059	147918	321120	501359	91045	164985	266427	196551	243326	206328	50188	46098	35316
	23.5	2819196	2918142	255704	261663	365402	324759	139970	376233	502268	98826	175018	256434	182483	188444	189227	46102	45730	35694	23.5	2718063	2757225	209324	279220	396335	342049	141651	321219	504911	88471	156494	249801	178780	240818	216827	50204	43137	50949
	24.5	2833604	2785332	232867	278113	358147	277027	136702	377912	458267	108167	167300	266213	179221	202657	196014	44635	48732	45756	24.5	2687424	2685424	207943	281223	362313	352986	143944	317656	481323	111203	157327	252148	184078	234992	218776	50972	46878	37949
	25.5	2810562	2869869	224027	272242	357125	301955	127819	369803	486282	94433	174028	230199	199351	194526	179685	45018	47623	48746	25.5	2755994	2719341	220270	274955	366471	348611	145845	338582	484436	96721	143959	273053	193043	224632	226643	45031	46144	36842
	26.5	2745310	2814770	242994	294248	380641	320675	120805	378478	491292	94104	184140	268637	186033	190131	172687	52855	46901	43185	26.5	2668277	2667227	190214	267265	347673	348382	142544	334627	497638	84481	165603	261986	179740	227695	196593	46536	48401	43186
	27.5	2833178	2845551	250032	274188	369490	317726	133079	361030	483146	97083	177453	257846	187164	189039	185723	55837	42811	43184	27.5	2588476	2655878	203253	273979	368177	358851	147401	303738	482054	100870	158924	276887	184950	247062	224903	52875	42451	44306
	28.5	2839644	2860748	236763	283180	377063	288805	130135	373054	499667	92647	167087	261262	184606	192065	179083	44682	46172	40961	28.5	2637104	2623920	208886	260651	365264	348898	148184	333985	493323	101630	167151	265052	183886	246374	210440	46182	53257	38362
	29.5	2776143	2824482	227210	254321	371614	291497	116788	370573	488245	110167	161563	262094	189141	183938	189199	40227	51032	43583	29.5	2651752	2643579	207859	257765	373246	351976	128872	313238	513269	87512	152307	266995	166073	241995	223557	49551	40237	44335
	30.5	2769413	2786341	244663	266243	399177	287845	118669	371756	482414	91576	170143	270333	166458	190297	169867	44706	48434	44711	30.5	2613907	2602343	211255	274950	370323	346850	139327	305455	472354	100570	153452	257745	198495	218212	222107	45090	44713	42106
	31.5	2760442	2802741	238756	264042	370203	299382	125760	379258	458298	97925	168697	249159	190699	179161	180702	43223	48439	51050	31.5	2654299	2619906	211644	247802	364791	358056	134873	299176	489940	99095	154228	269713	183641	231653	215437	50315	43604	36149
	32.5	2696573	2725378	234743	270824	375199	298017	126546	379003	484884	93115	178058	244765	186296	180716	175536	51436	58897	41755	32.5	2601308	2632046	210970	287013	364530	335447	127837	307848	506530	87575	154280	256014	194866	239555	223695	49214	50330	38770
	33.5	2749384	2723838	235174	267164	359263	312228	141460	381334	514426	101322	161332	251143	172159	172922	189374	55926	44367	44000	33.5	2615176	2669309	217724	255021	378105	359413	131978	307578	492106	102881	165875	249743	185235	230660	216310	51838	46987	34681
	34.5	2733035	2718845	225257	267267	386613	281468	122894	383717	498612	92059	173703	257957	171489	189394	185727	45873	59303	33945	34.5	2589870	2555509	211111	262213	372627	352820	130160	314411	490058	94344	171897	274086	183447	238969	216399	46637	38054	42156
	35.5	2752344	2736797	237905	266199	359503	296765	128872	369635	464420	87225	164045	254288	169660	187578	186880	54470	46262	37312	35.5	2567550	2586775	227587	258169	377563	336868	126453	299545	493529	92503	155169	263325	198030	228571	209727	48136	44031	35447
	36.5	2751900	2733972	234181	252429	365058	297129	129627	389023	508367	87227	174849	244960	168181	180124	173451	44391	51112	36562	36.5	2571966	2575196	228310	270848	365978	371192	145855	301387	493902	100702	152538	249517	177518	229690	202257	49631	47388	42538
	37.5	2701607	2750700	217957	271158	379806	285733	122237	357149	482163	97337	165995	249196	166762	168259	179129	39561	51133	45168	37.5	2534731	2568607	216104	259382	370244	360530	136969	313104	476986	97771	154486	249633	186187	229808	213173	47038	38078	37704
	38.5	2685028	2685332	220905	267059	381227	305455	129308	383218	482884	96213	170822	245826	175339	196609	182106	48890	51129	49643	38.5	2590149	2557264	205648	261255	365373	362779	139567	298930	468726	96644	159698	248507	182451	232029	218768	44049	55619	33969
	39.5	2721949	2706554	228030	263793	378737	282065	127857	376260	485259	103336	175352	233202	193306	187708	176189	49281	45920	43685	39.5	2548841	2604301	191902	253515	362163	342355	145964	310222	506231	101160	164244	245598	190335	250386	211377	48921	42946	34353
	40.5	2684362	2689498	227670	273109	353430	297358	118910	370322	470001	100347	158198	253738	185096	189215	178069	49280	48911	43689	40.5	2515880	2490526	219916	255748	357673	337484	139994	308768	484924	93692	151544	256062	178770	224264	207269	43692	43692	38463
	41.5	2744174	2741557	235542	266486	368441	285909	114472	371919	511208	88443	178033	233298	173212	169878	185593	49673	49673	41086	41.5	2468988	2498593	204297	267046	387310	361154	141161	324542	489208	90736	163170	243072	180706	244876	204355	47445	40719	41466
	42.5	2694554	2645767	222590	263948	380079	302747	126061	381677	457168	103014	168741	262462	164659	166917	172936	48563	49684	46697	42.5	2498477	2519551	205465	267087	353383	351160	128497	307783	505771	97480	143417	246478	177746	235598	195797	47824	46705	44462
	43.5	2639273	2645937	239294	266168	381177	300121	134266	355213	480706	102270	168359	239681	181845	179235	172558	51176	50429	39600	43.5	2498606	2533763	207322	267475	358978	367197	134833	332437	479970	96728	145273	238267	190448	229245	208123	47822	40729	39604
	44.5	2686201	2628221	243809	286681	381648	298318	111538	373555	492739	102664	147864	254681	175141	173301	175952	45953	45955	35871	44.5	2484467	2460653	211854	260797	375876	333635	138238	317552	467751	81063	164731	254366	162834	229654	212656	54190	53065	38490
	45.5	2600446	2557063	222578	276965	350267	287832	112646	368656	486305	102654	175456	232611	172509	177009	182284	48188	42213	42966	45.5	2460457	2481283	233864	265614	367589	381796	135594	300327	495697	88145	141176	243490	198669	210966	207007	45588	48577	45587
	46.5	2630568	2656139	233367	270278	378961	295297	133161	360465	495276	108247	180328	251667	170656	191190	161751	52676	45207	50065	46.5	2420064	2424678	209601	244711	365778	351187	146069	323140	486408	90015	144545	250232	172910	226269	210777	51195	48954	37368
	47.5	2560341	2646960	231538	255790	379784	307649	118629	392972	480059	105280	170265	245351	181877	175168	155035	45959	49323	41854	47.5	2408654	2432908	205134	266422	332939	323215	126662	308975	490157	96761	159883	249150	164714	240882	213772	49330	44849	41858
	48.5	2591442	2568924	224168	266678	344091	295053	123517	380793	494012	85144	158738	257014	163632	171869	167802	53448	47843	42241	48.5	2348901	2419316	203344	263127	362919	352854	146499	314303	461192	101275	152089	243254	189047	231984	216092	42993	48603	38132
	49.5	2619201	2629373	217493	258496	361641	294710	117185	361379	473148	99345	161361	241703	172234	193909	182009	53077	54572	35513	49.5	2393556	2443890	225025	259810	345378	343144	136429	290413	467944	89314	150610	255232	161046	203597	206388	49351	38883	35515
	50.5	2530448	2663970	239039	294226	363077	290584	114188	337450	476448	103067	163225	246535	170352	187178	173034	50459	45600	48594	50.5	2331941	2453118	222017	259770	359546	349454	138658	296005	476890	97907	149104	239903	167759	224886	203739	47103	43365	36634
	51.5	2579801	2610048	229774	265567	357558	288734	119427	374848	473919	92256	181168	250309	161033	171130	168928	45228	48223	46730	51.5	2360623	2389439	214201	274376	352882	342031	144653	321845	482173	98293	154347	250760	183835	218563	210484	49725	41124	43741
	52.5	2544772	2621509	217543	267878	375524	293294	128781	383515	465787	94517	165521	246263	158828	161453	162994	44493	44122	45994	52.5	2376205	2382508	202654	259122	364910	344719	133089	315888	442674	82613	174574	248182	166307	226836	191107	41881	44503	38142
	53.5	2544970	2575733	226858	269389	356914	290696	116104	368605	485996	101241	160302	239922	175664	177173	168245	49730	49736	40016	53.5	2389928	2377390	217650	233719	372082	312222	132736	295020	479355	88234	147670	265805	185775	213420	206088	53110	50118	41510
	54.5	2482754	2562168	225713	242889	371039	290286	114590	360725	470619	104595	161403	240265	174520	174898	157748	45608	51597	41128	54.5	2284062	2329488	201532	251985	351094	357797	139067	330468	460936	96060	150641	222391	165564	208886	185842	51228	50477	35149
	55.5	2524364	2485749	229042	265242	367664	264526	122432	365197	469474	107581	178212	245123	162553	172656	162612	42618	45988	36643	55.5	2336032	2325057	205629	259843	368276	329381	136824	308435	446730	94944	154737	225013	172278	219333	196707	44126	50481	38515
	56.5	2565536	2544136	219357	265601	353120	294748	131384	381982	471016	88528	165886	256707	174516	184994	166719	42995	44867	43748	56.5	2338906	2309770	189562	254242	355946	337615	144305	301323	487120	87842	156248	243709	168180	221972	204197	46746	44877	37394
	57.5	2460990	2470164	226829	269368	365082	290308	114978	363376	477753	86302	158056	253743	175655	158097	171993	52347	42629	41136	57.5	2297774	2336273	199314	256151	355599	343633	126376	324545	457257	95333	151774	251592	173061	218625	188503	41514	44883	39266
	58.5	2511408	2510414	248089	245194	360699	283642	113132	368298	472608	92668	175277	240707	160348	169710	164897	44128	48617	37027	58.5	2279410	2318229	206815	258041	353045	335467	139488	304392	471888	89365	155541	260965	185056	229879	202737	49000	42266	38526
	59.5	2478838	2520767	220163	279450	361389	296294	111627	325646	466979	100883	179000	227606	159966	183168	169758	50855	47866	45253	59.5	2252653	2350680	218024	247575	343668	330962	136486	303247	478644	88612	155151	253842	164472	215657	186274	43764	44134	35532
	60.5	2449328	2497310	218298	266035	357277	287718	100053	356299	492398	91911	158824	243317	166333	170084	181345	43003	50857	43010	60.5	2253402	2371209	216907	259149	363471	345164	133110	276331	466677	100574	144320	236300	174196	219401	195246	44132	45628	40769

## Sheet: Real Sample PCR calibration
FAM
	Time/min	SS-M	SS-W	#1	#3	#4	#5	#7	#8	#9	#10	#12	#15	#17	#18	#20	PCR-NC	Bk	BG
	0.5	652776	69409	29182	25078	28005.5	27510	30890	31841.5	28687	29367.5	30548.5	32792.5	31689.5	30013	29816.5	26926	26584	26168
	1.5	1096647	102882	30585.5	30010.5	31000	30502	29965.5	33737.5	35983	30912	34646.5	33843	29574.5	29309	29829.5	29565	26631	26896
	2.5	1.40223e+06	141641	32234	31194	31760.5	33715.5	29731.5	36196.5	39110	29610.5	37034	33019.5	30068	31178.5	30363	28943	28904	26683
	3.5	1.62279e+06	180116	33885	33186	36681	32525	31908.5	38289.5	38978	30985	37055	34364.5	33520.5	34364.5	34659	28427	25319	26388
	4.5	1704340	226602	36156	34453.5	39105	36526.5	30788.5	42330	44871	33210.5	39860.5	37247	35556.5	36129	38806.5	30040.5	27646.5	27338
	5.5	1.81197e+06	262778	38148.5	37208.5	40295.5	39904.5	33039	43794.5	47995	30569.5	39589.5	40625.5	38077.5	36309.5	38872.5	29670	26659.5	26278.5
	6.5	1.83443e+06	302140	41989	41099.5	42983.5	39779.5	35910	50088	51353.5	35483.5	43434	42275	40109	38221	37277	31140	29326	27627.5
	7.5	1849992	331317	40174.5	43029	45347	45423	35126.5	48629.5	57477	33386	46685.5	45372.5	39446	43087	41828	30578	28024.5	29105
	8.5	1.87556e+06	375036	44707.5	45125	52077	47013	36954	54846.5	60725.5	35908.5	48978	49780	41782	46418	44303	30092	28236.5	30899
	9.5	1.89285e+06	399765	45424.5	47787.5	55829.5	53348.5	37817.5	55941	64491.5	35806.5	52984	49888.5	45593.5	43233.5	45449.5	30286	28351.5	29244
	10.5	1.88519e+06	431776	50530	50632.5	58751.5	56065	38733	59556.5	70927.5	37369.5	53020	52481.5	44431	50768.5	46496.5	30200	26902.5	27946
	11.5	1892653	471098	52538	56064	64679	55706	40361.5	63658	74172	37959	57869.5	55102	46804	51265.5	49057	31296	28159.5	30212.5
	12.5	1899638	491948	51674	56046.5	66897	60319.5	40341	66643.5	77054	39951.5	59096.5	54202	48139.5	53270	51064	31173	29898.5	31720
	13.5	1.88531e+06	523436	54611.5	59924.5	68945.5	63656	42570.5	69286.5	84278.5	42302	58779.5	59403.5	48242.5	55354	56598	32711	30572.5	32281
	14.5	1.88383e+06	532615	56625	64612.5	74688	68796	45338	74328.5	89869	40781	62632.5	59007	52586	57257.5	53172	32693	27949.5	29578.5
	15.5	1908696	550898	60413	61386.5	75418	68972.5	45651	78049	92701	41867	62059.5	64162	53093	57528	57883.5	32876.5	31432.5	30727
	16.5	1904138	585152	62109	65648.5	76134.5	68759.5	47725.5	78459.5	92419	43558.5	65735.5	66792.5	53416	63007	58247	31753.5	31131.5	32140
	17.5	1913394	587878	59448.5	67563	82237.5	75240.5	47546	78905	97098.5	41068	65344.5	65541.5	57500	64055.5	60384	31792	32021.5	29293
	18.5	1.90681e+06	615601	61030	69725.5	84869.5	72757	47225.5	85475	101944	44490	66137.5	66730.5	59000	63105	60520.5	32635	30221	30959
	19.5	1904107	625638	63558.5	74774.5	87418.5	77175.5	48603	87176.5	106104	44693	67583.5	73645	57858.5	65045	61717	31969.5	29982	29548
	20.5	1901225	639865	66544.5	73387	88905.5	86837.5	50519	87597.5	107814	40274.5	68708	74710.5	60570.5	61659.5	66184	32510	31956	32502.5
	21.5	1900598	662054	69371	77815	91302	84176.5	53970.5	95585.5	112514	46498	69138	74722.5	60564	68313.5	63654.5	33410	31141.5	32781.5
	22.5	1.89415e+06	666777	67833.5	75876.5	94511	87837.5	54534	90818	112826	44690	73199	78508.5	62066.5	66763	64085	31571.5	31813	31573
	23.5	1.8822e+06	684800	70035.5	79182	93762.5	89137.5	54319	95667.5	117408	47513	70477	77769.5	64604	71989.5	66067.5	33521	29853	31449
	24.5	1889368	682060	72390.5	82017.5	97914.5	89177	52373	98106	118570	47353	73883.5	82606	63292	66113.5	67941.5	30646.5	33224	33029
	25.5	1884958	686958	73258.5	82592	99714	93588.5	54607.5	103651	121843	46529.5	74704	77762	63498	72155.5	66985	30664	32192	32195.5
	26.5	1887351	699706	74861	83868	98499	91574	56115	100906	125368	47567	72308.5	82183	63288	73720	68214	33260	30521	32009
	27.5	1.89359e+06	719195	72837	84547	101277	93594.5	55085.5	104944	129070	47331.5	77146	81138	66289.5	71374.5	72155.5	33038.5	30420	31830.5
	28.5	1.87936e+06	729412	76911	85792	107513	98878	52960.5	106464	126067	50523	75142.5	85241.5	67331	70781.5	70378	33402	32308	32072.5
	29.5	1888660	734274	78847.5	88130	103173	96915	58938	110124	129090	46399.5	76641.5	86084	69553	74876.5	71886.5	31362.5	33397	32887
	30.5	1883256	726965	79510.5	92340	109347	97897.5	58751	108333	131483	50708	78058	86327	68949.5	75226	70236	32660	30585	32980.5
	31.5	1862998	732768	75863.5	90542.5	112870	98639	57960.5	110810	135966	49946.5	78729.5	88831.5	69306	75318.5	74716	31623	30644.5	31938
	32.5	1877851	742174	81115	89150	111726	101446	61060	107378	133397	52612.5	79296.5	87930.5	69753.5	75910	74722.5	34940	30313	33140
	33.5	1.87381e+06	750450	80472	94023	114586	101318	61690	112516	136920	47504	79380	89626	74134.5	73984.5	74121.5	31877.5	30581.5	31446.5
	34.5	1.85756e+06	758576	78548.5	90750	114387	105338	58972.5	110531	137306	46960	82815.5	90326.5	69792.5	78663	75343	32655.5	31709.5	33393
	35.5	1.86226e+06	751188	81942	91435.5	111616	106304	61022	111712	141434	50761	79962.5	90293.5	70873	80520	75314	31697	31931	33932
	36.5	1869048	764400	82418	97209.5	115176	107062	60148.5	116995	135538	49956	77408.5	92078.5	72520.5	74534.5	74748	30496.5	32464.5	33721
	37.5	1.85694e+06	761489	81770	94678	118708	106570	61353	112555	137582	50519	79962.5	93497	70809	78932	73698	31099	32044	33575
	38.5	1861241	761770	79829.5	90039	117710	106200	61763	119444	142778	50329	80697	92984	74567.5	82309	75847.5	31556.5	31283	34185.5
	39.5	1855679	767863	87718.5	93694.5	118195	107668	60311.5	117878	147989	52951	83152.5	93015.5	76923	77361	78984.5	33280	30524	33395
	40.5	1848257	761987	83090	97908.5	123869	109210	62914.5	122423	141532	51353	81304.5	93183	72098	80797	77364.5	31777	29582	33042
	41.5	1.84428e+06	767676	85854.5	98240.5	117858	106206	63988	121168	142585	52299.5	84189.5	94141.5	73722.5	77712	79955	31239	31547	32998
	42.5	1840316	775000	85324	97331.5	121616	110364	63082	121820	144458	54301	82428.5	96017	76016	82280.5	78668.5	30272	30668.5	32002.5
	43.5	1834101	772330	89608.5	97117	124268	110992	62253	119988	146548	55364	81681	96593	72906.5	80190.5	77770	32513	30706	34516
	44.5	1.83303e+06	781024	88198.5	100654	126908	108256	64090.5	123170	149622	53098	84771	95305.5	75730.5	82190	79010	33782.5	31033	33705
	45.5	1.83615e+06	770183	86349	99104.5	123608	112500	65862.5	120472	148812	51696	83009.5	90901	78092.5	82023	78856.5	31087	29834.5	32314.5
	46.5	1853419	776160	87857	97466.5	122209	113972	65936.5	122814	147757	52902	83686.5	101040	77425	82300	81200	31851	31853	34764
	47.5	1.83087e+06	774076	86861	100414	123362	114210	64431	123885	148170	53226.5	83148	94859	80456	83814.5	78471	34210.5	32366.5	30637.5
	48.5	1.84474e+06	776770	89000.5	102602	123874	116465	64240.5	126152	149202	54694	82911.5	98840.5	78780	83014.5	79256	33718	32229	32466
	49.5	1.82286e+06	779805	87476.5	103502	126198	116496	66754.5	125648	153683	53808	83664	99640.5	78882	79329	79569	34393	32380.5	32813
	50.5	1802075	777228	86943	97060.5	129963	116499	63518	118851	153365	54468.5	85728	97824	75543.5	83671.5	80241.5	31469	33162	32449.5
	51.5	1816453	774500	87570	101394	127206	116011	64609.5	130200	150125	53483.5	80392.5	99699.5	81145	83664.5	81084	36043	33218	34472.5
	52.5	1821964	781276	89055.5	102179	125956	116902	63415.5	128152	152984	58143.5	82752	97105.5	80782.5	84707	81501	33737	31108	32912.5
	53.5	1837505	779385	87869	98052	126384	116938	67721	129052	153458	52296.5	84673.5	93845.5	77340	85537.5	80748.5	34393.5	31294	31567.5
	54.5	1.80431e+06	768109	88429	103353	129796	115934	65540.5	123388	152624	52881.5	85660.5	101868	78384	84204	80679	31577.5	32171.5	34295
	55.5	1.79472e+06	778082	90388.5	103304	131740	116525	66791.5	127820	156692	53274	84390	100111	80382	87383	83339	34036	32348	33524
	56.5	1.80444e+06	784206	88102	102272	129072	117934	62767.5	124830	155690	53307.5	82060	100265	75332.5	82921.5	82314.5	32586	32707	33223
	57.5	1.81572e+06	780258	84473	99634.5	130161	118691	65955	131358	157988	53396.5	87035.5	103825	80929.5	85730.5	85068.5	32037.5	31762.5	34590
	58.5	1.80367e+06	775251	93365	104072	132120	120822	64914.5	125178	157210	58977	86069.5	97919.5	81503	84020.5	80371.5	33113.5	30879.5	34452.5
	59.5	1805844	783746	89181	101023	125922	118002	64916	128296	156286	54210.5	85046	99201.5	76931	87322	82807.5	32810.5	30814.5	34701
	60.5	1.794e+06	764472	88436	104412	133556	116202	67114	128546	156590	52818.5	83085	98480	83603.5	85358	80226	34162.5	32075	36040
Cy5
	Time/min	SS-M	SS-W	#1	#3	#4	#5	#7	#8	#9	#10	#12	#15	#17	#18	#20	PCR-NC	Bk	BG
	0.5	810590	904491	84659.5	90536	117292	108775	70757.5	124253	167210	61312.5	79511	120276	97167.5	106262	108679	51515.5	50970.5	47693.5
	1.5	1301731	1.38379e+06	111847	111560	148358	133464	78305	147322	216726	65016.5	95983	141167	110560	127310	129012	47557.5	49198	51384.5
	2.5	1655665	1754770	124603	138360	178328	168891	83719	174756	267822	72610.5	100525	158002	124064	144856	134526	44538	44903	46183.5
	3.5	1917960	1988530	148713	157580	227578	189458	88796	203372	303548	75658.5	109831	186423	133048	151690	141896	44432	43336.5	47541.5
	4.5	2.12378e+06	2197328	158985	179930	245108	210572	97704.5	225982	322091	83082	118222	187223	148790	156840	160577	41563	48706	43760
	5.5	2.29132e+06	2.34518e+06	176158	190202	255448	231142	106784	246035	350855	80064	136314	212916	144015	178267	168646	44543	47844.5	46379.5
	6.5	2.40262e+06	2452964	184950	217158	268751	243332	106551	255660	380256	94280	135558	220316	156294	180502	175444	43312.5	47900	48636
	7.5	2509033	2.52798e+06	190849	212998	301522	264002	112735	288636	414110	86309.5	140842	215416	164724	187850	182262	44278	51995.5	48872
	8.5	2.57972e+06	2618511	199702	229418	315525	275152	110672	300584	412780	90092	150774	229839	170819	200426	183776	50586	46357.5	47647
	9.5	2.64206e+06	2.65769e+06	210570	249914	318606	276569	114098	300364	414704	91109.5	154442	254583	174688	192538	188218	44015	40885.5	48435.5
	10.5	2.70513e+06	2.6801e+06	219774	243481	328073	289886	132242	308348	441392	88422	161750	236750	170969	198231	192980	49950	48660.5	40365.5
	11.5	2727731	2715919	218147	247833	354633	287072	109343	319236	453508	92584.5	146812	248080	171171	202703	194860	46131	49639	45211.5
	12.5	2.76867e+06	2793398	224762	250172	360401	327662	129532	336976	443482	96153.5	157990	247143	176259	205421	185021	45979	46532	41546
	13.5	2.70609e+06	2.7996e+06	216438	248717	341676	307984	136835	327812	453622	92718.5	157006	256214	192842	207800	200143	51191	50634.5	44167.5
	14.5	2.79549e+06	2800491	228260	264602	362849	316580	127172	329592	471613	96126.5	161212	242021	175828	202446	194038	47724.5	48279.5	44212
	15.5	2798529	2782929	229192	264850	354442	317373	126888	327981	491955	88059.5	153931	260713	186320	223322	210470	44795.5	47016	45538.5
	16.5	2776604	2773341	227058	256449	358293	320850	119735	333864	468674	94210	161779	261756	175856	216760	201309	47040	51485	46856.5
	17.5	2.78129e+06	2797955	225766	269078	351924	326308	135383	343955	488508	89847.5	160806	256046	181000	211192	188876	50413.5	46706.5	48006
	18.5	2.80655e+06	2797113	235149	264777	375084	312586	136394	322832	493385	95081	165342	255254	199082	209827	189894	50256.5	41912	45064.5
	19.5	2778584	2807601	236011	276963	368468	321852	132391	342890	485376	100336	154311	264680	176024	211814	201144	53071.5	48434	43794
	20.5	2.73606e+06	2.7642e+06	234454	270267	379052	315921	128376	328768	474313	94265.5	163862	242936	184836	220650	211666	45672	43260.5	44561
	21.5	2.76017e+06	2.7671e+06	231924	264761	370980	325637	135838	339442	485018	95405.5	161677	250241	183034	212176	200024	50701	44200.5	42716.5
	22.5	2757504	2798746	224856	263650	354352	315870	134830	348614	499681	93988	166442	270480	184654	216408	198486	48321	47393	39402.5
	23.5	2.76863e+06	2.83768e+06	232514	270442	380868	333404	140810	348726	503590	93648.5	165756	253118	180632	214631	203027	48153	44433.5	43321.5
	24.5	2760514	2735378	220405	279668	360230	315006	140323	347784	469795	109685	162314	259180	181650	218824	207395	47803.5	47805	41852.5
	25.5	2783278	2794605	222148	273598	361798	325283	136832	354192	485359	95577	158994	251626	196197	209579	203164	45024.5	46883.5	42794
	26.5	2.70679e+06	2.741e+06	216604	280756	364157	334528	131674	356552	494465	89292.5	174872	265312	182886	208913	184640	49695.5	47651	43185.5
	27.5	2710827	2.75071e+06	226642	274084	368834	338288	140240	332384	482600	98976.5	168188	267366	186057	218050	205313	54356	42631	43745
	28.5	2738374	2742334	222824	271916	371164	318852	139160	353520	496495	97138.5	167119	263157	184246	219220	194762	45432	49714.5	39661.5
	29.5	2.71395e+06	2.73403e+06	217534	256043	372430	321736	122830	341906	500757	98839.5	156935	264544	177607	212966	206378	44889	45634.5	43959
	30.5	2691660	2694342	227959	270596	384750	317348	128998	338606	477384	96073	161798	264039	182476	204254	195987	44898	46573.5	43408.5
	31.5	2.70737e+06	2.71132e+06	225200	255922	367497	328719	130316	339217	474119	98510	161462	259436	187170	205407	198070	46769	46021.5	43599.5
	32.5	2.64894e+06	2678712	222856	278918	369864	316732	127192	343426	495707	90345	166169	250390	190581	210136	199616	50325	54613.5	40262.5
	33.5	2682280	2.69657e+06	226449	261092	368684	335820	136719	344456	503266	102102	163604	250443	178697	201791	202842	53882	45677	39340.5
	34.5	2.66145e+06	2637177	218184	264740	379620	317144	126527	349064	494335	93201.5	172800	266022	177468	214182	201063	46255	48678.5	38050.5
	35.5	2659947	2661786	232746	262184	368533	316816	127662	334590	478974	89864	159607	258806	183845	208074	198304	51303	45146.5	36379.5
	36.5	2661933	2654584	231246	261638	365518	334160	137741	345205	501134	93964.5	163694	247238	172850	204907	187854	47011	49250	39550
	37.5	2618169	2.65965e+06	217030	265270	375025	323132	129603	335126	479574	97554	160240	249414	176474	199034	196151	43299.5	44605.5	41436
	38.5	2.63759e+06	2621298	213276	264157	373300	334117	134438	341074	475805	96428.5	165260	247166	178895	214319	200437	46469.5	53374	41806
	39.5	2635395	2.65543e+06	209966	258654	370450	312210	136910	343241	495745	102248	169798	239400	191820	219047	193783	49101	44433	39019
	40.5	2600121	2590012	223793	264428	355552	317421	129452	339545	477462	97019.5	154871	254900	181933	206740	192669	46486	46301.5	41076
	41.5	2606581	2620075	219920	266766	377876	323532	127816	348230	500208	89589.5	170602	238185	176959	207377	194974	48559	45196	41276
	42.5	2.59652e+06	2582659	214028	265518	366731	326954	127279	344730	481470	100247	156079	254470	171202	201258	184366	48193.5	48194.5	45579.5
	43.5	2.56894e+06	2589850	223308	266822	370078	333659	134550	343825	480338	99499	156816	238974	186146	204240	190340	49499	45579	39602
	44.5	2585334	2544437	227832	273739	378762	315976	124888	345554	480245	91863.5	156298	254524	168988	201478	194304	50071.5	49510	37180.5
	45.5	2.53045e+06	2519173	228221	271290	358928	334814	124120	334492	491001	95399.5	158316	238050	185589	193988	194646	46888	45395	44276.5
	46.5	2525316	2.54041e+06	221484	257494	372370	323242	139615	341802	490842	99131	162436	250950	171783	208730	186264	51935.5	47080.5	43716.5
	47.5	2.4845e+06	2539934	218336	261106	356362	315432	122646	350974	485108	101020	165074	247250	173296	208025	184404	47644.5	47086	41856
	48.5	2.47017e+06	2494120	213756	264902	353505	323954	135008	347548	477602	93209.5	155414	250134	176340	201926	191947	48220.5	48223	40186.5
	49.5	2.50638e+06	2.53663e+06	221259	259153	353510	318927	126807	325896	470546	94329.5	155986	248468	166640	198753	194198	51214	46727.5	35514
	50.5	2.43119e+06	2558544	230528	276998	361312	320019	126423	316728	476669	100487	156164	243219	169056	206032	188386	48781	44482.5	42614
	51.5	2470212	2.49974e+06	221988	269972	355220	315382	132040	348346	478046	95274.5	167758	250534	172434	194846	189706	47476.5	44673.5	45235.5
	52.5	2.46049e+06	2.50201e+06	210098	263500	370217	319006	130935	349702	454230	88565	170048	247222	162568	194144	177050	43187	44312.5	42068
	53.5	2467449	2.47656e+06	222254	251554	364498	301459	124420	331812	482676	94737.5	153986	252864	180720	195296	187166	51420	49927	40763
	54.5	2383408	2445828	213622	247437	361066	324042	126828	345596	465778	100328	156022	231328	170042	191892	171795	48418	51037	38138.5
	55.5	2430198	2405403	217336	262542	367970	296954	129628	336816	458102	101262	166474	235068	167416	195994	179660	43372	48234.5	37579
	56.5	2452221	2426953	204460	259922	354533	316182	137844	341652	479068	88185	161067	250208	171348	203483	185458	44870.5	44872	40571
	57.5	2379382	2.40322e+06	213072	262760	360340	316970	120677	343960	467505	90817.5	154915	252668	174358	188361	180248	46930.5	43756	40201
	58.5	2395409	2.41432e+06	227452	251618	356872	309554	126310	336345	472248	91016.5	165409	250836	172702	199794	183817	46564	45441.5	37776.5
	59.5	2.36575e+06	2.43572e+06	219094	263512	352528	313628	124056	314446	472812	94747.5	167076	240724	162219	199412	178016	47309.5	46000	40392.5
	60.5	2351365	2.43426e+06	217602	262592	360374	316441	116582	316315	479538	96242.5	151572	239808	170264	194742	188296	43567.5	48242.5	41889.5

## Sheet: TT Clinical Sample Raw
		FAM															FAM
	Time / min	P.C-1	P.C-2	TT-1	TT-2	TT-3	TT-4	TT-5	TT-6	AL-1	AL-2	Blank	N.C-1	N.C-2	N.C-3		P.C-1	P.C-2	TT-1	TT-2	TT-3	TT-4	TT-5	TT-6	AL-1	AL-2	Blank	N.C-1	N.C-2	N.C-3
	0.5	233024	280846	33787	31581	33937	34012	34306	35488	34019	32994	38595	42995	45403	31621		236552	261893	35577	31971	32335	34904	33733	35647	34101	34760	33555	43508	48563	34953
	1.5	369329	314803	35691	32459	34525	35921	36135	34373	37022	35335	34843	50699	43651	35280		363301	310077	33630	35262	34524	34960	33330	34810	31492	36575	33482	52848	48293	35406
	2.5	511911	376234	34415	34499	39004	39444	36263	36263	34784	38993	35994	65148	52229	32959		522514	366250	34424	37221	38631	37367	35079	39062	34193	31983	33903	65873	57693	32569
	3.5	698851	443010	38504	35990	35623	40656	38443	34970	38428	36668	35722	79010	58665	37714		679016	424027	37097	39694	36812	37094	35552	39460	33849	33250	35322	82318	61654	36816
	4.5	873624	538440	39369	35736	42328	41439	38405	43157	37961	38699	37250	88897	65386	38288		837481	513519	43436	40778	41290	36181	39660	42834	36022	35506	34100	98599	73101	38698
	5.5	1043884	638292	43347	44316	42830	41277	40831	41428	39795	39726	39311	109512	71794	38111		1012324	617456	43122	43197	47798	41194	42531	45280	38382	35780	39712	116251	86496	42244
	6.5	1242307	745360	47241	43449	51036	46954	40938	44799	37221	38554	43273	126515	84827	41040		1207796	732060	51172	43526	48874	44044	45526	50507	38397	38766	35580	135489	101164	37435
	7.5	1413817	835130	53255	48785	52209	49687	43498	47453	39994	38356	45413	154050	99358	40403		1359739	809966	54504	50412	53700	48635	51318	51684	38649	38571	40523	156545	110677	40079
	8.5	1587924	938493	61054	59189	54323	48873	47070	54921	41838	40653	42407	164498	108822	46148		1513062	897104	60886	56322	53184	49449	51099	55658	38778	39299	39600	183579	127632	41322
	9.5	1724037	1027099	65375	59704	58729	56930	45871	53194	41091	45277	43522	191127	122023	47183		1648773	1002327	62298	62145	58485	54307	52436	58494	38924	45046	41171	200351	137750	43559
	10.5	1853302	1108564	64419	66433	63517	58221	56648	60391	42821	42451	46447	208360	135350	45481		1747894	1066967	71955	62769	60378	55517	57535	66936	42131	42439	44175	224723	150739	42304
	11.5	1951324	1168736	75733	69374	68993	63971	54909	66233	41953	42928	42966	224618	151369	44538		1852602	1135619	73089	68460	62992	60220	58656	68847	39921	41195	43900	230326	157972	44422
	12.5	2039310	1218568	74060	71912	71370	67771	57896	63902	41869	42995	44999	243033	160974	46171		1943696	1165953	79821	74491	69184	62147	63948	73322	37518	41413	44347	251888	183175	45239
	13.5	2138832	1264768	82164	72784	75717	71740	62278	74137	43291	46363	46404	258520	173284	46403		2012424	1229568	88957	79515	78714	70663	57842	75546	41630	40061	45099	273825	183280	46895
	14.5	2189747	1285781	84896	82274	80187	75963	65023	78990	46621	48125	49518	274226	192754	52813		2065084	1247969	84971	82416	79407	68292	65892	82987	42409	40975	47899	289902	217119	48415
	15.5	2242692	1330799	95641	88174	88072	74617	70697	82890	45778	44653	48691	291204	198747	51025		2139550	1287983	87999	82792	84907	70228	70824	89798	42092	41704	47656	310271	217444	49169
	16.5	2281864	1374503	100677	90674	90206	75339	70069	82698	46397	46315	47035	305387	192524	51403		2168980	1300250	94179	89204	86659	74478	71553	87054	44575	42391	48491	318143	223461	50366
	17.5	2320824	1353725	100278	94494	93438	79308	70929	86879	46497	46502	49792	315755	211528	49699		2191986	1311739	99351	93713	91540	79257	74375	91768	45576	41816	48831	338416	235277	51547
	18.5	2348065	1380694	99894	98371	91699	87338	69407	88470	47799	49074	52970	333030	223277	52665		2219712	1323842	105227	97166	95131	77132	78188	96161	45449	45456	48484	347822	244127	51424
	19.5	2369204	1369610	112969	100032	102533	85888	76605	94346	46378	48711	50125	346912	226452	53664		2251818	1315402	107116	99580	98449	80200	83078	96866	41526	45763	48261	355177	263705	50983
	20.5	2393276	1389236	110165	100007	103475	89594	79060	99784	45811	46797	52672	356444	243614	51829		2231200	1334373	112698	105405	96733	84346	81327	109086	45051	48523	51626	385948	265573	53597
	21.5	2404777	1390696	111022	102791	104294	95461	81738	99080	48139	46627	52859	369078	251983	54829		2287392	1354611	111790	106437	99892	84510	85090	108176	48890	48569	51838	386313	271952	55844
	22.5	2401409	1393863	111801	109451	109365	96053	82977	105195	50249	51844	51977	373347	255182	57572		2279301	1341821	116255	113092	106982	91036	82441	111450	44203	47149	53063	404971	276696	54952
	23.5	2415625	1393890	120280	112531	106555	92466	81793	111471	48499	50020	53110	383639	260809	52653		2294629	1343779	122374	107338	107785	97137	87766	110391	45390	46144	53870	406606	278123	52751
	24.5	2437304	1404332	127405	116870	116203	101099	82610	108131	45310	51671	52940	386763	270040	54292		2270788	1333128	122135	114600	110677	93785	89025	109797	47270	46807	52358	412990	294451	55306
	25.5	2456006	1415665	124247	116437	113629	99177	82888	112039	49594	52845	58966	407160	274743	55476		2314844	1384260	126389	115414	110896	92337	88188	118550	45949	45488	55194	418788	293648	56329
	26.5	2456369	1395972	128878	119517	115963	102787	87907	115439	49981	49146	58912	403539	276474	55265		2312512	1364109	135416	116617	116595	96910	89234	120455	44271	46937	55148	442697	299807	57875
	27.5	2429513	1397059	129493	119092	125309	105467	91898	121585	48332	49461	52776	420211	282035	61808		2306020	1350215	124585	122085	117396	100805	96927	120123	46939	47857	55830	434589	309837	56667
	28.5	2443584	1414142	136456	123525	119393	102872	91477	118199	47900	52370	58881	415248	298967	55461		2304880	1352048	131654	117278	117227	103043	99342	122369	50087	48482	54859	444672	320848	58132
	29.5	2461396	1408849	137334	129333	125777	109617	91835	122714	48346	52898	58808	427358	299914	57887		2313422	1344628	133830	127991	126098	105433	97801	123203	45832	46060	57148	449626	317726	57920
	30.5	2451018	1399060	137136	128770	120880	107073	93922	120284	48670	47758	59504	429881	298564	61099		2309896	1347258	129417	126309	122293	102756	95858	119328	47293	50634	56656	445394	332289	60514
	31.5	2416237	1388559	139093	131851	128861	110036	92533	121820	47219	52471	55723	441186	310656	57157		2295974	1344057	139987	129890	127389	100042	91668	125508	45997	48197	56572	452191	331342	59474
	32.5	2412422	1401708	143169	136596	127649	111591	98601	129482	50473	53977	59285	437542	306491	61941		2292859	1328860	145008	131634	122900	102842	100476	127777	43698	52438	54666	464568	337233	56871
	33.5	2452048	1405050	142849	135310	131659	114890	97614	131811	49039	53375	61576	442640	303281	58675		2307698	1335573	140830	136715	132447	106944	102516	129815	48261	50018	56739	484672	333120	59470
	34.5	2424728	1403829	143436	129871	129783	114857	98157	129005	46680	49948	62664	445542	307843	59992		2286812	1337558	136660	130031	129498	108013	99649	132680	46133	49167	55976	464628	341465	62229
	35.5	2420343	1378430	149797	138004	136706	117757	104190	126667	50885	53616	60601	444374	313369	58401		2275580	1357144	151230	133681	135742	113476	101296	134065	48361	47747	58422	487738	338389	57669
	36.5	2414475	1397599	147970	136694	136021	119717	101282	138145	48276	50248	55505	441578	321997	61681		2311565	1334699	149094	131731	134773	113596	103608	141367	44149	49635	59101	478756	343391	59630
	37.5	2434274	1388910	150277	137219	137413	121358	102977	134306	52192	53093	65201	469183	318030	58707		2281007	1349690	148917	142101	131936	115945	105534	137316	49582	50323	56168	479574	355157	63003
	38.5	2408730	1403017	146566	137003	134953	121315	101395	132047	52674	50256	62580	464844	325083	57552		2267605	1351498	152392	142744	135855	111002	108857	134851	47487	45117	57558	497909	358169	63738
	39.5	2400414	1406545	150982	138731	135656	119258	99458	137257	54483	52126	57605	463564	318653	58898		2272418	1331052	150949	136486	134014	117490	112676	139187	46776	50964	59526	491666	354255	61664
	40.5	2420942	1384580	152259	142808	141234	125912	100547	129426	48554	51278	62852	473806	322883	55992		2286454	1339068	148196	134115	133726	115052	103241	144018	48453	47458	60901	492597	359451	59081
	41.5	2397576	1365065	150503	144665	142871	115447	109091	133460	49727	48657	63470	477065	325278	64935		2289078	1332598	153469	146112	138222	112501	106397	144584	46746	48190	60431	487156	358261	62266
	42.5	2426561	1386771	157118	142150	144072	121886	108365	138505	50436	49828	65455	463396	326883	63686		2280113	1326628	154528	143587	137690	112979	111127	150341	48279	48507	61737	508448	368742	61130
	43.5	2394998	1379532	158381	148554	144301	124826	106922	143753	52462	51928	60406	470504	338059	61855		2271956	1322858	160829	143112	141016	108745	112604	144041	47578	50168	61260	504126	359021	62103
	44.5	2423578	1373865	164486	150974	142334	126675	107658	134468	50889	55168	65606	479706	335784	65224		2259443	1351178	157069	148542	142537	120197	112795	145791	47291	46230	61416	516673	362145	65024
	45.5	2392499	1374253	159313	147810	146298	130510	109840	141060	47971	51782	63833	482645	331584	63061		2264798	1314841	156939	149971	137423	113547	106666	143448	51079	51998	63533	515678	368456	64914
	46.5	2388930	1371495	160166	143376	148269	123679	106832	145607	51426	52494	67449	486780	325270	65992		2262878	1299531	152124	152281	138403	124480	115337	147326	48437	49047	62357	511674	372073	62116
	47.5	2386155	1386544	156975	147847	151377	127050	110181	145991	54468	55603	65851	478517	336915	67837		2250054	1324115	156094	148843	139448	122428	113876	147451	47428	53387	60276	522654	368972	67617
	48.5	2407608	1361972	157053	152734	147966	135218	108034	146749	51294	49158	66328	474587	346165	66022		2254069	1317205	163768	144947	144458	125867	105545	142819	47702	50755	62439	519564	379113	64896
	49.5	2377854	1379756	157954	151099	145937	135166	110015	146400	49360	51563	66382	487019	340417	67903		2239751	1327384	164771	150074	146283	118882	112286	149380	48433	52174	63195	516411	365291	66848
	50.5	2370421	1360571	163743	155122	147565	126394	107301	147803	49748	52932	62409	493136	335918	63775		2229632	1308995	155737	142764	148188	125845	116655	148713	45839	48037	63971	519869	368165	67175
	51.5	2356745	1367874	166865	144598	152441	129439	107767	145021	48334	53001	67168	486523	347850	62033		2225339	1297368	165864	149970	146204	119601	112871	155955	45810	49565	65023	507852	376109	63960
	52.5	2361346	1349506	165280	151354	151029	137193	119046	147611	51835	50543	64469	499850	340592	68132		2223781	1315904	161206	159359	148927	120781	117194	146872	47536	46299	69062	507225	379641	67307
	53.5	2374514	1379506	167195	152269	155802	135148	113799	149740	47259	51538	66612	480169	347402	67065		2240308	1289996	164100	152269	147823	126396	114080	152551	44960	47697	65788	513510	382464	70138
	54.5	2380278	1357726	164319	142118	151863	134906	108960	144472	56813	52148	67928	496521	347916	65846		2216265	1298437	162208	152384	150635	129218	111859	150171	47553	52448	64484	524219	373235	68468
	55.5	2334006	1344226	164934	153254	155395	127427	118304	148885	48041	51493	63979	496992	343846	67292		2227303	1303322	171079	155217	157654	124882	118584	149059	47495	50385	62691	523444	383252	64756
	56.5	2357348	1360188	159933	156717	149466	136985	118172	150213	51612	50170	63789	491070	344900	67190		2201823	1309349	162431	159322	151794	127589	117632	159964	48409	53831	68186	523383	378564	69252
	57.5	2333412	1354054	173963	156921	156906	131943	116600	149869	49388	53287	67634	482564	355388	69231		2231838	1295068	167434	154708	149785	124858	119732	153459	47621	49074	64107	518878	387610	70081
	58.5	2352067	1361650	172487	161303	155866	135185	114365	144890	54328	53192	69041	500325	340344	67651		2196598	1288061	165059	153345	159146	125262	114611	155631	47056	49204	63076	520168	373468	72800
	59.5	2337632	1353884	171004	153440	156557	134430	114724	155568	48785	50023	63958	495418	354880	69143		2176523	1297766	171758	147054	163161	126324	113170	152298	47631	49230	61736	514199	370200	72989
	60.5	2340600	1328915	172087	164310	150802	136427	116446	150276	52694	52314	67721	497586	360175	64873		2158412	1310957	164774	152938	150147	128629	119892	162384	46017	49070	67343	532856	377844	68186
		Cy5															Cy5
	Time / min	P.C-1	P.C-2	TT-1	TT-2	TT-3	TT-4	TT-5	TT-6	AL-1	AL-2	Blank	N.C-1	N.C-2	N.C-3		P.C-1	P.C-2	TT-1	TT-2	TT-3	TT-4	TT-5	TT-6	AL-1	AL-2	Blank	N.C-1	N.C-2	N.C-3
	0.5	176670	162936	88657	77414	78819	76710	71787	81285	38355	41525	47458	153793	230171	40079		186858	150985	90104	77082	94679	80239	80602	92908	41882	39417	41517	206223	267480	37997
	1.5	239197	190580	108493	88415	89826	75737	67989	103209	36634	42978	45753	242397	256466	45056		231793	175810	114862	88082	93364	91959	72931	85259	35583	37695	39798	271289	285348	39094
	2.5	288898	201046	124472	105804	101571	92761	70890	102277	44087	41972	39466	297026	292807	38416		307220	192957	130880	103360	106540	94894	79015	88187	33511	37393	45842	314259	332633	37732
	3.5	370532	214753	133129	126079	121128	104538	78756	126091	42382	36379	38456	353920	311539	37755		376165	205927	131762	126816	122574	83360	82302	113025	40269	41327	38841	417827	325308	41313
	4.5	431131	239777	150985	135786	121644	106797	77447	123778	38902	40668	39215	408140	323976	38519		411698	217158	154212	135466	121320	100093	82762	128032	31477	32535	38541	440649	357233	35359
	5.5	485205	267729	177023	134549	149782	112955	86750	138454	38951	45326	44922	481663	364434	36793		491911	279069	186996	157253	132811	111201	90308	135280	33644	35413	33987	534046	393813	36111
	6.5	558118	294991	188942	157395	155287	121590	95367	139332	37226	36870	35770	518463	396412	38608		529734	279751	180846	157449	160621	125166	101766	154597	35456	36874	37929	540307	414497	39345
	7.5	610966	320511	212223	172132	180282	134868	101858	154035	42945	40104	30845	593539	404649	36170		588880	314870	194185	173235	169681	129570	108970	160794	39399	29105	37972	640018	428068	39745
	8.5	621160	322996	208539	190078	174809	129335	107663	184767	37309	46903	35846	595274	415777	35498		627542	315573	225686	197948	160272	138598	97015	168798	34114	39799	40498	673405	454516	34103
	9.5	653528	392735	232937	193134	179626	142622	109914	186749	39839	42329	40505	645360	435417	30918		645700	360378	225557	206706	183219	147641	127356	181422	33795	41977	39829	661307	478121	44807
	10.5	699132	384968	246368	194415	206883	143492	123558	183386	34541	35252	41612	674927	459405	33440		701643	382512	270692	221889	207636	148517	127503	185193	34543	39173	32753	707986	505031	38450
	11.5	724334	386031	268311	205284	196355	156809	116542	189977	37423	37782	39157	680872	476209	34893		717168	380346	255589	208533	216014	162543	136165	187130	44198	44196	34566	720698	543255	28862
	12.5	768828	432021	265702	228977	219000	160158	133408	196186	37098	41022	42039	686845	487335	33854		716411	404916	257944	222984	222282	170541	132354	196220	29252	40669	35309	743439	537287	36733
	13.5	778158	420284	263107	224918	216003	162807	141749	199950	39988	34634	39937	739565	509551	37452		741314	422447	273185	236055	222830	172835	128910	191400	33565	35707	37842	786634	540290	34626
	14.5	809116	433092	273993	234725	223298	181495	148285	213656	47164	37515	36396	749744	516335	31052		747581	433817	272314	244432	226552	165441	146506	221181	36444	40018	36793	776831	566023	36435
	15.5	814642	460224	293487	264199	239899	173031	121209	212747	38971	40762	33921	714853	516015	27857		764964	406590	259992	247474	236381	161630	144472	217774	41477	32540	40038	809217	581063	25380
	16.5	825227	439394	279717	239325	224668	179956	133810	228626	43649	36494	31441	777662	534584	29663		775099	414366	287715	239396	228314	174271	153873	218982	36137	30771	35056	796794	588249	36129
	17.5	843410	451571	303589	249922	226300	175099	132841	204467	37241	35090	32542	766776	543628	34696		825879	453407	263255	220978	234571	179069	124269	210934	33305	31513	34726	799273	579818	25417
	18.5	822886	423571	295573	241125	260864	176295	137233	219301	38340	37983	36858	776325	525765	35077		789152	436494	292464	257338	224721	165215	145865	209994	28669	37268	36900	811674	596736	36900
	19.5	867155	470128	281057	256345	229813	178560	154528	216927	43027	32988	38311	766402	529305	35098		826285	460826	295155	239905	216964	179666	139138	226283	32272	38726	31547	809665	574094	30829
	20.5	853018	451747	287322	245740	263698	180101	134187	233583	34444	32290	34394	785560	536809	34403		821771	458981	292108	240789	218175	177633	140297	205969	31935	31216	23317	814851	597474	34435
	21.5	807914	468533	301850	241567	253784	201379	136773	217190	42002	36259	35129	784551	522086	40161		797061	462810	297668	257091	238407	181316	149001	237677	32670	38054	37688	814996	591725	35531
	22.5	864728	490703	271840	248163	243153	189286	153008	220895	37355	36993	36944	792165	571194	34798		792505	482128	293152	234231	217700	186808	154112	202591	32328	34483	42373	820091	584847	35908
	23.5	919150	482691	286362	252251	242207	175728	139787	212030	37015	40250	33013	777119	544517	33738		806938	453216	288639	244772	229315	199117	143039	229310	38097	31267	40600	788185	576538	31977
	24.5	845992	484045	280053	249537	238042	187339	153182	242723	40274	38475	37701	770008	550264	29092		804161	451024	284861	239186	243131	179460	147095	229817	35243	40277	37750	803022	590550	33434
	25.5	840632	477856	280206	230959	259034	182405	149308	224151	39578	45331	34488	758248	523573	31983		790544	462416	294367	232827	234615	192512	141414	231742	36703	31663	35251	827572	588698	28778
	26.5	874136	473413	299780	241140	253031	192214	141823	235057	39596	36715	42770	749243	536768	31998		792756	472692	274696	235812	241926	168842	151193	226794	35638	36718	29872	794838	580363	35630
	27.5	827375	488344	287643	251660	234767	184715	151595	229382	32408	39971	36313	758888	547774	32369		787649	474728	291388	246711	225455	183320	133610	220401	32051	36372	33843	764936	596804	28802
	28.5	854014	478485	263659	241350	251449	185892	137259	221220	38187	35305	44245	746254	539010	35624		847187	464455	270624	246100	224486	175474	134033	232041	37831	31705	33139	801715	566827	32057
	29.5	856962	465384	295504	256614	233564	187070	139137	234302	38930	41088	36709	748104	529931	29521		814413	452450	293106	251270	226034	164394	148171	229650	39652	32082	34956	781864	586522	29190
	30.5	833176	495504	271119	246278	236542	167676	143519	224309	40385	41108	38884	689225	547441	33857		769666	440377	293966	252110	220730	179612	141737	218910	38226	33899	35334	766666	593652	34611
	31.5	843868	475845	286355	222900	236636	181073	135269	220763	34269	43286	42499	750125	538638	28461		771339	447375	271676	244982	227285	179305	135653	209983	39682	43291	35706	781706	566436	32459
	32.5	841379	454401	288987	258358	236346	184763	146874	215088	37891	33202	35673	741037	497367	32438		773148	447193	279364	257352	233534	171449	139685	230647	35010	42587	36805	736197	554013	30668
	33.5	807444	475899	256978	254122	232841	191696	135748	221322	33214	31411	36046	686454	527177	26322		780318	461861	285989	231810	207622	165017	145511	228560	33580	32857	41150	720260	570512	29597
	34.5	806582	464459	266442	260330	234728	176947	144095	208381	40807	39727	27404	716248	534599	34266		771881	456208	271973	233691	213469	162534	141223	222850	26726	48033	35024	727356	555164	29969
	35.5	818367	461718	287498	246358	223967	193988	132574	218920	40100	38653	33543	706379	512690	31026		772473	462103	281456	233406	247859	165116	138368	227975	35044	36128	34313	726851	561820	33949
	36.5	797062	457226	275682	244270	234536	165153	147090	215409	44092	32163	38245	728008	507460	25263		747475	450754	257001	236408	221943	181086	151446	218673	35779	40478	34325	728604	585917	33241
	37.5	797201	472491	283319	226253	231319	167712	131214	216526	41208	35785	33925	691270	532160	28522		738205	449736	264638	231370	216553	164496	116041	219078	36150	29281	36139	713168	543355	30357
	38.5	801800	465399	294972	229936	226682	173909	151853	225252	36878	36156	40071	702673	541374	32498		731897	441925	254236	243748	226021	164898	158031	209385	30374	31099	30728	736219	556899	33257
	39.5	769133	481154	279893	248836	239805	180842	128044	217741	35809	44853	33586	688462	494180	30344		739444	446048	249996	227920	225738	163517	136381	214517	31472	35811	33636	708601	546253	27847
	40.5	782374	456666	295887	235156	238424	169322	132424	228299	37266	41971	36483	704973	491371	29993		743610	451950	288789	222916	209536	172975	129184	211681	38356	31842	33641	676951	559098	36534
	41.5	772794	470161	252541	233755	224731	162127	140778	202303	33656	38363	32880	663120	486475	32889		713423	450264	267147	249759	220794	172652	133563	215370	33662	30767	36907	701044	574399	35097
	42.5	776227	475371	271458	249746	232751	169407	124891	201273	31856	35112	33613	676666	503639	37597		708894	451847	289657	232453	218688	154958	128531	215413	24980	32219	36915	694323	549252	35471
	43.5	774914	467838	266055	251250	228074	173777	137938	202027	36570	45619	32896	664883	484146	23142		703567	446856	252056	234298	215094	175984	130720	217985	35847	36570	36925	673408	508734	36560
	44.5	760960	466132	278056	237896	217618	169475	131454	209321	40197	39835	40490	633846	511060	28569		718197	449843	261545	224209	224939	166611	132560	205725	36942	34043	29690	640649	524075	35846
	45.5	775262	449537	264377	224192	223824	168776	126765	210449	43828	46723	37608	652764	503891	29662		677055	419489	274231	227152	224599	156859	137662	199964	39120	39121	32954	664275	565481	34039
	46.5	749818	467101	282542	242012	227888	182612	127534	217397	44928	40580	32916	626930	485608	33651		693947	423250	264193	221076	237736	174309	121755	212361	33340	37323	30067	653982	518564	29343
	47.5	771643	450090	263007	246010	222832	172113	139870	217413	34786	42034	31833	634194	505930	28587		672218	431980	252627	200054	227248	159821	138431	198595	30804	34428	35141	650061	550164	27894
	48.5	723557	426991	247840	224326	212009	167069	132287	207671	43493	34793	39440	580336	494093	29680		706517	445150	252671	236708	211322	173990	130494	207350	32259	35525	29714	642925	533610	31524
	49.5	729558	456842	252620	227277	204439	171107	120716	206278	38064	40601	31851	646511	456491	35840		673659	428559	253090	221181	210297	170053	133065	205936	38432	42056	35159	643134	523563	30809
	50.5	728144	426053	255882	218588	215698	168936	124713	198312	31904	36980	37641	609521	496754	30413		660604	390153	258173	207060	220824	151568	136342	196538	33356	28644	30445	629009	538820	34069
	51.5	739080	444976	251933	208090	222252	178384	134878	201962	34446	39886	36562	617970	451867	24984		679234	427567	251722	228490	206360	157390	128737	209966	31549	29010	33353	629151	525844	29726
	52.5	737414	466047	265037	221906	225554	164268	137078	197273	33001	39529	41635	590145	454078	28247		634718	428730	248463	209640	215075	137834	132383	187161	32642	29741	35533	613239	529551	27193
	53.5	707790	430192	258549	239722	227028	169004	130566	195136	41348	27201	43814	633047	471232	28976		642795	412106	259747	215118	204583	155974	119341	186096	34097	35188	32272	616959	492588	33722
	54.5	719455	434622	249133	216158	226331	154878	114613	204588	39173	37724	34402	612759	499918	36586		634861	439701	235821	217311	222754	166152	131684	196622	31923	38091	28649	595601	513343	30462
	55.5	722085	424537	263336	214371	223820	151644	129520	212611	34465	30474	33682	572962	463682	25721		618279	401655	259074	206469	207189	154203	131707	193758	35918	36643	28292	590582	506111	25390
	56.5	706206	423469	256819	209698	210791	155651	125905	205370	39914	33382	38396	604217	475764	27899		616874	408974	245328	217366	211570	152775	124832	200320	30842	30117	23943	578013	498579	30471
	57.5	683754	397733	257940	208262	214425	164371	120462	203560	39548	31569	37309	592255	463424	30798		632511	421697	234089	201419	200350	142984	131367	177098	31934	32297	36641	581657	509893	30110
	58.5	673675	409378	253249	203566	226433	162222	116848	194155	42096	38468	32243	580365	438788	27542		624667	397077	234481	188377	190554	166235	119772	181108	33755	37744	31928	585374	481655	27574
	59.5	653394	429768	238747	202129	225015	162230	123755	192355	39560	39563	39488	588802	454476	32619		599997	407614	252630	215253	188400	163707	109983	202185	30488	29402	34834	545490	484571	25037
	60.5	688368	397873	251122	227941	210886	171321	122688	196387	38113	31580	37685	569952	451231	28636		620420	419698	228742	203294	200758	154655	134684	185864	34850	34486	29034	571710	508619	28671

## Sheet: Analysis
			Homozygous. WT									Homozygous. MT
			FAM			Cy5						FAM			Cy5
			Runs	Avg	Std	Runs	Avg	Std				Runs	Avg	Std	Runs	Avg	Std
	Wild Type Oligos Calibration	10aM	65491	65241	353.553	57052	61047.5	5650.49		Mutant Type Oligos Calibration	10aM	82389.5	477524	47959.5	58008.6	272762	37575.7
		100aM	103213	105179	2780.34	177820	181993	5901.51			100aM	225275	852170	59346.1	132398	489198	989.242
		1fM	177781	184066	8888.33	505680	489973	22213.1			1fM	563134	1.08831e+06	35129.8	315680	645698	13266.7
		10fM	223186	229900	9494.32	666191	684474	25856.8			10fM	961554	1189215	12197.6	560333	664525	30135.5
		100fM	260467	259894	809.637	768885	791693	32255.4			100fM	1.15145e+06	1.26006e+06	9347.24	649203	700962	6746.51
		1pM	255119	262980	11117.1	755508	786410	43702			1pM	1.32035e+06	1.24844e+06	36184.8	705177	709382	11088.1
		10aM	64991			65043					10aM	85610.9			57683.1
		100aM	107145			186166					100aM	206390			124888
		1fM	190351			474266					1fM	545130			317793
		10fM	236613			702758					10fM	931702			541096
		100fM	259322			814501					100fM	1.12892e+06			643333
		1pM	270841			817312					1pM	1.25575e+06			695393
		10aM	121091	121346	361.332	279790	265806	19776.4
		100aM	190650	183577	10002.7	482802	505462	32045.4
		1fM	222720	217133	7901.21	651739	668710	24001.3
		10fM	216014	214022	2817.82	667408	676382	12691.9
		100fM	237733	229238	12014.5	725784	727650	2639.63				Controls
		1pM	217194	220510	4690.24	744701	762392	25018.9				FAM			Cy5
		10aM	121602			251822						Runs	Avg	Std	Runs	Avg	Std
		100aM	176504			528121					Blank	53792			31282
		1fM	211546			685682						52992			31311
		10fM	212029			685357					N.C	50934			33131
		100fM	220742			729517						54758			35362
		1pM	223827			780083
			Real Genomic Samples
			FAM			Cy5
			Runs	Avg	Std	Runs	Avg	Std
	Clinical Sample PCR Tests	TT-1	110165	111432	1791.1	283802	289715	3384.21
		TT-2	100007	102706	3816.96	245952	243264	3500.89
		TT-3	103475	100104	4767.31	244557	240936	32189.6
		TT-4	89594	86970	3710.9	185370	178867	1745.14
		TT-5	79060	80193.5	1603.01	144539	137242	4320.42
		TT-6	99784	104435	6577.51	226126	219776	19526
		TT-1	112698			288247
		TT-2	105405			244011
		TT-3	96733			230180
		TT-4	84346			181086
		TT-5	81327			144340
		TT-6	109086			225893
		AL-1	45811	45431	537.401	34444	33189.5	1774.13
		AL-2	46797	47660	1220.47	32290	31753	759.433
		AL-1	45051			31935
		AL-2	48523			31216
			FAM			Cy5
	Real Wild Type Sample Calibration	#1		88436		234454
		#3		104412		270267
		#4		133556		379052
		#5		116202		315921
		#7		67114		128376
		#8		128546		328768
		#9		156590		474313
		#10		52818.5		94265.5
		#12		83085		163862
		#15		98480		242936
		#17		83603.5		184836
		#18		85358		220650
		#20		80226		211666
		PCR-NC		34162.5		45672
