# Supplementary material for: Expanding detection windows for discriminating single nucleotide variants using rationally designed DNA equalizer probes
Source: Nat Commun. 2020 Oct 29;11:5473. doi: 10.1038/s41467-020-19269-9 (PMC7596233; doi:10.1038/s41467-020-19269-9)
Supplement: Supplementary file 4 — Source data [file 41467_2020_19269_MOESM4_ESM.zip › DNA-Equalizer-Gate-Source-Data-main/Manuscript Data/Fig. 8 data.xlsx]

## Sheet: raw
	Time/min	P.C.	1	2	3	4	5	6	7	8	9	10	Bk		P.C.	1	2	3	4	5	6	7	8	Bk
	0.5	4867826	452585	1315409	602983	404220	59513	138542	76320	63019	197735	142318	43948		4281190	512112	1608268	705726	439568	62077	131929	80460	66522	39551
	1.5	4735997	736286	2256983	918291	566182	67089	168014	89138	74584	203854	144476	45329		4430510	716064	2285666	1012195	619448	70356	165614	96666	77695	42298
	2.5	4710184	888396	2663923	1132213	707867	72982	203683	106539	75627	195833	139086	45522		4510104	860881	2647862	1232645	767143	71215	202861	100754	82781	44566
	3.5	4723861	1003748	2922588	1276999	804473	72233	235161	124174	95129	198741	145811	46005		4541244	983370	2907649	1392119	854329	79048	236084	122537	87745	45842
	4.5	4736102	1077751	3078552	1419386	872675	87639	255966	135250	98034	203365	138141	47289		4602554	1058480	3092185	1474562	921028	88617	278136	134453	104878	46403
	5.5	4829156	1143209	3236002	1513596	925269	86575	290557	154487	115441	198367	149191	48004		4654225	1112328	3184964	1582029	969147	91485	301293	147335	120758	46470
	6.5	4816786	1203380	3312962	1566590	962437	93321	306961	169550	118136	199913	148170	51397		4659328	1144602	3249929	1640312	982172	93395	315286	163378	120690	48067
	7.5	4810118	1252052	3372865	1624459	975850	91658	315702	196179	125716	205969	146985	49830		4689098	1178391	3310482	1662656	1022885	97256	316874	176592	130885	50971
	8.5	4866878	1278020	3460889	1657236	980206	96219	318899	197108	134443	211019	142786	49246		4696943	1197372	3339164	1707147	1021842	100657	340758	193694	142515	46406
	9.5	4829321	1312365	3477504	1660916	993084	98020	344596	212479	146299	207040	148842	55359		4691000	1207572	3340319	1722046	1043518	102290	345579	196648	149141	45641
	10.5	4843232	1327655	3489094	1670749	991937	100217	348173	216299	146931	204736	150912	52813		4722774	1196978	3341010	1745964	1043102	103656	347221	207535	161131	48104
	11.5	4822322	1328721	3481054	1705462	1009885	97126	351072	228580	153296	201806	147119	53910		4674096	1223808	3365476	1746678	1026899	103427	354019	221492	158813	50980
	12.5	4872339	1340153	3492367	1713451	1004513	99917	356751	237551	157932	204188	151026	58650		4702663	1227793	3358338	1771838	1044426	105428	357956	222850	163788	52564
	13.5	4847782	1350284	3478476	1721186	1020352	102334	350642	246799	163067	204120	149460	56653		4712478	1252924	3357101	1722809	1065979	101105	352002	227714	161441	48939
	14.5	4847716	1362423	3454169	1695338	1023576	97277	347050	235703	165426	203069	144363	55944		4682552	1263724	3360881	1733799	1051400	106862	350502	232329	168001	55304
	15.5	4843881	1385250	3466520	1704673	1009606	103250	358167	253491	165188	206676	149643	60692		4686510	1241857	3339299	1748283	1050980	104785	352712	232681	165741	55321
	16.5	4826674	1365358	3447628	1715147	1020828	106320	345185	257779	166051	207267	142108	56323		4702864	1246062	3319767	1726868	1080677	111983	343475	243169	177542	56823
	17.5	4807491	1365947	3487348	1731673	1009647	94315	351852	262046	166780	205266	150073	57148		4660516	1238438	3300034	1768044	1050337	105913	353959	244309	181534	54800
	18.5	4800410	1374099	3464628	1728694	1020758	103244	348767	262488	174273	211886	150698	63121		4677712	1261714	3272744	1759116	1061050	104914	343574	245482	177515	55803
	19.5	4780326	1367762	3430021	1735377	1025309	105058	343186	262764	177981	206754	143251	60632		4644602	1241467	3332054	1737998	1047337	105023	350479	243427	186646	54029
	20.5	4804030	1395665	3434790	1709311	1017197	100589	333201	270998	174709	204444	150809	57780		4700914	1252254	3309555	1730961	1048267	110868	340368	251874	185892	60493
	21.5	4792404	1380301	3448592	1707286	1022947	96215	329733	277949	174418	202310	152143	64175		4600663	1263988	3281747	1745818	1048057	101339	353486	250686	187856	58552
	22.5	4802655	1402272	3416904	1702772	1021973	96756	338727	265465	181072	203316	148528	62632		4649508	1252060	3290032	1756077	1064524	104547	338051	252114	186782	61568
	23.5	4785058	1406304	3398680	1715212	1027891	100121	339878	270552	180373	211285	146090	68778		4643978	1244255	3297557	1736386	1053658	106703	334984	256399	180153	57177
	24.5	4773998	1387059	3395560	1708881	1020016	106092	336253	273163	184351	205131	150821	60937		4623760	1253134	3284257	1714426	1030269	105990	344204	258572	192482	59726
	25.5	4762254	1407356	3409115	1677923	1020608	99158	335292	269871	179629	208484	147393	64297		4635109	1247494	3266436	1713473	1060642	109573	335630	249841	190900	64465
	26.5	4776656	1370084	3392171	1709267	1021602	101637	335567	281449	183200	203784	149958	62586		4595750	1259280	3253017	1714135	1045037	103069	339628	256471	191258	63427
	27.5	4731798	1409428	3389920	1690044	1009876	103063	328238	275804	189400	202491	149213	63988		4613972	1251958	3239506	1717049	1037966	107327	334817	264108	196673	60743
	28.5	4684550	1379577	3380366	1696506	1030643	102168	325309	281759	189117	208670	149191	64254		4601431	1231137	3230982	1737796	1052279	108250	333346	256303	187421	59029
	29.5	4725912	1384262	3389177	1706628	1024363	104955	332459	274924	182998	203124	144195	64338		4588972	1245294	3259686	1719668	1045066	109653	335983	253202	202742	58543
	30.5	4740171	1358154	3384880	1692112	1023674	99754	326256	274761	190713	206316	144882	64925		4523679	1225040	3217469	1735816	1060158	103890	327732	253210	192405	58229
	31.5	4725778	1377228	3349678	1674205	1011492	96737	324142	287453	186333	201367	150139	66154		4559538	1211172	3245243	1716160	1040376	102246	330668	258237	190682	64056
	32.5	4708134	1383647	3378566	1673110	1012166	100163	329742	281473	192618	206358	152253	68112		4552068	1239692	3217912	1719028	1037103	96451	329018	264374	196873	65352
	33.5	4670188	1380299	3346594	1690006	1002325	103019	327754	286270	188878	200549	150630	69433		4564377	1214518	3203540	1696424	1032084	103822	329219	249167	188916	62246
	34.5	4676278	1361793	3377938	1696299	1030550	98202	320838	278086	194876	204907	154469	67318		4566951	1230360	3213387	1695109	1055494	103642	326130	262466	194015	66260
	35.5	4711432	1339592	3326758	1674736	997693	104497	326915	278250	191361	205724	145257	73371		4550038	1211079	3188540	1699354	1056230	106362	328757	252559	197710	62091
	36.5	4677268	1383837	3345342	1690646	1014579	99287	322740	279478	192154	205493	148122	71638		4480384	1213249	3215416	1697379	1038830	102760	330539	260375	196919	68709
	37.5	4731615	1358706	3370426	1674028	1013871	98136	318876	273918	191374	205615	147881	69766		4550056	1187248	3165408	1689899	1037275	102280	318976	259287	195869	70366
	38.5	4698959	1341171	3322436	1692538	1017261	101327	321023	278105	188859	202741	151227	68872		4510864	1221311	3180779	1697336	1031287	105143	328146	269040	195405	73700
	39.5	4642735	1339197	3315689	1667524	1015928	94893	331836	271084	195405	198151	151834	74025		4509167	1203046	3161989	1700216	1041903	102961	325192	253320	205466	69379
	40.5	4657088	1354535	3338642	1695572	1008438	95056	318048	272764	192462	210459	150108	71568		4485068	1193642	3181813	1708224	1028266	103438	328043	248963	204764	65785

## Sheet: analysis
															1000 nM Corr	500 nM Corr	15 nM Corr	7.5 nM Corr	1000 nM Spur	500 nM Spur	15 nM Spur	7.5 nM Spur
														P.C.	1	2	3	4	5	6	7	8	Bk
	Time/min	P.C.	1	2	3	4	5	6	7	8	Bk		4.61284e+06	4752472	1.32396e+06	3.37217e+06	1720136	1032732	105728	336784	261436	180300	132468	123719
	0.5	4574508	482348	1.46184e+06	654354	421894	60795	135236	78390	64770.5	118643		126240	51558	71705.5	62617.5	10825	15535	5139.5	3583.5	9562	5591.5	71975.5	114273
	1.5	4.58325e+06	726175	2.27132e+06	965243	592815	68722.5	166814	92902	76139.5	123076
	2.5	4610144	874638	2.65589e+06	1182429	737505	72098.5	203272	103646	79204	120200		Avg	1	0.257898	0.701234	0.343651	0.194862	-0.00578787	0.0442242	0.027915	0.0103532	0
	3.5	4.63255e+06	993559	2.91512e+06	1334559	829401	75640.5	235622	123356	91437	122292		Std	0.0108487	0.0139677	0.0130211	0.00216263	0.00293124	-0.000281351	0.00047056	0.00102099	0.000321076	0
	4.5	4669328	1.06812e+06	3.08537e+06	1446974	896852	88128	267051	134852	101456	124884
	5.5	4.74169e+06	1.12777e+06	3210483	1.54781e+06	947208	89030	295925	150911	118100	122418				Avg	Std
	6.5	4738057	1173991	3.28145e+06	1603451	972304	93358	311124	166464	119413	123990			1000 nM Corr	0.257898	0.0139677	0.352702	0.000314	1.3676	1000 nM Corr	0.336193	0.0182082
	7.5	4749608	1.21522e+06	3.34167e+06	1.64356e+06	999368	94457	316288	186386	128300	128470			500 nM Corr	0.701234	0.0130211	0.869234	0.074772	1.23958	500 nM Corr	0.869234	0.0161407
	8.5	4.78191e+06	1237696	3.40003e+06	1.68219e+06	1001024	98438	329828	195401	138479	128712			15 nM Corr	0.343651	0.00216263			1.30359	15 nM Corr
	9.5	4.76016e+06	1.25997e+06	3.40891e+06	1691481	1018301	100155	345088	204564	147720	126340			7.5 nM Corr	0.194862	0.00293124				7.5 nM Corr
	10.5	4783003	1.26232e+06	3415052	1.70836e+06	1.01752e+06	101936	347697	211917	154031	126420			1000 nM Spur	-0.00578787	-0.000281351
	11.5	4748209	1.27626e+06	3423265	1726070	1018392	100276	352546	225036	156054	126393			500 nM Spur	0.0442242	0.00047056
	12.5	4787501	1283973	3.42535e+06	1.74264e+06	1.02447e+06	102672	357354	230200	160860	128376			15 nM Spur	0.027915	0.00102099
	13.5	4780130	1301604	3.41779e+06	1.722e+06	1.04317e+06	101720	351322	237256	162254	126530			7.5 nM Spur	0.0103532	0.000321076
	14.5	4765134	1.31307e+06	3407525	1.71457e+06	1037488	102070	348776	234016	166714	129186
	15.5	4.7652e+06	1.31355e+06	3.40291e+06	1726478	1030293	104018	355440	243086	165464	130998
	16.5	4764769	1305710	3.3837e+06	1.72101e+06	1.05075e+06	109152	344330	250474	171796	132045
	17.5	4.734e+06	1.30219e+06	3393691	1.74986e+06	1029992	100114	352906	253178	174157	130033
	18.5	4739061	1.31791e+06	3368686	1743905	1040904	104079	346170	253985	175894	133844
	19.5	4712464	1.30461e+06	3.38104e+06	1.73669e+06	1036323	105040	346832	253096	182314	130392
	20.5	4752472	1.32396e+06	3.37217e+06	1720136	1032732	105728	336784	261436	180300	132468
	21.5	4.69653e+06	1.32214e+06	3.36517e+06	1726552	1035502	98777	341610	264318	181137	130431
	22.5	4.72608e+06	1327166	3353468	1.72942e+06	1.04325e+06	100652	338389	258790	183927	132442
	23.5	4714518	1.32528e+06	3.34812e+06	1725799	1.04077e+06	103412	337431	263476	180263	134231
	24.5	4698879	1.3201e+06	3.33991e+06	1.71165e+06	1.02514e+06	106041	340228	265868	188416	132428
	25.5	4.69868e+06	1327425	3.33778e+06	1695698	1040625	104366	335461	259856	185264	136474
	26.5	4686203	1314682	3322594	1711701	1.03332e+06	102353	337598	268960	187229	133606
	27.5	4672885	1330693	3314713	1.70355e+06	1023921	105195	331528	269956	193036	131617
	28.5	4.64299e+06	1305357	3305674	1717151	1041461	105209	329328	269031	188269	133850
	29.5	4657442	1314778	3.32443e+06	1713148	1.03471e+06	107304	334221	264063	192870	130834
	30.5	4631925	1291597	3.30117e+06	1713964	1041916	101822	326994	263986	191559	132272
	31.5	4642658	1294200	3.29746e+06	1.69518e+06	1025934	99491.5	327405	272845	188508	132712
	32.5	4630101	1.31167e+06	3298239	1696069	1.02463e+06	98307	329380	272924	194746	135855
	33.5	4.61728e+06	1.29741e+06	3275067	1693215	1.0172e+06	103420	328486	267718	188897	131398
	34.5	4.62161e+06	1.29608e+06	3.29566e+06	1695704	1043022	100922	323484	270276	194446	135584
	35.5	4630735	1.27534e+06	3257649	1687045	1.02696e+06	105430	327836	265404	194536	133908
	36.5	4578826	1298543	3280379	1.69401e+06	1.0267e+06	101024	326640	269926	194536	137101
	37.5	4.64084e+06	1272977	3267917	1.68196e+06	1025573	100208	318926	266602	193622	137990
	38.5	4.60491e+06	1281241	3.25161e+06	1694937	1024274	103235	324584	273572	192132	138220
	39.5	4575951	1.27112e+06	3238839	1683870	1.02892e+06	98927	328514	262202	200436	133765
	40.5	4571078	1.27409e+06	3.26023e+06	1701898	1018352	99247	323046	260864	198613	138122
