# Supplementary material for: Expanding detection windows for discriminating single nucleotide variants using rationally designed DNA equalizer probes
Source: Nat Commun. 2020 Oct 29;11:5473. doi: 10.1038/s41467-020-19269-9 (PMC7596233; doi:10.1038/s41467-020-19269-9)
Supplement: Supplementary file 4 — Source data [file 41467_2020_19269_MOESM4_ESM.zip › DNA-Equalizer-Gate-Source-Data-main/README.md]

# DNA-Equalizer-Gate-Source-Data
Source Data

This .zip file contains raw source data underlying Figures 5, 6, 7, 8, and Supplementary Figures 18, 19, 21, 28, 32, 33, 34, 35, and 46.
