# Supplementary material for: Expanding detection windows for discriminating single nucleotide variants using rationally designed DNA equalizer probes
Source: Nat Commun. 2020 Oct 29;11:5473. doi: 10.1038/s41467-020-19269-9 (PMC7596233; doi:10.1038/s41467-020-19269-9)
Supplement: Supplementary file 4 — Source data [file 41467_2020_19269_MOESM4_ESM.zip › DNA-Equalizer-Gate-Source-Data-main/Supplementary Information Data/Supplementary Fig. 18.xlsx]

## Sheet: TT8 raw
		Correct																																				Spurious
	Time/min	P.C.	1	2	3	4	5	6	7	8	9	10	11	12	13	14	Bk		P.C.	1	2	3	4	5	6	7	8	9	10	11	12	13	14	Bk			Time/min	P.C.	1	2	3	4	5	6	7	8	9	10	11
	0.5	1888051	118591	165104	417917	1284065	2089188	1863979	1174000	787413	434816	248004	175676	94375	67029	52214	39876		2142786	134934	179006	506252	1248564	2024560	1721607	1105558	771937	460423	274750	173120	92302	72909	60139	39796			0.5	148736	82204	81560	98819	168897	226103	165362	134229	102807	73332	58577	50283
	1.5	2877034	151399	228169	672140	1857926	2772822	2241406	1589169	1057841	567381	328587	211295	111289	76292	61215	39420		2980181	162123	238460	717082	1791013	2553284	2319434	1429744	1013150	626737	359183	212333	115389	78661	61262	39038			1.5	313679	85729	90136	136264	234299	305495	220676	176460	129247	82455	63184	56469
	2.5	3319347	182032	284864	843136	2261877	3106779	2619588	1925350	1311188	726113	416479	250896	133863	83577	61829	42131		3399201	196545	293204	868816	2196146	2929463	2745482	1740079	1245205	766146	433657	260596	126884	89201	70535	40410			2.5	428058	96925	106040	165421	291893	374330	276335	210695	150863	96919	74443	57062
	3.5	3482591	219678	343121	970370	2530390	3455314	3004038	2202478	1518075	869204	483391	291885	148893	98338	67597	41867		3573606	232535	350303	1000962	2518012	3303450	2998513	1957178	1456531	897210	505287	287998	147171	98447	71817	43893			3.5	518395	106433	114706	188153	340004	427341	327318	254618	170964	102361	80310	67193
	4.5	3625274	269084	407941	1070645	2708430	3664443	3292304	2409028	1723590	971405	573123	335279	166042	99690	69722	43869		3629200	277183	419241	1130096	2732663	3528220	3248019	2181592	1665586	1009210	576538	335496	160898	104599	75239	41447			4.5	604926	109136	116875	204676	384316	486757	373815	278452	202252	126586	86380	69463
	5.5	3659130	308838	471475	1164941	2891004	3767642	3448317	2611382	1862628	1092538	627742	365305	173913	108246	76131	42280		3693102	322759	481668	1240644	2931324	3703100	3426837	2393574	1804833	1127060	629694	383419	170682	114477	80811	40875			5.5	690098	113049	125538	214254	423351	525868	416600	304959	218287	136148	89624	67744
	6.5	3728156	366428	547995	1255100	3014752	3864170	3571642	2792486	2008336	1198301	698855	400733	194319	117929	80202	45861		3777425	379389	540833	1339936	3053580	3812378	3534495	2557196	1983569	1232850	715664	409048	186264	123845	83861	42552			6.5	797176	115848	128922	230881	443687	574648	436792	349249	238939	152111	95045	76606
	7.5	3762606	400933	612911	1354106	3107194	3924888	3645500	2927686	2152491	1275438	745458	443414	197984	123415	83347	43854		3756803	430658	591389	1409379	3169646	3877149	3676270	2654559	2070568	1308311	764708	422918	202361	132088	83253	46672			7.5	851489	119822	136527	243454	454454	586713	484518	372713	257686	156565	104809	74389
	8.5	3748595	472393	666346	1410764	3191846	3966829	3728590	3029442	2259091	1355026	804377	466531	225984	136521	86695	45150		3768936	486488	660119	1462655	3227172	3924198	3668629	2677820	2154072	1374922	788811	459113	221565	132816	93181	45761			8.5	904481	123748	147784	249373	474935	617188	487134	383793	271795	168269	115866	80839
	9.5	3764588	517771	725405	1483538	3248970	4026687	3725442	3059923	2320984	1420721	831702	499077	229739	134865	88939	49719		3786455	520770	723218	1528171	3284352	3971498	3718014	2755981	2234628	1444813	852678	481477	225657	141467	92233	45257			9.5	950126	123861	144342	263920	488467	634177	515136	396883	285358	173636	115911	92281
	10.5	3800166	563293	777557	1519764	3270172	4024032	3769895	3168698	2405103	1495044	882159	499364	235847	142055	91065	47563		3785102	573919	766420	1585717	3334116	3977521	3787110	2814439	2305834	1523806	876050	501846	233913	142845	90318	49445			10.5	980645	136786	150240	261365	502380	644863	545056	425317	298333	191346	121277	92308
	11.5	3781692	612613	844814	1555840	3315651	4085963	3808825	3220467	2436942	1538949	915522	538401	243416	143883	94257	46882		3796769	617546	830461	1629256	3374938	3975570	3778017	2848522	2357871	1528513	891901	505718	239787	145274	96024	46885			11.5	1002555	139215	152229	258239	493291	657070	557227	440273	316102	196195	127860	93161
	12.5	3786666	642426	904055	1598600	3334736	4080134	3811222	3207478	2500017	1577354	920507	551151	250837	145589	100609	51545		3844436	650932	873286	1655866	3352756	3982313	3818033	2901629	2389324	1557213	935598	539002	237435	156334	96488	45502			12.5	1034611	132278	155807	256165	492841	655638	562607	449342	321018	200461	133619	90841
	13.5	3773434	684479	909839	1616242	3351235	4070940	3820392	3252675	2503830	1581379	960686	560763	268351	150719	96332	49757		3770174	714806	911114	1712191	3388022	4000386	3818974	2905871	2434068	1580720	948689	543222	247905	153044	101805	49612			13.5	1071339	142955	156345	260039	495482	663590	571826	450214	323617	206722	134517	97639
	14.5	3810630	717234	952391	1653177	3355738	4048844	3823274	3280498	2518876	1599246	976185	567811	265813	143235	97247	52470		3803493	759384	961648	1728269	3392621	3997663	3802121	2894978	2444169	1611908	952988	544314	254004	150901	102096	48450			14.5	1069544	142808	159927	259582	503450	661222	585002	456647	339038	215439	138364	93881
	15.5	3769925	776868	1001519	1682621	3348290	4043853	3816269	3306767	2562798	1649729	984760	587372	265907	152374	106662	49496		3817264	774980	983608	1736392	3422668	4015080	3840539	2926800	2457996	1605209	965778	550711	248316	166957	99768	50445			15.5	1081886	141146	161412	258811	492601	665416	578807	472358	344082	220625	139258	100159
	16.5	3792100	807508	1022960	1679659	3359502	4081258	3833827	3298637	2538867	1648389	990772	578556	272993	157597	98569	51342		3817594	838717	1021698	1760278	3368584	3992624	3813591	2935632	2473658	1637070	961905	570430	248814	153201	103848	49049			16.5	1091491	144100	158047	256909	498318	667165	576685	474464	337292	222549	145028	105473
	17.5	3781508	851132	1045338	1697837	3325708	4054018	3851919	3299141	2542376	1655532	987144	590207	271417	150645	103983	46154		3799946	861545	1042489	1794901	3361865	3952332	3799586	2905181	2466300	1635752	994639	558854	246979	157002	102289	51751			17.5	1111355	139403	156266	256531	499771	660729	589260	482725	357838	229522	152282	104220
	18.5	3793202	861854	1099408	1699100	3347912	4028561	3823011	3285261	2557304	1670871	1016485	594717	278732	161970	101567	50589		3769025	884087	1056777	1794946	3372795	3998095	3794943	2922152	2495127	1655167	976505	561447	254341	160605	101633	52958			18.5	1108729	143929	158089	254963	493213	663714	598198	479068	350591	230710	150255	104089
	19.5	3796460	912205	1080566	1723763	3321767	4040084	3789400	3283221	2558440	1667566	1022346	581133	273081	157957	102178	49749		3800640	925636	1095668	1820454	3373592	3949612	3801965	2933726	2473352	1650848	981966	564486	262253	158039	104132	52965			19.5	1113290	146378	160476	261062	475295	652275	591594	486221	364759	236845	151663	116101
	20.5	3782540	939896	1137737	1748813	3319766	4037621	3801940	3303224	2541679	1687644	1038957	588960	274160	156207	104508	54091		3795585	928272	1111668	1823448	3391698	4005461	3783097	2923237	2443633	1650062	1002060	574619	256716	162106	106532	52918			20.5	1117244	145294	161260	248553	479223	665208	590202	481834	355286	235426	161663	110527
	21.5	3796706	962744	1125417	1728222	3323640	4062646	3813965	3281336	2567802	1701180	1029011	596219	271915	155745	105242	51589		3773856	983008	1127698	1812809	3345072	3950243	3803553	2907726	2453458	1643999	997532	575988	254194	155616	105842	56326			21.5	1096530	141025	162881	257980	474531	654956	597005	505175	371695	242343	147752	113846
	22.5	3791402	986995	1164344	1716833	3318540	4057526	3805419	3274479	2556152	1691392	1021284	585212	274888	162668	103306	56739		3793178	995133	1159149	1812513	3360208	3961294	3779596	2922166	2470902	1657059	992903	573878	257982	161490	106350	48282			22.5	1101609	145365	161753	255491	477934	642229	588438	499596	363669	239137	158237	114026
	23.5	3783257	1014786	1179728	1745519	3301060	4041282	3802005	3270786	2534360	1686096	1027227	606677	290710	157784	105145	51775		3745614	1026166	1173380	1837452	3346770	3950969	3773969	2928618	2442983	1653608	992589	575429	261107	161527	106559	50356			23.5	1114866	140019	156540	257344	478754	641906	594161	486830	375902	245823	161742	121447
	24.5	3785719	1019928	1161348	1737197	3287603	4022626	3775694	3245512	2551188	1682758	1035065	600866	274293	155515	104622	57616		3755606	1047392	1164990	1806966	3344158	3931984	3786069	2900566	2456384	1645294	989161	567291	253361	164673	102451	49737			24.5	1118992	147322	167763	257314	467181	638586	596917	484799	358673	253599	163262	111947
	25.5	3783862	1049082	1173691	1735201	3312062	4066194	3791154	3235995	2545494	1685989	1044180	609916	277901	161952	107809	53932		3767623	1064525	1179579	1830014	3342807	3929448	3807372	2907521	2448764	1645057	981189	561984	265033	162536	107064	51251			25.5	1109353	147209	160862	253785	470962	638864	587061	491022	365502	246525	159411	120110
	26.5	3769711	1063516	1192722	1761042	3288740	4028273	3818031	3205022	2528290	1688048	1023127	605586	287374	160345	106397	53460		3781868	1085368	1186769	1821410	3336919	3941420	3790889	2900125	2474556	1623750	981441	564166	264990	167349	107939	50306			26.5	1099978	144218	160061	246879	470962	638001	593878	496731	376453	248659	168221	118084
	27.5	3743663	1088115	1200044	1747597	3292292	3973595	3768817	3255842	2531786	1691544	1041542	598543	284311	168209	103175	57657		3747002	1114464	1207222	1834272	3305996	3899768	3766021	2865279	2446137	1648333	976441	569250	257507	160245	111363	52765			27.5	1110012	143991	153847	249369	462572	625907	595727	486039	378697	252785	168618	123574
	28.5	3720394	1103009	1222620	1744013	3268456	3997827	3755375	3218492	2524816	1693912	1023853	599120	278677	161676	106260	54199		3778462	1112290	1202792	1807336	3312227	3960934	3725249	2889497	2424464	1651188	992234	580027	264915	164558	103471	54209			28.5	1091256	145109	155565	244091	456435	629681	589073	484476	373060	256000	170316	116829
	29.5	3763258	1123054	1224759	1741302	3283913	3988978	3788309	3222412	2507358	1684558	1025330	596570	282858	171335	109912	56253		3766707	1149775	1227336	1829905	3316650	3909484	3732417	2866960	2439382	1643449	987835	573296	258697	164700	104347	56014			29.5	1084939	141354	160872	244848	456474	631391	571537	486732	364305	262400	165750	124295
	30.5	3744155	1121650	1224362	1724200	3216698	3976678	3751722	3211844	2534926	1681575	1034185	597254	288215	164469	102826	60055		3722422	1131315	1223415	1828140	3307567	3954436	3743081	2849238	2415074	1640965	979366	574301	258252	166645	108792	56110			30.5	1094361	142170	158380	246106	438747	628143	592238	490393	369630	261890	169854	120290
	31.5	3733931	1149069	1237755	1741798	3264738	4008646	3767294	3229796	2459867	1673205	1035777	600519	276921	160790	106445	56740		3748774	1163590	1222462	1804815	3285797	3910558	3741143	2889871	2418644	1634070	976866	584078	259292	160834	104459	55627			31.5	1097225	140539	158637	248846	455790	634383	581090	495135	376520	265166	165986	130206
	32.5	3728916	1161540	1241797	1741784	3253467	3968077	3745442	3249732	2497673	1681662	1023219	603229	281623	161159	104025	57207		3723260	1168008	1231375	1803874	3283541	3941596	3757619	2857297	2403648	1626222	986934	570809	253734	168348	111177	56512			32.5	1092782	142018	156038	236329	454479	628572	577077	483216	382554	262057	175444	126198
	33.5	3731988	1167986	1252500	1707530	3236749	3971166	3754534	3220379	2481080	1669277	1051627	597606	270542	157207	103867	56262		3727686	1179765	1238623	1800230	3281662	3912939	3724143	2833496	2419510	1620566	972224	569525	252305	171504	111651	55096			33.5	1087602	141516	155026	237660	442310	628188	587502	485150	378021	253519	168743	123658
	34.5	3722549	1177276	1240651	1745342	3200761	4007805	3739676	3182906	2502609	1678051	1043718	597330	283910	156135	105386	58799		3716576	1204440	1224957	1800950	3283911	3908208	3731829	2855426	2430002	1594346	978653	556640	259791	169449	105988	57078			34.5	1092746	144981	157348	237247	442436	624781	576042	489248	379522	263185	175012	127034
	35.5	3683619	1179523	1254052	1706266	3242980	3937074	3745607	3206354	2474247	1653494	1027265	601148	275490	161148	103953	57714		3719524	1212678	1232445	1777203	3233174	3852930	3738236	2835097	2375185	1601981	960992	577869	260133	162508	110267	54388			35.5	1082820	137951	161645	233493	448065	616714	571587	477862	361624	263545	171766	128853
	36.5	3715984	1190697	1242433	1730176	3219541	3962579	3734306	3212274	2454305	1669991	1036619	597626	287330	164601	108236	55335		3694883	1225948	1239854	1790126	3256964	3867004	3707544	2798106	2382953	1629308	992888	565113	259813	168337	106645	57310			36.5	1090269	141184	159110	237538	444781	632460	578870	479975	366941	259342	183784	123590
	37.5	3718571	1201042	1246559	1706956	3203273	3968110	3742547	3170096	2463521	1651354	1021885	588021	289076	160974	100507	57304		3725855	1237634	1210734	1799076	3260038	3870319	3725703	2821860	2368192	1625424	974994	567639	263917	163552	109930	58264			37.5	1083169	138435	151390	242543	436038	625142	573206	483782	362120	258727	172722	125536
	38.5	3672749	1198980	1231415	1703288	3183614	3951596	3727182	3187239	2447628	1663460	1041144	601440	287768	160378	101841	60256		3676258	1248214	1230424	1785850	3232073	3889253	3690144	2833888	2388830	1613825	975342	569782	258901	156531	107611	61903			38.5	1084392	144000	150831	245001	452660	628913	571854	480299	372391	273682	170224	130265
	39.5	3684608	1206473	1259050	1709039	3203520	3958179	3718375	3150484	2449853	1660740	1038496	607001	281546	158732	103337	61120		3690506	1220478	1251345	1779407	3210978	3880399	3706468	2780382	2366120	1604732	981534	575578	260412	163721	112032	57159			39.5	1084993	142658	153787	234211	435398	615060	577840	486071	376893	251804	177786	128840
	40.5	3673577	1240339	1263691	1720589	3175462	3966264	3710132	3178190	2446673	1661350	1025014	604290	285334	163230	104623	54705		3673104	1263116	1249765	1750640	3225150	3860686	3723870	2792376	2359672	1601340	967409	571621	258160	152656	107177	57955			40.5	1091121	137033	154593	235854	441425	617279	574800	485476	375188	262837	178592	128815
	41.5	3646703	1235382	1250528	1691939	3196260	3963362	3670503	3152306	2451364	1635941	1032421	592612	290463	158791	112273	64920		3676648	1253128	1234705	1776233	3220940	3863838	3693685	2811774	2382068	1601450	972759	568436	265744	170000	111550	57400			41.5	1055104	136796	153797	232876	444364	615565	576735	473319	362141	270691	176554	130278
	42.5	3692212	1249303	1251121	1693030	3183650	3920325	3709336	3170902	2435549	1642737	1020987	599776	278355	162233	105819	64768		3670322	1267117	1235100	1781757	3204253	3866003	3678309	2789556	2389222	1587943	969257	570428	260349	162867	109663	57882			42.5	1078058	144450	156688	225405	428166	608308	556455	487152	372547	259600	173447	127738
	43.5	3654212	1232090	1249463	1682549	3152597	3958292	3703838	3178531	2439359	1610694	1028896	594155	277512	156982	101947	61122		3653876	1272665	1256698	1769898	3197608	3859704	3727018	2798053	2351384	1594282	990928	559054	260200	159650	106514	59145			43.5	1092010	137279	154689	231360	433942	606474	570295	468716	369392	249587	178977	130379
	44.5	3661588	1241293	1232090	1693502	3162304	3921600	3715709	3136050	2445560	1650433	998126	602390	287088	163958	104846	57959		3664787	1276396	1232089	1764967	3187886	3833830	3685278	2744000	2336850	1577233	966007	563724	267484	161079	109278	56692			44.5	1088511	142611	157060	225536	429319	609115	563908	473797	375703	265723	187207	136751
	45.5	3634187	1263661	1238872	1676423	3110400	3928012	3677668	3152076	2416641	1622057	1014966	613810	280608	161654	103140	62456		3653991	1261137	1235418	1754446	3184828	3867139	3720170	2776835	2351373	1582347	964026	564619	265541	166711	112736	56852			45.5	1060779	136532	153933	230942	430012	611432	567089	471502	367606	265606	178873	134683
	46.5	3676042	1246646	1237999	1678404	3124700	3963808	3671167	3150824	2418303	1630337	1011671	594846	277734	168293	107718	63349		3622109	1293017	1226936	1736197	3170028	3894571	3681853	2772502	2335491	1572490	962335	565350	261349	159946	110619	55436			46.5	1060916	140735	151833	229381	427987	623829	561428	472838	370149	258345	176088	143526
	47.5	3629478	1263232	1248432	1666418	3142294	3923992	3688941	3145730	2408139	1602855	1014351	591941	282155	164881	108760	61692		3582374	1298120	1206007	1728391	3188592	3848054	3655292	2791776	2334763	1569454	958530	567645	253693	173976	116252	63107			47.5	1082645	142726	151416	221179	422167	615524	565942	482575	370391	263962	184073	136930
	48.5	3628660	1255450	1248822	1649115	3134746	3928363	3685831	3127745	2376362	1614332	1025225	600607	282252	159459	104953	64221		3636389	1272982	1228363	1755500	3184079	3862279	3694678	2760981	2348126	1575367	966847	548052	256257	159492	106098	57268			48.5	1071110	138546	150737	220556	437265	609015	568646	480627	367917	257828	189239	139485
	49.5	3651986	1263658	1230861	1660363	3118975	3924006	3706428	3116126	2397870	1639854	1000247	589503	281180	164417	108684	64121		3632402	1299309	1214452	1730160	3181532	3836969	3686233	2725477	2338335	1570175	976622	570233	260945	161485	103100	61454			49.5	1063662	133520	155629	228905	419388	614919	577233	477318	370189	263021	189041	137140
	50.5	3645694	1271279	1242759	1640912	3094323	3911707	3676030	3107874	2393738	1629170	1000993	602230	282234	157961	108987	60808		3628388	1295099	1240926	1730057	3178759	3826132	3638474	2739698	2324812	1584216	950522	582223	259905	164290	106026	61296			50.5	1061331	147937	155846	226363	428330	613528	564138	472922	372015	263907	178740	141816
	51.5	3648272	1270250	1227886	1621758	3110524	3898276	3649623	3111650	2389595	1589816	996378	587324	269222	162682	107883	63817		3621806	1302634	1218413	1712980	3174279	3833125	3652866	2751642	2323394	1566174	950961	557518	260549	161602	110152	61527			51.5	1065895	140930	153233	218814	426340	599185	567846	472227	371836	260358	183404	141096
	52.5	3624620	1259062	1223206	1635012	3097250	3921966	3686509	3108805	2377065	1613383	1024261	610920	282648	161126	107556	62771		3621700	1308696	1234824	1718708	3160705	3846186	3698263	2725527	2303072	1556766	956523	579024	257939	166916	106280	61207			52.5	1072776	139145	148240	224891	420606	608067	571825	486913	378939	265725	184203	137279
	53.5	3591624	1272545	1222811	1620757	3081012	3918020	3653097	3118057	2369654	1621819	1015134	601161	280889	164807	108123	61913		3606442	1298474	1217105	1720972	3182600	3810014	3674128	2745678	2281998	1568445	939209	564686	257839	163014	102540	59162			53.5	1087509	138491	163912	229422	417102	613670	574452	480273	365379	260341	179021	141850
	54.5	3584556	1277222	1230504	1636097	3086186	3889643	3643724	3086862	2375376	1608016	1018973	591599	275315	158005	110400	63555		3591066	1304643	1217743	1702384	3113099	3817984	3675874	2701015	2313262	1568416	943034	570135	251068	168361	105531	62884			54.5	1074572	133668	148116	224291	426245	596889	566872	467476	364212	258425	187511	140307
	55.5	3574832	1280671	1218845	1627339	3102901	3897818	3683918	3108051	2381356	1614072	1015301	590529	275825	164179	105431	63653		3591226	1305040	1230186	1688576	3148768	3804399	3663137	2706039	2306642	1563528	944662	574573	266200	164754	108474	64610			55.5	1064913	137681	148655	220243	429089	602410	554508	476038	362730	268786	179021	137569
	56.5	3601196	1277898	1218169	1614062	3083878	3890394	3651982	3103394	2371082	1588936	1023733	608702	286433	161659	107649	61357		3575865	1287369	1195230	1697478	3128111	3814500	3638605	2706152	2285103	1557308	972694	569259	266262	159614	105792	60023			56.5	1065672	137672	148684	224042	419757	596123	555054	465194	355101	257358	191029	136286
	57.5	3551117	1269134	1220749	1615624	3049439	3906931	3648993	3136759	2351796	1581356	1006539	602804	277574	165840	109936	63572		3603509	1298679	1202406	1664656	3154047	3812790	3666286	2730122	2293684	1545356	965235	566214	264188	168369	105709	62552			57.5	1058480	140530	150019	224056	416376	608130	557262	476265	361955	258777	188025	137717
	58.5	3569380	1288800	1210042	1595020	3087956	3861118	3622740	3107809	2356183	1582897	998868	593071	284087	162218	104461	60723		3545844	1319136	1211286	1668602	3100984	3788786	3642588	2705865	2281398	1533244	950680	562154	257369	163262	110361	63347			58.5	1063849	137082	150235	226493	412348	603702	558979	463472	356124	266016	182545	138106
	59.5	3572211	1280227	1203580	1599114	3051447	3886021	3662691	3077254	2363323	1577572	993988	608683	279894	170191	109688	63638		3560711	1306536	1202364	1698887	3111584	3782891	3632758	2692668	2278452	1527873	941841	563980	262747	163289	113678	63265			59.5	1050481	143745	149123	227422	412911	598806	565088	466778	366049	265238	190323	140520
	60.5	3598248	1276103	1192713	1598674	3046658	3887616	3652907	3073357	2358950	1595765	1005585	584364	279551	162192	109285	62381		3548989	1325159	1192742	1670979	3108022	3787618	3651079	2695535	2261662	1526665	923805	561051	260174	160701	107844	65149			60.5	1066255	132695	147248	228439	415729	616469	572312	459696	373884	269943	192966	130611
[truncated: 20 more columns]

## Sheet: TT87-Correct
																					8000 nM	4000 nM	2000 nM	1000 nM	500 nM	200 nM	100 nM	50 nM	20 nM	10 nM	5 nM	2 nM	1 nM	0.5 nM
																				P.C.	1	2	3	4	5	6	7	8	9	10	11	12	13	14	Bk
	Time/min	P.C.	1	2	3	4	5	6	7	8	9	10	11	12	13	14	Bk		4.61284e+06	4.61284e+06	934084	1.1247e+06	1.78613e+06	3355732	4021541	3.79252e+06	3.11323e+06	2492656	1668853	1.02051e+06	581790	265438	159156	105520	53504.5	123719
	0.5	2.01542e+06	126762	172055	462084	1.26631e+06	2056874	1792793	1139779	779675	447620	261377	174398	93338.5	69969	56176.5	39836		126240	126240	5812	13034.5	37317.5	35966	16080	9421.5	189994	49023	18791	18448.5	7170.5	8722	2949.5	1012	586.5	114273
	1.5	2.92861e+06	156761	233314	694611	1.82447e+06	2663053	2280420	1.50946e+06	1.0355e+06	597059	343885	211814	113339	77476.5	61238.5	39229
	2.5	3359274	189288	289034	855976	2.22901e+06	3018121	2682535	1.83271e+06	1.2782e+06	746130	425068	255746	130374	86389	66182	41270.5		Avg	1	0.193138	0.234946	0.380017	0.724278	0.87031	0.820079	0.67109	0.53498	0.354295	0.212093	0.115869	0.0464834	0.0231727	0.0114086	0
	3.5	3.5281e+06	226106	346712	985666	2524201	3379382	3.00128e+06	2079828	1487303	883207	494339	289942	148032	98392.5	69707	42880		Std	0.0273672	0.00120173	0.00272286	0.00793967	0.00776266	0.00347991	0.00203727	0.0409551	0.0105214	0.0039893	0.00383417	0.00142807	0.00152739	0.000429438	0.000109415	0
	4.5	3627237	273134	413591	1.10037e+06	2.72055e+06	3.59633e+06	3.27016e+06	2295310	1694588	990308	574830	335388	163470	102144	72480.5	42658
	5.5	3676116	315798	476572	1.20279e+06	2911164	3735371	3437577	2502478	1.83373e+06	1109799	628718	374362	172298	111362	78471	41577.5				Avg	Std
	6.5	3.75279e+06	372908	544414	1297518	3034166	3838274	3.55307e+06	2674841	1.99595e+06	1.21558e+06	707260	404890	190292	120887	82031.5	44206.5			8000	0.193138	0.00120173
	7.5	3.7597e+06	415796	602150	1.38174e+06	3138420	3.90102e+06	3660885	2.79112e+06	2.11153e+06	1.29187e+06	755083	433166	200172	127752	83300	45263			4000	0.234946	0.00272286
	8.5	3.75877e+06	479440	663232	1.43671e+06	3209509	3.94551e+06	3.69861e+06	2853631	2.20658e+06	1364974	796594	462822	223774	134668	89938	45455.5			2000	0.380017	0.00793967
	9.5	3.77552e+06	519270	724312	1.50585e+06	3266661	3.99909e+06	3721728	2907952	2277806	1432767	842190	490277	227698	138166	90586	47488			1000	0.724278	0.00776266
	10.5	3792634	568606	771988	1.55274e+06	3302144	4.00078e+06	3.7785e+06	2.99157e+06	2.35547e+06	1509425	879104	500605	234880	142450	90691.5	48504			500	0.87031	0.00347991
	11.5	3.78923e+06	615080	837638	1592548	3.34529e+06	4.03077e+06	3793421	3.03449e+06	2.39741e+06	1533731	903712	522060	241602	144578	95140.5	46883.5			200	0.820079	0.00203727
	12.5	3815551	646679	888670	1627233	3343746	4.03122e+06	3.81463e+06	3.05455e+06	2.44467e+06	1.56728e+06	928052	545076	244136	150962	98548.5	48523.5			100	0.67109	0.0409551
	13.5	3771804	699642	910476	1.66422e+06	3.36963e+06	4035663	3819683	3079273	2468949	1.58105e+06	954688	551992	258128	151882	99068.5	49684.5			50	0.53498	0.0105214
	14.5	3.80706e+06	738309	957020	1690723	3.37418e+06	4.02325e+06	3.8127e+06	3087738	2.48152e+06	1605577	964586	556062	259908	147068	99671.5	50460			20	0.354295	0.0039893
	15.5	3.79359e+06	775924	992564	1.70951e+06	3385479	4.02947e+06	3828404	3.11678e+06	2510397	1627469	975269	569042	257112	159666	103215	49970.5			10	0.212093	0.00383417
	16.5	3804847	823112	1022329	1.71997e+06	3364043	4036941	3823709	3.11713e+06	2.50626e+06	1.64273e+06	976338	574493	260904	155399	101208	50195.5			5	0.115869	0.00142807
	17.5	3790727	856338	1.04391e+06	1746369	3.34379e+06	4003175	3.82575e+06	3102161	2504338	1645642	990892	574530	259198	153824	103136	48952.5			2	0.0464834	0.00152739
	18.5	3.78111e+06	872970	1.07809e+06	1747023	3.36035e+06	4013328	3808977	3.10371e+06	2.52622e+06	1663019	996495	578082	266536	161288	101600	51773.5			1	0.0231727	0.000429438
	19.5	3798550	918920	1088117	1.77211e+06	3.34768e+06	3994848	3.79568e+06	3.10847e+06	2515896	1659207	1002156	572810	267667	157998	103155	51357			0.5	0.0114086	0.000109415
	20.5	3.78906e+06	934084	1.1247e+06	1.78613e+06	3355732	4021541	3.79252e+06	3.11323e+06	2492656	1668853	1.02051e+06	581790	265438	159156	105520	53504.5
	21.5	3785281	972876	1.12656e+06	1.77052e+06	3334356	4.00644e+06	3808759	3094531	2510630	1.67259e+06	1.01327e+06	586104	263054	155680	105542	53957.5
	22.5	3792290	991064	1.16175e+06	1764673	3339374	4009410	3.79251e+06	3.09832e+06	2513527	1.67423e+06	1.00709e+06	579545	266435	162079	104828	52510.5
	23.5	3.76444e+06	1020476	1176554	1.79149e+06	3323915	3.99613e+06	3787987	3099702	2.48867e+06	1669852	1009908	591053	275908	159656	105852	51065.5
	24.5	3.77066e+06	1033660	1163169	1.77208e+06	3.31588e+06	3977305	3.78088e+06	3073039	2503786	1664026	1012113	584078	263827	160094	103536	53676.5
	25.5	3.77574e+06	1.0568e+06	1176635	1.78261e+06	3.32743e+06	3997821	3799263	3071758	2497129	1665523	1.01268e+06	585950	271467	162244	107436	52591.5
	26.5	3.77579e+06	1074442	1.18975e+06	1791226	3.31283e+06	3.98485e+06	3804460	3.05257e+06	2501423	1655899	1002284	584876	276182	163847	107168	51883
	27.5	3.74533e+06	1.10129e+06	1203633	1.79093e+06	3299144	3.93668e+06	3767419	3.06056e+06	2.48896e+06	1.66994e+06	1.00899e+06	583896	270909	164227	107269	55211
	28.5	3749428	1.10765e+06	1212706	1.77567e+06	3.29034e+06	3.97938e+06	3740312	3.05399e+06	2474640	1672550	1.00804e+06	589574	271796	163117	104866	54204
	29.5	3.76498e+06	1.13641e+06	1.22605e+06	1.7856e+06	3.30028e+06	3949231	3760363	3044686	2473370	1.664e+06	1.00658e+06	584933	270778	168018	107130	56133.5
	30.5	3.73329e+06	1.12648e+06	1.22389e+06	1776170	3.26213e+06	3965557	3.7474e+06	3030541	2475000	1661270	1.00678e+06	585778	273234	165557	105809	58082.5
	31.5	3.74135e+06	1.15633e+06	1.23011e+06	1.77331e+06	3.27527e+06	3959602	3.75422e+06	3.05983e+06	2.43926e+06	1.65364e+06	1.00632e+06	592298	268106	160812	105452	56183.5
	32.5	3726088	1164774	1236586	1772829	3268504	3.95484e+06	3.75153e+06	3.05351e+06	2.45066e+06	1653942	1.00508e+06	587019	267678	164754	107601	56859.5
	33.5	3729837	1.17388e+06	1.24556e+06	1753880	3.25921e+06	3.94205e+06	3.73934e+06	3.02694e+06	2450295	1.64492e+06	1.01193e+06	583566	261424	164356	107759	55679
	34.5	3.71956e+06	1190858	1232804	1773146	3242336	3.95801e+06	3.73575e+06	3019166	2.46631e+06	1.6362e+06	1.01119e+06	576985	271850	162792	105687	57938.5
	35.5	3.70157e+06	1.1961e+06	1.24325e+06	1.74173e+06	3238077	3895002	3.74192e+06	3.02073e+06	2424716	1.62774e+06	994128	589508	267812	161828	107110	56051
	36.5	3.70543e+06	1.20832e+06	1.24114e+06	1760151	3.23825e+06	3.91479e+06	3720925	3005190	2418629	1.64965e+06	1.01475e+06	581370	273572	166469	107440	56322.5
	37.5	3722213	1219338	1.22865e+06	1753016	3.23166e+06	3.91921e+06	3734125	2995978	2.41586e+06	1638389	998440	577830	276496	162263	105218	57784
	38.5	3.6745e+06	1223597	1.23092e+06	1744569	3.20784e+06	3.92042e+06	3708663	3.01056e+06	2418229	1.63864e+06	1008243	585611	273334	158454	104726	61079.5
	39.5	3687557	1.21348e+06	1.2552e+06	1744223	3207249	3919289	3.71242e+06	2965433	2.40799e+06	1632736	1010015	591290	270979	161226	107684	59139.5
	40.5	3.67334e+06	1.25173e+06	1256728	1.73561e+06	3200306	3913475	3717001	2985283	2.40317e+06	1631345	996212	587956	271747	157943	105900	56330
	41.5	3.66168e+06	1244255	1.24262e+06	1734086	3208600	3913600	3682094	2982040	2416716	1.6187e+06	1002590	580524	278104	164396	111912	61160
	42.5	3681267	1258210	1.24311e+06	1.73739e+06	3.19395e+06	3893164	3.69382e+06	2980229	2.41239e+06	1615340	995122	585102	269352	162550	107741	61325
	43.5	3654044	1.25238e+06	1.25308e+06	1.72622e+06	3.1751e+06	3908998	3715428	2988292	2.39537e+06	1602488	1009912	576604	268856	158316	104230	60133.5
	44.5	3.66319e+06	1.25884e+06	1.23209e+06	1.72923e+06	3175095	3877715	3.70049e+06	2940025	2391205	1613833	982066	583057	277286	162518	107062	57325.5
	45.5	3644089	1262399	1237145	1.71543e+06	3147614	3.89758e+06	3698919	2.96446e+06	2384007	1602202	989496	589214	273074	164182	107938	59654
	46.5	3.64908e+06	1.26983e+06	1.23247e+06	1.7073e+06	3147364	3.92919e+06	3676510	2961663	2376897	1.60141e+06	987003	580098	269542	164120	109168	59392.5
	47.5	3605926	1280676	1.22722e+06	1.6974e+06	3165443	3886023	3.67212e+06	2968753	2371451	1.58615e+06	986440	579793	267924	169428	112506	62399.5
	48.5	3.63252e+06	1264216	1.23859e+06	1.70231e+06	3.15941e+06	3895321	3.69025e+06	2944363	2362244	1.59485e+06	996036	574330	269254	159476	105526	60744.5
	49.5	3642194	1.28148e+06	1.22266e+06	1.69526e+06	3.15025e+06	3.88049e+06	3.69633e+06	2.9208e+06	2.3681e+06	1.60501e+06	988434	579868	271062	162951	105892	62787.5
	50.5	3637041	1283189	1.24184e+06	1.68548e+06	3136541	3.86892e+06	3657252	2923786	2359275	1606693	975758	592226	271070	161126	107506	61052
	51.5	3635039	1286442	1.22315e+06	1667369	3.1424e+06	3.8657e+06	3.65124e+06	2931646	2.35649e+06	1577995	973670	572421	264886	162142	109018	62672
	52.5	3623160	1283879	1229015	1676860	3.12898e+06	3884076	3692386	2917166	2.34007e+06	1.58507e+06	990392	594972	270294	164021	106918	61989
	53.5	3599033	1.28551e+06	1219958	1.67086e+06	3131806	3864017	3.66361e+06	2.93187e+06	2325826	1595132	977172	582924	269364	163910	105332	60537.5
	54.5	3587811	1.29093e+06	1.22412e+06	1.66924e+06	3.09964e+06	3.85381e+06	3659799	2.89394e+06	2344319	1588216	981004	580867	263192	163183	107966	63219.5
	55.5	3583029	1.29286e+06	1.22452e+06	1.65796e+06	3.12583e+06	3.85111e+06	3.67353e+06	2907045	2343999	1588800	979982	582551	271012	164466	106952	64131.5
	56.5	3.58853e+06	1.28263e+06	1.2067e+06	1655770	3.10599e+06	3852447	3.64529e+06	2904773	2.32809e+06	1573122	998214	588980	276348	160636	106720	60690
	57.5	3577313	1.28391e+06	1.21158e+06	1640140	3101743	3.85986e+06	3.65764e+06	2.93344e+06	2322740	1563356	985887	584509	270881	167104	107822	63062
	58.5	3557612	1303968	1210664	1631811	3094470	3824952	3632664	2906837	2.31879e+06	1.55807e+06	974774	577612	270728	162740	107411	62035
	59.5	3566461	1.29338e+06	1202972	1.649e+06	3.08152e+06	3834456	3.64772e+06	2884961	2.32089e+06	1.55272e+06	967914	586332	271320	166740	111683	63451.5
	60.5	3.57362e+06	1300631	1.19273e+06	1.63483e+06	3077340	3837617	3651993	2884446	2310306	1561215	964695	572708	269862	161446	108564	63765

## Sheet: TT87-Spurious
																					8000 nM	4000 nM	2000 nM	1000 nM	500 nM	200 nM	100 nM	50 nM	20 nM	10 nM	5 nM	2 nM	1 nM	0.5 nM
																				P.C.	1	2	3	4	5	6	7	8	9	10	11	12	13	14	Bk
	Time/min	P.C.	1	2	3	4	5	6	7	8	9	10	11	12	13	14	Bk		4.61284e+06	4.61284e+06	143222	158512	250876	459860	632580	566420	463689	344590	229554	159011	109676	73105	67887.5	58955.5	57124.5	123719
	0.5	173126	87622	81825	108104	169238	213256	168452	133210	102135	71269.5	58028.5	51406.5	43866	45375	46286.5	49859.5		126240	126240	2072.5	2748	2323.5	19363	32628.5	23782.5	18145	10695.5	5871.5	2652	851	3224	355.5	2924.5	1029.5	114273
	1.5	311362	91801	90725.5	139214	233988	292697	218182	173712	129014	82641.5	61623.5	56141.5	46820	47226	45910.5	47143
	2.5	429602	98686	103308	169068	284016	360494	273924	209643	148116	95833.5	72070	56416.5	50898	47421	48976	49576		Avg	1	0.0188987	0.022255	0.0425294	0.0884023	0.126315	0.111793	0.0892427	0.0631001	0.0378492	0.0223645	0.0115353	0.00350779	0.00236253	0.000401913	0
	3.5	524991	109431	111838	192106	328681	413934	328202	248186	168860	100898	78667	64745	51605.5	51090.5	47689.5	47441.5		Std	0.0273672	0.000273475	0.000385818	0.000393888	0.00372229	0.00651534	0.00469388	0.00349223	0.00195852	0.000968098	0.000372998	8.95048e-05	0.000154697	1.23716e-05	1.9937e-05	0
	4.5	613159	112942	120452	207654	374125	466674	366630	270811	192586	121506	86130	68020.5	50869.5	47363.5	49231	49999
	5.5	690904	117322	126430	220148	406520	509288	403834	301149	215156	132649	91896.5	69627	54432.5	51551.5	55043.5	48101				Avg	Std
	6.5	789914	119003	131677	236682	431720	551284	435278	334396	235136	144568	97684	75723.5	55134.5	53752.5	52550	52663.5			8000	0.0188987	0.000273475
	7.5	843190	120944	138137	245894	447544	566764	470096	362157	251594	158847	105212	77233	56657	53822.5	53854	52131.5			4000	0.022255	0.000385818
	8.5	895792	123848	146082	250151	457261	586872	481170	377827	270372	162806	113534	79797.5	62421.5	55121.5	55655.5	50185.5			2000	0.0425294	0.000393888
	9.5	943504	127704	146946	259403	469644	598684	498780	397366	282246	171949	113780	90104	59076	56077.5	54181.5	52368.5			1000	0.0884023	0.00372229
	10.5	971722	137891	147454	257078	483981	615798	521498	415567	299424	182887	124512	91338	63509.5	56862	55677	54639			500	0.126315	0.00651534
	11.5	1.00519e+06	138854	151857	262886	480750	624971	539525	425490	309347	194207	126012	92269	60510.5	60368.5	58521.5	53614			200	0.111793	0.00469388
	12.5	1026588	133947	153704	256595	474036	629304	542265	437788	317054	198211	132605	92614.5	66885.5	60344.5	55519.5	55311			100	0.0892427	0.00349223
	13.5	1.06463e+06	143572	154746	260464	480836	625136	549085	440383	317000	201158	136648	96793	67422.5	65024	56546.5	56773			50	0.0631001	0.00195852
	14.5	1068595	139480	155886	266122	485112	631066	559416	450810	328166	209743	138288	95155.5	69042	61873	58843.5	58400.5			20	0.0378492	0.000968098
	15.5	1079139	141536	157488	260257	476750	630504	563036	451248	337332	214360	139684	97140.5	70379.5	62803.5	59062.5	54424.5			10	0.0223645	0.000372998
	16.5	1.08357e+06	143262	156224	261171	478162	633462	555012	465004	335586	215353	148273	103776	70085.5	63227.5	60159	55525			5	0.0115353	8.95048e-05
	17.5	1105540	140532	154976	259878	470684	627603	563592	463289	349694	225330	151664	105667	69964.5	64236.5	62462	58430.5			2	0.00350779	0.000154697
	18.5	1101947	146106	159606	260940	474754	629679	569402	460684	342556	222172	149790	101743	73477	64448	61988.5	54219.5			1	0.00236253	1.23716e-05
	19.5	1109350	142058	160546	258140	455890	629276	567805	468384	351156	232712	151650	110937	73324.5	64700	61592.5	56717.5			0.5	0.000401913	1.9937e-05
	20.5	1106178	143222	158512	250876	459860	632580	566420	463689	344590	229554	159011	109676	73105	67887.5	58955.5	57124.5
	21.5	1094275	140914	156874	259937	457130	623536	567388	485502	355332	234741	152060	110984	74970	68385	66640	59674.5
	22.5	1104336	143376	163957	257823	463589	612443	565877	476175	355720	231769	157039	110922	75620.5	69117.5	60806.5	59071.5
	23.5	1.10849e+06	141560	156122	256772	460666	613387	566656	474096	361600	237284	162194	115414	78712	68560	61775	57958
	24.5	1.10657e+06	146182	162734	255214	444936	605005	567478	468208	349227	245058	164298	111652	78861.5	67709.5	65415.5	63237
	25.5	1112459	146863	160948	252516	453604	604136	556988	474008	359762	238194	159688	118128	79853	67758	62755	63603
	26.5	1.10107e+06	142180	159524	248446	450456	612684	562443	474116	358203	243274	168290	119214	78052.5	70509	66587	62201.5
	27.5	1.09952e+06	145524	156602	249312	443499	602076	559500	471192	365392	245505	168198	119386	82131	71639	65774.5	64138.5
	28.5	1086576	143188	157096	245538	443072	608135	555638	464468	360789	244200	169413	115170	81965.5	75098.5	67369	62072
	29.5	1089784	140314	162362	249736	441680	605185	555468	469652	353804	253201	163346	120176	79513.5	71198	64942.5	59707
	30.5	1094939	144720	156368	244240	434350	601872	563038	469390	354611	245226	167611	120160	78701	70912	66688.5	62803.5
	31.5	1087384	140086	158760	250252	436274	598162	558757	470732	362646	251558	168151	123301	81534.5	73793.5	67476.5	63582.5
	32.5	1090123	142317	153273	242260	434564	599136	554726	464545	365018	251768	174430	123848	80475.5	69989.5	68369	63744
	33.5	1.08409e+06	142509	155764	235145	430770	603410	553674	468935	361094	245254	168128	123412	82580.5	71397.5	67294.5	64345.5
	34.5	1084557	145688	158038	238687	427816	594384	553211	462556	364474	252670	175314	124654	83230.5	72682.5	66235.5	64259.5
	35.5	1077737	139177	159227	239372	429308	589957	545542	468940	355912	254838	169257	124497	83992.5	72161.5	66485	62807.5
	36.5	1.08071e+06	140042	154022	235476	427330	594813	551268	462019	357833	250612	180834	123900	81700	76320.5	67204	61801.5
	37.5	1080946	139227	149572	242012	426304	591060	544126	466430	355814	250446	173688	125562	87205	75628.5	67417.5	65344
	38.5	1079376	140514	150771	247088	433298	601562	544186	467889	355733	255054	170940	129292	83753	71601	68856	66114.5
	39.5	1.07734e+06	137903	158936	234094	420522	585195	545146	462994	360846	247794	174364	127063	81761	72127.5	68410.5	65494
	40.5	1.08488e+06	140062	152853	234160	428984	588919	544634	467694	362613	256908	177266	125870	86559	76793.5	64666.5	65342.5
	41.5	1063698	136094	155809	230275	428042	580318	544840	455610	356942	256456	176160	127246	87906	74482.5	70014	66824.5
	42.5	1.07331e+06	141234	159744	230614	410642	584096	532332	465810	359226	250278	172382	124345	90373	75213.5	70611	63605.5
	43.5	1.08759e+06	141514	152654	232448	415726	583796	542548	461782	358678	248861	180117	128972	84498	71700.5	69940.5	64321.5
	44.5	1.07981e+06	138184	155098	226418	410036	578656	538750	460850	357367	256180	179297	129338	84081	76542	68560.5	68514
	45.5	1.06911e+06	135546	154766	229100	417582	581844	539356	452508	358286	253632	178902	133014	88338.5	75490	69485	66897
	46.5	1068344	139537	152968	228015	409278	585185	539994	456993	355069	248254	175602	133372	88820	78308.5	69513.5	64279.5
	47.5	1.07615e+06	139870	152982	222907	413512	582510	538653	464302	357475	253668	181108	132410	88895	75804.5	69469.5	66413.5
	48.5	1065337	138158	147989	224866	418388	583692	541996	460298	351858	251133	184432	134250	89901.5	80440	70868	65922
	49.5	1065092	136444	154740	227165	405428	583962	538464	464358	352526	257906	183307	132868	86271	75916	71971	74694.5
	50.5	1.06306e+06	140821	156746	230375	412552	582237	539410	453892	354454	253794	180348	133186	88528	75544	70833.5	70948
	51.5	1.06934e+06	138782	150410	224806	411482	574300	537870	452499	356057	251560	183194	134500	90694	77071.5	70625.5	69054
	52.5	1.07159e+06	136622	148092	224422	407574	578982	534098	465980	362763	255778	182921	135374	87826.5	76860	68696.5	68153.5
	53.5	1.07158e+06	131138	157297	231956	407120	587343	544249	456138	351155	253235	178696	136152	90163.5	75169.5	77090	68724.5
	54.5	1079116	134136	148440	227280	407988	573170	538534	448704	352631	253602	185836	136888	91316.5	78916	71135	70127.5
	55.5	1060474	138457	153092	222910	408738	575804	532866	454471	350189	257494	183037	135110	83783.5	79066	74258	70202.5
	56.5	1.06389e+06	136896	147327	224828	404415	574298	527380	452865	342160	250874	184334	135590	89650	77611	70966.5	67388
	57.5	1067804	137626	150992	222955	405140	580455	532140	459832	354196	252457	182669	134602	88476.5	75713.5	74954	73531
	58.5	1.06894e+06	136426	150200	225812	405785	573774	533602	450507	346168	254604	181351	134996	89553.5	81502	74091.5	71596.5
	59.5	1061842	139184	147859	222900	399356	567130	536970	447596	347890	253655	184921	138729	93658.5	82880	73927.5	68939.5
	60.5	1.05998e+06	132684	148583	224799	399337	580494	536304	447354	356510	260539	185438	130522	89952	81240.5	73440	72795.5

## Sheet: TT62 raw
		Correct																																				Spurious
	Time/min	P.C.	1	2	3	4	5	6	7	8	9	10	11	12	13	14	Bk		P.C.	1	2	3	4	5	6	7	8	9	10	11	12	13	14	Bk			Time/min	P.C.	1	2	3	4	5	6	7	8	9	10	11
	0.5	4559424	60229	55191	53777	390996	1715288	2013019	1996114	1610719	871673	556538	335854	184947	111662	86598	40320		4695207	64042	48369	67205	440317	1716804	2022392	1902466	1528144	902627	534576	336344	171395	98936	70400	39447			0.5	4328336	46929	48236	48084	123447	146331	143870	143316	113995	87087	60344	52121
	1.5	4615724	59470	55220	64933	526492	2211845	2587022	2605000	2021749	1163082	738288	425212	217045	124956	90355	42589		4544308	59630	57727	67282	565831	2158224	2628764	2403814	1945253	1127912	693179	426344	214283	117045	82633	44305			1.5	4493333	48376	47854	66890	172584	205250	200167	181706	137594	93845	69020	53731
	2.5	4624994	63570	62192	66894	637766	2523800	2889974	2967812	2343752	1392144	852822	500704	254375	148087	98402	42088		4498988	64482	53465	74575	650424	2465255	2899073	2696056	2265519	1324484	828251	478101	238641	124607	90662	40536			2.5	4481521	49712	48967	81545	216934	259696	254467	222856	166730	105287	79481	59876
	3.5	4619645	65317	60818	77503	702980	2774640	3093874	3184433	2595259	1565886	966118	545117	273126	151037	109928	46606		4524994	64932	59689	80846	720120	2624332	3135341	2963382	2477799	1464021	938690	535559	252401	140748	97957	45434			3.5	4536682	48569	45182	90926	261029	315134	294964	272578	197186	126598	86678	66298
	4.5	4621351	66005	62568	89137	753167	2893554	3225492	3434809	2783376	1676781	1042717	603747	284894	163725	113395	44361		4516184	66156	62949	94559	762749	2729919	3249204	3071722	2659365	1616832	995207	595632	267265	149861	106406	46765			4.5	4539282	49761	52753	98432	289438	362624	351263	311227	234359	141080	96368	74799
	5.5	4641650	68988	65308	95671	788130	2976742	3344208	3550986	2928108	1794742	1103094	637700	307489	170296	115563	47588		4560776	69731	66685	105980	799926	2802334	3338222	3193819	2788944	1683577	1066534	607287	279648	156899	110961	45110			5.5	4552799	50956	48596	108631	311904	401300	380926	348091	253979	158666	107839	76291
	6.5	4691540	67802	67729	103663	821041	3033412	3394681	3610057	3016910	1887555	1166879	665598	315212	173849	120761	47836		4555621	67187	66886	110995	831579	2864484	3460646	3251814	2863917	1768645	1125456	619199	283459	159986	112680	48260			6.5	4564748	51400	51017	111330	326120	430388	435299	389044	277397	171445	118471	81943
	7.5	4713188	74047	66908	114569	864799	3083430	3422587	3661645	3115858	1906588	1207314	680232	315561	181021	118284	50899		4552676	73421	64683	118381	861240	2897795	3473288	3316488	2929506	1803343	1132178	624699	283356	163270	110485	49333			7.5	4609841	51902	50732	119370	357474	464840	466119	419351	307335	183858	132700	88460
	8.5	4688040	68770	69771	120261	873691	3106096	3394983	3729633	3149433	1956552	1210056	684281	316891	179666	123654	53207		4570088	77362	72316	131355	878634	2903537	3522354	3342014	2987008	1838831	1164233	639388	285325	168654	116912	51624			8.5	4591442	52877	52158	120044	367445	489914	482777	446954	319735	200873	139432	92250
	9.5	4711221	73099	76451	134793	887904	3120135	3442929	3734735	3155563	1951066	1230928	682772	319193	181736	120036	47876		4544921	74768	73293	147543	895910	2937239	3521526	3337791	3003432	1857388	1179729	642768	291057	164439	121474	52304			9.5	4618568	54889	58571	115022	377151	504538	511440	473984	341082	217386	144573	98538
	10.5	4710130	75404	75931	137410	913120	3089327	3466407	3770062	3215123	2008901	1244284	696744	310700	180690	124393	50547		4577125	73233	73614	150310	898424	2931019	3529258	3323938	3001396	1873766	1166132	652084	295057	165020	116652	54665			10.5	4592956	52614	56371	125420	382751	520601	534996	488401	362729	222452	153808	105024
	11.5	4765817	75566	85493	145727	926829	3104358	3480384	3761164	3234202	1989397	1229346	692614	326457	182262	118434	50053		4545500	75923	77217	162271	916019	2933185	3519645	3318716	3030570	1868067	1186813	655281	287141	165427	117378	51414			11.5	4594050	50790	56542	129182	392335	520056	539575	503265	376618	234195	157985	98643
	12.5	4697438	76930	83014	159743	938417	3077222	3425259	3778696	3222820	2015516	1243344	687937	323281	182499	124851	51421		4580506	77311	74753	167039	934689	2926644	3520243	3358294	3044610	1880398	1172816	649802	299165	169067	114568	49685			12.5	4564624	53727	57500	123747	399027	541187	558916	516981	385400	245904	161436	114052
	13.5	4682788	74452	80474	169906	934544	3079797	3478646	3765455	3222564	2007586	1250830	702010	323905	182019	127308	52158		4551186	77763	73656	175765	933837	2903384	3494554	3375005	3047670	1887397	1185731	651029	286301	168206	119678	52351			13.5	4602170	51012	58290	126285	393813	549745	575252	523846	396032	246092	172704	107216
	14.5	4699022	80689	79924	173750	945153	3084905	3443880	3771539	3197842	2031396	1249099	701733	320206	180964	122763	49646		4618043	75639	77039	185786	931999	2891632	3504120	3337464	3039477	1900714	1193012	651490	288351	169256	118716	49993			14.5	4574513	54090	58286	128637	403463	554072	591568	538132	405326	259357	169780	116195
	15.5	4677290	74332	86538	179755	953659	3074087	3391425	3730704	3230887	2016821	1244810	706159	327151	178970	122515	53625		4593152	78647	80972	202378	946905	2910377	3501630	3352469	3022566	1885362	1203148	654430	288278	171683	121100	52892			15.5	4602135	54540	57124	130918	398246	546587	588781	551902	406901	261889	171167	112132
	16.5	4690015	76227	79418	193375	952947	3068724	3432214	3733096	3217567	2012513	1242375	700803	330145	189975	126648	54836		4567826	77226	82029	196268	934706	2882866	3491124	3336234	2998850	1890320	1172064	652683	299238	168706	121424	54863			16.5	4619572	52553	58895	128825	398682	553562	595697	554042	427680	264768	181570	119328
	17.5	4719303	81392	85184	201238	944239	3008835	3416026	3726638	3190667	1999910	1245141	683187	320078	182870	127189	53937		4517958	79366	82014	202569	943063	2868396	3461936	3326057	2994862	1881603	1193288	659235	292763	165869	126592	53583			17.5	4563434	51444	57394	130099	404169	568583	592461	553006	432453	261697	177042	125255
	18.5	4673287	80201	91604	206462	970481	3047222	3401184	3740001	3144660	1972891	1236683	700214	324261	184138	126738	59247		4575488	80810	83517	208122	969152	2852638	3485656	3319414	2981778	1868448	1192690	635311	292405	162874	122042	57401			18.5	4563682	55926	58995	127825	397994	550855	605013	557189	427941	272819	180597	124894
	19.5	4701340	80786	90964	203303	987954	3028542	3399363	3717442	3160669	1992356	1254134	689675	326297	185474	125200	56478		4571555	79676	86297	215360	953964	2824492	3486899	3323335	3006383	1859552	1173401	651794	295240	167015	129874	57683			19.5	4555312	57866	58163	132028	399407	563314	591033	555227	416356	275877	188198	119209
	20.5	4706910	76347	92863	211101	944368	3031400	3387874	3713032	3181693	2003246	1236885	707002	327931	186314	127802	59780		4526398	83623	84460	217662	957352	2849182	3461847	3327542	2980018	1869699	1184949	670103	294604	167399	127162	57386			20.5	4592992	52828	61825	127015	397404	559980	613775	565716	435760	281382	192737	126844
	21.5	4706785	83828	94756	222423	963648	2993361	3411596	3712252	3152495	1990476	1256686	692083	331514	182020	127871	55612		4516482	82333	90171	226185	949833	2827841	3472974	3281158	2971101	1871867	1166525	653028	294113	163659	125425	62617			21.5	4590222	56979	61854	130206	391626	554921	592142	556910	432894	292159	186910	127861
	22.5	4654590	79519	95741	220572	972072	3006721	3369375	3709320	3153905	1946856	1235335	707497	338142	176729	127805	56884		4544222	79276	90472	229829	941974	2815786	3472854	3338594	2955140	1862236	1186494	641615	294445	170581	118813	55275			22.5	4547673	55637	58981	125810	384809	552845	609953	553640	425672	284373	188177	128443
	23.5	4671624	87080	93531	230562	971040	2998593	3370584	3714916	3149292	1964754	1240868	706510	327357	180331	129389	58619		4516124	83177	89416	232269	961920	2835202	3462507	3341775	2985717	1849595	1171874	659061	298509	165110	118362	57099			23.5	4519100	55346	61323	124091	385123	546026	596789	571291	424863	283558	192650	133667
	24.5	4643716	84184	93043	237532	961063	2980260	3381938	3703488	3155138	1966530	1237559	694684	328129	186178	133401	58408		4509748	83465	88659	239368	948983	2802703	3458581	3286771	2970610	1868999	1168339	639282	290516	170998	124970	54625			24.5	4553408	55222	58978	126424	389205	549446	601326	551136	427101	286660	188898	129636
	25.5	4669646	79868	93452	236508	960978	2960230	3377765	3659577	3144581	1981048	1225990	702187	314151	181319	124362	60771		4513668	83655	95094	241963	939525	2807137	3421781	3271820	2979844	1863423	1155316	661618	290540	171746	124784	57294			25.5	4575390	53542	57620	123718	376381	543528	598248	560503	431875	278826	194257	131104
	26.5	4676470	82917	94667	236794	966804	2969008	3375349	3662426	3149997	1985798	1249652	698069	316507	184522	128401	58067		4479907	83524	95190	244210	946828	2782544	3427822	3303882	2953594	1857931	1180589	659461	290367	168872	122207	61212			26.5	4533888	53813	60094	122949	382889	550366	600115	563371	444535	290876	197097	131993
	27.5	4624844	79693	96804	240682	959672	2953762	3368408	3662844	3144497	1971790	1251490	685234	318212	184352	130139	60426		4536904	84720	89385	248241	948483	2814448	3483317	3270426	2947832	1832790	1164115	651117	295043	167479	124724	65042			27.5	4532957	53499	59666	127659	373887	540566	596460	552825	433677	288600	201403	138094
	28.5	4646084	85775	98856	238150	960488	2950407	3390067	3659211	3104335	1957022	1228365	694694	328758	191403	129397	58266		4535332	87712	91449	256422	937665	2802036	3422052	3286421	2936656	1829934	1178202	652570	288018	172321	123989	61331			28.5	4520569	53211	57606	122834	367299	548364	599517	551297	439771	285065	201025	131065
	29.5	4655720	83028	93678	247270	955033	2905522	3327013	3667916	3133393	1932800	1232032	695650	318661	181139	129590	63511		4472911	82999	93289	263768	937134	2769117	3421974	3288510	2903459	1839716	1161252	640831	288352	175730	125897	61660			29.5	4532966	52728	56591	119554	374759	538542	586227	562711	421789	298751	198078	136218
	30.5	4621689	82254	103271	253660	964033	2967340	3367331	3682802	3136669	1916516	1229808	682758	318061	182884	128917	56359		4518098	86767	95613	247519	944219	2802596	3408018	3311345	2916352	1832933	1153200	646024	298977	171612	124617	60593			30.5	4517618	50630	58520	116252	374306	549835	597130	548669	424066	288609	200317	140874
																																					31.5	4472166	54189	56245	122755	372023	537430	598070	563424	431346	297105	197631	143285
																																					32.5	4488958	51506	57509	123193	366083	540470	589836	544484	430843	291064	204945	134937
																																					33.5	4504350	54580	58869	116543	360647	551579	588179	550584	428402	297197	203100	144479
																																					34.5	4487940	52286	59704	120009	365720	532257	596376	545061	429503	285073	200985	134532
																																					35.5	4480980	53052	61453	125717	371075	528086	595149	546735	424073	296537	208888	134949
																																					36.5	4438648	56799	59496	117674	362370	537102	599132	543368	426742	293902	202561	139484
																																					37.5	4455971	55600	60186	123667	366605	530378	578324	550473	429427	281207	205967	146558
																																					38.5	4468544	56084	59118	113300	354686	519172	568649	539629	417577	282356	210500	141148
																																					39.5	4456256	53372	58467	120361	351646	532207	585928	543549	416961	287356	207486	144899
																																					40.5	4454520	51965	53131	116057	346234	531554	572311	533187	427595	291100	210628	148474
																																					41.5	4440746	56124	57098	113889	352653	518554	592912	535963	426124	281135	201763	144640
																																					42.5	4420651	51756	58710	116510	361104	508841	573812	543308	432371	278015	203986	149403
																																					43.5	4369594	52937	59299	116459	346135	514122	573889	539370	432976	292936	208091	140773
																																					44.5	4421834	53949	60628	120682	350544	521670	575738	530242	425680	284441	209012	146562
																																					45.5	4379800	53702	56081	112941	346572	512114	571443	534940	414578	283877	204345	143909
																																					46.5	4392642	54304	57600	112044	346060	508713	580524	538066	415160	287456	206557	143694
																																					47.5	4363320	50896	57596	113814	350129	498118	565471	522818	414070	289189	204394	147725
																																					48.5	4368932	53482	55466	114410	353914	514888	568091	550670	412243	282018	204594	157618
																																					49.5	4394500	51233	57459	116328	338129	517783	578932	528040	408382	280827	213012	145241
																																					50.5	4313252	52420	55223	112044	343150	514760	566122	536075	423569	283823	207826	152401
																																					51.5	4344634	52830	52228	113543	343125	503256	574963	529464	411205	283047	213557	149598
																																					52.5	4370080	49446	57388	115956	335686	515547	562843	531656	404462	286008	205148	154834
																																					53.5	4331602	51105	56149	106731	350389	499452	558295	515110	413989	290191	211437	151508
																																					54.5	4343664	52203	53591	105590	332603	496528	563563	523777	408257	286814	215193	150022
																																					55.5	4328650	50276	57641	103530	338879	493570	563442	508484	406830	277388	210284	147827
																																					56.5	4309267	52125	56512	110821	329201	492140	558960	527702	417497	289424	204933	147124
																																					57.5	4295612	48951	55349	107089	326297	507426	564823	512316	417165	276845	204047	149471
																																					58.5	4297338	54126	55594	106934	341697	496282	557705	520038	412260	288481	212552	149289
																																					59.5	4303324	51299	54861	106919	326940	500224	559924	521086	393532	274084	204075	157266
																																					60.5	4281110	53126	56763	111379	337027	490859	555074	513064	410140	290099	209214	154591
[truncated: 20 more columns]

## Sheet: TT62-Correct
																					8000 nM	4000 nM	2000 nM	1000 nM	500 nM	200 nM	100 nM	50 nM	20 nM	10 nM	5 nM	2 nM	1 nM	0.5 nM
																				P.C.	1	2	3	4	5	6	7	8	9	10	11	12	13	14	Bk
	Time/min	P.C.	1	2	3	4	5	6	7	8	9	10	11	12	13	14	Bk		4.61284e+06	4616654	79985	88661.5	214382	950860	2940291	3.42486e+06	3520287	3.08086e+06	1.93647e+06	1210917	688552	311268	176856	127482	58583	123719
	0.5	4.62732e+06	62135.5	51780	60491	415656	1716046	2.01771e+06	1949290	1.56943e+06	887150	545557	336099	178171	105299	78499	39883.5		126240	90256	3638	4201.5	3280.5	6492	91109	36986.5	192745	100838	66773.5	25968	18449.5	16663.5	9457.5	320	1197	114273
	1.5	4580016	59550	56473.5	66107.5	546162	2.18503e+06	2607893	2504407	1983501	1145497	715734	425778	215664	121000	86494	43447
	2.5	4561991	64026	57828.5	70734.5	644095	2.49453e+06	2.89452e+06	2831934	2.30464e+06	1358314	840536	489402	246508	136347	94532	41312		Avg	1	0.00469541	0.00659895	0.0341808	0.195758	0.632221	0.738531	0.759467	0.66306	0.411992	0.252812	0.13821	0.0554367	0.0259481	0.0151158	0
	3.5	4.57232e+06	65124.5	60253.5	79174.5	711550	2699486	3.11461e+06	3.07391e+06	2536529	1.51495e+06	952404	540338	262764	145892	103942	46020		Std	0.0195501	0.000213564	0.000312712	0.00052304	0.00133654	0.0195902	0.00797571	0.0415828	0.0217022	0.0142063	0.00542152	0.00370328	0.00296777	0.00138759	3.79431e-05	0
	4.5	4.56877e+06	66080.5	62758.5	91848	757958	2.81174e+06	3237348	3.25327e+06	2.72137e+06	1.64681e+06	1018962	599690	276080	156793	109900	45563
	5.5	4601213	69359.5	65996.5	100826	794028	2889538	3341215	3.3724e+06	2858526	1.73916e+06	1084814	622494	293568	163598	113262	46349				Avg	Std
	6.5	4.62358e+06	67494.5	67307.5	107329	826310	2948948	3.42766e+06	3.43094e+06	2.94041e+06	1828100	1.14617e+06	642398	299336	166918	116720	48048			8000	0.00469541	0.000213564
	7.5	4632932	73734	65795.5	116475	863020	2.99061e+06	3.44794e+06	3.48907e+06	3022682	1.85497e+06	1169746	652466	299458	172146	114384	50116			4000	0.00659895	0.000312712
	8.5	4629064	73066	71043.5	125808	876162	3.00482e+06	3.45867e+06	3.53582e+06	3.06822e+06	1.89769e+06	1.18714e+06	661834	301108	174160	120283	52415.5			2000	0.0341808	0.00052304
	9.5	4628071	73933.5	74872	141168	891907	3028687	3.48223e+06	3536263	3.0795e+06	1904227	1.20533e+06	662770	305125	173088	120755	50090			1000	0.195758	0.00133654
	10.5	4.64363e+06	74318.5	74772.5	143860	905772	3010173	3.49783e+06	3547000	3.10826e+06	1.94133e+06	1205208	674414	302878	172855	120522	52606			500	0.632221	0.0195902
	11.5	4.65566e+06	75744.5	81355	153999	921424	3.01877e+06	3.50001e+06	3539940	3132386	1928732	1.20808e+06	673948	306799	173844	117906	50733.5			200	0.738531	0.00797571
	12.5	4638972	77120.5	78883.5	163391	936553	3001933	3472751	3568495	3133715	1947957	1208080	668870	311223	175783	119710	50553			100	0.759467	0.0415828
	13.5	4616987	76107.5	77065	172836	934190	2.99159e+06	3486600	3570230	3135117	1.94749e+06	1.21828e+06	676520	305103	175112	123493	52254.5			50	0.66306	0.0217022
	14.5	4.65853e+06	78164	78481.5	179768	938576	2.98827e+06	3474000	3.5545e+06	3.11866e+06	1966055	1.22106e+06	676612	304278	175110	120740	49819.5			20	0.411992	0.0142063
	15.5	4635221	76489.5	83755	191066	950282	2992232	3.44653e+06	3.54159e+06	3.12673e+06	1.95109e+06	1223979	680294	307714	175326	121808	53258.5			10	0.252812	0.00542152
	16.5	4.62892e+06	76726.5	80723.5	194822	943826	2975795	3461669	3534665	3.10821e+06	1.95142e+06	1.20722e+06	676743	314692	179340	124036	54849.5			5	0.13821	0.00370328
	17.5	4.61863e+06	80379	83599	201904	943651	2.93862e+06	3438981	3.52635e+06	3.09276e+06	1.94076e+06	1.21921e+06	671211	306420	174370	126890	53760			2	0.0554367	0.00296777
	18.5	4.62439e+06	80505.5	87560.5	207292	969816	2949930	3443420	3.52971e+06	3063219	1.92067e+06	1.21469e+06	667762	308333	173506	124390	58324			1	0.0259481	0.00138759
	19.5	4.63645e+06	80231	88630.5	209332	970959	2926517	3443131	3.52039e+06	3083526	1925954	1.21377e+06	670734	310768	176244	127537	57080.5			0.5	0.0151158	3.79431e-05
	20.5	4616654	79985	88661.5	214382	950860	2940291	3.42486e+06	3520287	3.08086e+06	1.93647e+06	1210917	688552	311268	176856	127482	58583
	21.5	4.61163e+06	83080.5	92463.5	224304	956740	2910601	3442285	3496705	3061798	1.93117e+06	1.21161e+06	672556	312814	172840	126648	59114.5
	22.5	4599406	79397.5	93106.5	225200	957023	2.91125e+06	3.42111e+06	3523957	3.05452e+06	1904546	1.21091e+06	674556	316294	173655	123309	56079.5
	23.5	4593874	85128.5	91473.5	231416	966480	2.9169e+06	3.41655e+06	3.52835e+06	3.0675e+06	1.90717e+06	1206371	682786	312933	172720	123876	57859
	24.5	4576732	83824.5	90851	238450	955023	2.89148e+06	3.42026e+06	3.49513e+06	3062874	1.91776e+06	1202949	666983	309322	178588	129186	56516.5
	25.5	4591657	81761.5	94273	239236	950252	2.88368e+06	3399773	3.4657e+06	3.06221e+06	1.92224e+06	1190653	681902	302346	176532	124573	59032.5
	26.5	4.57819e+06	83220.5	94928.5	240502	956816	2875776	3.40159e+06	3483154	3.0518e+06	1.92186e+06	1.21512e+06	678765	303437	176697	125304	59639.5
	27.5	4580874	82206.5	93094.5	244462	954078	2884105	3.42586e+06	3466635	3.04616e+06	1902290	1.2078e+06	668176	306628	175916	127432	62734
	28.5	4590708	86743.5	95152.5	247286	949076	2.87622e+06	3.40606e+06	3472816	3.0205e+06	1893478	1.20328e+06	673632	308388	181862	126693	59798.5
	29.5	4.56432e+06	83013.5	93483.5	255519	946084	2.83732e+06	3.37449e+06	3478213	3018426	1886258	1196642	668240	303506	178434	127744	62585.5
	30.5	4.56989e+06	84510.5	99442	250590	954126	2884968	3.38767e+06	3.49707e+06	3.02651e+06	1.87472e+06	1191504	664391	308519	177248	126767	58476

## Sheet: TT62-Spurious
																					8000 nM	4000 nM	2000 nM	1000 nM	500 nM	200 nM	100 nM	50 nM	20 nM	10 nM	5 nM	2 nM	1 nM	0.5 nM
																				P.C.	1	2	3	4	5	6	7	8	9	10	11	12	13	14	Bk
	Time/min	P.C.	1	2	3	4	5	6	7	8	9	10	11	12	13	14	Bk		4.61284e+06	4692282	54931.5	60861	129848	387318	587267	630462	553570	443396	278867	190454	132474	81332	69446.5	63519	59391	123719
	0.5	4490078	48729	48467	55707.5	127076	150355	154895	140446	113190	79170	61399.5	52536.5	43015.5	43849.5	49114	45499		126240	99290	2103.5	964	2833	10086	27287	16686.5	12146	7635.5	2515	2282.5	5630	936	904.5	4096	524	114273
	1.5	4.55551e+06	50821.5	47695.5	75528	170938	216530	213441	176486	144874	90436	71056	54530.5	43133.5	43735	46961.5	43688.5
	2.5	4.60025e+06	50257.5	46211	82768	214070	275021	260727	221367	168492	109114	79791.5	60187.5	49290	44426	50330	44664.5		Avg	1	-0.000962574	0.000317296	0.015208	0.0707824	0.113941	0.123264	0.106668	0.0828866	0.0473734	0.0282898	0.0157748	0.00473592	0.00217046	0.00089102	0
	3.5	4635123	49750.5	48745.5	91596.5	255378	327306	306500	266112	199087	128832	87007	66534	49747.5	48586.5	52341.5	43906		Std	0.0211603	-3.686e-05	5.02578e-06	0.000331805	0.00184322	0.0052942	0.00326245	0.00234042	0.00142735	0.000427244	0.000339039	0.000670412	5.45028e-05	2.8269e-05	5.74571e-05	0
	4.5	4.64199e+06	53901.5	52180	101636	283270	380800	363434	305952	234136	142776	100362	76276.5	56458.5	50831	52385.5	48048
	5.5	4670968	52628	50674.5	108882	304358	408980	394340	339569	259106	160336	108850	78039	54481.5	53441	52444	47832.5				Avg	Std
	6.5	4682726	52576	52824	114904	326306	453265	441005	375230	283718	176258	122539	85422.5	57481.5	52805.5	53362.5	50089			8000	-0.000962574	-3.686e-05
	7.5	4.70013e+06	54730.5	52454.5	121980	343923	472255	474052	407988	316226	187790	128948	90083.5	60736	53428	55631	48612.5			4000	0.000317296	5.02578e-06
	8.5	4.68484e+06	54173.5	53406.5	122576	363402	508964	502378	429365	327168	201894	137092	95043	64355	55115.5	55962.5	49743.5			2000	0.015208	0.000331805
	9.5	4716123	56663	57213	119328	375459	528087	521822	455770	348888	222280	147057	99733	69097.5	55693	59155	49723.5			1000	0.0707824	0.00184322
	10.5	4.71921e+06	55252.5	57211	128362	376827	543633	553160	481746	366049	222438	154342	105454	69235.5	60472.5	58024	53610.5			500	0.113941	0.0052942
	11.5	4710658	54791.5	55954	131253	389856	547750	567412	490461	382056	236639	159538	104648	67633	59982	58879	54013			200	0.123264	0.00326245
	12.5	4673976	56664	56473.5	132027	390597	556254	579318	504811	393918	247782	162666	114364	71489	61523	58702.5	54815.5			100	0.106668	0.00234042
	13.5	4716351	54893.5	57008.5	132118	392636	571701	593558	516830	403600	250993	173152	112682	71778	61434	60608	53982.5			50	0.0828866	0.00142735
	14.5	4.69421e+06	56830.5	59812.5	132552	397550	576103	603998	526468	416564	263394	175504	121344	73158	65878.5	61578	52135			20	0.0473734	0.000427244
	15.5	4.71821e+06	57575.5	60862	137907	397023	579304	607424	532748	414388	261858	173080	116179	77636	64908	65435.5	56704.5			10	0.0282898	0.000339039
	16.5	4728916	55226	57978	134666	395357	574845	616443	545208	428264	275292	181128	124496	76264	65096.5	64760	56670			5	0.0157748	0.000670412
	17.5	4668148	54121.5	59084.5	135602	396960	592437	611199	540705	439267	277189	178902	129359	79929	64832.5	63596	56645.5			2	0.00473592	5.45028e-05
	18.5	4685070	57083.5	59081.5	135442	394819	577227	618102	537056	437494	276546	181833	126368	81727	67343.5	67025	56338			1	0.00217046	2.8269e-05
	19.5	4670384	59680.5	60557.5	138029	395942	588320	613232	547006	433770	279659	188343	122352	81484.5	68114	63797	55034			0.5	0.00089102	5.74571e-05
	20.5	4692282	54931.5	60861	129848	387318	587267	630462	553570	443396	278867	190454	132474	81332	69446.5	63519	59391
	21.5	4671203	59419.5	61556.5	136276	386234	582110	623515	542462	442792	287608	186219	129214	81065.5	68258.5	66780.5	58623
	22.5	4653910	58558	60843.5	130310	384252	584573	633319	543783	438064	286813	193181	127340	79657	68121.5	64241	57840.5
	23.5	4644171	57782	60565	129575	384671	571369	615452	555393	435228	285768	195514	135306	79691.5	67786.5	66922.5	59711
	24.5	4.66931e+06	58318.5	59169	132112	387254	581713	625577	546885	435958	291612	193994	133678	80110	73755	65790	62455.5
	25.5	4650798	60373	58883	131682	375026	572443	610890	543102	441368	284516	194638	135192	85861.5	72757.5	66521	59671
	26.5	4630187	57530.5	61699.5	129812	378944	573883	613486	545239	448254	292532	200592	133470	83719	74089	67035.5	62580.5
	27.5	4.62173e+06	58423	58954.5	130428	373132	567638	615694	547955	439904	290345	202484	141803	84547.5	73294	71203.5	63412.5
	28.5	4.60897e+06	57139	59496	128986	372603	572088	621044	541093	448777	292516	200818	135078	86593	70028	71667	65128
	29.5	4.60431e+06	57996.5	58316.5	128117	376940	562813	605109	539730	435978	295495	198762	135448	86253.5	76155.5	70884	62783
	30.5	4.61186e+06	57406.5	60397.5	124170	373262	573121	618006	540466	436655	284680	204354	145996	86757	72341.5	69021	63195
	31.5	4601888	58051	58287.5	129938	374762	553590	628001	543538	442318	299690	199884	144584	86814	72419.5	70447.5	69240
	32.5	4591019	56895.5	58194.5	130902	366658	565434	610402	539133	442028	295326	203500	137650	87510	72254.5	67698.5	64612
	33.5	4600375	58971.5	60413	125646	364348	567450	613370	535190	445234	297388	202132	147760	86481	76119	71368.5	66107
	34.5	4.58291e+06	57763	61335.5	127230	360560	556193	615060	535421	436074	293889	208227	140457	88516	76856	71853	66473.5
	35.5	4571782	58077.5	59876.5	130118	368485	558638	612095	533178	439057	296528	205841	141156	86205.5	77313.5	71371	69763
	36.5	4560528	57519	61630	124101	360213	565584	618611	534140	436152	293467	200668	144930	88638.5	77111.5	74155.5	67443.5
	37.5	4559627	56019	60290	127411	361478	553467	599816	531673	434102	290056	207268	143954	92067.5	77333	71628	71190
	38.5	4542907	59575.5	59721.5	122644	352763	545230	590692	529577	433250	289169	209468	147378	91438	75113.5	71358.5	70502
	39.5	4549242	58025	60444	126552	352468	550737	610918	529504	433714	292190	206751	146448	92827	78492	71507.5	72142.5
	40.5	4538561	54845.5	56748.5	121630	346838	551616	596668	531846	434804	293926	213530	144374	93096.5	77811	72701	70931
	41.5	4537511	57978.5	58417	121531	348922	551379	607146	526355	437980	287386	204242	146874	92552	78515	71868	71145.5
	42.5	4.52378e+06	55715.5	58522.5	123464	357062	544715	601528	525596	437236	291358	203796	151711	89309	78340.5	67918.5	71505
	43.5	4485822	56477	59250.5	121669	344750	545306	589536	530111	437628	291152	204001	147416	90003	78180.5	74361.5	70779.5
	44.5	4524322	57246	60479	123676	346028	542428	596300	519424	437884	290221	206886	148186	93914.5	76227.5	68508	75032
	45.5	4467748	56663	58301.5	121134	341524	537190	595523	526306	428070	292558	210275	144812	92263.5	78811	73697.5	72673
	46.5	4489115	58939	59404	119580	344152	542538	603219	523726	425554	288450	204338	146528	95174.5	81403.5	72556.5	75884
	47.5	4459225	52412	60862.5	119158	344740	529756	588478	517482	427784	293495	203194	150133	89612	82905.5	75463.5	74208.5
	48.5	4464090	56695	58055	123120	348944	538098	590256	530988	425972	287724	206953	154745	93146.5	80032.5	78842.5	75487
	49.5	4484884	55410.5	58937.5	121932	335829	536183	596434	521984	425484	290993	207166	148530	95489.5	78308	75411	75115.5
	50.5	4446949	58761.5	58903.5	122278	341788	539716	587702	531680	426124	292138	208007	154879	94825.5	79837	74474	77422
	51.5	4.43912e+06	57891	55257.5	120652	340600	533376	593234	514166	422144	288771	209668	150519	95154.5	83464	77275	76482.5
	52.5	4429455	55907.5	60867.5	118664	339982	536188	584608	519619	419768	289996	205802	155746	93297.5	84266	76851.5	82775
	53.5	4433519	55375.5	58299.5	115494	342986	535538	580057	514442	423192	294973	210825	154488	97997.5	83390.5	77781	79306
	54.5	4435612	54628	55488.5	114644	332864	526850	585362	513384	422698	290626	208021	152954	92136	82450	76910.5	78134
	55.5	4403774	55462.5	58058	112532	330150	525022	581612	508192	418818	282428	213658	148634	96648.5	83442	77459.5	80690
	56.5	4.40602e+06	58327.5	55742.5	116105	329292	529170	586780	510304	426278	286514	207780	152865	97770	86905	76927	77934.5
	57.5	4.38484e+06	56999.5	58613	112236	326372	530744	583861	509268	426808	282570	206312	152096	96930	81394	75480.5	79687.5
	58.5	4.37821e+06	57144.5	57873.5	116224	339201	525810	576828	512192	425032	287298	210187	153819	99407	84783.5	77268	83244.5
	59.5	4403450	54974	56888.5	111866	327754	522636	583240	505732	417066	283418	209291	157830	96252.5	82198	78330	83270
	60.5	4379073	57017.5	57583.5	115768	330664	518850	576768	510026	424619	289500	211013	154236	97872.5	85507	76780.5	82725

## Sheet: TT32 raw
		Correct 200nM DEP																																			Spurious 200nM DEP
	Time/min	P.C.	1	2	3	4	5	6	7	8	9	10	11	12	13	14	Bk		P.C.	1	2	3	4	5	6	7	8	9	10	11	12	13	14	Bk			P.C.	1	2	3	4	5	6	7	8	9	10	11	12
	0.5	4726162	801056	865535	765809	1073685	2298482	2839752	2759544	2724615	1921276	1439641	1116839	950642	875812	790072	801366		4065914	713804	660816	737978	1065972	1994598	3013254	2833467	2636277	1902659	1533285	1187263	809328	802580	714619	679434			4202459	54000	51124	66264	145637	269978	358313	344162	289130	160558	130903	84452	60834
	1.5	4118735	679426	747608	746940	1215844	2732800	3218521	3254194	3131865	2200844	1626736	1237179	988879	878571	764104	740987		4158058	674830	644937	736014	1177875	2390536	3421621	3188890	2893934	2119788	1686834	1264114	857095	850541	743416	684295			4540166	46672	55036	75824	187800	361729	474362	408466	346696	200369	152582	104109	69981
	2.5	4207658	643254	687659	768988	1321645	3023578	3448624	3638688	3320854	2416790	1777206	1323574	1016107	885542	758743	747179		3965583	635012	648023	744834	1271687	2655269	3601294	3416831	3144468	2340242	1754858	1320849	885226	867637	753719	696466			4522652	50320	56866	84082	232655	430537	575480	491801	425956	241194	180498	111525	76397
	3.5	4205626	639239	701645	759030	1379489	3226018	3608010	3806520	3510846	2596646	1879749	1391344	1043184	895020	761877	754265		3955968	635592	666763	765307	1341797	2851282	3704229	3520566	3286466	2446498	1857775	1369984	903854	861229	751620	689409			4647570	51376	61534	97408	253729	508155	651881	582426	482812	296030	197736	127187	83531
	4.5	4234810	635765	695502	783172	1433186	3373280	3678556	3900162	3618981	2691071	1960781	1444247	1036920	891250	788763	757898		4009628	648764	663936	787582	1438021	2956265	3739614	3560316	3432991	2559342	1902476	1422935	927572	875415	756064	711832			4766585	53890	64059	99921	292835	573246	737383	637146	544768	320512	228728	143495	90893
	5.5	4323462	638156	702608	809319	1502106	3439698	3715371	3955222	3736701	2802545	2007883	1450522	1041359	906463	807608	764132		4037093	639976	645935	801074	1491911	3110146	3766427	3648532	3470124	2613750	1973943	1421169	937189	890014	760591	699442			4741230	50205	65591	106226	321334	633068	803949	696726	604352	362246	249208	150568	95290
	6.5	4259969	637912	703929	851507	1571560	3574976	3774954	3954994	3769073	2917563	2075783	1475838	1061554	906003	810948	745153		4006740	657764	663150	817405	1515247	3120244	3788654	3628150	3517465	2682208	2010853	1429733	928988	890829	765661	714367			4778956	60066	71259	118767	348357	671224	859264	759914	631769	394275	259448	162843	99627
	7.5	4301434	636602	714070	870677	1614341	3608574	3794859	4005497	3788012	2935330	2072507	1490376	1070093	913552	785786	784258		4039830	657738	655916	829633	1555543	3167870	3794636	3637216	3534859	2701940	2042732	1445508	941075	893028	766956	710377			4805968	56687	73155	119130	376892	708280	884366	790261	684577	413475	283977	176229	94658
	8.5	4281756	655820	714998	875078	1628464	3610359	3781023	3993878	3787783	2957766	2095157	1488012	1085571	927330	808170	767811		4008086	670853	655267	844864	1584134	3192847	3798092	3662928	3588040	2745753	2042307	1444918	941827	905698	775615	711188			4841115	61806	73149	123458	385355	726076	937902	841193	701476	430458	302125	187154	105577
	9.5	4324615	647617	719277	904625	1646644	3685295	3776976	4024934	3763174	2984449	2078541	1503588	1074232	928210	801474	765414		4075722	652323	659085	866367	1619521	3189551	3756469	3680144	3576725	2752048	2045932	1462882	937498	894829	771562	723135			4785002	66091	76058	132336	393620	770830	952497	855408	739262	454094	312923	189730	108049
	10.5	4317245	648296	704637	902256	1665732	3642664	3771226	4030525	3772097	2983600	2100461	1502547	1071428	929523	813180	779950		4075801	651485	685716	882747	1648233	3188822	3787001	3650591	3587458	2755982	2103558	1471169	948628	898633	772107	714677			4804172	63135	77336	133982	403083	770144	973362	878167	748159	461741	312205	197103	113060
	11.5	4291482	646306	715341	922337	1680902	3677842	3771922	4005366	3772570	2964952	2103596	1497048	1070401	923779	820894	784494		4048656	644642	669132	888220	1646460	3254956	3801517	3648402	3592786	2762654	2090472	1449138	942844	917970	769998	728642			4804818	63796	79104	133451	413295	759435	979029	873095	763817	473826	332081	199028	111290
	12.5	4321926	649415	727148	926031	1696719	3659159	3775663	4022375	3795301	3001066	2121570	1491932	1069672	928652	819738	793699		4060260	658258	684087	902470	1663445	3244918	3750180	3652426	3601482	2754289	2066781	1477306	939445	921409	776107	730154			4832900	64207	80075	130867	403743	768860	990289	869250	757190	479521	329157	202036	119447
	13.5	4304874	667281	714229	941747	1712502	3654522	3776639	4025598	3779133	2990848	2089538	1498285	1068916	927263	833953	780728		4043192	660164	669666	898914	1676357	3221409	3784397	3654320	3564221	2753664	2073734	1461895	952441	919895	789736	721802			4811299	64333	78967	132929	411128	757179	988644	885935	749264	486132	343586	219178	122609
	14.5	4324296	651492	729861	954845	1723447	3649176	3734553	3997672	3781626	2991028	2115272	1517435	1080907	919096	805438	776332		4070556	643081	667544	897278	1662700	3208713	3789135	3661311	3586322	2752408	2057603	1473650	954881	909117	773055	728807			4785046	65769	80240	133398	408056	771698	989249	881703	756312	486468	335007	210734	115672
	15.5	4278782	655148	729392	953905	1724313	3664818	3724725	3975203	3749930	2994742	2112646	1514896	1076194	944407	810203	777855		4108446	662086	673229	917216	1662747	3227986	3768930	3627147	3584120	2759706	2049180	1457840	941994	904928	776647	717937			4815172	64024	81209	136654	403797	771706	967038	878355	755414	477262	345375	211612	125221
	16.5	4317250	651370	735863	951591	1715769	3626260	3751068	3997210	3755601	2966324	2102017	1519462	1072775	944114	818095	783626		4052401	645651	684180	894310	1689503	3179777	3758116	3611849	3557652	2758600	2082747	1453302	955765	928463	783449	706653			4826446	63455	77326	134317	396369	750331	939448	866880	768582	482306	340593	213219	119710
	17.5	4289188	647676	720349	951247	1715636	3595644	3743818	3975834	3735398	2945561	2079016	1496990	1079548	928708	811650	797090		4059255	641987	678471	910281	1686038	3190318	3744106	3604116	3536222	2730638	2058906	1454038	954533	914239	784450	738612			4798542	67507	79540	128656	383835	736557	955396	855568	761351	479797	348062	214774	121802
	18.5	4308870	667752	726987	981771	1728960	3586474	3698178	3985492	3749408	2976597	2095689	1486497	1055114	929197	804147	778721		4037250	656383	678477	927810	1654391	3165614	3765299	3590948	3559021	2706938	2039457	1445144	958050	919031	783443	716749			4812202	61359	81957	134160	377938	739535	938769	854956	763088	483378	349475	213924	119989
	19.5	4299876	658737	738784	987730	1727640	3574697	3729352	3964306	3743642	2968557	2090349	1520813	1050521	932071	819551	787712		4046848	665361	675138	917976	1660292	3115516	3712786	3622360	3562438	2718099	2066458	1427638	955841	914790	758311	712218			4867061	67966	77436	125608	377420	726371	916316	838430	734311	493170	339305	212452	130019
	20.5	4319735	660601	734055	979550	1712617	3598451	3729400	3934262	3737957	2932030	2098872	1525082	1060001	945975	816798	782598		4077545	656913	686593	930275	1679189	3143865	3729282	3599233	3498386	2713061	2044843	1444718	936465	914545	783205	733878			4779652	66976	78889	128244	364772	712227	939335	839479	743675	481576	344288	213925	122442
	21.5	4277258	657994	722761	989953	1740228	3586295	3748106	3931030	3699715	2929494	2109793	1484834	1066325	931423	790571	801788		4033950	641348	680862	937364	1664737	3116948	3716821	3578176	3533057	2701191	2047263	1435842	941381	911010	780334	715143			4817147	69039	81101	125340	357216	691489	926039	830159	728969	476923	343089	220527	125852
	22.5	4305663	645324	725401	1003918	1726312	3571790	3706843	3952523	3725389	2949362	2080974	1490584	1054398	933077	810258	775954		4036725	661533	681159	924031	1666317	3119106	3716378	3548359	3512578	2693712	2022695	1463226	941978	898325	780657	724219			4796373	66886	84674	127742	357262	703697	917812	836057	720864	489500	337863	215036	127323
	23.5	4303709	661773	732076	983130	1743697	3544768	3692536	3959437	3725062	2935696	2065661	1487521	1069438	945158	816524	779792		4047464	653047	665376	937801	1676418	3079924	3731327	3551301	3492973	2677793	2068713	1455804	938237	904073	782226	731467			4780816	67757	82074	131264	348608	686886	885145	816462	724271	479407	343152	222067	129323
	24.5	4269278	642980	716432	993107	1732820	3529136	3660294	3894560	3720421	2932419	2061466	1466624	1076885	933905	806954	786644		4053546	661714	680568	924772	1650522	3121571	3712551	3567100	3523351	2681510	2029389	1437452	951128	915124	794605	731353			4756196	65465	81100	132777	345107	663698	884078	803140	708064	478564	346248	225307	130620
	25.5	4286506	639360	740425	979414	1726844	3523233	3703132	3942919	3714794	2917121	2078463	1485397	1068139	932227	805140	786605		4063663	667150	677964	932073	1640776	3062452	3667697	3585492	3489628	2675776	2032922	1427169	932409	916875	777332	731643			4797920	62856	80826	131788	335970	660712	880764	822438	710331	471471	343045	215419	132681
	26.5	4265149	652558	728696	1001913	1699406	3484910	3648141	3911191	3698278	2896162	2083779	1487349	1071817	922867	812303	800920		4044363	659100	672045	930576	1646925	3075504	3666544	3554695	3493226	2674203	2041248	1426687	947998	916832	776368	713976			4783306	66129	81464	124834	332882	665141	875744	796163	714335	475840	348406	223884	128564
	27.5	4252169	645327	731762	990597	1715724	3507450	3699010	3904538	3704599	2933917	2063669	1479943	1047520	937578	817117	793267		4022118	649853	663735	928749	1656650	3073481	3717289	3557790	3474754	2684848	2018210	1426995	942124	894740	778502	726684			4799528	64756	78175	116802	323619	652050	864774	798691	699650	469548	341143	229307	130548
	28.5	4263976	654970	739511	995243	1707895	3466082	3636941	3872574	3660252	2907291	2069177	1481974	1070130	927566	797525	776846		4009341	663106	686016	924075	1664487	3070990	3708394	3536362	3465707	2642326	2038307	1444889	927252	914305	770168	726154			4767018	67269	79980	120893	317259	643648	873478	771105	701870	474385	337982	214847	132779
	29.5	4261520	649619	719404	987709	1729131	3479305	3651056	3906764	3649292	2901030	2064556	1482774	1049747	920726	793783	787738		4014076	643349	668617	917306	1651833	3043418	3717865	3546900	3460795	2634732	2028365	1434800	915519	902208	775787	726274			4742394	63634	81474	126439	315263	636034	851925	803217	700781	477968	341005	224549	129364
	30.5	4281741	644553	725239	982577	1696968	3443417	3636793	3930930	3660962	2914773	2059159	1478140	1045059	923335	805994	784215		3996473	641529	685967	916656	1634568	3038941	3664517	3554581	3465449	2678875	2017317	1417559	930339	884983	772458	728553			4723785	65522	79487	118322	306946	616082	852373	791492	697105	472043	334620	225735	132886
		4245546	644809	738155	983926	1693526	3449503	3685371	3873078	3660414	2876364	2048822	1482644	1046148	935019	792235	794762		4036406	642379	667708	922980	1646496	3011473	3622256	3528075	3452815	2640871	2034929	1444983	931336	911156	771565	724317			4731878	68101	77420	119886	300409	603801	840411	782103	692917	460762	343640	224875	126798
		4234767	647505	740640	1007346	1711871	3465874	3656527	3865878	3628624	2906891	2040692	1481588	1057627	920888	795214	794163		4039890	641610	672801	935630	1659836	3015050	3628762	3510829	3426074	2631229	2011420	1438235	937169	908054	769966	748108			4771991	64095	80858	118918	300379	613401	837961	775058	666650	459737	340251	225404	136924
		4255720	638337	745978	982382	1718411	3459278	3611329	3910927	3650767	2866974	2039592	1469827	1043637	924351	817818	796759		3998926	647446	678065	905746	1641264	3036456	3661298	3484104	3430722	2615733	2019021	1413903	928851	898573	774586	706221			4740486	63647	77996	120673	291698	593256	825016	768377	680911	466392	339217	225780	133582
		4234976	638506	746239	992168	1690414	3427520	3627353	3897161	3612988	2886859	2046620	1461415	1041800	927134	791304	793391		4007790	630662	671982	933025	1614084	3018903	3638398	3513120	3417359	2596234	2002289	1397349	924463	895886	771074	721677			4709278	65611	86500	118764	286905	598246	802075	762169	679185	459144	339134	227272	139895
		4267298	634971	723550	982512	1691610	3427842	3660883	3856464	3606076	2887675	2020703	1462686	1064872	919527	804843	794690		4003210	632996	655495	921355	1608851	2975712	3647935	3510782	3448876	2628794	2019325	1423899	913850	917831	789653	736117			4766419	70449	77188	120046	291964	586319	814608	762279	676958	458953	337886	229951	136073
		4229834	637050	720720	994608	1657927	3429484	3612360	3852686	3617092	2863716	2032836	1449940	1038604	919466	792117	792599		4004404	645595	669058	925388	1610251	2990056	3610519	3463706	3408797	2637374	2003312	1401089	924840	899853	775692	727076			4767814	65871	79096	116484	279998	585197	798611	759405	677752	458680	341694	226715	134043
		4248846	648922	733874	993422	1691843	3440034	3608187	3864833	3628417	2885052	2056680	1475668	1049289	913501	791804	785315		3996104	643889	670173	923133	1599913	2992311	3634820	3506176	3429012	2596298	1986903	1417846	926212	899506	771775	734304			4740220	65041	77013	118403	275996	579564	822008	739715	685709	458057	347375	229900	138990
		4204898	636568	747186	987633	1646665	3445326	3610864	3883266	3598021	2863426	2017030	1457326	1041622	935834	791587	787398		3989959	651324	678771	917189	1588507	2964113	3588655	3501314	3397019	2606064	1956717	1406260	922229	887759	771517	705005			4729748	67766	78265	117884	270860	588494	796080	750889	661898	452533	341048	229669	132433
		4267854	642459	725687	974102	1666371	3421511	3588610	3879762	3657795	2844970	2020755	1437254	1042911	910849	787659	784931		3974722	627930	675137	910910	1587362	2968292	3615352	3485986	3430214	2620001	1956095	1393112	911711	907119	760882	730037			4736355	69965	76806	116754	266188	565164	796025	754383	654029	456415	335815	225684	136977
		4221334	635286	726247	978135	1666770	3396416	3600095	3860490	3613480	2840298	2043537	1451344	1027780	923824	791450	784437		3951040	630589	674725	934243	1597308	2966530	3605427	3454753	3444438	2593817	1952151	1396459	914851	899486	775637	725902			4724148	64217	78990	121666	276189	549674	791114	758106	661469	455532	341076	224177	138702
		4228766	651138	736921	981812	1645742	3387400	3601194	3845773	3605734	2852610	2038466	1454784	1033520	923154	797084	789177		3954964	644773	660311	920278	1603023	2949256	3601096	3456992	3396120	2592126	1976313	1386846	910518	896597	763923	741976			4725904	65797	77850	113383	267136	558593	791571	743282	657827	456384	329654	228355	140913
		4227971	636547	727930	1004522	1666131	3387052	3588853	3851190	3606293	2819439	2015482	1450066	1034993	914859	800684	787815		3964338	627809	678458	927302	1571714	2944772	3589937	3463464	3364444	2565056	1955584	1363093	904586	897787	760358	726810			4723974	65732	81605	118382	267058	549822	789847	736816	657532	473043	341093	227202	136129
		4197910	641858	724898	980558	1646531	3413543	3571391	3828876	3571681	2840584	2007991	1431584	1033747	922300	785398	780180		3962700	633744	661492	917879	1598374	2960816	3596484	3445288	3395436	2556918	1979201	1398040	915154	897447	760046	720753			4722374	63707	73674	117451	260494	557820	774325	729836	664994	458390	339634	226551	137350
		4199578	635478	714924	978591	1623155	3373802	3574097	3844983	3582135	2804795	2017950	1445492	1041012	928928	780742	803315		3921972	640540	674452	903606	1555070	2937466	3563090	3464607	3376047	2573810	1948202	1376722	893588	900803	767845	721920			4703748	67064	75874	116104	258190	542815	769762	725927	652821	464662	332369	224993	142652
		4203900	636348	735091	967219	1632415	3362594	3564470	3894299	3578460	2866404	2027286	1449270	1025950	923164	802203	784293		3950598	647643	662355	910190	1570074	2931568	3598074	3452023	3373699	2557008	1960913	1385157	909114	880859	761041	731540			4707680	67084	80382	118049	251614	532341	767178	737019	644369	470101	335200	226212	144908
		4218802	629768	717542	974848	1612816	3358045	3553395	3837877	3584629	2843618	2021344	1463895	1021339	914796	779570	802231		3933013	622305	664556	908395	1568755	2934946	3576351	3418344	3365096	2555552	1964124	1393980	890283	883240	755276	736392			4725294	62652	77751	107237	254944	535734	769875	735209	650294	460929	333477	231052	138865
		4179702	628304	729481	974768	1613566	3398092	3587039	3829919	3567531	2819252	2008516	1449841	1035558	903734	777965	794480		3910113	628872	663878	914533	1545395	2936778	3574996	3461061	3358781	2575597	1951038	1376207	911603	896184	761641	733335			4711418	64531	81197	114868	246095	521061	782391	725226	662943	438703	347558	237544	143234
		4178678	627123	721245	945996	1607845	3361739	3581685	3807816	3568258	2826158	1984174	1443897	1026282	910892	790327	791927		3917815	626310	659338	911494	1557577	2901454	3522271	3423272	3354012	2570404	1956579	1365552	887466	891762	751805	735482			4647402	62828	77376	116520	247211	528816	770631	712786	661607	452925	350310	232061	138770
		4179564	630095	731309	962045	1610912	3367637	3575008	3843874	3577577	2820057	2004583	1422240	1027760	906859	778157	798354		3899762	624724	669752	908780	1540366	2907438	3576532	3421481	3341566	2553814	1966650	1362892	904547	882237	749190	726644			4682670	64233	79880	111258	240255	517666	766973	723376	651960	441983	334544	229929	143629
		4175201	641593	722096	962837	1590958	3334206	3543363	3824467	3560220	2804661	1979415	1412982	1019869	909958	793932	768262		3922832	622123	656964	906701	1520886	2880920	3554049	3405150	3357947	2571784	1942447	1375501	886298	893012	749296	721437			4654701	64625	80992	117582	244770	515810	751329	717838	654651	447175	354566	238047	140720
		4134629	642608	724311	947604	1600841	3337532	3550227	3790376	3582977	2816150	2002061	1433700	1023442	900900	794039	791820		3926388	617733	659316	888153	1527419	2873627	3545965	3417111	3359925	2551719	1952766	1369794	897145	880104	767647	734344			4632602	63768	79913	111822	247008	520188	757329	713935	636249	453779	335211	225137	145055
		4170428	632656	727334	954407	1590297	3337912	3531401	3839874	3570656	2811227	1978714	1457602	1021550	901901	782571	787431		3925560	642548	655468	907946	1524181	2893236	3558628	3436376	3351017	2558712	1958307	1384760	896975	899924	748416	718461			4675211	68300	78276	112907	245066	512761	769725	711137	635963	449374	349117	237275	142628
		4173732	622570	712453	968123	1584025	3331694	3508011	3809724	3581084	2789434	1960585	1405364	1008287	893928	791953	796264		3912348	616392	648345	896716	1521851	2889205	3529124	3409340	3311052	2515072	1917304	1356344	874714	885878	755357	729854			4665432	64412	76251	112595	243217	501162	757148	697918	639124	453652	343441	231703	141454
		4141781	629522	728569	954186	1576462	3320946	3516842	3801158	3529544	2803196	1979774	1424250	1008349	914278	768389	787129		3907320	626716	660736	895769	1507982	2873124	3568557	3420160	3333026	2500065	1956886	1355280	890852	892198	745164	719538			4655334	59185	80399	108957	234489	506894	738573	712245	648070	452646	336690	224073	147078
		4177651	628957	736270	949694	1577078	3309090	3550334	3795803	3524080	2809574	1985644	1434269	995088	892162	778500	787191		3903106	623340	652617	867289	1506149	2868348	3538420	3424397	3322030	2540866	1906222	1367153	888937	893670	750816	712301			4662801	65208	76429	110595	236529	490018	743424	713595	635746	443102	337502	238450	145142
		4151192	629526	723885	942635	1549202	3314898	3536084	3802398	3536985	2779976	1965557	1436861	997580	899740	777717	789923		3922102	618486	667698	896287	1499169	2845584	3530887	3393005	3298962	2511807	1908070	1334808	892435	884502	744035	715899			4683065	62788	79788	110666	239338	492999	734332	707192	637822	446125	338191	234846	140852
		4133784	625009	720327	948668	1558552	3309828	3502398	3782425	3523192	2807347	1972600	1412729	1015815	897877	776035	774853		3895742	623178	646266	871500	1495420	2842138	3501220	3410107	3318650	2528034	1911753	1352384	874958	880156	737701	720112			4624866	64268	78623	111857	232483	486005	740307	714210	609844	449304	340599	237403	148666
		4134385	627716	704159	943298	1528944	3302880	3511315	3791952	3525142	2778843	1954620	1406923	995071	905861	762695	791744		3866607	627974	661417	886135	1503168	2836939	3527337	3383006	3283956	2496473	1915900	1336408	878454	877647	761016	714182			4600222	66924	75585	107353	234991	489440	715570	705338	636532	450980	343708	230763	144316
		4154788	620172	709734	947059	1564928	3294875	3505137	3767451	3540474	2780229	1968867	1416388	993524	896693	764358	794613		3885743	616636	653208	875243	1478142	2829944	3489773	3401922	3307597	2504208	1915502	1350837	876886	874441	744393	738799			4655862	65126	75741	107563	217227	490564	744868	714424	636122	452547	344756	231082	146569
		4142046	619542	742806	932316	1537577	3277803	3514120	3786433	3507152	2776414	1962510	1408132	1011465	901418	763236	784969		3856438	616676	658779	870847	1499916	2805177	3453904	3361108	3308654	2508697	1950016	1334846	875991	890099	756414	711856			4624552	66319	78723	102441	221016	484772	730145	700373	634618	445117	339391	239641	146023
[truncated: 19 more columns]

## Sheet: TT32-Correct
																						8000 nM	4000 nM	2000 nM	1000 nM	500 nM	200 nM	100 nM	50 nM	20 nM	10 nM	5 nM	2 nM	1 nM	0.5 nM
																					P.C.	1	2	3	4	5	6	7	8	9	10	11	12	13	14	Bk
																					4198640	658757	710324	954912	1695903	3371158	3729341	3.76675e+06	3.61817e+06	2.82255e+06	2.07186e+06	1484900	998233	930260	800002	758238
	Time/min	P.C.	1	2	3	4	5	6	7	8	9	10	11	12	13	14	Bk				121095	1844	23731	24637.5	16714	227293	59	167514	119786	109484	27014.5	40182	61768	15715	16796.5	24360
	0.5	4396038	757430	763176	751894	1.06983e+06	2146540	2926503	2.79651e+06	2680446	1.91197e+06	1486463	1152051	879985	839196	752346	740400
	1.5	4.1384e+06	677128	696272	741477	1.19686e+06	2561668	3320071	3221542	3.0129e+06	2160316	1656785	1.25065e+06	922987	864556	753760	712641			Avg	1	0	0	0.0571661	0.272545	0.759481	0.863592	0.874465	0.831279	0.600019	0.381822	0.211214	0.0697578	0.0500006	0.0121391	0
	2.5	4.08662e+06	639133	667841	756911	1296666	2.83942e+06	3524959	3.52776e+06	3232661	2378516	1766032	1.32221e+06	950666	876590	756231	721822			Std	0.0288415	0	0	0.00147493	0.00268607	0.0512064	1.36624e-05	0.0388891	0.0275208	0.0232743	0.00497849	0.00571554	0.00431643	0.000844666	0.000254868	0
	3.5	4080797	637416	684204	762168	1360643	3038650	3.65612e+06	3663543	3398656	2521572	1868762	1380664	973519	878124	756748	721837
	4.5	4122219	642264	679719	785377	1.4356e+06	3.16477e+06	3709085	3730239	3525986	2.62521e+06	1.93163e+06	1433591	982246	883332	772414	734865
	5.5	4.18028e+06	639066	674272	805196	1.49701e+06	3274922	3740899	3801877	3.60341e+06	2.70815e+06	1990913	1.43585e+06	989274	898238	784100	731787
	6.5	4.13335e+06	647838	683540	834456	1.5434e+06	3347610	3781804	3791572	3643269	2.79989e+06	2043318	1.45279e+06	995271	898416	788304	729760					8000	0	0
	7.5	4170632	647170	684993	850155	1584942	3388222	3.79475e+06	3.82136e+06	3.66144e+06	2818635	2.05762e+06	1467942	1005584	903290	776371	747318					4000	0	0
	8.5	4144921	663336	685132	859971	1606299	3401603	3.78956e+06	3828403	3.68791e+06	2.85176e+06	2068732	1466465	1013699	916514	791892	739500					2000	0.0571661	0.00147493
	9.5	4.20017e+06	649970	689181	885496	1.63308e+06	3437423	3.76672e+06	3852539	3.66995e+06	2.86825e+06	2.06224e+06	1483235	1005865	911520	786518	744274					1000	0.272545	0.00268607
	10.5	4196523	649890	695176	892502	1.65698e+06	3415743	3.77911e+06	3840558	3.67978e+06	2869791	2.10201e+06	1486858	1010028	914078	792644	747314					500	0.759481	0.0512064
	11.5	4170069	645474	692236	905278	1663681	3466399	3.78672e+06	3826884	3682678	2863803	2097034	1473093	1.00662e+06	920874	795446	756568					200	0.863592	1.36624e-05
	12.5	4191093	653836	705618	914250	1680082	3.45204e+06	3.76292e+06	3.8374e+06	3.69839e+06	2.87768e+06	2.09418e+06	1484619	1.00456e+06	925030	797922	761926					100	0.874465	0.0388891
	13.5	4174033	663722	691948	920330	1.69443e+06	3.43797e+06	3780518	3839959	3671677	2872256	2081636	1480090	1.01068e+06	923579	811844	751265					50	0.831279	0.0275208
	14.5	4197426	647286	698702	926062	1.69307e+06	3.42894e+06	3761844	3.82949e+06	3683974	2871718	2.08644e+06	1.49554e+06	1017894	914106	789246	752570					20	0.600019	0.0232743
	15.5	4193614	658617	701310	935560	1693530	3446402	3.74683e+06	3801175	3667025	2877224	2080913	1486368	1009094	924668	793425	747896					10	0.381822	0.00497849
	16.5	4.18483e+06	648510	710022	922950	1702636	3.40302e+06	3754592	3.80453e+06	3.65663e+06	2862462	2092382	1486382	1014270	936288	800772	745140					5	0.211214	0.00571554
	17.5	4.17422e+06	644832	699410	930764	1700837	3392981	3743962	3789975	3635810	2.8381e+06	2068961	1475514	1.01704e+06	921474	798050	767851					2	0.0697578	0.00431643
	18.5	4173060	662068	702732	954790	1.69168e+06	3376044	3.73174e+06	3788220	3.65421e+06	2.84177e+06	2067573	1.46582e+06	1006582	924114	793795	747735					1	0.0500006	0.000844666
	19.5	4173362	662049	706961	952853	1693966	3.34511e+06	3721069	3793333	3653040	2843328	2.0784e+06	1.47423e+06	1003181	923430	788931	749965					0.5	0.0121391	0.000254868
	20.5	4198640	658757	710324	954912	1695903	3371158	3729341	3.76675e+06	3.61817e+06	2.82255e+06	2.07186e+06	1484900	998233	930260	800002	758238
	21.5	4155604	649671	701812	963658	1.70248e+06	3.35162e+06	3.73246e+06	3754603	3616386	2.81534e+06	2078528	1460338	1003853	921216	785452	758466
	22.5	4171194	653428	703280	963974	1.69631e+06	3345448	3.71161e+06	3750441	3.61898e+06	2821537	2.05183e+06	1476905	998188	915701	795458	750086
	23.5	4.17559e+06	657410	698726	960466	1.71006e+06	3312346	3.71193e+06	3755369	3.60902e+06	2.80674e+06	2067187	1.47166e+06	1.00384e+06	924616	799375	755630
	24.5	4161412	652347	698500	958940	1691671	3.32535e+06	3.68642e+06	3730830	3621886	2.80696e+06	2.04543e+06	1452038	1.01401e+06	924514	800780	758998
	25.5	4.17508e+06	653255	709194	955744	1683810	3.29284e+06	3.68541e+06	3.76421e+06	3602211	2.79645e+06	2.05569e+06	1456283	1000274	924551	791236	759124
	26.5	4154756	655829	700370	966244	1.67317e+06	3280207	3.65734e+06	3732943	3595752	2.78518e+06	2.06251e+06	1457018	1.00991e+06	919850	794336	757448
	27.5	4.13714e+06	647590	697748	959673	1686187	3.29047e+06	3.70815e+06	3731164	3.58968e+06	2.80938e+06	2.04094e+06	1453469	994822	916159	797810	759976
	28.5	4.13666e+06	659038	712764	959659	1686191	3268536	3.67267e+06	3704468	3.56298e+06	2.77481e+06	2053742	1.46343e+06	998691	920936	783846	751500
	29.5	4137798	646484	694010	952508	1690482	3.26136e+06	3.68446e+06	3726832	3.55504e+06	2767881	2.04646e+06	1458787	982633	911467	784785	757006
	30.5	4139107	643041	705603	949616	1665768	3241179	3650655	3.74276e+06	3.56321e+06	2796824	2038238	1.44785e+06	987699	904159	789226	756384
	31.5	4140976	643594	702932	953453	1670011	3230488	3.65381e+06	3.70058e+06	3.55661e+06	2.75862e+06	2.04188e+06	1.46381e+06	988742	923088	781900	759540
	32.5	4.13733e+06	644558	706720	971488	1.68585e+06	3240462	3.64264e+06	3.68835e+06	3527349	2769060	2026056	1.45991e+06	997398	914471	782590	771136
	33.5	4127323	642892	712022	944064	1.67984e+06	3247867	3.63631e+06	3.69752e+06	3.54074e+06	2.74135e+06	2.02931e+06	1441865	986244	911462	796202	751490
	34.5	4121383	634584	709110	962596	1652249	3.22321e+06	3.63288e+06	3.70514e+06	3.51517e+06	2.74155e+06	2.02445e+06	1429382	983132	911510	781189	757534
	35.5	4135254	633984	689522	951934	1.65023e+06	3201777	3654409	3683623	3527476	2.75823e+06	2020014	1.44329e+06	989361	918679	797248	765404
	36.5	4117119	641322	694889	959998	1634089	3209770	3.61144e+06	3658196	3.51294e+06	2750545	2018074	1.42551e+06	981722	909660	783904	759838
	37.5	4122475	646406	702024	958278	1645878	3.21617e+06	3.6215e+06	3.6855e+06	3.52871e+06	2740675	2.02179e+06	1446757	987750	906504	781790	759810
	38.5	4.09743e+06	643946	712978	952411	1617586	3.20472e+06	3.59976e+06	3692290	3497520	2734745	1.98687e+06	1431793	981926	911796	781552	746202
	39.5	4121288	635194	700412	942506	1.62687e+06	3.1949e+06	3601981	3682874	3.544e+06	2.73249e+06	1988425	1415183	977311	908984	774270	757484
	40.5	4086187	632938	700486	956189	1632039	3181473	3602761	3.65762e+06	3528959	2.71706e+06	1997844	1.4239e+06	971316	911655	783544	755170
	41.5	4091865	647956	698616	951045	1.62438e+06	3168328	3601145	3.65138e+06	3500927	2722368	2.00739e+06	1420815	972019	909876	780504	765576
	42.5	4.09615e+06	632178	703194	965912	1.61892e+06	3165912	3589395	3657327	3.48537e+06	2.69225e+06	1985533	1.40658e+06	969790	906323	780521	757312
	43.5	4080305	637801	693195	949218	1.62245e+06	3.18718e+06	3.58394e+06	3637082	3.48356e+06	2698751	1993596	1414812	974450	909874	772722	750466
	44.5	4060775	638009	694688	941098	1.58911e+06	3155634	3.56859e+06	3654795	3479091	2.6893e+06	1983076	1411107	967300	914866	774294	762618
	45.5	4077249	641996	698723	938704	1.60124e+06	3147081	3581272	3673161	3.47608e+06	2711706	1.9941e+06	1.41721e+06	967532	902012	781622	757916
	46.5	4.07591e+06	626036	691049	941622	1.59079e+06	3.1465e+06	3564873	3.62811e+06	3.47486e+06	2699585	1992734	1.42894e+06	955811	899018	767423	769312
	47.5	4.04491e+06	628588	696680	944650	1.57948e+06	3167435	3.58102e+06	3645490	3463156	2.69742e+06	1979777	1413024	973580	899959	769803	763908
	48.5	4.04825e+06	626716	690292	928745	1582711	3.1316e+06	3551978	3615544	3461135	2698281	1.97038e+06	1.40472e+06	956874	901327	771066	763704
	49.5	4039663	627410	700530	935412	1575639	3.13754e+06	3575770	3.63268e+06	3.45957e+06	2.68694e+06	1.98562e+06	1392566	966154	894548	763674	762499
	50.5	4.04902e+06	631858	689530	934769	1555922	3107563	3548706	3.61481e+06	3.45908e+06	2.68822e+06	1960931	1.39424e+06	953084	901485	771614	744850
	51.5	4.03051e+06	630170	691814	917878	1564130	3.10558e+06	3548096	3.60374e+06	3471451	2.68393e+06	1.97741e+06	1401747	960294	890502	780843	763082
	52.5	4047994	637602	691401	931176	1557239	3115574	3.54501e+06	3638125	3.46084e+06	2.68497e+06	1.96851e+06	1421181	959262	900912	765494	752946
	53.5	4043040	619481	680399	932420	1552938	3.11045e+06	3.51857e+06	3609532	3446068	2652253	1.93894e+06	1380854	941500	889903	773655	763059
	54.5	4.02455e+06	628119	694652	924978	1542222	3097035	3.5427e+06	3610659	3431285	2.65163e+06	1968330	1389765	949600	903238	756776	753334
	55.5	4.04038e+06	626148	694444	908492	1.54161e+06	3088719	3544377	3610100	3423055	2675220	1945933	1400711	942012	892916	764658	749746
	56.5	4036647	624006	695792	919461	1.52419e+06	3080241	3.53349e+06	3.5977e+06	3.41797e+06	2.64589e+06	1.93681e+06	1.38583e+06	945008	892121	760876	752911
	57.5	4014763	624094	683296	910084	1526986	3075983	3501809	3596266	3420921	2.66769e+06	1.94218e+06	1.38256e+06	945386	889016	756868	747482
	58.5	4000496	627845	682788	914716	1516056	3.06991e+06	3519326	3587479	3404549	2637658	1935260	1.37167e+06	936762	891754	761856	752963
	59.5	4.02027e+06	618404	681471	911151	1521535	3.06241e+06	3497455	3.58469e+06	3.42404e+06	2.64222e+06	1.94218e+06	1.38361e+06	935205	885567	754376	766706
	60.5	3999242	618109	700792	901582	1.51875e+06	3041490	3484012	3.57377e+06	3407903	2.64256e+06	1956263	1371489	943728	895758	759825	748412

## Sheet: TT32-Spurious
																				8000 nM	4000 nM	2000 nM	1000 nM	500 nM	200 nM	100 nM	50 nM	20 nM	10 nM	5 nM	2 nM	1 nM	0.5 nM
																			P.C.	1	2	3	4	5	6	7	8	9	10	11	12	13	14	Bk
Time/min	P.C.	1	2	3	4	5	6	7	8	9	10	11	12	13	14	Bk		4.61284e+06	4794951	65777	80581.5	124908	351308	696500	915286	823339	712009	469565	323808	216496	119429	91510	69474	62058.5	123719
0.5	4.09163e+06	47722.5	50824.5	66734	140416	268460	349062	325880	271386	166128	122738	86126.5	62273.5	58110	47259	46720.5		126240	15299	1199	1692.5	3336	13463.5	15727	24049	16140	31666	12011	20480	2570.5	3013	657	36	655.5	114273
1.5	4.46919e+06	46479.5	53970.5	75134	180728	356368	462192	412396	335896	211310	146084	104823	68002	55813.5	49735	46276.5
2.5	4515470	49061	59077	84379	226076	433522	568394	489054	418672	252552	172702	114896	73848	56314	53433	46187		Avg	1	0.000785672	0.00391367	0.0132793	0.0611148	0.134049	0.180276	0.160849	0.137326	0.0861009	0.0553043	0.0326306	0.0121217	0.00622273	0.0015668	0
3.5	4608709	47900.5	59932.5	96014.5	259474	505036	650102	572436	474848	296485	191948	129726	81621	59976.5	52817.5	45340.5		Std	0.00319065	1.43214e-05	8.22012e-05	0.000354659	0.00234216	0.00302684	0.00473673	0.00315314	0.00610747	0.00220237	0.00349785	0.00038743	0.00030581	4.46763e-05	8.11884e-07	0
4.5	4.72078e+06	50570	63223	102657	290358	571372	736235	634024	534676	322180	218022	144262	86538	65983.5	55639.5	48543.5
5.5	4711397	48441	63341.5	106714	318016	624122	796302	701182	590842	362809	239360	154682	93264.5	66449.5	57502	47903.5				Avg	Std
6.5	4775989	56656.5	67803.5	116663	339100	663636	848456	755879	630521	393931	255998	167513	97628.5	73509	60822.5	50841			8000	0.000785672	1.43214e-05
7.5	4781799	55077	71548	119890	369612	699562	889202	788781	663814	410878	268576	177388	94627	74691	61074.5	51394			4000	0.00391367	8.22012e-05
8.5	4.81596e+06	58305.5	73736.5	121334	377110	724714	929888	822062	688230	431039	291644	184810	103278	73183	63703	55232			2000	0.0132793	0.000354659
9.5	4.7956e+06	61210.5	75288.5	130518	384031	746947	937080	847312	719468	447278	293283	188799	108393	79173.5	62650	52437			1000	0.0611148	0.00234216
10.5	4813666	58783	75775	132083	390930	753202	954314	854383	718603	459546	299682	197171	109951	80375.5	65116	54897.5			500	0.134049	0.00302684
11.5	4826601	60671	78380.5	128540	395974	743656	956956	859096	738000	464606	313932	195881	111434	80117	65664.5	55212			200	0.180276	0.00473673
12.5	4.80645e+06	58550.5	77373	131922	394422	754048	971302	858055	723308	470632	313486	201536	114548	84034	65936	54782.5			100	0.160849	0.00315314
13.5	4.8155e+06	59446	76189	132216	394102	747976	966679	870934	731997	480300	323175	211338	118798	84872	64016	57863			50	0.137326	0.00610747
14.5	4792404	63689	76582	131736	393020	750932	967956	866986	732973	472566	318812	203582	113968	86793	69325.5	58782.5			20	0.0861009	0.00220237
15.5	4.81662e+06	61936.5	78718	133153	383105	741765	939666	857458	731644	473070	325683	208162	120523	88292.5	69256.5	57317			10	0.0553043	0.00349785
16.5	4798184	59705.5	77758	129005	382850	738880	937874	851804	731910	469839	323147	213157	120611	86199	71004.5	58724			5	0.0326306	0.00038743
17.5	4795720	62640	78460	129335	372490	719876	925646	839023	732837	473854	327369	208642	120182	86117.5	71619.5	61198.5			2	0.0121217	0.00030581
18.5	4789247	61585	78908	130202	362006	713659	917238	838150	732004	471301	322080	211006	114716	91157.5	71765	61316			1	0.0015668	4.46763e-05
19.5	4.83276e+06	64093	76584.5	127856	358024	701810	906166	824236	715415	478290	325722	210100	122384	87537	74510.5	63970			0.5	0.0015668	8.11884e-07
20.5	4794951	65777	80581.5	124908	351308	696500	915286	823339	712009	469565	323808	216496	119429	91510	69474	62058.5
21.5	4.80371e+06	64152.5	77143.5	124330	345220	676690	891784	811429	707320	463511	322743	217108	121239	90776.5	71833.5	60772
22.5	4.78609e+06	62814	79654.5	127296	341232	670863	891724	811108	687749	474612	321766	214213	123593	91986.5	71497.5	63159.5
23.5	4793902	62448.5	79725.5	128504	331801	665494	864825	799246	695530	469922	323175	218176	124651	89864.5	74138	64350.5
24.5	4.7667e+06	63788.5	80635.5	128122	329336	644201	865373	786192	684316	463392	322688	221042	129900	91881.5	73777.5	63714
25.5	4780322	60676.5	78541	126688	319894	637028	861987	794852	681680	458464	321134	216519	124751	92900.5	72725	63891
26.5	4768107	61945	78879.5	122750	316434	636246	851730	776438	681858	461636	328680	217766	125239	93928.5	77393	66233.5
27.5	4792006	59357	79651.5	118108	312780	628826	853054	780806	673110	458194	323763	220384	126306	92423.5	70878	64549.5
28.5	4749016	62917.5	80948.5	121584	303358	618295	849566	761032	674806	457719	321096	212612	128154	93028.5	75738	67419.5
29.5	4733453	62003.5	78215	118315	298128	613214	835176	775052	672821	457002	320608	218364	128835	94502	72822	66502.5
30.5	4.73066e+06	61984	78249.5	117752	292288	595452	836786	758251	664667	450348	320142	215651	129133	96483	77499.5	67109
31.5	4.75373e+06	64798.5	77385	118135	286357	590182	820398	761288	667044	452226	322948	221375	124524	95337	73718.5	66480.5
32.5	4.74996e+06	59893.5	77368	119110	284525	586652	814722	749330	646646	450338	321394	221194	130390	101482	76742	66453.5
33.5	4737759	62441.5	75860.5	117250	276758	574088	809296	743702	659057	446628	322294	221141	131138	95321	76105.5	73215.5
34.5	4722469	60934	80673	115801	277648	573602	798094	739073	654055	450599	324464	224172	134708	95114	76478.5	68983.5
35.5	4756468	64760	74861.5	115130	274444	570198	800918	742004	653292	446524	321429	223840	133472	97096	77039	70552.5
36.5	4735642	61740	77766.5	114458	271636	570037	795120	733885	646335	446862	323070	223900	129321	92599	79160	69445.5
37.5	4729735	61451.5	74987	116388	272654	559345	790371	724353	650324	452343	322822	223586	130659	100948	79168.5	73703.5
38.5	4704098	62942	76751.5	117243	262688	563545	779498	732300	640365	448180	320558	224461	126766	97290	77470	71532
39.5	4.72115e+06	65131.5	77658.5	114368	260784	550496	780596	732389	633802	440095	323274	224580	134265	97008.5	76874.5	71477.5
40.5	4703135	60636.5	78376	116316	265114	538258	780296	735198	638204	447858	317140	222734	133130	98907.5	81404.5	73523.5
41.5	4698801	61852	78517	111008	256487	541939	771783	724040	634366	440706	313398	227526	134042	99817.5	76570.5	70350.5
42.5	4719548	60274	79456.5	117160	253314	532786	769788	715344	635933	453684	321780	224302	131732	99590	77898.5	72811.5
43.5	4714237	61566	73163	115728	247232	538604	760835	710003	633769	441937	318016	221654	133331	98580.5	76323	75747
44.5	4687791	60704.5	76104	112186	242346	525530	759491	709052	624534	446810	316209	227110	139154	100900	82058.5	73609
45.5	4717145	63263	78791.5	112888	243040	519124	750909	715762	622246	447642	318038	222301	139817	102774	81245.5	75683
46.5	4707075	60191	76348.5	106680	244323	517976	760123	714582	620627	441640	313322	231878	136347	101548	83053.5	76712.5
47.5	4696069	60739	77460	112476	235846	510204	755830	700642	630233	429436	325352	230458	137758	101492	79323.5	75742.5
48.5	4651601	58842.5	77270.5	115118	233909	510860	760458	697714	629955	433278	321680	229158	135381	101578	80705	77358
49.5	4678220	58847.5	77311.5	112989	232270	506737	749842	704545	624943	434820	315682	225118	137224	103150	80754.5	75732.5
50.5	4.64606e+06	61229	77213.5	113660	236150	501260	743600	695782	622124	439982	330498	232524	137954	100019	79620	78585.5
51.5	4645778	60263	75739.5	110474	234193	498620	735028	698199	617400	439758	317412	225080	139286	103636	82278	79330.5
52.5	4.6541e+06	61791	75894.5	111680	234956	500804	738668	699008	614076	435930	322260	232368	136048	100878	80923	79463
53.5	4666510	60938	76282.5	109898	233514	490955	744803	683878	618146	437245	320386	228172	137992	106620	79171	79810.5
54.5	4654173	59105	78923.5	108476	226474	494384	728448	696644	619397	433966	315502	228068	139790	103896	82733	80083
55.5	4.64837e+06	61265	75916	109652	226156	479678	729378	690123	609232	432244	315110	233596	138672	105408	84407	78301.5
56.5	4.65628e+06	61498	77411	109676	227792	480527	722568	686818	609756	432404	316078	231186	136926	106102	83281.5	78150
57.5	4633238	62010	76039.5	109790	220208	470336	729717	689278	600095	434546	318813	230494	144584	109862	85716	80065.5
58.5	4615090	62122.5	74805	106863	231092	477302	714449	680489	617900	430727	319772	228992	141293	105370	82742.5	81515
59.5	4644469	59829	75819	108530	213068	470980	717322	692035	614602	432928	321939	227152	141446	105520	84583.5	80312
60.5	4616042	62017.5	78289	106474	216882	468684	712876	678769	615536	432244	319696	236872	142884	106468	84505.5	84290
