# Supplementary material for: Expanding detection windows for discriminating single nucleotide variants using rationally designed DNA equalizer probes
Source: Nat Commun. 2020 Oct 29;11:5473. doi: 10.1038/s41467-020-19269-9 (PMC7596233; doi:10.1038/s41467-020-19269-9)
Supplement: Supplementary file 4 — Source data [file 41467_2020_19269_MOESM4_ESM.zip › DNA-Equalizer-Gate-Source-Data-main/Supplementary Information Data/Supplementary Fig. 19.xlsx]

## Sheet: TT32 raw
50nM correct	Time/min	P.C.	1	2	3	4	5	6	7	8	9	10	11	12	13	14	Bk		P.C.	1	2	3	4	5	6	7	8	9	10	11	12	13	14	Bk
	0.5	2774172	53856	53299	45142	58246	229239	1018831	1702031	1584367	1318100	937649	560193	303740	189657	114382	45949		3438356	50980	44003	46034	62504	232831	1041348	1528240	1716006	1294150	868278	557838	280912	163843	117720	42544
	1.5	4499809	55375	50933	46367	70348	283817	1295153	2041022	1991320	1583005	1118687	682313	344667	196966	118948	40906		4234044	55920	42986	50157	71682	290566	1326498	1844419	1964279	1525938	1047295	656376	319672	196052	133598	43449
	2.5	4540467	54788	53272	55252	72878	338178	1453420	2235505	2198050	1715500	1209928	746458	366574	207611	134979	41112		4507100	56197	46167	51303	80163	325017	1477926	2048943	2150990	1652997	1156770	707066	339261	202667	133973	40145
	3.5	4730398	50392	52124	51183	90320	366757	1576498	2363420	2348872	1804058	1254672	775535	370915	220547	132769	41593		4606613	55298	49197	54664	91500	365171	1566717	2149703	2248601	1708259	1221594	738086	341138	205106	141724	45157
	4.5	4764522	58909	54382	55252	101246	425576	1648110	2426946	2435003	1839480	1297777	776182	386336	219530	137192	42398		4683426	57482	50020	62405	101948	390742	1612439	2193069	2311047	1739340	1233236	736093	337554	209355	140191	45566
	5.5	4808440	52411	59486	62102	112582	448302	1698202	2485848	2471307	1863712	1269588	782464	359939	230267	140227	42882		4731988	59332	48113	63136	113237	428165	1686225	2238386	2366422	1803375	1237584	743887	350879	215566	133190	47708
	6.5	4833488	53055	59887	64995	133557	477621	1721729	2516771	2508126	1873970	1294555	790140	382203	228356	138847	46694		4702044	55192	53372	64435	128493	468675	1692846	2315123	2403692	1787155	1251330	758329	345345	206284	139774	45474
	7.5	4832580	59580	59321	70421	143053	510250	1752102	2515074	2526142	1906984	1298227	802960	374731	230542	137999	46821		4723557	57335	55416	71456	142424	491060	1723271	2288704	2380643	1798753	1251114	761224	343263	201453	143053	50718
	8.5	4787480	52700	59395	73131	167562	547737	1801784	2561810	2541459	1915531	1292992	786286	381475	228776	139558	46404		4687226	59712	57729	75120	158396	520017	1735258	2289908	2386566	1777920	1234414	752050	356222	209641	134282	48125
	9.5	4821787	57704	64643	77441	170363	571146	1772248	2566070	2536041	1912305	1295334	798901	378490	227260	138722	46932		4689986	61526	56256	76228	160448	533643	1752021	2301915	2410634	1788600	1239144	763986	339422	214482	141908	49933
	10.5	4783876	59526	62216	87977	184198	592078	1768519	2566904	2530886	1885320	1300761	792475	381741	228756	144065	49291		4701499	63172	57587	82928	172067	554125	1746683	2329306	2398298	1793085	1242918	760198	350571	220998	141486	48858
	11.5	4774045	59165	65797	83815	190439	611012	1801052	2554511	2504870	1896622	1313050	796490	393309	222494	138881	50526		4661077	57394	62189	83798	190704	569434	1779333	2301945	2420194	1783763	1239560	766725	342630	210682	138866	52106
	12.5	4798224	63209	69690	93963	196832	629232	1797751	2556340	2537990	1887446	1312082	802326	390604	220576	141310	46001		4690948	61919	62242	92780	203456	572360	1743439	2290043	2385971	1755240	1250930	755966	347880	208657	142029	49421
	13.5	4751949	61729	70528	94978	215911	635485	1807596	2559564	2491086	1873156	1287022	802126	381429	225128	140770	51165		4676428	65002	65179	92089	206682	583000	1763763	2302489	2409673	1785595	1240940	753138	348863	215482	138264	51290
	14.5	4758594	59688	70670	97305	230015	646193	1799092	2564375	2532690	1890118	1301499	775684	386870	226531	141447	50239		4687002	67047	67065	99525	204089	626602	1789235	2278653	2407529	1756156	1249071	763379	349263	210596	147665	51800
	15.5	4746426	61808	73760	98393	230449	665204	1821198	2529024	2510622	1885844	1295002	792435	385770	221397	145287	49634		4687134	65959	66694	100152	220690	617050	1784484	2296789	2392019	1764840	1233312	761412	340037	216208	141009	52003
	16.5	4735000	66338	80392	107215	234896	660321	1794493	2537535	2525117	1879994	1305523	790676	385046	231382	139600	50610		4676534	63754	67771	98611	228365	613333	1782957	2321161	2401894	1736610	1240760	754196	346598	219528	142524	53557
	17.5	4716876	60115	74475	102530	248123	683162	1807165	2540646	2505428	1897132	1305789	782802	383564	219200	137890	52324		4662918	67728	65163	108630	237047	640359	1779341	2298232	2367572	1739786	1214350	745749	342966	216084	142470	53418
	18.5	4720699	70281	74748	113932	255701	685420	1817451	2513696	2485906	1862841	1274931	775243	384874	229466	142700	51638		4650897	66636	71140	109260	234702	641132	1766922	2273140	2358383	1746519	1227919	751074	356398	215855	139954	54903
	19.5	4711568	66130	78001	113406	260371	698226	1796581	2531660	2469673	1862546	1285554	771093	384258	233978	138652	51324		4580780	68197	67790	118128	244207	644870	1777831	2296782	2381532	1740230	1232230	761640	334059	213373	143401	57179
	20.5	4674926	63411	76996	114749	259096	704486	1809556	2547212	2495945	1851269	1267186	789172	384364	220126	138085	54580		4593711	69734	71276	112792	253521	655149	1729130	2251433	2376959	1744516	1219170	748796	342311	211760	142160	54945
	21.5	4666540	68575	78475	125092	265139	699997	1822138	2556954	2505333	1885237	1270019	794293	383018	230060	135150	49845		4598336	71070	71063	113821	257762	634662	1769492	2265197	2354876	1734104	1207510	759988	352342	221101	144129	55517
	22.5	4703536	73606	77047	121686	275008	711156	1817503	2521465	2478819	1866889	1275202	787507	377770	221487	138597	54931		4606552	70771	72052	122382	259080	646807	1769484	2256648	2356700	1739134	1222146	741204	339369	208806	151594	56832
	23.5	4676614	67429	76045	128964	278125	722737	1808694	2524557	2491856	1861398	1284557	781418	376790	222644	142569	57295		4572329	67490	70318	120892	266215	661948	1763314	2250520	2358809	1740318	1219075	747125	348428	215026	147257	63391
	24.5	4644344	68822	81856	129906	279506	718789	1808884	2536472	2445149	1862574	1294348	778451	386917	226605	140874	57402		4561508	71555	75559	127225	272949	665141	1771768	2270205	2325831	1730358	1228237	755766	346249	214234	147130	56319
	25.5	4669090	70791	81958	129630	289944	707315	1786787	2502004	2438748	1839932	1286490	779620	378316	214867	146962	56693		4593518	71313	73174	130228	279257	665573	1760775	2280881	2340145	1723374	1215839	740426	352724	217221	147026	56095
	26.5	4674605	69028	88432	133141	291088	725458	1796925	2530208	2476975	1850388	1286662	771812	380432	225748	142131	53720		4574044	74004	77375	127869	285414	670635	1769118	2270407	2360831	1730345	1237407	747271	345384	208207	142028	58203
	27.5	4639512	70159	83970	134283	288075	725910	1815592	2493508	2473005	1856257	1276773	781157	374958	222034	142348	59228		4557592	73290	71042	137747	280639	667119	1749347	2257177	2331426	1730347	1216234	745344	346684	219359	147881	58542
	28.5	4674386	72700	84623	140598	300358	746074	1808034	2487271	2463202	1850613	1279334	782901	389244	218818	145282	57703		4589715	74778	78073	133660	282920	681329	1744845	2251588	2343850	1689870	1210412	745347	327288	213008	140289	57344
	29.5	4612244	70616	91176	136349	303950	751447	1811122	2509158	2457608	1826732	1286426	792916	370566	216826	140670	57141		4562092	69138	74788	139021	293458	683478	1750855	2247428	2320556	1724159	1183876	746066	337051	215358	145809	55430
	30.5	4646076	68287	91126	138981	303222	728275	1773894	2493127	2441709	1831382	1270459	788544	378496	214813	142765	58294		4531006	72463	78747	138488	291698	668660	1763391	2264057	2324171	1734036	1205875	731896	332834	215622	139989	60358
50nM spurious		P.C.	1	2	3	4	5	6	7	8	9	10	11	12	13	14	Bk		P.C.	1	2	3	4	5	6	7	8	9	10	11	12	13	14	Bk
		4515074	47191	45418	49365	71148	135738	245297	250237	267741	190844	134780	88326	67093	55383	42417	45738		4514802	45849	41284	52962	66184	135660	260384	234950	263607	186573	128629	84622	65848	54636	41888	46080
		4721857	46251	48654	53932	83889	177212	313696	310484	338288	242051	171756	102781	71709	57702	53044	45603		4256773	44476	44329	56815	77630	171007	329409	297321	332862	236001	156096	108350	71718	57241	48159	40103
		4720062	47185	44221	56528	90306	205716	379130	381048	399137	282235	201100	114790	76484	62233	53767	43262		4393888	46640	49140	56694	86532	208890	395308	370560	400543	280323	190541	122317	82141	60066	50192	44988
		4665895	47706	46840	64815	109460	228948	444411	427374	445441	311052	228147	130555	85985	72184	53294	45727		4422310	47397	52182	61387	96601	240912	445995	430656	447395	318768	201357	133396	89254	64846	51740	43473
		4619589	48916	49001	62846	107693	260611	491680	458018	487544	353501	249766	145607	98410	72911	53658	46152		4459295	48457	57470	58016	104756	264465	487151	460187	490803	346317	228215	148035	95949	70734	54367	45070
		4697512	51217	51451	66362	114139	283525	516035	481520	541787	374418	270272	154634	101913	75336	55897	47035		4474567	50678	57277	64259	111860	277204	530567	491022	507415	377401	240334	155163	99841	74074	59115	45641
		4673970	52349	54234	67531	124243	293325	550556	525770	569626	394874	279240	166194	103951	78384	56477	48935		4492504	50538	56764	67304	116178	298978	548241	516936	551536	401992	261336	168122	107527	78797	57581	44393
		4643448	56697	53696	74794	125242	308595	573934	537672	586533	417281	298432	165994	106463	84994	60991	44069		4510024	54100	60087	68838	118104	307246	571147	528128	568672	417188	269965	166887	103064	78852	58792	46680
		4662630	51505	54748	71381	119815	326547	593694	546310	609901	431914	306191	176268	111001	85136	63699	47460		4553744	51994	61458	68566	122596	314635	589822	559461	583463	428766	279255	177587	111543	79165	63786	45826
		4719135	59965	56961	75928	131320	324211	593246	573235	622097	441913	314106	186183	111338	88056	61916	46751		4525394	53270	58479	71507	121442	325628	597850	563946	604495	435996	278273	182401	114545	84491	62149	48733
		4703470	58869	60679	75800	131365	320111	599769	574197	630094	446340	318738	182836	114914	85105	56309	51884		4548896	55313	62762	69479	129874	322490	596360	558705	595885	439033	282784	187160	113003	90308	64294	48093
		4671404	55554	57926	72039	130659	324206	587392	578195	622695	456861	318280	184584	114058	92915	64080	50537		4523491	51996	57869	72041	126975	329630	602442	569544	603752	437142	290191	194176	119802	83180	66692	49516
		4664182	56672	57296	79679	136422	328289	605706	572311	631130	449798	317490	184706	121282	87253	63376	51567		4565628	55326	59539	73650	125794	325843	601791	564763	612855	436606	284700	194109	122155	82808	69251	50770
		4659692	56755	58878	70809	130876	324712	591294	557644	629921	463429	333299	189488	120576	87057	69107	54654		4527482	54596	64472	70811	127563	323816	594117	556310	597161	438668	299475	192099	114928	87446	65532	55456
		4704470	61988	59678	75979	125718	317138	587319	557375	617372	462655	339714	188987	120084	92811	65767	49477		4571750	55235	61664	67713	121728	311012	580215	560395	588199	439396	295627	197596	125476	89073	65692	53688
		4672684	59993	58856	77823	132293	315925	569767	554394	621263	444252	329912	193272	122380	94904	66640	54867		4473378	55437	64618	70269	117098	306712	585533	545348	589604	437453	298970	190710	115353	91646	67835	51207
		4709222	58618	59328	75751	122244	311748	566927	555566	611651	444917	322983	191105	122746	89919	68791	53494		4534198	56231	63340	71790	121546	299699	570359	545188	574936	431959	294165	197388	116133	93108	66718	56290
		4677209	59082	59865	75538	131308	298206	569416	546244	602034	447522	322308	188404	126404	93291	65988	54669		4559396	57414	64993	71458	125417	296986	551519	536628	577717	432996	298523	185726	113521	93441	69266	54513
		4681858	60744	62648	74177	125867	302473	562767	538865	613625	432370	321983	192376	124857	93554	68455	58483		4524530	57147	66765	73209	118138	294848	543844	516970	569044	428037	292737	185993	123398	95459	66153	57119
		4684508	61837	61597	77108	125182	293267	546707	528608	604615	451739	327351	194584	122674	93070	66678	56686		4549903	59607	64326	70475	116790	293837	540460	515740	571017	426559	292793	198492	124154	92348	67080	55256
		4659766	59332	58449	75422	125769	288574	543243	518219	588411	431034	331933	193973	124292	94448	72749	55948		4531878	57654	61023	76643	115650	285841	526096	512254	564695	421072	289125	194300	122030	89231	70105	58436
		4641221	55688	61291	77244	124092	287692	535508	509304	578523	440150	325438	188883	121468	97397	72568	59658		4479418	55453	63066	76212	111546	280718	527362	491835	549836	428395	295699	196953	117854	91285	71444	55424
		4642160	58861	59417	78016	115938	272613	527862	516138	584838	432876	324800	189359	127780	89709	69095	51784		4522620	61592	60066	72670	113654	271143	508452	497583	542642	417802	292166	190549	129262	95000	64766	56834
		4689353	60434	57952	78900	119255	276824	518838	506541	573126	431529	331072	189575	121397	93547	70442	56966		4498048	58206	59636	74561	106022	273256	510173	485506	553120	413391	282669	194677	124881	91859	71476	55117
		4674066	60411	63528	78232	122991	265526	512323	508336	584635	439226	323274	190163	121151	94266	68004	61255		4505859	58160	62185	70284	113745	268479	497513	494633	524717	403776	293650	193297	124417	97540	71468	59172
		4665192	56830	63745	73054	119752	262329	499510	492159	561436	433907	322756	195415	129093	96751	70303	56323		4533338	54173	63510	67751	109076	253965	503179	482777	519671	420047	289103	195321	124680	91203	70874	58736
		4680380	61382	61362	78752	121286	265121	507615	493157	562665	425086	318289	188153	133437	96889	65455	58698		4501382	58074	66772	72226	103386	239986	486701	474801	527786	405136	285434	194465	129669	92936	71626	55637
		4608171	60199	57142	75327	116464	254426	506081	475370	559470	415255	323529	189348	130394	90989	68061	61619		4471813	55942	62312	72598	108604	244298	475370	460420	535315	422570	290955	195658	125339	89466	67822	59398
		4647296	56070	56535	74496	114691	250018	495418	485228	555296	417301	314043	195670	130645	100804	68180	61740		4478454	59684	68090	70386	103666	236836	468798	473663	518989	412439	297906	198297	129801	95789	71345	57565
		4635604	60928	58184	78325	118321	250746	475869	467312	531701	425450	308433	194087	127434	98675	71127	58094		4484240	60048	65446	72698	107197	242499	473059	454058	523231	405195	277182	195028	128792	98121	74039	55186
		4628545	60404	60083	74034	111348	239471	471355	464768	552231	403485	322988	194792	140079	97788	71740	59405		4489509	61299	61942	77101	106622	237892	469176	451839	516374	396139	293527	191850	129203	96325	76426	59086
		4622534	59560	59703	79165	113454	244513	469804	469819	537004	410507	316509	194100	137773	98563	71078	61638		4468208	56412	69028	70209	102636	231556	460470	453832	511420	400922	288857	191349	124462	101235	69699	58649
		4647604	60233	57815	72977	111763	237163	468316	461616	530124	411100	322450	201329	127588	96529	65454	59735		4464652	58384	62345	70248	105618	232470	464410	438537	501392	404892	289213	192971	131618	94337	72006	58674
		4633601	58736	60416	77084	103243	236537	456927	459257	528653	422191	325875	188753	128536	101348	70495	60976		4423964	56238	62372	73438	109812	227906	457907	431003	499473	394822	285553	196560	129603	94822	69452	63233
		4630222	57797	60780	76380	107736	232973	460126	440894	525678	407758	328262	194849	132600	97038	67069	60782		4433620	56819	62970	68937	105227	227836	444424	443211	513685	396544	286378	196852	128361	94123	73132	61657
		4645094	59133	58310	75445	105616	228191	463799	446365	529338	398787	319218	194454	130800	103230	75094	64440		4489463	56055	62690	71256	101657	226124	430934	435791	495290	385189	282860	193506	134854	97975	71323	62744
		4606816	57859	59223	76387	105689	225515	452447	446785	525127	407122	321575	197652	129225	99156	78452	60425		4426354	57779	62966	77778	101245	222160	432943	434015	499456	398931	282019	197221	129480	96231	71030	62537
		4586738	62673	58281	73284	105333	217181	439449	449459	519703	398386	315466	192858	128172	103025	69918	61924		4470866	59423	63244	67265	101123	208494	428820	431646	488503	391212	294355	197960	130439	96884	71553	60072
		4602474	56858	58391	76706	106911	216891	437654	438494	523319	403068	314843	202622	136346	102105	71257	65026		4390192	55643	62148	71686	100839	219720	424113	435251	490382	378865	284929	194947	129058	95879	74992	64131
		4633310	61499	59153	75771	105565	214824	429150	443047	506522	406322	316084	194223	132834	104008	74273	63598		4453017	56888	66469	70816	99450	209579	422419	418176	489360	386115	294323	195400	131436	103596	76083	64645
		4606356	57003	62280	76855	104365	220300	436164	427892	530829	385064	306535	184761	137009	100902	71871	68414		4417906	59273	63731	75013	99184	209217	418288	427052	489732	394826	283814	197047	128922	101790	72055	60624
		4569472	59131	58563	74258	105599	211064	421984	432073	517062	401004	323618	190332	123615	96204	73364	63642		4421682	56620	63029	76376	95950	208340	414354	401638	485688	389424	294027	193501	124673	100209	76227	63362
		4602528	61668	57046	75711	106159	214444	429368	425036	519089	402704	322306	191183	129097	103162	71852	62444		4440348	60134	61045	73038	92126	211934	413274	425512	473963	393135	282743	198649	127755	101570	74234	63370
		4536974	59259	59168	73796	106932	202395	415321	425261	506060	390918	314912	193813	129332	98429	75468	64521		4402860	59170	61705	70710	98354	200189	400005	410758	473304	381999	275399	199329	128323	99500	74595	61851
		4567504	59374	60400	73906	106939	205284	412288	418197	513421	406545	315564	194394	134013	99036	73067	66164		4381752	56599	59298	70708	97318	203998	402117	411896	467250	370521	279520	201304	128904	95330	71847	62354
		4559936	58658	59776	74989	107498	196743	413468	424648	501846	393346	321411	178351	135434	98737	72688	63512		4421299	60458	60787	72231	96196	203246	401165	409146	477240	386599	284649	191223	129238	97354	78148	63518
		4521501	56634	57869	74364	107141	201539	417076	425644	505494	386307	322087	195947	132006	103692	73106	67275		4379662	55212	61278	67889	95931	189097	399359	407167	477852	383763	275050	198061	128515	99622	73950	63400
		4519456	58438	63235	73004	103737	204269	416213	404061	500323	395869	315542	197381	132243	105162	74664	65661		4359815	56005	59905	69687	90153	189422	401377	409010	477343	387129	276850	195254	136870	102321	75837	67319
		4559574	61331	61795	72545	103809	196174	402379	411995	504205	393031	315160	197115	134692	107166	72279	65225		4434523	53927	60010	72909	96477	196864	395066	391137	466579	370643	275793	205862	135831	100488	73906	66124
		4535712	61433	57515	77107	106402	201413	411290	413393	496780	391439	314918	197844	134719	96810	74886	70521		4364558	56397	63634	68110	93307	187463	391009	400258	459716	376904	277052	198652	140987	107258	78007	63229
		4546078	59654	62090	71623	102311	195966	392477	406105	492952	394151	314463	188133	133525	102084	72461	66058		4366560	59075	63889	69033	90809	189360	394285	396581	468637	378125	282028	201588	130013	99201	74783	68185
		4544043	63488	59990	73584	98722	197363	398064	410599	500761	387548	315440	188139	133398	101195	75668	65983		4364190	57156	62611	69277	94496	196594	383063	398682	464487	374697	279831	210534	133207	101483	79905	66177
		4532372	58695	59509	71324	104411	198253	396881	404133	482241	394263	313723	188602	136102	101978	78112	63405		4360187	56749	62701	65895	102616	191103	388599	378395	455483	377944	278023	197572	132218	100990	74650	63246
		4558306	63869	62476	72512	99955	195724	401905	399635	483006	393700	318370	190476	133028	105506	73680	64744		4346472	54496	62311	68187	93462	188452	376527	386540	451477	371209	266452	198797	128080	109851	72711	66069
		4516423	57027	58084	73557	97142	191405	385960	399972	491160	391218	307369	199583	140505	109083	74578	64516		4317356	58909	64201	70636	94753	183016	384278	394851	448269	374565	274069	193656	130469	106395	73818	64842
		4498538	58902	58245	75906	100032	185369	394478	390964	487267	377768	314707	190356	133913	102787	73344	68228		4341810	53198	61915	70581	95452	183649	381323	379510	448638	371057	271329	200248	130580	105058	80385	67395
		4528121	57398	57276	71775	105530	191607	380774	399984	464095	394275	311919	195166	134765	108575	75399	69528		4301002	55555	61631	69493	92777	188312	368948	384569	456340	371409	282469	190835	136714	107783	76890	63893
		4527130	55761	60967	75451	101749	193439	378423	391572	486268	387973	307105	193708	135587	105992	76897	72398		4280258	59033	64686	70217	99844	185809	368564	389544	445442	373464	285907	206196	134465	101902	73898	65617
		4457304	57219	63120	71484	101943	181742	381757	389390	483318	378366	311869	191622	137427	102529	73232	68082		4321680	55028	63287	74146	97440	174199	375761	383659	452402	371171	282371	198977	134560	101861	79452	65968
		4515446	62057	56972	78091	100825	184524	377359	402626	485790	379720	312824	196435	134020	106642	74681	65175		4348346	57075	62719	74166	93147	180206	361899	375036	459671	372418	275845	201226	130405	100969	78581	71453
		4513297	53800	56740	73298	101929	181324	367774	390141	482724	380444	315645	198320	138047	103227	76212	61635		4295611	60671	65205	69591	94188	171755	363023	375565	452354	365430	271891	205767	133118	102975	78012	70320
100nM correct		P.C.	1	2	3	4	5	6	7	8	9	10	11	12	13	14	Bk		P.C.	1	2	3	4	5	6	7	8	9	10	11	12	13	14	Bk
		4486953	61061	49943	49877	90906	559420	1769349	2279730	1881436	1627413	948639	641240	306414	163808	108104	45078		4486953	58955	48631	50322	78992	617968	2069666	2472663	1899072	1520090	902861	578755	295272	169838	127390	44783
		4583192	55559	52809	48959	107240	716636	2244346	2749576	2465360	1848453	1149971	723143	331981	195871	120580	43264		4583192	61600	50530	53661	104223	773568	2550841	3011014	2541262	1849799	1118554	702633	319857	183989	140786	44550
		4597210	53372	52216	52789	124735	823809	2556846	3030316	2705782	1974299	1243460	752615	341654	203998	129416	42479		4597210	53972	49301	51880	122795	867337	2861748	3318469	2781180	2014605	1212949	753606	355153	201383	139981	45861
		4591658	56108	51096	49487	144578	905801	2753405	3180788	2852180	2076526	1302836	773053	352684	200142	129726	47692		4591658	53494	49458	52111	139977	918825	3067795	3550613	2951483	2099248	1262976	773842	362553	202573	139705	41820
		4612698	56519	46654	51015	162335	981906	2830586	3286130	2921609	2136882	1343167	799364	370299	202147	129484	47033		4612698	59861	54368	55483	159581	1003371	3213256	3609484	3082276	2168155	1303232	808386	350380	209014	144611	47604
		4598290	55868	52950	58034	187194	1015804	2918056	3356053	2993726	2186675	1333855	782080	370209	204864	130225	44603		4598290	57351	55251	59609	182241	1020655	3227630	3750240	3137817	2195221	1325028	794832	370075	213552	139324	47031
		4593523	58449	58031	56973	206741	1054245	2954905	3422601	3056276	2190894	1366791	789106	363744	205836	138896	48464		4593523	53623	51916	61297	201972	1066805	3362976	3799512	3224373	2231394	1307237	804121	368588	208627	139876	46529
		4588256	56981	54266	57363	228443	1097859	2965469	3454454	3087232	2217245	1340442	808188	361791	209611	134592	49232		4588256	59838	51404	55209	218605	1110876	3379422	3802350	3252920	2215717	1309061	811378	379547	221181	140542	51506
		4601889	60668	58953	58940	241429	1118939	3022274	3473103	3092307	2195036	1372848	799904	356901	212513	134794	47488		4601889	60053	52252	60280	242695	1144428	3393068	3819072	3229934	2194701	1298314	800790	370157	206210	143606	50006
		4623764	61930	51516	63116	258364	1147231	3018698	3470990	3084624	2249508	1366069	804137	365947	203500	136969	50526		4623764	57426	56662	69966	250107	1174531	3419556	3823414	3267058	2216316	1288891	807196	377321	210875	136726	50763
		4579639	58475	56822	69335	276357	1141549	3057159	3464986	3104023	2211767	1342538	789747	372506	209324	134197	52502		4579639	61423	55003	66675	270872	1168532	3402648	3806692	3247209	2250658	1297925	817509	370627	209533	146703	52500
		4583868	60694	53782	66836	289017	1174380	3016533	3434763	3078561	2204973	1361430	798108	364202	212168	136054	54636		4583868	56992	56392	68169	275680	1197988	3404113	3806058	3273569	2213242	1324184	802819	373941	209658	141747	52864
		4601242	62583	55830	76056	302421	1180838	3020672	3460559	3073064	2191657	1366900	781836	362859	201555	136095	54746		4601242	59263	57247	76721	291181	1208762	3427180	3782600	3236277	2227265	1307289	813225	372002	213044	145587	59128
		4584117	62852	56410	76160	308275	1198195	3033403	3468360	3056452	2201766	1333513	797036	374643	208998	136325	57285		4584117	59536	58157	73584	292416	1214820	3388840	3792311	3232590	2206102	1290505	806685	362407	211549	151042	54842
		4596467	61173	53911	75525	307584	1205356	2996134	3452134	3064023	2201151	1343339	794179	368919	205401	134676	53482		4596467	60299	60692	79794	312288	1219577	3421921	3794188	3238869	2181931	1299448	798433	369902	210739	147448	55268
		4557183	63215	54909	80839	321174	1217489	3006722	3415960	3035111	2175304	1364681	789427	363684	207089	131853	57633		4557183	58450	59808	75914	312310	1246373	3354279	3742516	3188334	2185447	1297596	797907	363482	218971	144134	54063
		4556525	60800	60941	84681	321107	1209418	3001730	3452358	3005022	2169724	1342191	794542	352156	205219	137237	54638		4556525	59601	61453	84796	321947	1215780	3364803	3763498	3209153	2189165	1282732	801517	374058	209963	148707	54560
		4517695	61948	56148	82333	328580	1191521	2994282	3412734	3020404	2212587	1332315	791419	356690	214352	135918	61323		4517695	61325	59756	84959	324842	1223153	3355876	3710846	3185269	2179266	1290783	800727	372231	210967	139176	60825
		4512575	63917	56727	82119	333139	1215035	3002767	3394008	3010397	2170028	1329770	786983	363657	208779	135507	57357		4512575	62785	60191	85063	338656	1219159	3344459	3725141	3181669	2185153	1273615	794094	369363	208554	145599	59542
		4518728	64583	65860	89962	334667	1211078	2980923	3386770	2998050	2151238	1323725	778970	356704	210816	136112	60129		4518728	62888	59790	89173	326485	1231222	3312979	3697740	3158522	2171240	1276239	786996	356237	211391	147366	61275
		4550024	62213	60249	85159	351796	1220619	2962903	3362946	2983590	2154793	1312043	778203	356729	207390	136401	58438		4550024	58905	64596	89559	340396	1225679	3329061	3715026	3174610	2168617	1265113	788463	366477	210721	148332	58184
		4499692	61816	56747	88942	348456	1207847	2933716	3345237	3004137	2130368	1308090	782673	345258	204901	135664	55839		4499692	61846	58916	90566	343644	1230081	3352948	3667993	3137174	2172412	1259240	773046	356413	208095	144043	57715
		4514491	64611	61236	93266	359303	1217798	2958515	3352761	2996414	2129213	1321315	782132	355776	207120	135931	63656		4514491	59407	58019	95464	339897	1232039	3282689	3683109	3130631	2163411	1255578	767391	350039	209167	139115	61690
		4473530	65591	64187	92360	356244	1229796	2899741	3316194	2977491	2149632	1304651	777972	353704	218149	133331	63242		4473530	59182	62253	92712	361823	1222169	3323912	3662494	3118519	2159205	1249088	778552	355531	205247	138043	64058
		4457602	62750	65734	91145	357687	1212861	2908646	3335450	2949838	2146332	1286067	776848	350295	201724	135379	61633		4457602	60560	61374	90026	350249	1236363	3300052	3646907	3111088	2120771	1259908	792551	362724	213953	149470	59099
		4467146	64624	64116	94907	361869	1209759	2920816	3342376	2946448	2122351	1288185	773703	359247	200176	136953	60247		4467146	55926	62278	97183	361955	1227307	3256182	3661532	3111826	2154353	1251834	780050	357068	211145	147357	60904
		4431080	65104	62908	96553	352670	1218734	2890700	3326336	2947346	2107942	1288360	788506	352309	205899	137379	62372		4431080	64645	62272	98505	357441	1237180	3248751	3643948	3104602	2119070	1231510	783389	361665	208301	148589	60586
		4435364	59577	62576	94613	369825	1210120	2899122	3310736	2909733	2120462	1289864	765587	347711	209076	133555	58153		4435364	63019	60169	99879	359164	1229918	3269140	3636647	3105848	2126486	1245264	773977	342927	209129	139333	61004
		4421257	63569	64847	99731	366960	1220367	2881626	3341561	2906189	2124048	1297205	773814	347559	202491	130936	64812		4421257	62608	60662	101450	367751	1229469	3257344	3641294	3122950	2120296	1255100	774869	357650	209842	140446	60185
		4405034	61937	66256	99891	354720	1200776	2891258	3290467	2901946	2105873	1294194	762514	349957	209334	142601	67592		4405034	62453	63752	99482	370826	1228654	3247225	3569420	3051766	2095795	1240693	773650	358979	206048	141844	64264
		4387097	69681	65276	101693	373600	1216571	2880834	3270062	2939614	2080948	1293313	764628	348095	201309	137053	64163		4387097	62708	61627	105301	363832	1224492	3211077	3571461	3062346	2121720	1235877	749766	356534	208410	145931	62560
100nM spurious		P.C.	1	2	3	4	5	6	7	8	9	10	11	12	13	14	Bk		P.C.	1	2	3	4	5	6	7	8	9	10	11	12	13	14	Bk
		4050446	48383	55662	57764	92420	137086	279099	282796	224761	203128	131178	94478	63987	49984	48003	51366		4081799	51643	49012	55222	91316	166002	288966	242998	271659	144319	111933	92100	63215	51737	53071	41103
		4289118	50769	50530	61211	108020	177689	343678	396670	335754	226927	156096	103530	73502	47765	46658	46869		4181359	52921	46851	60616	103896	218430	375165	315025	320135	199058	149634	113120	69412	55298	51930	40636
		4433097	54356	51614	62276	128323	222889	406869	478314	389171	267223	180354	117012	79109	54111	48583	41810		4237500	47318	50479	64446	120574	264387	454508	376505	394521	226832	173247	120879	74853	59699	54545	39236
		4404342	51835	54766	62380	151263	243441	481201	547215	458484	302428	205214	130220	81878	55872	54158	49004		4327968	49869	54978	67647	138329	298646	508511	428150	444653	257050	188557	143307	83509	62850	53649	43237
		4365188	55306	50463	71699	165528	272021	536769	605437	496577	318885	223264	142212	92366	59410	54152	51847		4372754	49695	52290	69376	152337	334815	578116	488789	505163	279880	211702	152447	84093	63242	58818	42456
		4430240	56823	54803	68301	176266	292987	575846	645022	517822	346229	234216	151667	94642	62505	54848	51817		4424752	54102	55419	73287	161488	365529	615343	525852	532284	295150	225873	158088	94343	65424	60716	44914
		4438462	56867	61620	75200	193708	314494	621425	668472	558416	374286	259841	159909	100806	70130	55337	50654		4410262	50806	56432	78116	181356	393203	661577	553641	568063	324776	256697	168106	98761	70843	59406	45737
		4447062	56510	60360	82539	194231	326697	645066	720220	572877	387568	261409	176647	101080	68083	57878	46428		4438795	54444	60327	83081	182837	409535	695605	576155	585367	327406	266005	175892	98584	72359	65615	47532
		4450760	58150	62832	86456	201064	347802	659339	730069	589577	418159	272562	183653	111653	67969	59218	49620		4485815	55641	63531	81541	193243	430541	713262	581204	611247	343300	272040	184886	106805	78656	64601	48184
		4475730	58909	62615	81414	208158	340731	679127	722270	604389	426194	287402	186367	109111	72059	63708	54591		4426695	57352	67324	88682	191487	433334	733227	600233	632418	347896	283103	184710	106604	77428	66162	48249
		4445738	57779	65739	87130	214710	346321	695097	743849	608659	411429	290797	185520	111935	74836	61240	56087		4396205	57191	64868	89891	191052	442979	752498	606791	624844	348330	276354	193633	105444	76017	65491	48378
		4462475	59115	71645	87592	201682	354526	681902	735329	617018	427308	300668	188772	110430	78951	65109	52480		4406154	58229	67484	90723	198370	433558	749782	597412	633538	352688	288107	199079	115949	72215	68684	51195
		4425780	60745	65432	83192	206696	352786	705049	748172	615091	413094	298445	187113	113004	79709	62046	52227		4392718	58505	66044	88797	201251	444306	745650	605316	646071	359622	298146	198207	108630	81553	70423	54748
		4443906	59746	66244	85507	207080	341104	678522	745690	619967	418822	297088	198257	114909	78208	64416	60961		4402759	59300	67157	89181	196486	440987	750646	605216	621765	353718	292332	195899	114895	82269	65841	53828
		4411934	62283	69884	90103	205525	349510	692999	731165	608900	409499	303960	196939	115818	77310	65664	58407		4350206	57638	67759	91344	194303	432548	761422	594873	636346	345953	288546	194291	117003	82219	64623	56824
		4455480	62698	68305	92110	198030	333514	681199	727747	600994	422668	297758	203086	117522	78640	68705	59572		4348600	59621	67276	91717	198209	429779	746349	589075	619976	353015	295297	201436	120848	82077	71935	55196
		4416722	61078	68568	89985	197712	340879	676000	719675	600493	403538	301985	199388	116385	78494	65316	59379		4375569	62144	65146	88643	192185	438650	742327	592930	620206	345753	298341	199469	115606	82140	70036	54565
		4414272	60978	71777	87662	201987	328494	647942	730623	596829	414124	305682	201707	120146	73426	63112	63784		4347880	60244	69774	90511	187540	422968	716580	584354	621677	344848	298196	196222	115626	85089	72569	55276
		4405078	60413	72587	85445	195336	330652	648228	713537	576700	407242	301621	204130	124735	81724	67898	63454		4357085	61645	65082	90800	186845	413161	721805	576183	610636	354438	295208	204399	118028	83425	69621	54874
		4406918	61958	69167	87627	188742	314133	646980	712706	582187	422341	303761	204656	122354	78025	72071	62964		4342322	57334	66624	90780	182631	411808	713080	568442	597321	337839	301335	195301	122840	85526	71237	57544
		4410846	62303	69063	90819	184999	319184	646416	698682	572664	421369	299187	199850	116204	79882	68433	61111		4320158	61949	63136	90276	179093	402395	709428	555876	601774	337937	293533	194679	119234	86170	69569	60577
		4395675	57282	68515	83131	176884	303879	635105	697516	568433	405630	302835	202804	124995	77746	68826	69155		4334184	56852	69059	85249	176910	387693	691572	565150	613080	333173	297807	199012	120735	86680	75161	58506
		4387908	58218	66667	82486	176691	298543	624284	693221	561794	403891	296600	205712	125064	80422	63461	64433		4321528	58841	66824	88288	172738	390236	690063	557512	594704	331136	293436	200667	121224	84301	74221	61636
		4403276	64820	67289	87441	180761	296197	606378	686857	550480	403827	303990	201954	113743	83491	69831	65760		4277816	58348	69195	83981	176433	385589	688880	540838	585865	332078	292476	192531	117826	84225	71545	58563
		4395040	64929	66955	82657	167337	290182	599064	675223	557565	400251	298998	201474	121810	83080	66602	70693		4314100	60636	67805	86261	175323	380583	669386	539333	587844	333802	280972	196671	120641	86565	73644	63134
		4346046	63741	67882	85178	167849	285451	602780	663594	552339	395608	294944	202008	118925	81913	71993	65509		4289998	62322	66859	87443	168141	367882	664832	533329	570609	322945	289481	194475	121210	88941	73450	59986
		4350606	64233	63474	85006	163638	293052	594061	670444	556097	395905	298876	202516	123716	86693	71138	64937		4277168	58200	68620	86502	169287	370178	661949	532465	560987	322847	281894	195181	116364	88859	74385	61913
		4347260	60475	65761	88842	163764	286142	601746	656582	557234	392225	301879	206017	126971	82895	71006	68503		4264054	60661	69630	82875	159194	363698	657858	527229	561194	325199	295008	205324	122002	90640	73722	64792
		4336840	62704	65806	84918	160103	266987	579928	656376	546548	401055	297379	197972	127070	80789	72931	68001		4258148	59091	65351	90139	165568	350439	655024	528504	563146	326277	289450	202421	119117	87654	76923	63923
		4315062	64179	67699	84576	160081	265808	575788	641134	545918	389608	296732	204827	126555	83953	72415	69774		4225874	57532	69165	85780	164530	349585	649379	509360	570284	320745	286264	205331	124300	91975	77561	63953
		4303760	61695	68869	82297	150684	269841	561378	648440	536469	403027	299346	213409	128522	87351	72545	72687		4251467	62611	62923	91939	157204	343326	627176	512179	553112	325171	289086	198237	121078	94135	76233	64575
		4316638	61272	66542	82993	154460	253829	561010	630788	529432	381694	293534	214801	125206	88232	67942	75067		4281118	60966	67709	84876	148913	338230	625063	506450	558744	315762	289451	205698	120052	89348	71272	63311
		4323536	62325	67553	83314	155710	254258	554683	622394	534131	392996	302804	204688	126018	85625	72126	70779		4247850	60476	69760	89684	149828	331981	620122	502182	553580	324575	287839	198226	121769	93439	78032	66441
		4310700	59338	64456	85992	154635	249547	543812	634325	533278	383907	299137	209776	128063	87077	67686	75345		4184769	56101	68956	90390	157899	326508	611576	497823	548360	320137	287486	203635	131009	92280	75312	67622
		4293981	61794	66542	81476	154271	242203	538999	621834	539212	379674	297362	204972	129259	82943	68613	78183		4203738	59832	67305	86905	152012	322607	597627	499856	540601	319445	282636	198639	126974	91184	74817	66251
		4310953	63610	70113	82962	150409	251672	532605	620810	526121	376152	292444	201511	125513	88509	72817	77613		4190754	57056	64926	87721	154299	318687	613812	496552	533185	321280	286566	200097	126962	100515	79307	69529
		4288656	60516	65607	84408	145062	239705	518808	608935	528147	377837	303909	215588	128569	86348	73047	77155		4177522	59331	68675	88417	148360	304687	600458	483768	541045	320156	279702	206407	129817	90934	75609	69788
		4263262	63203	66433	81218	148012	234294	551189	611743	519091	377399	298132	207412	128696	85075	74130	77431		4197240	60094	69721	84641	143572	308601	590935	478257	538936	318055	281392	194300	124562	93067	77087	70288
		4245468	62145	67371	79552	145464	235892	522850	615824	513674	377709	299461	212320	125934	91299	72704	82803		4180327	61037	65333	87039	143518	310336	587829	476583	537491	320051	281462	196363	129846	96220	78096	72264
		4218918	61868	64577	85851	144276	231132	520132	614951	516455	381301	291452	205213	132146	83071	76449	80654		4161511	61739	67344	82285	147796	301069	575777	473959	520836	311135	282317	204278	129127	92142	75525	71718
		4250354	58005	68794	81984	144240	237010	525447	601848	514028	373081	297815	202532	129535	86643	76098	78534		4154602	55755	63474	82674	148520	303953	590532	469808	528193	315642	282039	202033	131959	90313	77471	71742
		4249688	62349	65912	80880	148207	222852	512124	590709	503930	372398	289497	212534	131721	91364	75961	80079		4133770	59726	67061	82841	144218	300073	582456	462849	520026	312076	282057	197337	128923	93402	80441	79359
		4237277	60152	67292	86593	147274	226119	519917	583164	497842	370052	291629	213336	126953	86390	74316	74639		4107091	60494	63295	83997	140624	301333	579645	470920	531063	310635	279848	192409	126230	97302	75655	77189
		4230492	57965	61597	80614	141397	221470	518134	601627	513809	367590	290012	211784	132533	91865	74480	83452		4149851	58980	67394	84086	137850	294648	568794	466554	517038	310247	288327	208423	133999	96800	74544	72034
		4180272	58061	67688	82301	142018	220697	495762	589152	498496	379726	302118	211576	128995	86205	74033	88464		4165200	58080	65828	86241	138908	286512	571415	466416	517638	309297	285622	206758	134842	95664	78203	75927
		4184379	59286	61474	79354	146154	219680	505252	581812	499944	377024	296189	214135	130707	87027	75184	83324		4137964	58235	68119	89050	136167	284703	563329	454539	506388	312660	285443	203619	132186	90295	85280	78869
		4199702	61124	64827	84919	136956	216502	498759	588870	492812	374304	290861	207165	131011	87073	75269	84929		4124999	61141	66450	83096	133564	283187	569493	468113	512324	304576	283856	201288	132386	94695	78928	78227
		4160082	56716	63227	80963	137299	214751	492995	578099	498744	373258	291461	215943	132143	85409	79163	86221		4079114	61753	67901	81334	139066	282631	546095	457335	518075	305080	275944	200877	128659	97699	77413	75649
		4203494	63417	65922	82593	137066	214999	491565	567088	497041	362790	292178	215071	130232	90053	73865	86494		4123057	58962	66089	88047	141714	272144	551395	439482	509081	305003	282061	201686	130151	97094	81830	81508
		4152160	61379	61141	82301	143260	210419	495217	579939	493376	368555	295983	206621	127662	91494	70662	83530		4074676	58296	67234	85032	138206	273098	550111	453457	506357	308158	280660	200082	129111	93163	76834	74924
		4153286	60175	62888	82304	138630	207585	481246	588303	490774	366489	288841	206609	134387	89791	77915	91812		4074040	55553	67097	83517	129627	270682	545808	449725	506937	308767	280829	200177	131551	93993	77311	83299
		4159910	56309	65636	81703	133512	210488	482264	572830	483120	365763	286264	215710	130328	92616	75100	92674		4056388	61265	66052	84439	133355	262587	539054	447126	505189	301675	284760	203985	132112	97808	80742	82233
		4180304	60039	62988	82710	139384	205215	488916	574856	482401	366002	293808	208435	129603	88588	74814	91957		4040335	58758	68110	83902	130600	266196	526397	434997	500773	306172	277797	195633	127702	98222	85813	81184
		4153274	61715	65877	81482	133516	208760	467446	567785	472840	368300	284813	207085	134612	91106	75874	93165		4080831	59008	69251	82420	132188	258573	541731	433914	497639	292247	271374	197680	128454	96531	79232	82580
		4127505	61049	68637	80361	131687	205723	478834	564253	487698	367745	285448	210275	132362	93537	74828	92647		4043499	56581	67134	84702	127802	257736	521922	425775	501826	300142	275981	207719	131477	94587	79337	82268
		4112344	58686	66343	84846	134644	207175	462046	557029	479886	361650	289857	211993	132759	89756	77055	92433		4016187	55679	65460	83414	137409	251342	534174	431877	505377	303906	270959	199300	131289	102578	78353	81214
		4107585	61805	65835	79936	129255	206294	470394	553457	469630	362662	283160	206636	128935	95169	76682	91244		3991959	58336	64791	80787	131113	248322	530861	434393	499821	296801	276084	201817	127417	97099	84135	85098
		4103897	61885	64259	79924	131887	194551	468019	553584	475774	363409	288084	203376	133181	91664	79033	93580		4012045	56599	67149	82598	129127	255665	524466	440842	503854	295714	284202	201240	131774	98121	81409	81363
		4097043	61196	69036	82992	130177	201359	463370	561135	468215	355984	281064	203712	137976	87192	78515	97330		3990025	56827	65805	86472	132975	251283	518348	429700	492479	293093	271627	197066	136547	97452	89227	90387
		4070861	60305	66000	82459	130481	195507	469753	554103	479559	369922	292727	209332	135807	90116	77300	96109		3967766	56834	66025	82920	134598	252036	517956	427344	482043	291138	279957	198929	134251	101716	82101	85680
		4095990	56131	66994	83987	131368	192683	461776	556533	472796	357010	287479	214928	135435	89181	75008	95278		3953319	56997	67630	79897	125566	249252	520517	424262	487178	297587	275052	200345	131883	97217	82264	88401

## Sheet: correct 100nM DEP
																					8000 nM	4000 nM	2000 nM	1000 nM	500 nM	200 nM	100 nM	50 nM	20 nM	10 nM	5 nM	2 nM	1 nM	0.5 nM
																				P.C.	1	2	3	4	5	6	7	8	9	10	11	12	13	14	Bk
	Time/min	P.C.	1	2	3	4	5	6	7	8	9	10	11	12	13	14	Bk		4.61284e+06	4550024	60559	62422.5	87359	346096	1223149	3145982	3538986	3079100	2161705	1288578	783333	361603	209056	142366	58311	123719
	0.5	4486953	60008	49287	50099.5	84949	588694	1.91951e+06	2.3762e+06	1890254	1.57375e+06	925750	609998	300843	166823	117747	44930.5		126240	0	1654	2173.5	2200	5700	2530	183079	176040	95510	6912	23465	5130	4874	1665.5	5965.5	127	114273
	1.5	4583192	58579.5	51669.5	51310	105732	745102	2.39759e+06	2880295	2503311	1849126	1.13426e+06	712888	325919	189930	130683	43907
	2.5	4597210	53672	50758.5	52334.5	123765	845573	2709297	3.17439e+06	2743481	1994452	1.2282e+06	753110	348404	202690	134698	44170		Avg	1	0.000500477	0.000915352	0.00646702	0.0640702	0.25933	0.687415	0.77491	0.672525	0.468283	0.273897	0.161413	0.0675226	0.0335606	0.0187135	0
	3.5	4591658	54801	50277	50799	142278	912313	2910600	3.3657e+06	2.90183e+06	2087887	1282906	773448	357618	201358	134716	44756		Std	0	1.36691e-05	3.18718e-05	0.000162862	0.0010552	0.000536407	0.0400038	0.0385464	0.0208609	0.00149732	0.00498766	0.00105709	0.000910128	0.00026737	0.000784139	0
	4.5	4612698	58190	50511	53249	160958	992638	3021921	3447807	3.00194e+06	2.15252e+06	1.3232e+06	803875	360340	205580	137048	47318.5
	5.5	4598290	56609.5	54100.5	58821.5	184718	1.01823e+06	3072843	3.55315e+06	3.06577e+06	2190948	1.32944e+06	788456	370142	209208	134774	45817				Avg	Std
	6.5	4593523	56036	54973.5	59135	204356	1060525	3.15894e+06	3.61106e+06	3.14032e+06	2211144	1337014	796614	366166	207232	139386	47496.5			8000	0.000500477	1.36691e-05
	7.5	4588256	58409.5	52835	56286	223524	1.10437e+06	3.17245e+06	3628402	3170076	2216481	1.32475e+06	809783	370669	215396	137567	50369			4000	0.000915352	3.18718e-05
	8.5	4601889	60360.5	55602.5	59610	242062	1.13168e+06	3207671	3.64609e+06	3.16112e+06	2.19487e+06	1335581	800347	363529	209362	139200	48747			2000	0.00646702	0.000162862
	9.5	4623764	59678	54089	66541	254236	1160881	3219127	3647202	3175841	2232912	1327480	805666	371634	207188	136848	50644.5			1000	0.0640702	0.0010552
	10.5	4579639	59949	55912.5	68005	273614	1.15504e+06	3.2299e+06	3635839	3175616	2.23121e+06	1.32023e+06	803628	371566	209428	140450	52501			500	0.25933	0.000536407
	11.5	4583868	58843	55087	67502.5	282348	1186184	3210323	3.62041e+06	3176065	2.20911e+06	1342807	800464	369072	210913	138900	53750			200	0.687415	0.0400038
	12.5	4601242	60923	56538.5	76388.5	296801	1194800	3223926	3.62158e+06	3.15467e+06	2209461	1.33709e+06	797530	367430	207300	140841	56937			100	0.77491	0.0385464
	13.5	4584117	61194	57283.5	74872	300346	1.20651e+06	3.21112e+06	3.63034e+06	3144521	2203934	1312009	801860	368525	210274	143684	56063.5			50	0.672525	0.0208609
	14.5	4596467	60736	57301.5	77659.5	309936	1.21247e+06	3.20903e+06	3623161	3151446	2191541	1.32139e+06	796306	369410	208070	141062	54375			20	0.468283	0.00149732
	15.5	4557183	60832.5	57358.5	78376.5	316742	1231931	3.1805e+06	3579238	3.11172e+06	2.18038e+06	1.33114e+06	793667	363583	213030	137994	55848			10	0.273897	0.00498766
	16.5	4556525	60200.5	61197	84738.5	321527	1212599	3.18327e+06	3607928	3.10709e+06	2.17944e+06	1.31246e+06	798030	363107	207591	142972	54599			5	0.161413	0.00105709
	17.5	4517695	61636.5	57952	83646	326711	1207337	3175079	3561790	3.10284e+06	2.19593e+06	1311549	796073	364460	212660	137547	61074			2	0.0675226	0.000910128
	18.5	4512575	63351	58459	83591	335898	1217097	3173613	3.55957e+06	3096033	2.17759e+06	1.30169e+06	790538	366510	208666	140553	58449.5			1	0.0335606	0.00026737
	19.5	4518728	63735.5	62825	89567.5	330576	1221150	3146951	3542255	3078286	2161239	1299982	782983	356470	211104	141739	60702			0.5	0.0187135	0.000784139
	20.5	4550024	60559	62422.5	87359	346096	1223149	3145982	3538986	3079100	2161705	1288578	783333	361603	209056	142366	58311
	21.5	4499692	61831	57831.5	89754	346050	1218964	3143332	3506615	3.07066e+06	2151390	1283665	777860	350836	206498	139854	56777
	22.5	4514491	62009	59627.5	94365	349600	1.22492e+06	3120602	3517935	3.06352e+06	2146312	1.28845e+06	774762	352908	208144	137523	62673
	23.5	4473530	62386.5	63220	92536	359034	1.22598e+06	3.11183e+06	3489344	3048005	2.15442e+06	1.27687e+06	778262	354618	211698	135687	63650
	24.5	4457602	61655	63554	90585.5	353968	1224612	3104349	3.49118e+06	3030463	2.13355e+06	1.27299e+06	784700	356510	207838	142424	60366
	25.5	4467146	60275	63197	96045	361912	1218533	3088499	3501954	3029137	2138352	1.27001e+06	776876	358158	205660	142155	60575.5
	26.5	4431080	64874.5	62590	97529	355056	1227957	3.06973e+06	3485142	3025974	2113506	1259935	785948	356987	207100	142984	61479
	27.5	4435364	61298	61372.5	97246	364494	1220019	3084131	3.47369e+06	3.00779e+06	2123474	1267564	769782	345319	209102	136444	59578.5
	28.5	4421257	63088.5	62754.5	100590	367356	1224918	3069485	3.49143e+06	3.01457e+06	2122172	1.27615e+06	774342	352604	206166	135691	62498.5
	29.5	4405034	62195	65004	99686.5	362773	1214715	3.06924e+06	3.42994e+06	2976856	2100834	1.26744e+06	768082	354468	207691	142222	65928
	30.5	4387097	66194.5	63451.5	103497	368716	1.22053e+06	3.04596e+06	3.42076e+06	3000980	2101334	1264595	757197	352314	204860	141492	63361.5

## Sheet: sprious 100nM DEP
																				8000 nM	4000 nM	2000 nM	1000 nM	500 nM	200 nM	100 nM	50 nM	20 nM	10 nM	5 nM	2 nM	1 nM	0.5 nM
																			P.C.	1	2	3	4	5	6	7	8	9	10	11	12	13	14	Bk
Time/min	P.C.	1	2	3	4	5	6	7	8	9	10	11	12	13	14	Bk		4.61284e+06	4365502	62126	66099.5	90547.5	182046	360790	677922	627279	587219	379653	296360	197264	117719	83026	69001	60844	123719
0.5	4.06612e+06	50013	52337	56493	91868	151544	284032	262897	248210	173724	121556	93289	63601	50860.5	50537	46234.5		126240	45344	177	2963.5	271.5	2953	41605.5	31506	71403	14555	41716	2827	2585.5	1515	3144	568	267	114273
1.5	4.23524e+06	51845	48690.5	60913.5	105958	198060	359422	355848	327944	212992	152865	108325	71457	51531.5	49294	43752.5
2.5	4.3353e+06	50837	51046.5	63361	124448	243638	430688	427410	391846	247028	176800	118946	76981	56905	51564	40523		Avg	1	0.000297817	0.00122089	0.00690032	0.028156	0.0696793	0.143351	0.131587	0.12228	0.0740614	0.0547119	0.0316914	0.0132124	0.00515302	0.00189492	0
3.5	4366155	50852	54872	65013.5	144796	271044	494856	487682	451568	279739	196886	136764	82693.5	59361	53903.5	46120.5		Std	0.0103869	8.48495e-07	5.47371e-05	2.06901e-05	0.000456724	0.00803527	0.00666216	0.0149785	0.00303088	0.00813781	0.000521901	0.000415371	0.000170039	0.000195133	1.55986e-05	0
4.5	4368971	52500.5	51376.5	70537.5	158932	303418	557442	547113	500870	299382	217483	147330	88229.5	61326	56485	47151.5
5.5	4427496	55462.5	55111	70794	168877	329258	595594	585437	525053	320690	230044	154878	94492.5	63964.5	57782	48365.5				Avg	Std
6.5	4424362	53836.5	59026	76658	187532	353848	641501	611056	563240	349531	258269	164008	99783.5	70486.5	57371.5	48195.5			8000	0.000297817	8.48495e-07
7.5	4.44293e+06	55477	60343.5	82810	188534	368116	670336	648188	579122	357487	263707	176270	99832	70221	61746.5	46980			4000	0.00122089	5.47371e-05
8.5	4.46829e+06	56895.5	63181.5	83998.5	197154	389172	686300	655636	600412	380730	272301	184270	109229	73312.5	61909.5	48902			2000	0.00690032	2.06901e-05
9.5	4.45121e+06	58130.5	64969.5	85048	199822	387032	706177	661252	618404	387045	285252	185538	107858	74743.5	64935	51420			1000	0.028156	0.000456724
10.5	4.42097e+06	57485	65303.5	88510.5	202881	394650	723798	675320	616752	379880	283576	189576	108690	75426.5	63365.5	52232.5			500	0.0696793	0.00803527
11.5	4.43431e+06	58672	69564.5	89157.5	200026	394042	715842	666370	625278	389998	294388	193926	113190	75583	66896.5	51837.5			200	0.143351	0.00666216
12.5	4409249	59625	65738	85994.5	203974	398546	725350	676744	630581	386358	298296	192660	110817	80631	66234.5	53487.5			100	0.131587	0.0149785
13.5	4.42333e+06	59523	66700.5	87344	201783	391046	714584	675453	620866	386270	294710	197078	114902	80238.5	65128.5	57394.5			50	0.12228	0.00303088
14.5	4381070	59960.5	68821.5	90723.5	199914	391029	727210	663019	622623	377726	296253	195615	116410	79764.5	65143.5	57615.5			20	0.0740614	0.00813781
15.5	4402040	61159.5	67790.5	91913.5	198120	381646	713774	658411	610485	387842	296528	202261	119185	80358.5	70320	57384			10	0.0547119	0.000521901
16.5	4.39615e+06	61611	66857	89314	194948	389764	709164	656302	610350	374646	300163	199428	115996	80317	67676	56972			5	0.0316914	0.000415371
17.5	4381076	60611	70775.5	89086.5	194764	375731	682261	657488	609253	379486	301939	198964	117886	79257.5	67840.5	59530			2	0.0132124	0.000170039
18.5	4.38108e+06	61029	68834.5	88122.5	191090	371906	685016	644860	593668	380840	298414	204264	121382	82574.5	68759.5	59164			1	0.00189492	0.000195133
19.5	4374620	59646	67895.5	89203.5	185686	362970	680030	640574	589754	380090	302548	199978	122597	81775.5	71654	60254			0.5	0.00189492	1.55986e-05
20.5	4365502	62126	66099.5	90547.5	182046	360790	677922	627279	587219	379653	296360	197264	117719	83026	69001	60844
21.5	4.36493e+06	57067	68787	84190	176897	345786	663338	631333	590756	369402	300321	200908	122865	82213	71993.5	63830.5
22.5	4354718	58529.5	66745.5	85387	174714	344390	657174	625366	578249	367514	295018	203190	123144	82361.5	68841	63034.5
23.5	4340546	61584	68242	85711	178597	340893	647629	613848	568172	367952	298233	197242	115784	83858	70688	62161.5
24.5	4354570	62782.5	67380	84459	171330	335382	634225	607278	572704	367026	289985	199072	121226	84822.5	70123	66913.5
25.5	4318022	63031.5	67370.5	86310.5	167995	326666	633806	598462	561474	359276	292212	198242	120068	85427	72721.5	62747.5
26.5	4313887	61216.5	66047	85754	166462	331615	628005	601454	558542	359376	290385	198848	120040	87776	72761.5	63425
27.5	4305657	60568	67695.5	85858.5	161479	324920	629802	591906	559214	358712	298444	205670	124486	86767.5	72364	66647.5
28.5	4297494	60897.5	65578.5	87528.5	162836	308713	617476	592440	554847	363666	293414	200196	123094	84221.5	74927	65962
29.5	4270468	60855.5	68432	85178	162306	307696	612584	575247	558101	355176	291498	205079	125428	87964	74988	66863.5
30.5	4.27761e+06	62153	65896	87118	153944	306584	594277	580310	544790	364099	294216	205823	124800	90743	74389	68631
31.5	4298878	61119	67125.5	83934.5	151686	296030	593036	568619	544088	348728	291492	210250	122629	88790	69607	69189
32.5	4285693	61400.5	68656.5	86499	152769	293120	587402	562288	543856	358786	295322	201457	123894	89532	75079	68610
33.5	4.24773e+06	57719.5	66706	88191	156267	288028	577694	566074	540819	352022	293312	206706	129536	89678.5	71499	71483.5
34.5	4.24886e+06	60813	66923.5	84190.5	153142	282405	568313	560845	539906	349560	289999	201806	128116	87063.5	71715	72217
35.5	4.25085e+06	60333	67519.5	85341.5	152354	285180	573208	558681	529653	348716	289505	200804	126238	94512	76062	73571
36.5	4233089	59923.5	67141	86412.5	146711	272196	559633	546352	534596	348996	291806	210998	129193	88641	74328	73471.5
37.5	4230251	61648.5	68077	82929.5	145792	271448	571062	545000	529014	347727	289762	200856	126629	89071	75608.5	73859.5
38.5	4.2129e+06	61591	66352	83295.5	144491	273114	555340	546204	525582	348880	290462	204342	127890	93759.5	75400	77533.5
39.5	4.19021e+06	61803.5	65960.5	84068	146036	266100	547954	544455	518646	346218	286884	204746	130636	87606.5	75987	76186
40.5	4202478	56880	66134	82329	146380	270482	557990	535828	521110	344362	289927	202282	130747	88478	76784.5	75138
41.5	4191729	61037.5	66486.5	81860.5	146212	261462	547290	526779	511978	342237	285777	204936	130322	92383	78201	79719
42.5	4172184	60323	65293.5	85295	143949	263726	549781	527042	514452	340344	285738	202872	126592	91846	74985.5	75914
43.5	4.19017e+06	58472.5	64495.5	82350	139624	258059	543464	534090	515424	338918	289170	210104	133266	94332.5	74512	77743
44.5	4172736	58070.5	66758	84271	140463	253604	533588	527784	508067	344512	293870	209167	131918	90934.5	76118	82195.5
45.5	4.16117e+06	58760.5	64796.5	84202	141160	252192	534290	518176	503166	344842	290816	208877	131446	88661	80232	81096.5
46.5	4.16235e+06	61132.5	65638.5	84007.5	135260	249844	534126	528492	502568	339440	287358	204226	131698	90884	77098.5	81578
47.5	4119598	59234.5	65564	81148.5	138182	248691	519545	517717	508410	339169	283702	208410	130401	91554	78288	80935
48.5	4.16328e+06	61189.5	66005.5	85320	139390	243572	521480	503285	503061	333896	287120	208378	130192	93573.5	77847.5	84001
49.5	4113418	59837.5	64187.5	83666.5	140733	241758	522664	516698	499866	338356	288322	203352	128386	92328.5	73748	79227
50.5	4113663	57864	64992.5	82910.5	134128	239134	513527	519014	498856	337628	284835	203393	132969	91892	77613	87555.5
51.5	4108149	58787	65844	83071	133434	236538	510659	509978	494154	333719	285512	209848	131220	95212	77921	87453.5
52.5	4.11032e+06	59398.5	65549	83306	134992	235706	507656	504926	491587	336087	285802	202034	128652	93405	80313.5	86570.5
53.5	4.11705e+06	60361.5	67564	81951	132852	233666	504588	500850	485240	330274	278094	202382	131533	93818.5	77553	87872.5
54.5	4085502	58815	67885.5	82531.5	129744	231730	500378	495014	494762	333944	280714	208997	131920	94062	77082.5	87457.5
55.5	4.06427e+06	57182.5	65901.5	84130	136026	229258	498110	494453	492632	332778	280408	205646	132024	96167	77704	86823.5
56.5	4049772	60070.5	65313	80361.5	130184	227308	500628	493925	484726	329732	279622	204226	128176	96134	80408.5	88171
57.5	4057971	59242	65704	81261	130507	225108	496242	497213	489814	329562	286143	202308	132478	94892.5	80221	87471.5
58.5	4043534	59011.5	67420.5	84732	131576	226321	490859	495418	480347	324538	276346	200389	137262	92322	83871	93858.5
59.5	4.01931e+06	58569.5	66012.5	82689.5	132540	223772	493854	490724	480801	330530	286342	204130	135029	95916	79700.5	90894.5
60.5	4.02465e+06	56564	67312	81942	128467	220968	491146	490398	479987	327298	281266	207636	133659	93199	78636	91839.5

## Sheet: correct 50nM DEP
																					8000 nM	4000 nM	2000 nM	1000 nM	500 nM	200 nM	100 nM	50 nM	20 nM	10 nM	5 nM	2 nM	1 nM	0.5 nM
																				P.C.	1	2	3	4	5	6	7	8	9	10	11	12	13	14	Bk
	Time/min	P.C.	1	2	3	4	5	6	7	8	9	10	11	12	13	14	Bk		4.61284e+06	4.63432e+06	66572.5	74136	113770	256308	679818	1769343	2.39932e+06	2436452	1.79789e+06	1243178	768984	363338	215943	140122	54762.5	123719
	0.5	3106264	52418	48651	45588	60375	231035	1.03009e+06	1.61514e+06	1.65019e+06	1306125	902964	559016	292326	176750	116051	44246.5		126240	40607.5	3161.5	2860	978.5	2787.5	24668.5	40213	147890	59493	53376.5	24008	20188	21026.5	4183	2037.5	182.5	114273
	1.5	4.36693e+06	55647.5	46959.5	48262	71015	287192	1.31083e+06	1.94272e+06	1.9778e+06	1.55447e+06	1082991	669344	332170	196509	126273	42177.5
	2.5	4.52378e+06	55492.5	49719.5	53277.5	76520.5	331598	1465673	2142224	2174520	1.68425e+06	1183349	726762	352918	205139	134476	40628.5		Avg	1	0.00257885	0.00423043	0.0128851	0.0440099	0.136488	0.374399	0.511962	0.52007	0.380633	0.259505	0.155959	0.067381	0.0351957	0.0186394	0
	3.5	4.66851e+06	52845	50660.5	52923.5	90910	365964	1.57161e+06	2.25656e+06	2.29874e+06	1.75616e+06	1238133	756810	356026	212826	137246	43375		Std	0.00876235	0.000122469	0.000163201	0.00011082	0.000478633	0.00495274	0.0085092	0.0315563	0.012699	0.0113004	0.0050115	0.00409436	0.00389937	0.00068177	0.000271032	0
	4.5	4723974	58195.5	52201	58828.5	101597	408159	1.63027e+06	2.31001e+06	2373025	1789410	1.26551e+06	756138	361945	214442	138692	43982
	5.5	4770214	55871.5	53799.5	62619	112910	438234	1.69221e+06	2362117	2.41886e+06	1.83354e+06	1253586	763176	355409	222916	136708	45295				Avg	Std
	6.5	4767766	54123.5	56629.5	64715	131025	473148	1.70729e+06	2415947	2455909	1.83056e+06	1.27294e+06	774234	363774	217320	139310	46084			8000	0.00257885	0.000122469
	7.5	4.77807e+06	58457.5	57368.5	70938.5	142738	500655	1.73769e+06	2401889	2.45339e+06	1.85287e+06	1.27467e+06	782092	358997	215998	140526	48769.5			4000	0.00423043	0.000163201
	8.5	4737353	56206	58562	74125.5	162979	533877	1768521	2425859	2.46401e+06	1.84673e+06	1263703	769168	368848	219208	136920	47264.5			2000	0.0128851	0.00011082
	9.5	4.75589e+06	59615	60449.5	76834.5	165406	552394	1.76213e+06	2.43399e+06	2.47334e+06	1.85045e+06	1267239	781444	358956	220871	140315	48432.5			1000	0.0440099	0.000478633
	10.5	4.74269e+06	61349	59901.5	85452.5	178132	573102	1757601	2448105	2464592	1.8392e+06	1.27184e+06	776336	366156	224877	142776	49074.5			500	0.136488	0.00495274
	11.5	4717561	58279.5	63993	83806.5	190572	590223	1.79019e+06	2428228	2462532	1.84019e+06	1276305	781608	367970	216588	138874	51316			200	0.374399	0.0085092
	12.5	4744586	62564	65966	93371.5	200144	600796	1770595	2.42319e+06	2.46198e+06	1821343	1281506	779146	369242	214616	141670	47711			100	0.511962	0.0315563
	13.5	4.71419e+06	63365.5	67853.5	93533.5	211296	609242	1.78568e+06	2.43103e+06	2.45038e+06	1.82938e+06	1263981	777632	365146	220305	139517	51227.5			50	0.52007	0.012699
	14.5	4722798	63367.5	68867.5	98415	217052	636398	1.79416e+06	2421514	2.47011e+06	1823137	1275285	769532	368066	218564	144556	51019.5			20	0.380633	0.0113004
	15.5	4716780	63883.5	70227	99272.5	225570	641127	1802841	2.41291e+06	2.45132e+06	1825342	1264157	776924	362904	218802	143148	50818.5			10	0.259505	0.0050115
	16.5	4705767	65046	74081.5	102913	231630	636827	1788725	2429348	2.46351e+06	1808302	1.27314e+06	772436	365822	225455	141062	52083.5			5	0.155959	0.00409436
	17.5	4689897	63921.5	69819	105580	242585	661760	1793253	2419439	2436500	1818459	1.26007e+06	764276	363265	217642	140180	52871			2	0.067381	0.00389937
	18.5	4685798	68458.5	72944	111596	245202	663276	1.79219e+06	2393418	2.42214e+06	1804680	1251425	763158	370636	222660	141327	53270.5			1	0.0351957	0.00068177
	19.5	4646174	67163.5	72895.5	115767	252289	671548	1787206	2414221	2.4256e+06	1801388	1258892	766366	359158	223676	141026	54251.5			0.5	0.0186394	0.000271032
	20.5	4.63432e+06	66572.5	74136	113770	256308	679818	1769343	2.39932e+06	2436452	1.79789e+06	1243178	768984	363338	215943	140122	54762.5
	21.5	4632438	69822.5	74769	119456	261450	667330	1795815	2.41108e+06	2.4301e+06	1.80967e+06	1.23876e+06	777140	367680	225580	139640	52681
	22.5	4655044	72188.5	74549.5	122034	267044	678982	1.79349e+06	2.38906e+06	2.41776e+06	1.80301e+06	1248674	764356	358570	215146	145096	55881.5
	23.5	4.62447e+06	67459.5	73181.5	124928	272170	692342	1786004	2.38754e+06	2.42533e+06	1800858	1251816	764272	362609	218835	144913	60343
	24.5	4602926	70188.5	78707.5	128566	276228	691965	1790326	2.40334e+06	2385490	1796466	1.26129e+06	767108	366583	220420	144002	56860.5
	25.5	4631304	71052	77566	129929	284600	686444	1773781	2.39144e+06	2.38945e+06	1781653	1.25116e+06	760023	365520	216044	146994	56394
	26.5	4.62432e+06	71516	82903.5	130505	288251	698046	1.78302e+06	2.40031e+06	2418903	1.79037e+06	1.26203e+06	759542	362908	216978	142080	55961.5
	27.5	4598552	71724.5	77506	136015	284357	696514	1.78247e+06	2.37534e+06	2.40222e+06	1793302	1.2465e+06	763250	360821	220696	145114	58885
	28.5	4.63205e+06	73739	81348	137129	291639	713702	1.77644e+06	2.36943e+06	2403526	1.77024e+06	1244873	764124	358266	215913	142786	57523.5
	29.5	4587168	69877	82982	137685	298704	717462	1.78099e+06	2378293	2389082	1.77545e+06	1235151	769491	353808	216092	143240	56285.5
	30.5	4588541	70375	84936.5	138734	297460	698468	1.76864e+06	2378592	2382940	1782709	1238167	760220	355665	215218	141377	59326

## Sheet: spurious 50nM DEP
																				8000 nM	4000 nM	2000 nM	1000 nM	500 nM	200 nM	100 nM	50 nM	20 nM	10 nM	5 nM	2 nM	1 nM	0.5 nM
																			P.C.	1	2	3	4	5	6	7	8	9	10	11	12	13	14	Bk
Time/min	P.C.	1	2	3	4	5	6	7	8	9	10	11	12	13	14	Bk		4.61284e+06	4595822	58493	59736	76032.5	120710	287208	534670	515236	576553	426053	310529	194136	123161	91839.5	71427	57192	123719
0.5	4514938	46520	43351	51163.5	68666	135699	252840	242594	265674	188708	131704	86474	66470.5	55009.5	42152.5	45909		126240	63944	839	1287	610.5	5059.5	1366.5	8573.5	2982.5	11858	4981	21404	163.5	1131	2608.5	1322	1244	114273
1.5	4489315	45363.5	46491.5	55373.5	80759.5	174110	321552	303902	335575	239026	163926	105566	71713.5	57471.5	50601.5	42853
2.5	4556975	46912.5	46680.5	56611	88419	207303	387219	375804	399840	281279	195820	118554	79312.5	61149.5	51979.5	44125		Avg	1	0.00028665	0.000560522	0.00415114	0.0139949	0.0506795	0.105203	0.100921	0.114431	0.0812714	0.0558179	0.0301731	0.014535	0.00763391	0.00313641	0
3.5	4.5441e+06	47551.5	49511	63101	103030	234930	445203	429015	446418	314910	214752	131976	87619.5	68515	52517	44600		Std	0.0139135	4.1116e-06	1.20763e-05	3.33314e-05	0.00058659	0.000241127	0.00168695	0.000584194	0.00235351	0.000950147	0.00384739	2.54115e-05	0.000133476	0.000216825	5.80499e-05	0
4.5	4539442	48686.5	53235.5	60431	106224	262538	489416	459102	489174	349909	238990	146821	97179.5	71822.5	54012.5	45611
5.5	4.58604e+06	50947.5	54364	65310.5	113000	280364	523301	486271	524601	375910	255303	154898	100877	74705	57506	46338				Avg	Std
6.5	4583237	51443.5	55499	67417.5	120210	296152	549398	521353	560581	398433	270288	167158	105739	78590.5	57029	46664			8000	0.00028665	4.1116e-06
7.5	4576736	55398.5	56891.5	71816	121673	307920	572540	532900	577602	417234	284198	166440	104764	81923	59891.5	45374.5			4000	0.000560522	1.20763e-05
8.5	4608187	51749.5	58103	69973.5	121206	320591	591758	552886	596682	430340	292723	176928	111272	82150.5	63742.5	46643			2000	0.00415114	3.33314e-05
9.5	4.62226e+06	56617.5	57720	73717.5	126381	324920	595548	568590	613296	438954	296190	184292	112942	86273.5	62032.5	47742			1000	0.0139949	0.00058659
10.5	4626183	57091	61720.5	72639.5	130620	321300	598064	566451	612990	442686	300761	184998	113958	87706.5	60301.5	49988.5			500	0.0506795	0.000241127
11.5	4.59745e+06	53775	57897.5	72040	128817	326918	594917	573870	613224	447002	304236	189380	116930	88047.5	65386	50026.5			200	0.105203	0.00168695
12.5	4614905	55999	58417.5	76664.5	131108	327066	603748	568537	621992	443202	301095	189408	121718	85030.5	66313.5	51168.5			100	0.100921	0.000584194
13.5	4593587	55675.5	61675	70810	129220	324264	592706	556977	613541	451048	316387	190794	117752	87251.5	67319.5	55055			50	0.114431	0.00235351
14.5	4638110	58611.5	60671	71846	123723	314075	583767	558885	602786	451026	317670	193292	122780	90942	65729.5	51582.5			20	0.0812714	0.000950147
15.5	4573031	57715	61737	74046	124696	311318	577650	549871	605434	440852	314441	191991	118866	93275	67237.5	53037			10	0.0558179	0.00384739
16.5	4621710	57424.5	61334	73770.5	121895	305724	568643	550377	593294	438438	308574	194246	119440	91513.5	67754.5	54892			5	0.0301731	2.54115e-05
17.5	4.6183e+06	58248	62429	73498	128362	297596	560468	541436	589876	440259	310416	187065	119962	93366	67627	54591			2	0.014535	0.000133476
18.5	4603194	58945.5	64706.5	73693	122002	298660	553306	527918	591334	430204	307360	189184	124128	94506.5	67304	57801			1	0.00313641	0.000216825
19.5	4.61721e+06	60722	62961.5	73791.5	120986	293552	543584	522174	587816	439149	310072	196538	123414	92709	66879	55971			0.5	0.00313641	5.80499e-05
20.5	4595822	58493	59736	76032.5	120710	287208	534670	515236	576553	426053	310529	194136	123161	91839.5	71427	57192
21.5	4.56032e+06	55570.5	62178.5	76728	117819	284205	531435	500570	564180	434272	310568	192918	119661	94341	72006	57541
22.5	4582390	60226.5	59741.5	75343	114796	271878	518157	506860	563740	425339	308483	189954	128521	92354.5	66930.5	54309
23.5	4.5937e+06	59320	58794	76730.5	112638	275040	514506	496024	563123	422460	306870	192126	123139	92703	70959	56041.5
24.5	4.58996e+06	59285.5	62856.5	74258	118368	267002	504918	501484	554676	421501	308462	191730	122784	95903	69736	60213.5
25.5	4599265	55501.5	63627.5	70402.5	114414	258147	501344	487468	540554	426977	305930	195368	126886	93977	70588.5	57529.5
26.5	4590881	59728	64067	75489	112336	252554	497158	483979	545226	415111	301862	191309	131553	94912.5	68540.5	57167.5
27.5	4539992	58070.5	59727	73962.5	112534	249362	490726	467895	547392	418912	307242	192503	127866	90227.5	67941.5	60508.5
28.5	4562875	57877	62312.5	72441	109178	243427	482108	479446	537142	414870	305974	196984	130223	98296.5	69762.5	59652.5
29.5	4559922	60488	61815	75511.5	112759	246622	474464	460685	527466	415322	292808	194558	128113	98398	72583	56640
30.5	4559027	60851.5	61012.5	75567.5	108985	238682	470266	458304	534302	399812	308258	193321	134641	97056.5	74083	59245.5
31.5	4545371	57986	64365.5	74687	108045	238034	465137	461826	524212	405714	302683	192724	131118	99899	70388.5	60143.5
32.5	4556128	59308.5	60080	71612.5	108690	234816	466363	450076	515758	407996	305832	197150	129603	95433	68730	59204.5
33.5	4.52878e+06	57487	61394	75261	106528	232222	457417	445130	514063	408506	305714	192656	129070	98085	69973.5	62104.5
34.5	4531921	57308	61875	72658.5	106482	230404	452275	442052	519682	402151	307320	195850	130480	95580.5	70100.5	61219.5
35.5	4.56728e+06	57594	60500	73350.5	103636	227158	447366	441078	512314	391988	301039	193980	132827	100602	73208.5	63592
36.5	4516585	57819	61094.5	77082.5	103467	223838	442695	440400	512292	403026	301797	197436	129352	97693.5	74741	61481
37.5	4528802	61048	60762.5	70274.5	103228	212838	434134	440552	504103	394799	304910	195409	129306	99954.5	70735.5	60998
38.5	4496333	56250.5	60269.5	74196	103875	218306	430884	436872	506850	390966	299886	198784	132702	98992	73124.5	64578.5
39.5	4.54316e+06	59193.5	62811	73293.5	102508	212202	425784	430612	497941	396218	305204	194812	132135	103802	75178	64121.5
40.5	4512131	58138	63005.5	75934	101774	214758	427226	427472	510280	389945	295174	190904	132966	101346	71963	64519
41.5	4495577	57875.5	60796	75317	100774	209702	418169	416856	501375	395214	308822	191916	124144	98206.5	74795.5	63502
42.5	4521438	60901	59045.5	74374.5	99142.5	213189	421321	425274	496526	397920	302524	194916	128426	102366	73043	62907
43.5	4469917	59214.5	60436.5	72253	102643	201292	407663	418010	489682	386458	295156	196571	128828	98964.5	75031.5	63186
44.5	4474628	57986.5	59849	72307	102128	204641	407202	415046	490336	388533	297542	197849	131458	97183	72457	64259
45.5	4.49062e+06	59558	60281.5	73610	101847	199994	407316	416897	489543	389972	303030	184787	132336	98045.5	75418	63515
46.5	4.45058e+06	55923	59573.5	71126.5	101536	195318	408218	416406	491673	385035	298568	197004	130260	101657	73528	65337.5
47.5	4.43964e+06	57221.5	61570	71345.5	96945	196846	408795	406536	488833	391499	296196	196318	134556	103742	75250.5	66490
48.5	4.49705e+06	57629	60902.5	72727	100143	196519	398722	401566	485392	381837	295476	201488	135262	103827	73092.5	65674.5
49.5	4450135	58915	60574.5	72608.5	99854.5	194438	401150	406826	478248	384172	295985	198248	137853	102034	76446.5	66875
50.5	4456319	59364.5	62989.5	70328	96560	192663	393381	401343	480794	386138	298246	194860	131769	100642	73622	67121.5
51.5	4.45412e+06	60322	61300.5	71430.5	96609	196978	390564	404640	482624	381122	297636	199336	133302	101339	77786.5	66080
52.5	4.44628e+06	57722	61105	68609.5	103514	194678	392740	391264	468862	386104	295873	193087	134160	101484	76381	63325.5
53.5	4452389	59182.5	62393.5	70349.5	96708.5	192088	389216	393088	467242	382454	292411	194636	130554	107678	73195.5	65406.5
54.5	4.41689e+06	57968	61142.5	72096.5	95947.5	187210	385119	397412	469714	382892	290719	196620	135487	107739	74198	64679
55.5	4420174	56050	60080	73243.5	97742	184509	387900	385237	467952	374412	293018	195302	132246	103922	76864.5	67811.5
56.5	4.41456e+06	56476.5	59453.5	70634	99153.5	189960	374861	392276	460218	382842	297194	193000	135740	108179	76144.5	66710.5
57.5	4403694	57397	62826.5	72834	100796	189624	373494	390558	465855	380718	296506	199952	135026	103947	75397.5	69007.5
58.5	4389492	56123.5	63203.5	72815	99691.5	177970	378759	386524	467860	374768	297120	195300	135994	102195	76342	67025
59.5	4431896	59566	59845.5	76128.5	96986	182365	369629	388831	472730	376069	294334	198830	132212	103806	76631	68314
60.5	4404454	57235.5	60972.5	71444.5	98058.5	176540	365398	382853	467539	372937	293768	202044	135582	103101	77112	65977.5
