# Supplementary material for: Expanding detection windows for discriminating single nucleotide variants using rationally designed DNA equalizer probes
Source: Nat Commun. 2020 Oct 29;11:5473. doi: 10.1038/s41467-020-19269-9 (PMC7596233; doi:10.1038/s41467-020-19269-9)
Supplement: Supplementary file 4 — Source data [file 41467_2020_19269_MOESM4_ESM.zip › DNA-Equalizer-Gate-Source-Data-main/Supplementary Information Data/Supplementary Fig. 21/TT42. Analysis.xlsx]

## Sheet: Avg Data
WT																SNV19C																SNV19T																SNV19G
WT	Time	8000	4000	2000	1000	500	200	100	50	20	10	5	2	1	0.5	0	WT		8000	4000	2000	1000	500	200	100	50	20	10	5	2	1	0.5	WT		8000	4000	2000	1000	500	200	100	50	20	10	5	2	1	0.5	WT
100nM	-5.5	18246	14852.5	11767	10816.5	12035.5	10091	9713	10405.5	9375.5	9414	9987.5	9032.5	8917.5	10671.5	9605	200nM	-5.5	17180.5	13948	13387	12227	12112	11848	10574	11026.5	10953	11289	9674.5	14965	9945.5	10772	500nM	-5.5	18497	15397	13347	12789.5	12378	12674.5	11630	11444.5	11223	10867.2	11032.5	10846.5	11189.5	9921	SS
	-4.5	18364.5	14010	14201.5	12982.5	11492	9734	9047.5	9429	10002	9240.5	10616.5	9621.5	9201	10690.5	8170.5		-4.5	17653.5	14863.5	12902.5	11551.5	11623	12265	10683.5	10872	12039	11696.5	10456.5	10835	10534.5	10459		-4.5	17038	14794	11654.5	12028	11540.5	12209.5	10456	10007.5	9788.5	10963.2	10869	10683.5	10606.5	9225.5
	-3.5	17676.5	14228	14079.5	11322.5	9449.5	8874	9604.5	9832.5	8760.5	10560.5	10254	9947.5	10099.5	9602.5	8874.5		-3.5	16475.5	13603.5	12739.5	11871	12021	11264	10962.5	11303	11644.5	11792	11338	10998	9610	10591		-3.5	18076	13498	12564	12445.5	11658	11883	9820.5	13232.5	11399	8959.75	10869.5	11172.5	11246	11209
	-2.5	16459.5	14234.5	13005.5	10858.5	10514	9400.5	9363.5	11167.5	10130	10591.5	10708.5	8481.5	9784.5	9018.5	8788.5		-2.5	18132	13321	12791	11087.5	12374	11011.5	11655	9991	11203	10707.5	9949	10633	10748.5	11429.5		-2.5	17574.5	15238.5	12653	11600.5	11411.5	10848	10768	11108.5	11710	11637.8	10885	9869.5	10210.5	11072
	-1.5	16861	15165.5	12276.5	12816.5	11931	9199	9313.5	8775.5	11854.5	9121.5	9314.5	10391.5	9814	11124.5	8199		-1.5	16985	13645	12057	11789	10801.5	11140.5	11103.5	10498.5	11598	10532.5	10003	27591	9929.5	9740		-1.5	17897	15524	11354	11466	11915.5	11351	11048.5	11916	11088.5	9660.25	10598.5	10598	10111.5	11089
	-0.5	16562	14555.5	13550	11812.5	11156	10345	9959	9728	10500	10461.5	9227	8609	9458	9688.5	9730		-0.5	16898.5	13777.5	12298	11730.5	12069	12297.5	10627	11005	11311	10397.5	9940.5	8842	9185	9600.5		-0.5	17847.5	14340.5	12232.5	12271	13207	11627.5	11737.5	10310	10727	8938.75	10724.5	9517	10989.5	10197
	0.5	44623.5	36960.5	38961	40193	65529.5	110038	110566	104960	70066.5	63984.5	50723.5	40669.5	39973	35154	31106.5		0.5	41343	36237	34702	44760.5	130281	137953	129140	101313	76359.5	59120	45912	40359.5	37069.5	34472.5		0.5	51769	50024	64460	125092	151145	123510	115756	81433.5	63310	47599	43098.5	40055	37808.5	38469.5
	1.5	45546.5	40285	41326.5	48633.5	85260.5	152226	153168	139298	97491.5	73602.5	57043.5	46669	43650	39816.5	31813		1.5	42369.5	37994.5	40926.5	63636.5	186176	213892	185406	148521	99612	72990.5	58047	43817	39911	40325.5		1.5	50468	48833.5	68147.5	170882	208245	168926	142483	104210	72102.5	52108.4	47773.5	39719	37433	40498
	2.5	48013.5	45368.5	43312	54914	101454	200612	189623	172771	115971	89001	67338	49445	44205	40319	32599		2.5	44614	40253.5	40708	78189.5	242880	275328	237900	180586	122054	87247	62019.5	56749.5	45104	42836		2.5	49327.5	49573.5	78966.5	226387	269522	216566	176376	127390	85031	64066.6	50045.5	44308	40755.5	41120.5
	3.5	50358.5	45064	43469	53083	116532	238048	224988	208921	139036	102382	75183.5	56777.5	45293.5	40701.5	34830		3.5	43107.5	42260	45285.5	89257	290292	335934	285302	221864	146812	95032	76739	64962	46649	49481		3.5	50439	48682.5	85225.5	273210	336000	267924	203133	151430	93070.5	72798.9	55687	43258	40254.5	38914.5
	4.5	51407	48332	49029	62169.5	137534	273949	260728	239882	157887	118487	85292.5	59542.5	50036.5	44684	36851		4.5	47116.5	44329.5	46333	96777	329481	379651	336658	253950	166961	113308	80180.5	59522	46250.5	46824		4.5	48984.5	51318	98192.5	325991	393755	311226	238870	176538	109362	82398.9	59931.5	46296	41984.5	44474
	5.5	46814.5	51109	48064.5	64552	146336	298878	292982	266036	179590	132296	93762.5	61262	49849	45987.5	37194.5		5.5	44669	42105.5	48410.5	104014	367814	421096	367442	287058	180584	123538	87805.5	71908	52092	48254.5		5.5	49644.5	50194	111900	365090	443200	350378	276924	202438	126396	85325.9	65832	51186	43969	45241.5
	6.5	53588	49949	50686	63529	163348	319250	326592	290692	197094	145692	101452	67195.5	51185.5	46653	34134		6.5	48910.5	45542.5	51549	109106	398020	460632	410009	314810	201087	132194	99043	62300	53254.5	51428		6.5	51413	52817	123504	414864	504720	397607	313652	227888	144456	103093	72084	50788	49011.5	44357.5
	7.5	53741.5	50057	51393	69570	170330	348229	344704	315833	214126	154761	112102	72082.5	53692	47305	37548		7.5	47737	45434.5	52870	113224	413696	489156	433204	343504	215880	146802	104282	75551.5	54378	53419		7.5	49945.5	52838.5	127681	443590	545224	433532	352056	257950	155798	104355	82158.5	58561.5	48693	46077
	8.5	51686	53100.5	50362.5	70067	174778	358424	360840	339748	230900	168944	114675	75105.5	58351	48153.5	39403.5		8.5	50455	47163.5	51877	116672	426544	508715	458504	360602	237338	154264	107620	72315.5	59075	49461		8.5	50921	54679.5	135686	469618	567118	464560	380277	285406	169596	117541	82574	56962.5	50197	49405.5
	9.5	54193	52813	53170	71974	176728	375862	372778	350515	246762	182399	124314	79024.5	57913	49578	38351		9.5	46752.5	45752.5	52681.5	118758	436766	540910	485960	383775	253838	164722	115676	74695.5	59957	54507		9.5	52571.5	52334.5	141634	483304	598667	498890	406002	304971	184360	126127	89434	60042.5	49151	49033.5
	10.5	55114	53379.5	53890	70765	184024	385312	381470	371374	257680	187011	132434	84333.5	62693.5	52821	41142.5		10.5	49918.5	47774	52456	121647	455042	550593	506816	403937	265200	177528	122552	76600.5	59473.5	55881		10.5	52986.5	53727.5	150518	498864	622776	527504	439234	326237	197057	130106	89182	61073.5	52222.5	50076.5
	11.5	53316	51705.5	55688	73985	185687	382762	403448	373850	269715	196394	137904	85261.5	61451.5	53114.5	42124		11.5	48391.5	47654	52502.5	127578	447183	566789	525212	420976	275010	182812	120708	80284	62173	56428.5		11.5	53519.5	56726	155948	512834	641696	551040	454664	348032	213602	142021	95314.5	64122.5	53347	49714
	12.5	57902	50683	55414	70746.5	184746	405189	403802	385145	278742	204112	141805	87212	66362.5	54700	39927.5		12.5	51245.5	48300	55554.5	128481	460295	577321	541220	429725	281487	188846	124140	81509.5	62452	55815		12.5	55360	56391.5	153998	526076	666419	573612	476232	358588	218058	150737	97552.5	65735.5	54484.5	49936.5
	13.5	56167.5	54008	52786	72066.5	187248	402835	406101	392320	286872	205949	148162	91306.5	64805.5	55938	42120.5		13.5	49219.5	47564.5	53406	128807	458370	591343	547328	440392	301598	196507	133127	90856.5	64714	56615		13.5	54731.5	59325.5	160346	523054	675633	586215	489998	370908	234118	153080	100780	66871.5	58040	53200.5
	14.5	56065	53740	56421	73264	186508	398650	412717	408882	291795	211760	149930	95328	68491	57044	40422		14.5	48259	46599.5	56886	125994	458606	595628	565408	451258	304614	195257	139572	85290.5	64738.5	55717		14.5	54243	57983.5	164442	526472	685807	613260	506059	385734	237530	156375	100728	69555	55424.5	52125
	15.5	58192	51971	55866.5	75511.5	187005	412711	417928	402140	301738	221822	152662	97344	70320	59104.5	42351		15.5	52677.5	47622.5	57028	129302	459756	595050	567802	453912	302840	202030	136098	87509	65693.5	59428		15.5	54630.5	56267	163242	524739	685952	608291	533091	399354	252964	168163	111304	68827	58588	52084
	16.5	56665.5	55565	55594	73417	190816	405772	423690	415036	308214	224176	153522	101326	68667	57596.5	40048		16.5	51101.5	50929.5	53079.5	126575	449447	596144	569152	471241	307680	210424	139493	87255	65737	60916		16.5	55973.5	58119	164690	531948	692651	624782	538534	410093	250340	167496	114052	72246.5	59452	50022
	17.5	55874	57769.5	55044	73630.5	188248	404072	422608	409410	306588	230300	160377	100721	74595	59295.5	42605		17.5	47977	50692	54532.5	128396	452966	604238	585667	466974	313554	212276	145366	87194	67271.5	62474.5		17.5	53049.5	59508	169760	535052	696308	636060	541990	420630	261782	174212	115730	74192.5	60063.5	55391.5
	18.5	53922.5	55827.5	58037.5	72926	192463	408631	423832	417802	314872	232964	159285	104258	73509	60917.5	42984.5		18.5	51379	45504	57044.5	127574	453373	606429	588810	468334	321805	217546	145696	90528.5	68221.5	59354.5		18.5	55016	58380.5	167082	531980	696592	634666	558314	430404	264627	178072	116292	74992.5	61350	52884.5
	19.5	59374	55299	58030	74697	185113	406847	430686	417802	311607	241352	166968	100882	72122.5	59441	42300		19.5	49338	49362	57419.5	127940	449832	603688	591052	469588	320794	224345	142832	90306.5	68990	61276		19.5	56708	57981.5	166210	531906	704798	645726	564081	426606	268693	180643	118070	74182	61169	57926
	20.5	60488	55889.5	56479.5	73876	184346	395287	428402	423860	311994	240310	166713	101996	76787.5	61344.5	40940		20.5	51163.5	48356	58012	128380	458228	610964	578896	485678	325716	224999	152866	90661	65442.5	63509		20.5	57422.5	58693.5	168502	525178	696429	658150	558398	434443	273944	179770	127126	76160	62410	54643
	21.5	57696	56275	58565.5	73237.5	188045	397010	427404	419801	328848	242006	169754	106054	74298.5	60449	43099		21.5	50529	48831.5	55726.5	131261	449312	605816	592530	482774	330246	224982	151774	94832.5	72425.5	63200.5		21.5	55618	57485.5	170190	522832	694290	653112	572911	437510	272994	176936	118538	77683	58384.5	55276.5
	22.5	58558.5	57878.5	59314.5	73072.5	186122	402364	428784	419726	319006	242028	174220	108130	74769.5	59649	42244.5		22.5	51278	48089.5	55452.5	128060	448738	599792	599535	486312	336363	227817	151248	96212.5	70711.5	63116.5		22.5	57994.5	56358	170328	522409	706676	663059	572604	439009	280198	187374	131098	75541	64037	56715.5
	23.5	59346	56749.5	57225.5	75481	184306	394470	424312	418646	325178	247306	175660	111786	79078.5	61786.5	43014.5		23.5	49805.5	51255	57127	130532	444168	595749	579876	485124	330264	227432	150194	91414.5	69831	63388		23.5	56360	61001.5	165748	524632	700996	662000	574588	439498	287517	186408	128843	76339.5	63851	57963
	24.5	60387.5	57699.5	58957.5	73681.5	183592	397724	419543	419080	322838	245532	175391	112058	78516	63793.5	43508		24.5	52781	49349	60121	126037	438436	607514	585887	482632	335924	226254	155800	95765.5	71888	67317.5		24.5	59310	58532.5	164884	513000	680458	665558	570994	452089	280890	193304	126458	77638.5	62408.5	58672
	25.5	62821	56600.5	58259	73072.5	182164	394704	425113	423758	328294	246096	178043	111734	76841	62893.5	43874.5		25.5	52635	49367	53593	126642	439786	602155	592090	482358	336074	234062	157541	98139.5	70568.5	65802.5		25.5	55078	59101	169454	510628	696585	672302	586720	447298	283502	198558	129886	78844.5	64220	58973
	26.5	57417.5	57020.5	56665	75530.5	180896	397436	426774	421092	324909	247484	177716	108148	77933.5	59668.5	44536.5		26.5	52829.5	47734.5	57339	126590	429730	599333	592998	490423	333216	231532	154119	95376	69096.5	63016		26.5	55708.5	58479.5	168386	513159	712249	658472	585917	450094	289522	198414	127092	80101.5	67248.5	56626.5
	27.5	56274.5	56361.5	58860	71660	176631	390678	428657	418998	321194	253858	182061	113768	78481.5	64217	44265		27.5	49067	50015	55254	125795	444384	604243	583536	492386	334646	236600	155624	97090	70335.5	65388		27.5	55427	57575	170760	518220	698262	662888	579849	459258	292385	195542	131777	81495.5	61686	59681
	28.5	55623.5	56731.5	55066.5	73656.5	178188	393377	420069	422128	332313	254923	179284	113646	75533.5	62074	42376		28.5	48117	49808.5	58566.5	126000	426986	592827	588326	487598	335734	233373	163186	98885.5	74116.5	64554		28.5	53530.5	58465.5	167664	514351	682223	677268	586942	453376	288226	201496	134714	83935	65804.5	54441.5
	29.5	57423.5	56595	58901	70100	179993	392400	422496	422346	327098	254526	176896	113028	81534	65049.5	44727		29.5	49828	47670	56056.5	122125	432138	597503	586306	488395	342350	231803	161149	98213	74475	65545.5		29.5	55931	61149.5	170564	498118	690637	668277	587166	458756	297680	203573	130944	84763.5	66477	57831.5
	30.5	61062	55929	57921.5	71671.5	182102	382815	418572	410842	329595	251102	182474	114543	82407.5	64341.5	42112.5		30.5	49108	47062	56568.5	124158	428678	586272	585300	489066	339694	239490	157825	95995	72189	65216		30.5	56456.5	58226	166094	504205	680082	668298	585161	454202	292356	203253	135406	82414.5	64039	58432
	31.5	57690.5	56776.5	58558	73602.5	184409	383346	421657	413134	327025	250753	181668	117214	79239.5	65432	44198.5		31.5	53016.5	48040	55241.5	124337	418696	590440	587378	489882	340860	230778	164286	98792.5	74680	66007.5		31.5	55075.5	56050.5	170596	503534	682024	675326	588816	462072	291510	204134	134675	84905.5	67975.5	57883.5
	32.5	60138	56641	58847	72540	173656	389156	421226	416406	332122	254488	180872	119072	80048	63571.5	45276.5		32.5	49956.5	48551	56948	125052	416217	587524	585810	494168	339376	241230	163289	99709	74737.5	68322.5		32.5	56657	60695	166588	494132	690817	662854	588992	458590	306220	209492	137188	82715.5	66446.5	58328
	33.5	58476.5	56201	60260.5	68093.5	176963	385218	414078	417581	327371	257428	184972	118580	85443	66496.5	47077.5		33.5	52277	49574	55158.5	121553	428918	589828	591431	479014	343048	235874	163876	104438	75717.5	69432.5		33.5	55425.5	58677	162943	490031	669926	665918	588568	458310	296080	206568	137114	83561.5	67761.5	58004
	34.5	59249.5	56050	59520.5	69499.5	180672	388818	414457	410048	340884	261548	187632	120721	80120.5	70001	41833.5		34.5	51478	48152	57520.5	122506	420591	587369	584066	487202	339705	241156	165098	99443.5	74699.5	65827		34.5	51869	55283.5	170212	499298	670600	669000	578834	456942	304241	206124	131960	84123	67634.5	59138.5
	35.5	57655	56937.5	59206	71818	174034	377964	414510	410186	318666	255406	184594	118734	82276.5	66317	45137.5		35.5	49987.5	48043.5	55483.5	124002	423014	585078	585876	484500	343272	230250	164488	102628	73669	68954.5		35.5	56755.5	57999	167085	487912	677146	676726	592226	457996	300249	206230	133783	84513	67393.5	59453.5
	36.5	59133.5	56341	60365.5	72791.5	177729	381428	411670	408170	328857	257365	190012	122766	81915.5	68985.5	50079.5		36.5	48875	50301.5	56122.5	121871	422822	578856	583105	492916	338466	240696	164847	102394	75964.5	68603.5		36.5	54610	58017	163522	492057	671522	665736	586496	454164	304353	207841	140850	86331.5	65898	61754
	37.5	56908.5	58618.5	59095.5	71483	177186	377547	414540	401324	333910	254650	186107	122200	85469	72769.5	45187		37.5	50326	47458	56406.5	119832	415769	581664	582723	484202	343281	232675	167900	102224	79470	69149		37.5	55920.5	57236	165084	485961	684643	668828	577494	458294	301256	202376	136112	88330	68698.5	58961.5
	38.5	61664.5	58033	58788.5	69447	174483	383978	418192	416121	330104	261378	190183	126900	82696	68175.5	46989.5		38.5	49524	49779.5	60619.5	119378	414592	577104	587964	488554	339144	241178	167238	102356	73955	66869		38.5	54720	57784.5	166848	489086	671364	658788	578335	455071	301824	208082	136224	83364	69886.5	60649.5
	39.5	60737.5	59817.5	58467.5	72173	172971	374242	417119	407962	326528	263117	186903	122468	83494	68887.5	45514		39.5	50816.5	47442.5	54151	120448	417752	587734	580176	482546	338957	238549	169988	101526	79778	68790		39.5	56150.5	60461	160300	486192	681517	665166	589345	451494	304146	210135	139840	85148	66934	59730
	40.5	58593.5	55207	58912	70496	173822	371305	405791	413108	325888	259576	191226	127082	83412.5	69652	46831		40.5	49888	51802	55473.5	123420	421554	591005	581510	483620	335618	239176	167570	102846	79926	69432.5		40.5	56918	58278.5	164989	484142	675790	661325	582341	451309	307188	208304	141466	86343.5	69593.5	61134
	41.5	60585.5	58638	59313.5	67946.5	172912	379858	408010	412599	327387	256166	189850	123338	85138.5	67530	43763.5		41.5	51397.5	50197.5	54951	120088	418664	581669	579668	482490	345252	238454	164002	105006	79357	71717		41.5	55229	57837.5	162640	482376	667630	655710	570316	456298	297594	213837	142782	88288	69153.5	61926.5
	42.5	59710.5	56839.5	61653	71628.5	169868	371858	411990	408020	333740	257898	192806	126177	85827	68382.5	45756.5		42.5	48245	48352	54494	117544	414110	572430	569302	484561	341621	243851	165229	104518	76835	69829.5		42.5	53607.5	56305.5	162388	478944	665619	662987	583194	452318	303992	207140	138514	89280.5	69669.5	62901.5
	43.5	59598	58839	59996.5	70253.5	174038	370913	401492	399817	326348	260916	194802	126043	86699	68856.5	46555.5		43.5	51273.5	48546.5	55659	124020	412323	576734	577586	478610	341230	240334	168526	103529	78511.5	71005.5		43.5	55293	56235	161060	479267	659630	664278	585444	458818	306261	202615	143338	86503.5	70830	61351
	44.5	57532.5	54700.5	58321	71132.5	171324	375705	406522	409670	327151	253130	187656	126234	93147	69449	46992		44.5	49262.5	48247	56749.5	119212	408824	570604	570969	479380	336009	240881	170406	101759	77662.5	69903.5		44.5	54700.5	57701.5	162199	480077	668522	658876	579848	459713	299030	207429	139478	84768	71036.5	62430
	45.5	57207	55609.5	61540	70531.5	171932	364720	413232	404154	324450	258660	186142	127482	87574	72837	48032.5		45.5	49655	49148.5	52475.5	120851	410386	567358	574647	477305	331928	235392	167888	106430	78865.5	70170.5		45.5	51480	57675.5	162668	477908	668399	653584	576727	451307	296148	206425	146340	85660.5	69048	64421.5
	46.5	61064.5	56722	57274.5	71263.5	168410	371201	407943	409066	321812	256528	197086	122461	88171	68376	46510.5		46.5	50101	49382	53670	121193	403961	570568	570814	479080	334937	243724	167865	106212	78218.5	72109.5		46.5	53242.5	57227.5	158553	473370	661525	652436	584346	451045	296104	208040	145422	85994.5	69271.5	61897
	47.5	57513.5	58279	55691	72775	171446	363698	406195	408036	324236	257214	194473	130214	90345.5	71883	48742.5		47.5	48934	49397	53564.5	120580	396406	573238	571250	470692	336450	236958	161626	107539	79844	69533		47.5	52561	55138.5	158512	476278	667184	655339	582755	451428	294034	206862	143935	92828.5	71579	59810.5
	48.5	58036	58395.5	58387.5	69099	168452	374485	402436	404200	319912	255260	192700	126242	88791.5	70723.5	46629		48.5	47242	48928.5	54494.5	122909	402778	569033	569673	478046	338474	243410	165040	106533	79902	72902		48.5	55051	55950.5	159607	469716	663630	659404	576384	456548	293484	214650	141325	86899.5	71928	61649
	49.5	57237.5	57231	56986.5	72445	169615	369097	394463	403846	321324	257407	190144	134670	84571.5	70365	49388.5		49.5	49377.5	49323.5	56160.5	116640	404903	570192	566950	478099	331682	241634	165425	106711	79458.5	71022.5		49.5	56288.5	57613.5	156181	471721	653176	651152	580010	450082	296887	213094	140396	86804	70392	61437
	50.5	58148.5	56279.5	59022	70774	164601	365376	398324	401658	321011	257566	189682	131380	90111	68807.5	48612.5		50.5	50499	49051.5	52043	119680	400877	568546	564658	477318	333641	241454	168582	108824	79884.5	71684		50.5	53731	56778	158014	468007	662751	660312	564148	448505	296524	209043	141319	91112.5	70594.5	64110.5
	51.5	59543	58101.5	58499	69006	162288	362169	390939	400122	326870	262278	191728	128886	87221	74929.5	48687.5		51.5	48035	48602	54816	115526	403999	563760	562712	478902	335222	238190	172298	107112	81320	70637.5		51.5	53862.5	53853.5	154388	461260	662106	650183	572654	453140	296464	208971	146822	87599.5	70755.5	61875.5
	52.5	57702	59970.5	57456.5	73576.5	164519	365084	397887	401400	330901	256840	192530	123569	91325	72050.5	47576.5		52.5	48818	48793.5	55756	115790	390030	571416	568312	468816	338259	238372	167866	102481	82762	72498		52.5	52542	56338	157480	465622	652010	648192	571618	451688	296126	205563	143623	91702	71802.5	62574
	53.5	57615.5	55906	58694	70391.5	165891	361970	402120	401286	326516	261248	197139	129210	87823	72572	47575		53.5	47807.5	49500.5	52117.5	111517	394183	559262	566774	467160	332566	238204	169802	107507	80401	73551		53.5	51372	58109	155510	461216	653708	639418	572720	445276	294872	213299	145114	86113	74265	60864.5
	54.5	60597	56099.5	58726.5	70543	164757	368780	393708	399040	325099	255680	194408	130138	86530.5	74112.5	47724		54.5	46996	47206	54907	117788	395788	555044	567508	472620	333770	233418	167822	109100	79364	71709		54.5	52869	56737.5	159934	461170	643358	646512	578830	453258	298304	215993	144428	92553.5	71869.5	63742.5
	55.5	59715	58636.5	58599	70507.5	168534	362699	400042	402734	330364	255677	193504	130022	88506.5	70206	47883.5		55.5	49858.5	46945.5	55911	112413	390514	561432	562553	469768	333422	243038	172698	108295	80573.5	75103		55.5	53098	56988.5	158898	457092	645550	660499	573632	441783	297344	211102	143746	89264.5	70240	64324
	56.5	59906	54459	60650	68882	166058	359244	403296	396662	316738	255518	195095	133425	87700.5	72115.5	48554		56.5	50757	49311.5	56696.5	114989	399285	556644	557478	467800	329170	235586	165320	105337	79461	71473		56.5	53920	57943	157261	455085	640102	648928	571806	440096	296794	214089	145956	91416	72643	63042.5
	57.5	58696	60462.5	59377.5	68866	162162	357440	397370	404466	320192	261916	199086	129760	90716.5	72297.5	48706.5		57.5	48939.5	50748.5	54455.5	115236	386484	562690	560230	469754	334938	237756	165394	109098	81090	73576.5		57.5	54267.5	58716.5	154742	459544	643693	639966	578184	449764	294122	209829	145560	86958.5	70152	61629.5
	58.5	58943	57262	60847.5	70481.5	168902	366205	397815	397070	321629	260924	201262	130064	90944	71535.5	48777		58.5	48358	48307	53910	114554	389770	566008	562034	471718	333321	237404	172964	106062	81313.5	73842		58.5	54418	54980	158818	452895	645898	637020	575124	443271	294642	209234	143907	92987	73809	63431.5
	59.5	59850	58132	59366.5	70065.5	167092	362182	391562	398430	324727	257754	201813	129422	90455.5	75029.5	49857		59.5	47936	47305	54575.5	115281	380630	548237	563220	470858	329113	238073	164909	106331	83329.5	74272.5		59.5	52592.5	55262.5	151494	451732	638474	628848	568058	434289	296332	208977	146658	92079.5	75313.5	62634.5
	60.5	61787	58605.5	59275	70618.5	163304	361237	396160	399633	320544	259962	196494	134442	93107	74297	49370		60.5	48625	47146.5	52184	115386	390086	552514	556151	468836	330188	234928	170850	112086	82404	73268		60.5	51046	56589	156122	457242	636994	636356	570408	440363	295040	214193	148169	90334.5	72849	62390
SNV19C	Time	8000	4000	2000	1000	500	200	100	50	20	10	5	2	1	0.5		SNV19C		8000	4000	2000	1000	500	200	100	50	20	10	5	2	1	0.5	SNV19C		8000	4000	2000	1000	500	200	100	50	20	10	5	2	1	0.5	SNV19C
100nM	-5.5	17333	14273.5	13490.5	12261.5	10623	15283	9876	9429	11038	9173.5	11486.5	10777	9884.5	10107.5		200nM	-5.5	15004.5	12010	11075	11112.5	12385.5	13508	10925	11298	10777	10851	10513.5	9803.5	10506.5	11441.5	500nM	-5.5	20185.5	14114.5	13359.5	12567.5	13510	11964	11435.5	10984.5	10944	11057.5	9440.5	11591	12988.5	10308	SS
	-4.5	17706	14384	13372	12326	12213	12847.5	11315.5	10608	11467.5	11242	11730	13221	9448.5	10233.5			-4.5	16149.5	14014	13151.5	10678	12103	13076	9664.5	11653.5	10792	10603.5	10527.5	11390	9592	11053.5		-4.5	18276	15590.5	13131	13243	11238.5	12789.5	11012	12862.5	10403	9797	10368.5	10252.5	12977.5	11310.5
	-3.5	18026	13164	13463.5	12301.5	11367.5	13760	10131.5	9383.5	10844	10582.5	11591	17463.5	10132.5	10656			-3.5	15339.5	12562.5	11627.5	11292	12412	14737	10615	10804	11102	10424.5	10651.5	11291.5	10427.5	12455		-3.5	20586	15276	12583.5	13529.5	11975.5	11484.5	11107.5	10536.5	10571.5	11025.5	8527	11936	11331	10950
	-2.5	18951	13443	13628	12242.5	10781	13890.5	9135.5	10071	10372	10823.5	12209	18796	12055	11791.5			-2.5	15167.5	15356.5	11901.5	11562.5	12314.5	14189.5	11152	11228	10209	10249.5	10511	11264	10250	11114		-2.5	17427	15419	12303.5	13176	11466	11883	10935.5	11693.5	10668.5	10288	8960.5	11160	12907.5	11160.5
	-1.5	17381.5	14639	14436.5	12224	11584	13157	11096	10084	9585	12179.5	11501.5	18648	10977	10862.5			-1.5	15300.5	12704	12930	11089	12553	13042	10562	11990.5	11351.5	10336.5	11315.5	11502.5	11127	11615.5		-1.5	18070.5	14266	12969.5	11866.5	10956.5	11982.5	10767	10916.5	10192.5	9925	8748	10686.5	10496	11409.5
	-0.5	17579.5	15544.5	12831	11552	10687	13701	9784	9861.5	11402.5	9973	11402	20053	11779	10577			-0.5	14076.5	13093.5	12871	11064	12756.5	12604.5	10915.5	11479.5	10950.5	9973.5	11064.5	10275	11100	10236.5		-0.5	18177	14710	12649.5	12650	11965	11241	11661.5	11087.5	9904	10169.5	9257.5	10132.5	13143.5	10363
	0.5	47898.5	36827	34923.5	45120	76506	102214	80315.5	69076	61169	51606.5	45441	56124	37572	34292			0.5	38112.5	35649	37062.5	60585.5	93565.5	99578.5	80045	67276	50915.5	42936	40240.5	37220.5	32785	33338		0.5	41978.5	40151	59420.5	97096.5	110880	78729.5	67622.5	54167.5	43547	39019.5	38527.5	37078.5	39584.5	38044
	1.5	46039	43451.5	43374	63507.5	116444	150499	119621	97146.5	74356.5	59617.5	51396	59919	39927.5	37988.5			1.5	41249.5	39671.5	42175	81678	135765	143030	106897	89174.5	61802	49781	42706	39930.5	35858.5	35821		1.5	46956	48657	85806.5	148884	171626	125198	91165	75301.5	55281.5	44838	41051.5	39916.5	42698	38346.5
	2.5	47131.5	43705.5	45315.5	70407	148339	184450	150135	115733	86754	68946	55946	65151.5	38490	40073.5			2.5	43252	42053	46450.5	106738	175826	173730	127728	109053	73649	56396.5	47312.5	41605.5	36413	36040		2.5	47764	49692	107298	201414	229243	155232	116062	90550.5	59072	53621	42150	42708	42895	40120
	3.5	48707.5	46632	46015.5	81227	172786	213806	171931	136880	103566	78283	62049.5	64805	45398	42008.5			3.5	39252.5	41770.5	45907	120343	213761	209401	152223	124563	80750	58545	49857	42111	39055	38045		3.5	50880.5	52587	129864	256889	291788	196991	142060	105289	67683.5	56512	46574	41368.5	43856	43629
	4.5	52201.5	45896.5	49275	88048.5	195312	251824	191983	152148	112110	78745	65510	66347	43756.5	41421			4.5	45069	42836.5	47622.5	137486	244352	246455	168860	144167	91235.5	65969.5	51400	43668.5	38390.5	40276		4.5	52516	55178.5	151473	300760	345802	231380	167352	119164	75861	59380	49903	46278	43935.5	44919.5
	5.5	53127	48245.5	48890	93013.5	211362	272629	212516	168485	118416	89193	66471	69969.5	43619.5	42260.5			5.5	43335	42243	53262.5	153339	273474	265055	187166	153377	102516	69706.5	56808	45754.5	41223.5	39632.5		5.5	55334	61100	174064	349760	398971	267402	189363	132841	84774	64816	49185	48691.5	46256	45055.5
	6.5	55258	48959	53399	99679.5	231730	295261	231166	174012	128133	96763	68764.5	68875.5	49856	42304			6.5	43155.5	46326.5	52600.5	166090	302240	302155	202904	171900	108314	74600	60916.5	49923.5	39277.5	43381		6.5	54919.5	58202.5	191278	403440	449535	306038	216460	155054	94357	72498	56385.5	48636.5	47465	47914
	7.5	53655	49798.5	51988.5	105813	246606	315305	246529	184590	137058	99701.5	72565.5	73596.5	48885	44543			7.5	45126.5	47151.5	55868	176021	319904	320382	224496	184664	117419	77635.5	64216	49024.5	44930.5	42975		7.5	56436	62125.5	204004	440132	502258	334564	240200	161192	97754.5	76477	59731	50945.5	49156	46607.5
	8.5	55100	48178.5	54483.5	107354	257086	338182	253540	199095	138786	105199	75816.5	74754.5	48812.5	45716.5			8.5	46975.5	44848.5	55259.5	185836	333098	340964	226270	197060	123606	84952.5	67019	50944	43689	43601		8.5	57034	65323.5	222116	471397	533638	360653	257816	184228	105792	79380.5	59488.5	51796.5	49779.5	48185
	9.5	56739.5	49951	52687.5	107626	268959	342325	266019	212846	148610	105972	76216.5	73865.5	49346.5	45900.5			9.5	46668	45153	57943	192384	357802	355143	246420	206318	130298	88423	64945.5	52604	46436.5	45642.5		9.5	57161.5	67281	231932	507768	569918	387074	272828	193478	108070	82692.5	61948.5	51923.5	49632	49754
	10.5	54424.5	49691.5	54156.5	112012	274240	350370	276820	215182	151074	113849	81876.5	75473	48968	48290.5			10.5	48018.5	49873	58923.5	200122	365177	354907	252940	222541	137458	90182	67946	52612.5	48325.5	44922.5		10.5	56221.5	68563	243601	542852	600130	414466	289562	202272	118086	87538	62693.5	54491.5	51461.5	52082.5
	11.5	57442	51552	55759	113036	287589	361394	286709	216821	156600	116076	84444.5	75651.5	53861	46360.5			11.5	48997.5	48161.5	58628	209310	386390	371696	260483	222654	139559	92737	70366.5	53655	51274.5	46266.5		11.5	56767.5	68693	255389	545092	622754	420056	300864	217016	121820	89396.5	64943	53990.5	52461.5	50518.5
	12.5	57067.5	53348	53030	112828	283502	367641	292845	218430	157792	116582	86154	76579.5	52958	46358.5			12.5	47587.5	49931.5	60249	212776	383524	387958	267596	228370	146871	98242	70530.5	57660	45994	43786.5		12.5	59664.5	69156	252750	580220	643243	450504	318467	223728	132158	89793.5	64156.5	53643.5	52726.5	50246.5
	13.5	56724.5	52474.5	56113.5	115553	296356	371398	297485	226972	164374	115212	85000.5	78928.5	53342.5	47841.5			13.5	46171.5	50793.5	61027	216205	398166	395340	277793	242595	151050	99087.5	74496.5	58069.5	47794	44489		13.5	57287	68939	260525	592280	661144	465562	322240	233384	132188	92765.5	67209.5	57882	53904	51424
	14.5	60312.5	53345	57756.5	110948	298906	386401	301040	231280	165884	121216	87371.5	76027	52933	47500.5			14.5	47099.5	50781.5	62768	211868	408636	398978	276220	242408	149280	101000	75674.5	58593.5	46832.5	49179.5		14.5	62598.5	74753.5	271812	614092	686843	475756	337618	235221	139426	98963	66908	57643	55773.5	53168.5
	15.5	54839.5	55523	57847.5	115912	305376	384470	304871	233520	171740	120356	90904	83538	52749.5	50918			15.5	49250.5	50879.5	58964	218837	403462	409968	291264	242258	154860	105366	79584.5	56740.5	45941.5	48027		15.5	62672.5	73092	263314	617630	687340	478354	342237	238790	141714	100970	71298.5	58092	54843.5	54307.5
	16.5	59526	54920.5	55071	117876	298844	385254	309486	240048	169466	121447	91653.5	80410.5	52634	49358.5			16.5	48728.5	50552.5	62254	211863	411640	413639	294530	248226	163856	112608	74345.5	56831.5	49564	47416.5		16.5	63112	75142.5	262288	625406	697237	497554	355247	254034	145075	100090	70207	58082.5	54830	53913
	17.5	60723	55641.5	59603.5	116542	307940	393708	309249	244796	172856	132093	93028.5	84360.5	57780.5	53698			17.5	48753	50577	62756	218308	415500	408814	297133	253959	166358	110249	77112.5	58777.5	49099	47621		17.5	60922	75457.5	272546	633399	704780	496753	362932	257420	149276	100361	68756	58527	56573.5	55124
	18.5	60376	53962.5	57895	114221	307655	396077	310390	241734	173472	131306	95857.5	81920.5	57968.5	50845.5			18.5	50370.5	54936.5	59790.5	218176	418912	416824	304780	256831	169161	114522	82010	62318	50562	47187		18.5	61104.5	78567.5	269471	645705	717758	504496	371374	263221	148210	101750	70814.5	56373	52643	54872
	19.5	61693	54386	59729.5	111850	309344	398766	317006	245096	181271	129662	92475.5	84527	57210.5	49209.5			19.5	48451.5	50498.5	60167	213884	418016	413930	297972	266302	166705	113982	82948	62422	51224.5	47047.5		19.5	64871	75361	271413	645852	720022	505568	374629	266628	149648	107122	75437	59869.5	57770.5	57116
	20.5	62802	58553	60952.5	112723	310610	404908	316067	243664	175534	134992	94699	83306.5	59051	50462			20.5	50031	51657	64268	209649	422664	428300	311729	258785	174550	110790	81411.5	62059	49010.5	47639.5		20.5	63829	72088.5	268116	641336	709680	513922	380028	272682	150874	110277	75568.5	61200	58282.5	56284
	21.5	61568	54005.5	59629.5	112986	304814	405150	322086	247277	180950	127416	95706.5	85735.5	58210.5	52170.5			21.5	48944.5	52255.5	65386.5	216288	423280	434450	303551	268670	171433	115130	81646	64587	51008.5	49133		21.5	61975.5	75485.5	269088	641682	729394	517045	375631	274248	155672	109783	77674	64326	55312	57116
	22.5	60472	56639	60734	113594	309034	415626	318998	250486	179734	134330	98484	84416	57903	52402			22.5	50490	55463	61401.5	211052	431175	437044	308771	274856	169448	119396	86346	59373.5	52245	49603		22.5	61677	78696.5	271659	646648	739601	518258	387770	275999	159624	111812	75196	64611.5	56857.5	55014.5
	23.5	61993	56490	57863	116680	307351	409711	317410	243446	185155	137102	99524.5	85194.5	57058.5	51323.5			23.5	50540	51120	61195.5	213983	422444	422734	313314	274942	175983	120033	84790	63954	53663	48137.5		23.5	68951.5	76987.5	263905	654696	735247	530140	383485	282086	164889	110606	79176	62362	58024.5	57334
	24.5	63406	56368	62443.5	108898	308748	406851	324110	247716	187146	136451	100712	85203	60844.5	53877			24.5	51093.5	53629.5	65491.5	212336	426817	438784	312070	274147	176704	121310	87267.5	66656	50976.5	51344		24.5	63246	75666	267848	660506	730708	529015	383822	284346	162194	117019	77843.5	63763	60678	58458.5
	25.5	63457.5	58151	62911	109038	307604	400314	324291	255258	187853	135738	100926	87704	59032	51762.5			25.5	51218.5	51848.5	65029.5	210850	433598	430676	312726	271966	180928	122796	92089	62602	50485.5	48693.5		25.5	67905.5	80827	263810	650470	730656	534290	395222	284538	163740	115726	77797.5	64236.5	59512.5	60351
	26.5	61328	58767.5	60670.5	109980	299388	407896	332228	257096	182164	139520	104464	92538.5	59025	55196.5			26.5	49764.5	56864	61781.5	216410	421006	439382	312674	278042	183248	123233	88392	64564.5	56638	50676.5		26.5	66729.5	80487.5	260297	653436	739295	537352	396502	286415	168260	119132	77989	68970.5	60293	57675.5
	27.5	64437	58604	62280	110988	298743	416896	319536	256292	184855	144396	101448	89054.5	60012	54531.5			27.5	53185.5	53438	65356	208024	426861	432236	320826	281585	186837	126849	90678	66283.5	54065.5	48153.5		27.5	66703.5	77636.5	264401	649522	722492	533306	393134	287550	162582	116934	79237	66108	61067.5	58198
	28.5	63661.5	60550	59120.5	112308	305578	414433	324512	257628	190900	140122	104874	86183.5	60004.5	52906.5			28.5	50830	53330.5	62677.5	206356	425748	426789	317734	281693	185548	126207	88632	64289.5	54835	54184		28.5	66860.5	79309	258127	652019	740233	532882	399326	295929	172006	119428	79439	63465	62695	61660.5
	29.5	63762.5	58541	60179.5	112333	302760	411886	326830	258468	192676	141190	102855	86491.5	62947.5	52816.5			29.5	49800.5	53265	62765	210440	433996	433038	317036	281363	182238	127082	92629.5	64440	55346.5	51600		29.5	68045	76245	262706	648320	733890	530750	399098	293806	164622	122764	80540	66019.5	60101.5	59912
	30.5	65145.5	58302	59907.5	111335	292574	415704	320576	258372	184382	141382	106752	90103.5	62362.5	53808			30.5	51873	52664.5	63343	204635	425698	440403	327663	278341	189548	128619	88542.5	63891	55543	52139		30.5	66976.5	79758.5	258344	648618	731780	540231	396711	302390	171868	118142	82926.5	68441	61145.5	61951.5
	31.5	63140	58167.5	65217	110643	304702	408688	326342	257575	189916	143849	103616	93380	60933.5	55102.5			31.5	51385.5	52740	63839	209466	434151	433440	325249	278668	189360	130464	93137	70228	57606	51340.5		31.5	64369.5	78456.5	257668	638769	740383	539648	395601	298322	170816	121424	80949.5	70070	62763	62111
	32.5	62968	59843.5	61889.5	108418	301189	416724	325112	259766	193618	146579	107282	89190	60730	54511.5			32.5	49361.5	53355	62177.5	200589	437943	442081	324479	283474	189564	128724	90861.5	68274.5	54586	53112.5		32.5	67036	76317.5	262454	642936	733142	532815	397849	302590	178682	122418	82798.5	67671.5	60351	61705
	33.5	63580	58748.5	63898.5	109494	294632	417143	329454	262025	194746	147950	107408	93215.5	65762	55878.5			33.5	55008	53607.5	64522.5	198924	426232	434406	323646	281592	189068	133388	93828	63975	56007.5	51210		33.5	67966	79139.5	250868	646392	730034	547638	405712	296216	172880	122525	82590	66632.5	65323	62987.5
	34.5	62945.5	56289	61965	107465	292438	416542	329072	258432	193526	146090	106684	93641.5	60776	54088			34.5	51736	51805.5	65814	197396	428266	434928	327756	285458	193858	131333	94575	70170.5	58958	53694.5		34.5	66550	79915	256786	639859	736224	539993	399997	297648	177689	120960	84485	68262.5	64761.5	61959.5
	35.5	61996	58734	63152	109424	294081	418413	330546	259392	199058	147054	106026	94450.5	62449.5	56342			35.5	48951	53653	62547.5	200834	424021	438940	327541	279862	195334	129806	95162.5	68271.5	56594	51898		35.5	66406.5	77230.5	254534	638053	738780	534822	403838	297581	177241	125647	82080	69238	65149.5	62536
	36.5	65157.5	61778	59476	109057	294835	425908	328854	261135	195296	147608	105539	88739.5	63944	54323			36.5	52438	53255	62883.5	196212	426930	441818	320667	281496	196978	137880	95023	67076	57625.5	52658.5		36.5	65499	83159	252490	647872	737465	537556	404659	299774	176496	125765	86090.5	69307.5	62734	62629.5
	37.5	60662	57726	65614.5	107972	291073	418551	333978	257698	194587	146576	109792	92544	62771.5	54030			37.5	50553	54797.5	60630	197937	423769	447162	333050	285348	193990	133961	98487	69760.5	56902	52490		37.5	66738	78989	255016	646792	733519	545100	404644	299984	182349	121454	80017.5	71123	65280.5	62404
	38.5	66914	58551	60334	108268	288294	424192	326234	264185	196976	152303	108858	87265.5	65935	54593.5			38.5	50834	51846	65166.5	200198	423060	441004	324476	290436	194444	135620	95038	69910.5	58538	51003.5		38.5	66511.5	77572	250278	635162	731686	542686	406796	300412	177456	123140	84333	72016.5	66111.5	61790.5
	39.5	64046	58765	61339	106577	293619	418178	329678	262920	198056	149436	107960	87454.5	65301.5	55952			39.5	50145.5	53785.5	62925	196286	424958	436786	326004	287563	201928	132424	100746	71213.5	57284	53023.5		39.5	67024.5	73502	245310	635026	748488	543417	402660	299630	179797	126606	84609	71414.5	64761.5	63334.5
	40.5	62535	60972	61588	104625	289994	421398	334929	259906	199766	151504	110039	89857	63707	54512.5			40.5	49650.5	52880	61791	198239	424706	432986	325154	289697	196710	135532	97121	68314.5	56216	55959		40.5	65557.5	80166.5	251215	626276	737509	541958	402737	307474	184896	127696	88199	74616.5	64150.5	63692
	41.5	62657	58180	64114	102892	292266	421408	334733	272118	203288	152358	110544	92405	64068.5	57182.5			41.5	50981	52767.5	62803.5	190164	431766	434368	321887	288625	199632	138084	96952.5	72445	55036.5	52930		41.5	65382.5	78676	250879	630619	741828	535324	399102	304280	180581	125356	88324.5	72656	66917	65900
	42.5	63290.5	62350	62596	105180	282984	425025	336844	265832	200298	151360	108788	89976	64666.5	56305.5			42.5	50529.5	55210.5	65864	192806	423388	445677	330134	290455	199478	138182	98811	72663	60109.5	54885		42.5	69313.5	79643.5	246368	633072	732751	544548	404844	305764	182478	128000	89911.5	76784.5	64630.5	68212
	43.5	63112.5	58670.5	61259.5	102696	284020	430902	333298	261963	197342	155671	112384	90044.5	64147.5	57357			43.5	50864.5	54715	62729	192390	419560	436784	334700	288613	202040	138210	98725.5	68501	58993	52288		43.5	67559.5	79804	247078	631290	740132	535568	402798	309720	187718	127801	88841	74025	64245	65669
	44.5	61050.5	61269	64279.5	105606	289442	424629	335354	268614	201570	156440	116860	91969	67464.5	57689			44.5	52695.5	54705	62615	191593	425165	441770	331358	287162	199816	134876	97891	71694	58886.5	54238.5		44.5	66708.5	79586	239122	623530	735150	538494	418016	303412	187804	124069	88353	70484.5	67744	65496.5
	45.5	62453.5	58661	62547.5	103858	281844	419660	330918	272408	200346	155230	112646	90512.5	63166.5	57463.5			45.5	51789	51424.5	65053.5	192072	424239	433038	327189	283238	203199	138240	103367	71765.5	58915	57312		45.5	68258.5	80747	239222	619674	744859	534815	399952	303850	185706	132100	88174.5	73684.5	67369.5	65220
	46.5	66366	62041	63311	103530	276740	423408	336576	265550	202711	151917	113178	91813	63494.5	57057			46.5	51591.5	54642	63573.5	191329	427619	441094	333300	290440	209452	138352	96939.5	70938.5	60018	53055		46.5	68337.5	78010.5	244816	630672	739095	535384	396288	303471	185001	129157	90211	74974	64793.5	67197
	47.5	65060	58349	65356.5	102242	281289	426235	333429	262316	204030	158424	115354	90669.5	64508.5	56913.5			47.5	51355.5	56464	62419.5	192293	422902	439243	329851	295378	202726	142290	98930.5	73332.5	58956	55098.5		47.5	63441.5	76433.5	244125	631054	739838	539748	408682	306070	186133	132110	93679	72398.5	67923	64848.5
	48.5	62342	59787.5	60596	102576	275404	426890	339312	263168	207771	158370	115934	90577.5	67059.5	58821.5			48.5	51090.5	55126	64835	187051	423467	438190	329553	287170	204845	140780	100029	72113.5	59709	54221		48.5	65773.5	77339	242578	617058	734990	535790	395814	307688	186904	130280	88529	75008.5	68540.5	66047.5
	49.5	63122.5	58565	62680	103482	274166	426786	336313	265895	205780	156437	114063	93518.5	66073	58630			49.5	49787.5	52941	63811	187959	417036	439543	332314	293180	205347	141098	101077	71833.5	59626	53151.5		49.5	69354	78452.5	241276	631095	745398	530495	409804	307482	187754	130191	91541.5	76951.5	69506.5	65706
	50.5	63935.5	60768.5	62658	100878	278930	424482	328737	268712	201320	155034	118096	89823	66709.5	59802.5			50.5	52528.5	56905	61492.5	187842	425458	436263	327008	287146	204766	143148	104710	75151	59693	55682.5		50.5	66312	75760	236801	622731	732453	531969	403022	301271	188468	128723	90694.5	76990	68467	68516.5
	51.5	66233	58319.5	64016	102410	270262	430616	335716	270490	205526	158858	119585	90038.5	68295.5	59815.5			51.5	53143.5	55882.5	59196.5	186517	420080	440690	325841	289485	206803	141244	102354	73406.5	59968	53804		51.5	66532	78036	240424	614761	730357	545370	403195	302602	186970	132972	89726.5	76391.5	66207.5	65515
	52.5	64582	62415	64926	102984	272542	423266	332773	266556	206856	156484	119116	93447	68624.5	59817.5			52.5	50651	53852.5	62821	184794	423532	433864	326190	285988	204016	145996	103661	74608	60720.5	53520.5		52.5	65897.5	76661	244515	617238	736044	539682	408424	307770	190806	133424	91481	76029.5	66637	68132.5
	53.5	64935	58865	61458.5	100227	272568	430228	334097	265570	206562	152106	119274	94884.5	68474.5	60395.5			53.5	50734.5	55457	62752.5	186626	429544	436166	332304	294907	205415	139126	100653	73272	62415	57298.5		53.5	67935	77504.5	236131	618906	728814	540236	403758	300429	190682	135710	93637	76266.5	68478	67136.5
	54.5	66837	61082	62858.5	102709	268948	424404	330185	265220	206670	162630	116426	96984.5	68204	58175			54.5	49657.5	54649	62087	179036	422178	440728	327935	287700	207394	145072	103012	70780.5	59077	53334.5		54.5	68128.5	79587.5	240760	619292	738216	537634	400680	307447	184215	133973	93870	75109	67285.5	69026.5
	55.5	66691.5	58991.5	61699.5	100504	270769	430010	327782	263884	206224	159785	117753	94074	68568	59819			55.5	52202.5	54459	64070.5	180762	424384	442684	327888	288389	203884	141335	102220	73146.5	60691.5	55384		55.5	66187	77694	240488	610534	735906	535465	403708	306311	191746	135582	90657.5	75327.5	70215	67684.5
	56.5	66013	57692.5	61473.5	102400	271760	428098	323610	269746	206902	160460	121326	95521	67494.5	58106			56.5	50328.5	55182.5	63868	184694	419662	441949	325242	292652	206968	143930	103892	72532	60143	55918.5		56.5	68511	77150.5	243956	612755	729608	533641	404838	305665	192902	134358	93402.5	75644	67678	69768.5
	57.5	64431.5	58856.5	62220	98829.5	278630	417912	334831	261402	201999	157718	121908	96713.5	63962.5	62219.5			57.5	51597.5	53727	59484	179486	413782	436692	325282	285358	202532	142302	100536	73347	63374.5	54743		57.5	66158	78690.5	236840	608328	736221	532998	407312	309166	191941	135676	94030	78726.5	70988	70758.5
	58.5	66795.5	60493	61075.5	102241	268774	425264	336590	265697	201992	159933	118477	89244	70808	61957			58.5	49647	55139	61222.5	181047	418464	439134	332236	295620	204591	150540	107996	74776.5	59460.5	54186		58.5	69284.5	79483.5	241530	608983	727310	537626	396220	308073	192538	133105	95360	78688	66713.5	70916.5
	59.5	63946	59688	60937	100117	264002	434578	331899	265623	211037	157204	120262	95011.5	68908	60884.5			59.5	49570.5	53137	62945	180494	424275	434352	328368	289534	209230	147193	105018	73737	62109	52545		59.5	64226.5	80898	236586	609890	732664	538119	403386	303900	188462	137158	90618	77910.5	70760	69997.5
	60.5	60791	58573	64916.5	100882	263774	425336	329980	267474	206075	159272	121462	93671.5	66838.5	60801			60.5	49817.5	55235	63347	178207	417974	437870	325985	292456	208296	141240	100836	74200	61221	53943		60.5	66041.5	78036.5	234550	604788	730008	532409	403784	302092	196136	137553	92855.5	80391	72171	70068
SNV19T	Time	8000	4000	2000	1000	500	200	100	50	20	10	5	2	1	0.5		SNV19T		8000	4000	2000	1000	500	200	100	50	20	10	5	2	1	0.5	SNV19T		8000	4000	2000	1000	500	200	100	50	20	10	5	2	1	0.5	SNV19T
100nM	-5.5	21217	15747	13862.5	13138	13104.5	10931	12055	10822	11511.5	10354	11292.5	11979	11732	10359.5		200nM	-5.5	22139	18323	14538.5	13114	11879	10793.5	10418.5	13265	11091.5	10986.5	10078	9523	12596	12559	500nM	-5.5	28001.5	17660.5	16360.5	13646.5	12679	11975	10262	10486.5	12727.5	10755	10048.6	11573.5	9378	10346	SS
	-4.5	21014.5	15993	14286.5	11570	12368	11893.5	12687.5	11426	11098.5	10912.5	10186	11714	9829.5	11458			-4.5	20591.5	17358.5	13639	13485.5	11907.5	11231.5	11082	9877	10102.5	10330.5	10329	10254.5	11643.5	12208		-4.5	26210	15734.5	16407	14130	10809.5	11107.5	10323.5	9990	10960.5	11036	12137	9580	9654	11445.5
	-3.5	19708	15154	16786.5	12997	12235	11467.5	11432	11798	10887.5	10741	11104.5	10193	10562.5	10304			-3.5	19486	17083	13357	13016.5	11473.5	12151	10344	10569	10040	11132	11167.5	10005	11923.5	11096		-3.5	27337	17438	16131	12547	11390.5	11764.5	11052	9560	9894.5	10604	11342.5	11464	10156.5	11503
	-2.5	20614.5	15285	15323	11599.5	11487.5	12544.5	11450	12692	10466	11853.5	11487.5	11011.5	10067.5	12440			-2.5	20413.5	16010.5	13448.5	11978	12314	10887	10398	11716	11527	10621.5	10169	9943	11562	10546.5		-2.5	28315.5	16117.5	16081	12751	12156.5	11109.5	10547	10847	11256.5	11146.5	10520	11633	10435.5	10137.5
	-1.5	19481	14687.5	15017	12352	12274	11799.5	11799.5	11398	10191	10558	10264.5	11577.5	10376.5	11436			-1.5	21467	14376	12411.5	11845	11956.5	12035	10674.5	10861.5	10520.5	8713	10145	10713	9732	10637		-1.5	26524.5	15434.5	17158	12253	11388	12775	10261.5	10115	9777.5	9927	11258	9142.5	10153.5	10791
	-0.5	19325.5	14598.5	15517	12112.5	13758.5	10939.5	12073.5	11268.5	10791.5	10759.5	9768.5	10754	11308	11087			-0.5	19528	16884.5	14013.5	13106.5	11557.5	11636	12312.5	10989.5	11781.5	9705.5	10083.5	9328	10045.5	10991.5		-0.5	26721	15496.5	15760	12343.5	11144.5	12684.5	10394	9718	10544	9644.5	10046.9	10620	10807.5	9532
	0.5	50377.5	43976	42700	92849	421821	1.04852e+06	1123311	1.03703e+06	659786	408238	240552	133312	88013	65740			0.5	57369.5	49678.5	78665.5	425228	1.52312e+06	1.67392e+06	1528540	1184025	690413	545274	280878	142226	90331	67660		0.5	62033.5	61975.5	283844	455661	1.17087e+06	1.28765e+06	959350	825951	516958	308688	197128	98066	69264.5	56376.5
	1.5	55712.5	53675.5	54694.5	128398	613645	1577917	1651126	1469314	914082	583184	333942	169576	104384	75969.5			1.5	62230	64737	117130	685450	2.13777e+06	2463227	2263000	1.74748e+06	1.02885e+06	687626	372486	178194	113453	78079.5		1.5	73526.5	86661.5	548361	773784	1.98185e+06	1994641	1533725	1.21935e+06	776872	439318	261800	126818	85003.5	62861
	2.5	63322	57221.5	64543	161590	742562	1.88561e+06	1.98275e+06	1731211	1094139	679390	396150	187564	118938	81669.5			2.5	71434	72922	142179	865752	2.60055e+06	2990183	2695418	2131932	1.24094e+06	799535	436573	209916	130130	89912.5		2.5	83009	113420	740319	1.07655e+06	2.50166e+06	2508586	1.99238e+06	1.57349e+06	976168	553126	329407	152362	92780.5	70256.5
	3.5	68045	63868.5	76084	183088	830435	2.09733e+06	2211424	1918195	1214383	766008	435754	205240	125124	82994.5			3.5	76613.5	83103	173125	1006999	2.90044e+06	3328430	3.02865e+06	2414740	1397726	860282	491421	230640	136848	95501		3.5	90302.5	136737	904428	1344761	2.91924e+06	2936502	2298275	1896515	1.16473e+06	645297	376576	173377	111944	74793.5
	4.5	72963	71082.5	84417.5	206480	887568	2.22595e+06	2.38371e+06	2067891	1309114	816567	465145	219034	131312	86198			4.5	84754	95034.5	199488	1.08155e+06	3.0834e+06	3.5437e+06	3.24032e+06	2615533	1.52972e+06	915648	523034	252840	147334	94785		4.5	100744	156330	1057215	1.55001e+06	3.23139e+06	3.21065e+06	2.5881e+06	2.13792e+06	1.32649e+06	730682	427104	188820	117537	77846
	5.5	77046	73789	90622.5	222346	930656	2338976	2492765	2.16532e+06	1.35734e+06	839620	472324	223528	132332	89705.5			5.5	88138	103356	218892	1165388	3.23974e+06	3.71523e+06	3.40703e+06	2.77943e+06	1.62355e+06	948423	537760	255229	157452	101434		5.5	108502	177192	1.17602e+06	1711489	3439973	3.41316e+06	2.81909e+06	2.33494e+06	1.43768e+06	793478	458560	207262	124460	83738
	6.5	84126	80257.5	103166	237086	973751	2417411	2580368	2246188	1.42092e+06	880344	486984	225468	139719	90311.5			6.5	100036	114961	245658	1.20927e+06	3303787	3.84347e+06	3.54011e+06	2.9072e+06	1701257	974566	556838	261445	161037	101672		6.5	120050	199554	1268595	1.85779e+06	3631249	3587327	2958385	2521420	1555970	867500	485711	217810	129938	89393.5
	7.5	87265	84183	112396	256606	981762	2451798	2671514	2.30396e+06	1449008	876072	495971	228674	138008	93595			7.5	104013	129507	267416	1253249	3412383	3923696	3.62284e+06	2993062	1745692	992142	566011	264894	166834	106482		7.5	131478	210323	1.37528e+06	1.95175e+06	3.74325e+06	3697349	3.09183e+06	2638324	1.6412e+06	898516	499843	230938	133253	90062.5
	8.5	86910	89313	120928	264700	1011528	2492128	2.70121e+06	2.339e+06	1.47771e+06	890845	497150	235308	135990	93252			8.5	107856	147862	282192	1.28942e+06	3.44426e+06	3975741	3685613	3061689	1.77995e+06	1.00085e+06	576302	269328	165206	105701		8.5	140495	231896	1444550	2.03009e+06	3803788	3.75989e+06	3.19604e+06	2.72691e+06	1.68514e+06	916800	510825	234036	142442	92400.5
	9.5	94467.5	93702	131015	278550	1022978	2.51931e+06	2.71145e+06	2353754	1.47931e+06	907800	507685	229336	139377	93897.5			9.5	117685	154308	300690	1320113	3.46992e+06	4.03023e+06	3.72646e+06	3.09923e+06	1812700	1004665	576370	271402	167903	111746		9.5	150797	242094	1506462	2.08619e+06	3869347	3790979	3240911	2.78522e+06	1.74345e+06	949593	530168	242088	141145	91250
	10.5	95713.5	96693.5	136809	287906	1.03008e+06	2.52069e+06	2726925	2364135	1498915	923178	506864	233202	135374	96562			10.5	123253	167032	322009	1343057	3492572	4034460	3760627	3146639	1.80439e+06	1.00266e+06	583248	271727	166326	107846		10.5	156660	253250	1553640	2117070	3892909	3842769	3291522	2845511	1.74955e+06	964255	528781	238172	138102	92032
	11.5	99330	102050	143909	297610	1054561	2.51711e+06	2739140	2403246	1497997	920050	510086	231280	141186	95789.5			11.5	128048	177904	332449	1.36392e+06	3486186	4056837	3.78528e+06	3157707	1824453	1011666	589162	274066	166015	109048		11.5	167606	272680	1.60893e+06	2156040	3.93051e+06	3.84777e+06	3332943	2.8985e+06	1.7662e+06	984941	542827	242200	139961	94074
	12.5	99955	103596	150618	306964	1051498	2.51541e+06	2.73081e+06	2404162	1496639	912466	513982	237986	138828	95534			12.5	132033	185959	342604	1378705	3496934	4059186	3.78636e+06	3.18017e+06	1822220	1018672	590675	275238	166816	108936		12.5	174924	284978	1639775	2.18846e+06	3.94391e+06	3867812	3.34674e+06	2.90264e+06	1803307	974902	539042	246872	145138	92897.5
	13.5	103793	110392	160670	310302	1.07039e+06	2.52603e+06	2742400	2.40827e+06	1498999	916626	509770	240665	139596	96858.5			13.5	136077	193447	357350	1.40181e+06	3491407	4058492	3793795	3162428	1839383	1020118	591310	276843	168776	110822		13.5	182940	285722	1667861	2220763	3959181	3861501	3.33757e+06	2.92509e+06	1.8047e+06	979180	545792	248666	141519	95687
	14.5	106302	116138	171978	320512	1.06983e+06	2.52226e+06	2.74592e+06	2408534	1510067	923312	516677	234142	139704	99121.5			14.5	137758	207880	367192	1390575	3.49646e+06	4.04219e+06	3802224	3200697	1.84819e+06	1.0193e+06	590418	272922	168572	111028		14.5	197406	293740	1.68795e+06	2.21559e+06	3952240	3.88185e+06	3358422	2.91131e+06	1.82578e+06	994174	548295	246034	145090	93766.5
	15.5	111429	115563	172325	328914	1062778	2529211	2744611	2.41255e+06	1.5179e+06	919169	508976	240135	139614	92891			15.5	145141	209440	380434	1414615	3.51535e+06	4068411	3.77342e+06	3.19919e+06	1853120	1024521	595267	272654	170614	109736		15.5	200044	308785	1.6999e+06	2253109	3956555	3906222	3.39102e+06	2939843	1818461	999680	553038	249756	149798	93974.5
	16.5	111071	123647	181412	319107	1.06202e+06	2537349	2742819	2.40236e+06	1503289	914962	525584	237529	142623	96466			16.5	148549	223483	382992	1.43293e+06	3.52395e+06	4.04743e+06	3.80396e+06	3.17975e+06	1.85575e+06	1015031	594160	274410	171018	110280		16.5	203898	306424	1727804	2250288	3.95896e+06	3877463	3.40207e+06	2.92391e+06	1805413	1.00267e+06	541517	249406	151164	97192.5
	17.5	114886	120540	185346	329227	1.07463e+06	2518313	2.76122e+06	2400912	1.5033e+06	928737	514480	239134	143474	97298.5			17.5	154164	224411	395114	1434765	3.51399e+06	4047190	3805812	3.17463e+06	1837595	1028704	600022	284578	171710	115448		17.5	209988	308820	1745081	2257674	3952274	3.89223e+06	3382514	2.93795e+06	1811113	992008	566597	247060	144132	89261
	18.5	118126	127457	185656	330366	1075903	2542943	2.7438e+06	2.38856e+06	1506140	934050	514690	234442	143970	98710			18.5	162748	235280	395459	1.43084e+06	3492084	4031154	3761676	3174530	1.84703e+06	1015930	587930	282060	167356	112082		18.5	218840	313290	1.76086e+06	2237512	3962031	3.91285e+06	3388834	2.94059e+06	1817239	1003123	561144	253995	146738	93297.5
	19.5	118478	129594	187421	338551	1075946	2510817	2734332	2357309	1527392	920216	513283	233016	139532	98155			19.5	161802	247336	405785	1445017	3500280	4052637	3783025	3.18713e+06	1.83664e+06	1.01135e+06	590040	277566	173191	112452		19.5	222434	318354	1780007	2.28348e+06	3959433	3904060	3.37779e+06	2940621	1.82005e+06	1009385	556368	249908	152665	95381.5
	20.5	118536	131024	194738	338948	1.0843e+06	2.51023e+06	2720292	2385160	1.50371e+06	911565	510344	233994	138050	99464			20.5	166216	255713	402174	1.44708e+06	3498129	4.01738e+06	3.78475e+06	3173100	1.85778e+06	1017616	589466	277988	169692	114749		20.5	227108	313914	1.7887e+06	2.25793e+06	3941284	3.90209e+06	3.39158e+06	2942445	1.82362e+06	993310	546548	252403	148622	102413
	21.5	118420	133740	199178	335298	1.07924e+06	2528235	2.73191e+06	2372802	1518313	923482	512896	241378	145232	100410			21.5	162385	258852	414235	1.44457e+06	3.48722e+06	4011560	3.79448e+06	3163802	1.85367e+06	1.0131e+06	594646	280254	166278	116112		21.5	233303	318376	1.80003e+06	2.26897e+06	3.94109e+06	3867676	3375171	2.93122e+06	1808712	1.00465e+06	556846	251821	147757	97872.5
	22.5	118100	135787	203768	336008	1077042	2.50332e+06	2701458	2369577	1499637	918444	510990	239360	142515	97084			22.5	164609	255550	414332	1450295	3.49336e+06	4006502	3.7657e+06	3187123	1848121	1.01464e+06	589620	283682	173720	115132		22.5	231355	316076	1803206	2.2758e+06	3956379	3923923	3.38098e+06	2927001	1806483	995977	542725	249488	150369	93469.5
	23.5	123917	138592	201137	334544	1.08748e+06	2511837	2702003	2.37702e+06	1491810	920950	514222	236923	143426	95515.5			23.5	169928	269057	415474	1460187	3.47982e+06	4.01695e+06	3780238	3169093	1.85261e+06	1017216	595020	272893	170938	113361		23.5	244194	321936	1807988	2.28955e+06	3.94767e+06	3907520	3382706	2920869	1823428	1.00204e+06	551434	255368	150274	96909
	24.5	119095	136540	208553	332134	1.0873e+06	2509221	2708356	2377913	1502287	922816	515896	234574	142244	98225.5			24.5	172984	278971	425588	1.45003e+06	3468591	4.02168e+06	3.72835e+06	3.16971e+06	1.83257e+06	1.01783e+06	596092	278762	171800	112465		24.5	240994	327740	1.81583e+06	2274447	3946974	3.87537e+06	3.37533e+06	2.93457e+06	1.81297e+06	1.00044e+06	556948	252754	149858	93548.5
	25.5	123764	140284	208901	341461	1.0725e+06	2493523	2.698e+06	2.37411e+06	1493886	911144	516357	236998	140078	101091			25.5	176140	278379	411592	1.4525e+06	3470349	4018408	3752885	3155644	1841509	1.02188e+06	600942	282768	176888	113896		25.5	249760	327752	1809154	2.26801e+06	3947809	3876514	3.37079e+06	2.92455e+06	1815323	998499	558934	251820	148514	97810
	26.5	122600	137592	214190	334366	1069434	2.49159e+06	2.68672e+06	2.36091e+06	1490823	913289	512208	234728	143325	98914			26.5	181980	289416	426474	1469312	3489196	3.99693e+06	3.74437e+06	3.15718e+06	1840776	1004784	592796	278456	168437	110117		26.5	253934	325002	1.81775e+06	2276371	3931638	3.91038e+06	3353081	2915298	1.82186e+06	1010140	550703	257254	150722	97824
	27.5	123406	140505	218940	335230	1063803	2496731	2665734	2352920	1495757	913394	519020	235716	141969	98419.5			27.5	179276	288666	421154	1.45784e+06	3.45062e+06	3977460	3.75426e+06	3150421	1823846	1.01479e+06	603408	283042	172055	110025		27.5	256169	333655	1.83263e+06	2270937	3.91315e+06	3.86654e+06	3369168	2892927	1820335	999230	553298	249822	151030	98166
	28.5	122618	148231	219176	339692	1079663	2487578	2683805	2349115	1.49045e+06	914923	509471	234778	138958	97370.5			28.5	181972	296466	420808	1.4531e+06	3.48591e+06	3965396	3735492	3.12594e+06	1836292	1.01255e+06	593915	278096	173830	113695		28.5	264288	327676	1.81652e+06	2.28593e+06	3928424	3.87992e+06	3365502	2.89851e+06	1811429	1004106	547610	262412	153296	100235
	29.5	125000	146434	216071	339617	1.07377e+06	2.48304e+06	2688354	2.32986e+06	1.4869e+06	925060	514564	235599	141264	95029.5			29.5	179607	297348	428382	1.45047e+06	3.43434e+06	3.94859e+06	3.7245e+06	3152252	1823878	1014287	589940	282410	174179	114269		29.5	269014	326098	1.82749e+06	2262335	3.91043e+06	3875971	3.36035e+06	2.91329e+06	1.81826e+06	1.00278e+06	560772	252448	152210	97511
	30.5	127484	144157	221464	339737	1050736	2464386	2688291	2343334	1.50106e+06	918430	512198	234206	137670	98659.5			30.5	184124	306823	422278	1.44559e+06	3468663	3.98831e+06	3724252	3.13145e+06	1.8185e+06	1.01917e+06	596344	280990	172130	116242		30.5	268246	325081	1.82184e+06	2263722	3929433	3.88741e+06	3.34481e+06	2888357	1805196	1004125	557373	247774	150960	97100
	31.5	129898	150550	220794	334912	1.053e+06	2.48084e+06	2666785	2342928	1.4845e+06	904693	506562	234431	142514	101578			31.5	183916	308588	419412	1451876	3465913	3.98208e+06	3752404	3134645	1821282	1.01827e+06	599040	284276	174249	114034		31.5	271348	322018	1.82604e+06	2264114	3.91273e+06	3882189	3.31732e+06	2.91203e+06	1802759	1.00727e+06	554001	251088	149670	96512
	32.5	126444	150666	227658	334818	1.05884e+06	2.46888e+06	2660368	2322610	1.46474e+06	912126	504544	237499	142712	95862.5			32.5	189654	314363	426881	1.44588e+06	3.44415e+06	3.96797e+06	3.71329e+06	3.12385e+06	1.81686e+06	1.01336e+06	588286	283850	170278	117327		32.5	273512	328606	1.8306e+06	2265302	3.91752e+06	3866655	3.34377e+06	2.88754e+06	1.79363e+06	1003974	559708	258848	144114	94963.5
	33.5	126777	154188	225566	338427	1.06036e+06	2.46013e+06	2669273	2342763	1473499	902421	510812	232324	140110	97554			33.5	190994	313304	422048	1.45331e+06	3451280	3957743	3.73424e+06	3126345	1.81626e+06	1022486	586252	285151	174465	114416		33.5	274696	320800	1.83303e+06	2.27876e+06	3892109	3873729	3354138	2896915	1790388	1.00353e+06	558038	256930	152770	92284
	34.5	131330	149856	223162	341024	1.05435e+06	2460307	2.66158e+06	2.32964e+06	1.48676e+06	914606	508401	237540	139505	99079.5			34.5	187578	317126	420510	1.46645e+06	3425945	3.95699e+06	3.75007e+06	3123445	1810701	1.00667e+06	591226	284384	173904	115331		34.5	278330	319028	1840381	2.25698e+06	3898129	3888038	3.33805e+06	2869697	1.79399e+06	1.00255e+06	547741	254181	155014	98080.5
	35.5	129576	153698	233602	333764	1.05229e+06	2470043	2.66692e+06	2.32878e+06	1472213	911802	512416	236118	139060	95163.5			35.5	189798	311582	420691	1438721	3.45915e+06	3954756	3.69374e+06	3110214	1.82797e+06	1010735	590998	276844	176296	118968		35.5	278946	318280	1825402	2273173	3907371	3.87254e+06	3349901	2.8754e+06	1.81535e+06	1004914	563509	258344	156262	96634
	36.5	132158	155227	226910	337462	1.04719e+06	2.43713e+06	2.65712e+06	2.30427e+06	1493000	911342	511118	232165	138922	99977.5			36.5	193308	320828	426584	1437037	3448403	3966406	3.72123e+06	3131452	1.80781e+06	1006496	596092	278386	172778	115719		36.5	286368	314548	1.82956e+06	2270074	3.90722e+06	3890441	3.333e+06	2.85464e+06	1.78821e+06	1007277	563204	254186	146812	96000
	37.5	131609	160224	228243	329915	1038873	2448118	2.63838e+06	2329481	1479683	903774	498784	237655	142123	100078			37.5	193398	324630	422578	1439675	3427987	3935593	3713324	3109360	1.82779e+06	996074	592406	287973	172300	112014		37.5	285276	323230	1.82795e+06	2.25437e+06	3896050	3870583	3.32153e+06	2.87381e+06	1802052	989176	552048	247997	153358	93802.5
	38.5	133114	157064	225407	337186	1030743	2447120	2.64681e+06	2.31462e+06	1473364	904734	504336	235080	143942	96668			38.5	200256	328760	419276	1441227	3426562	3.96078e+06	3709601	3.08564e+06	1.8098e+06	1.01474e+06	582422	286828	169494	118521		38.5	287414	323660	1.83007e+06	2268922	3869716	3.8693e+06	3322744	2.85969e+06	1802305	999312	557458	247679	150788	95860.5
	39.5	134624	157688	229156	337982	1021411	2.41655e+06	2.63776e+06	2.31578e+06	1.47493e+06	905548	501846	230568	136928	99343			39.5	195679	331774	422788	1435377	3.43665e+06	3.95262e+06	3701114	3.11402e+06	1.80621e+06	1.00408e+06	582404	288486	168267	113840		39.5	296134	319311	1829893	2273502	3.90292e+06	3.86275e+06	3329509	2.87207e+06	1.79617e+06	1004697	546672	255044	149115	97154
	40.5	131908	157178	234064	333378	1039456	2.43345e+06	2628738	2.30055e+06	1460042	894483	508148	231995	140676	96779			40.5	193911	330611	425344	1428312	3.40944e+06	3933894	3710042	3092278	1790980	998812	590000	280977	170007	115170		40.5	288573	320869	1827017	2.25729e+06	3881202	3869317	3278113	2.86106e+06	1.79708e+06	1002253	555289	249436	148738	94873
	41.5	136499	153994	234345	330852	1032283	2404857	2.63502e+06	2285717	1467409	894218	503844	230694	145786	99545			41.5	198538	336832	412682	1.44928e+06	3411541	3.93938e+06	3.69625e+06	3.10682e+06	1.79225e+06	1001051	596364	281496	178252	118919		41.5	286423	305555	1838280	2.24505e+06	3.89134e+06	3.85418e+06	3302242	2856511	1793054	986020	549820	246186	149165	96957.5
	42.5	131086	162308	231312	330092	1021024	2.39286e+06	2613819	2.29474e+06	1.45279e+06	891464	510470	225798	141384	98923.5			42.5	197806	334553	424332	1.42959e+06	3397398	3.92417e+06	3674617	3096356	1.79511e+06	998507	588585	282590	169636	117201		42.5	293566	322412	1.83248e+06	2263427	3881322	3851591	3282752	2837559	1777297	1004142	545100	251058	150312	96393
	43.5	134442	165416	230990	321298	1033061	2.41802e+06	2602700	2299619	1.4588e+06	899116	495700	231048	142214	99013			43.5	199908	339544	415634	1.42561e+06	3.37571e+06	3936007	3689759	3.07985e+06	1787205	1.00004e+06	584684	276700	172294	117012		43.5	298268	313282	1830849	2.2623e+06	3895158	3858008	3287013	2838753	1789287	1002425	551550	258916	152675	94713.5
	44.5	132142	156478	234444	326018	1.02421e+06	2.39639e+06	2597844	2272559	1449839	887634	497857	225740	139415	94344.5			44.5	205120	342053	427394	1429203	3.40787e+06	3938327	3663573	3076633	1779209	994002	585449	275712	171894	116314		44.5	292098	315004	1.82545e+06	2.25073e+06	3.89108e+06	3838806	3.30036e+06	2.84671e+06	1774161	995542	539116	256091	152406	98422
	45.5	135040	164163	235482	328222	1.01685e+06	2.39645e+06	2588913	2.26828e+06	1443990	899967	502640	228924	137630	98601			45.5	206486	346289	416227	1.43422e+06	3381562	3.93367e+06	3670846	3063298	1787271	991134	584666	276270	172404	119614		45.5	295398	309154	1.83582e+06	2246733	3850584	3845695	3299409	2847857	1778519	1.0012e+06	551152	247580	146608	95940.5
	46.5	136124	161793	236212	317573	1013954	2398203	2578841	2267787	1.45561e+06	899081	499448	226421	145282	98758			46.5	199106	342025	414590	1.41743e+06	3402423	3941320	3.66375e+06	3.07608e+06	1777963	997413	591862	281363	173534	114575		46.5	300452	312098	1824340	2.24777e+06	3.85181e+06	3846487	3.28241e+06	2839349	1784574	994064	554285	257480	147378	95656
	47.5	134368	166959	232511	319912	1011102	2.3705e+06	2.59405e+06	2.27969e+06	1447059	883930	491950	228711	135414	98840.5			47.5	205270	344768	418143	1417317	3.38831e+06	3.90457e+06	3675372	3086162	1.79849e+06	990564	577545	281208	178472	115686		47.5	299814	312623	1.80422e+06	2263815	3867453	3862784	3.30552e+06	2.81613e+06	1.77696e+06	991153	535462	252700	150966	95476
	48.5	133673	163620	235438	314839	991815	2376554	2594047	2.25243e+06	1.43734e+06	886383	492047	233612	140703	99602.5			48.5	201477	350635	409928	1413298	3.37842e+06	3.91014e+06	3.65836e+06	3071354	1.77578e+06	972142	586049	280593	172659	116346		48.5	305159	307154	1.81246e+06	2264090	3884358	3821876	3272707	2.80912e+06	1.77515e+06	989397	543684	254153	152622	97380
	49.5	133044	166939	236478	321374	1.00428e+06	2.38687e+06	2575302	2280162	1418166	881619	493764	226090	142862	98148			49.5	209116	338394	407644	1423528	3404115	3924155	3.65661e+06	3082051	1791023	994234	591480	284490	178474	115741		49.5	309684	305878	1.81611e+06	2250604	3859387	3829694	3.26707e+06	2.82339e+06	1.76111e+06	985016	536332	250840	154510	98032
	50.5	138746	168738	230924	323382	998453	2.39121e+06	2561242	2.25692e+06	1424442	882874	499334	228576	139837	100088			50.5	209962	342800	410188	1413631	3.3877e+06	3912004	3.65859e+06	3057674	1767755	986040	582073	278666	174734	117906		50.5	310423	305215	1823992	2.26363e+06	3849996	3.83463e+06	3.27206e+06	2831493	1764737	979718	556458	255582	149644	97649
	51.5	137864	165448	233408	321770	996963	2357824	2537576	2.25216e+06	1.42807e+06	883359	498066	227042	141422	96631.5			51.5	205411	346842	404982	1.41994e+06	3374529	3.89402e+06	3.63751e+06	3052711	1.77199e+06	990016	580148	280164	167370	114810		51.5	312545	308084	1.82508e+06	2.26479e+06	3842371	3846015	3.28426e+06	2.81636e+06	1756999	989668	555648	249810	155325	101851
	52.5	134024	165656	232467	323662	990806	2.37077e+06	2582871	2236532	1424546	873968	493310	222164	138442	98122.5			52.5	209138	356502	406404	1398194	3.36851e+06	3887606	3.66512e+06	3063430	1.77682e+06	983326	579064	276586	171084	117322		52.5	308564	299392	1.83348e+06	2234116	3.85336e+06	3.843e+06	3273524	2.7915e+06	1756541	990001	541085	252025	149788	100306
	53.5	143176	161728	237713	312214	994134	2365574	2577867	2264319	1.42246e+06	881752	491935	229600	140497	97732			53.5	207410	354002	406754	1399966	3.38672e+06	3.92517e+06	3646886	3080562	1.77392e+06	995346	580442	274578	175444	112981		53.5	314115	303602	1.80484e+06	2233130	3.85295e+06	3838224	3.25109e+06	2814522	1762249	972207	549290	251010	149712	93888.5
	54.5	137698	168051	234610	315558	990902	2353661	2561900	2.22784e+06	1.42383e+06	871154	484282	224104	136388	100004			54.5	209089	354060	407039	1411343	3.38657e+06	3916202	3656987	3058321	1.7602e+06	999022	576951	275530	174110	114578		54.5	311670	306476	1.81389e+06	2230698	3850984	3.84525e+06	3.24228e+06	2781819	1.74752e+06	990862	548958	251645	149652	96778.5
	55.5	138596	168412	233672	316267	979332	2.34549e+06	2.54935e+06	2.23932e+06	1438642	879572	492390	227445	137520	99036			55.5	213099	352328	395630	1.40247e+06	3363067	3.88105e+06	3625997	3055876	1754502	978180	572374	277888	175770	121790		55.5	314027	300470	1804973	2239209	3.844e+06	3.8413e+06	3263699	2.79852e+06	1.75967e+06	989418	549801	252845	153006	98754.5
	56.5	138160	170139	236553	312237	976194	2.33705e+06	2554267	2242992	1425212	872412	492443	225230	135008	99300			56.5	216159	358164	398459	1393498	3.35276e+06	3.87637e+06	3.62704e+06	3043768	1773994	983872	577232	275042	174146	116262		56.5	318870	302162	1803636	2234292	3.8472e+06	3819680	3.25177e+06	2785254	1.7565e+06	981724	540802	248418	146800	97038
	57.5	141119	171426	238806	318722	972252	2338954	2542091	2219363	1.41206e+06	873718	494554	226064	135956	99020			57.5	213622	350389	406518	1.39479e+06	3362326	3884298	3.64547e+06	3.05101e+06	1753389	981694	568700	278580	176104	113600		57.5	314270	298366	1.81778e+06	2.23207e+06	3.81607e+06	3.79349e+06	3.21744e+06	2.80077e+06	1.7449e+06	972094	533944	247506	145402	93642
	58.5	133942	168743	233790	305139	973787	2327525	2.546e+06	2227853	1395919	862635	485021	226264	137352	96303			58.5	208988	354788	402270	1.36948e+06	3347593	3879656	3648395	3043254	1746381	981110	567824	282224	172143	117966		58.5	316208	301672	1799578	2.23654e+06	3.82135e+06	3.82496e+06	3231971	2.7697e+06	1.74042e+06	978028	536281	244624	148780	95386
	59.5	138655	171554	234375	311467	967954	2.33694e+06	2534655	2.18859e+06	1396697	865792	492332	224543	136230	96905			59.5	214212	353209	402258	1.37632e+06	3355546	3.87363e+06	3.64514e+06	3046777	1761011	978141	572894	281684	169450	113032		59.5	318639	298454	1.79493e+06	2.23803e+06	3.8053e+06	3.79905e+06	3.24872e+06	2.7702e+06	1760897	980463	545816	248050	150194	97571.5
	60.5	137790	170965	236478	306140	966908	2.31316e+06	2.52446e+06	2.21427e+06	1403501	868743	488932	228561	136922	96432			60.5	215047	361952	395434	1375379	3334069	3874385	3618825	3038954	1.74575e+06	980510	577782	279794	172262	117720		60.5	318822	297514	1797309	2220732	3819536	3797652	3224947	2.75471e+06	1.74018e+06	968060	540981	249712	146788	96015
SNV19G	Time	8000	4000	2000	1000	500	200	100	50	20	10	5	2	1	0.5		SNV19G		8000	4000	2000	1000	500	200	100	50	20	10	5	2	1	0.5	SNV19G		8000	4000	2000	1000	500	200	100	50	20	10	5	2	1	0.5	SNV19G
100nM	-5.5	17744	14572.5	13774.5	12010	13129	12154	11255.5	12519	10171.5	11217	10503.5	10648.5	12016	10827		200nM	-5.5	18836.5	14512.5	13541	15591	12572	10969	11043	10670	15196	10381	11501	10155	9970.5	9931.5	500nM	-5.5	19029	14298.5	13859.5	12825	11305.5	11936.5	10384.5	11712.5	10899.5	11117.5	11047	10233.5	13016.5	12095	SS
	-4.5	18909.5	14031.5	13922.5	12728.5	13196	11426	11970.5	12401	11461	11208.5	10522	10846	12075	12074.5			-4.5	18041.5	14556	14521.5	15380	11601	11749.5	10328	12123.5	15344	11790	10815.5	10028.5	10815.5	11565		-4.5	18347.5	14452	13899	12122	12044.5	11412.5	11263.5	11376	12634	10337	11963.5	11302.5	10857.5	11782.5
	-3.5	17742.5	14631.5	13759.5	11767.5	13687	12746.5	12129.5	12600.5	10209	11947	11732	10171.5	11763.5	11009			-3.5	19829	14017	14054.5	15066.5	12965.5	11168	11280	11130	12740	10569	10682.5	10795.5	9220	11958.5		-3.5	19748.5	14211.5	13583	11841.5	11207.5	11541.5	12171	11096	11612	13019.5	11574	10833.5	13099	11208.5
	-2.5	18310.5	15557	12798	12111.5	13415.5	12366	12800.5	11782.5	10333.5	10474	10877.5	10371.5	11855	10802.5			-2.5	18319	16178.5	14187.5	14413	13024.5	11409.5	12271.5	11934.5	15241	11523.5	10886.5	9761	9873.5	12989		-2.5	17030	14835	13386.5	12828	11114	11337	11188	11599	11336.5	11445.5	11221	9253.5	11968	11076.5
	-1.5	17679.5	14924	13072	11980	13143.5	10821.5	11549	12814	10890.5	10892	10348.5	10309.5	11836.5	11219			-1.5	18154	14843	12776.5	14958	12325.5	11390	11575.5	11126.5	16837.5	12252.5	10637.5	12893.5	10336.5	9584.5		-1.5	15366.5	12754.5	12233	12084	11708.5	11484	12341.5	12456	9508	11373.5	10987.5	9906	11165.5	10753.5
	-0.5	17740.5	14763.5	13018.5	12324.5	14613.5	12727.5	10836	13233.5	11158.5	11307	11235	11015.5	11813.5	12034			-0.5	18558.5	13922.5	13958	16183	11968.5	12271.5	11629	11100	16583	11304	10237.5	11026	10500.5	11782		-0.5	16503	13955.5	13428.5	12043.5	12304	10884	11630.5	10659	9500	11629.5	10957.5	9761	12270	10025
	0.5	38796.5	36206.5	33270.5	33666.5	41092	43986.5	48001	47115	39888	36815.5	33859	32765	34142	33556.5			0.5	48017	40946	39943	50960.5	61492.5	66725	63396.5	59774.5	57218	47043.5	45480.5	38709	41508.5	36979.5		0.5	42280.5	42450.5	47715.5	54087.5	56969	59205.5	54879	52502.5	44767.5	40908.5	37990	35941	39443.5	38503.5
	1.5	42881.5	39694	37510	40618	50403	60141.5	61005.5	57653.5	46584	41975.5	37256.5	34127.5	34671.5	35905.5			1.5	51979	46073.5	49226.5	67448	83578.5	92603	86836.5	78886.5	74269.5	54043	47957	42746	42849	37683.5		1.5	44658.5	46459.5	57641	73725	89903	85633.5	82483.5	73051	54051.5	50504.5	45541	42834	40635	41901.5
	2.5	43273.5	40995	40557.5	45135.5	60181	74453	79826.5	76347	53161	46997	42628.5	38040.5	38031	38002.5			2.5	54013	48507.5	52566	78958.5	104005	118608	110702	98290.5	83107	60898	52339	43469	41858.5	43140.5		2.5	47507.5	51201.5	71713.5	93821	115151	117214	100848	89879	63441.5	54860.5	49918	44178	43749	41707.5
	3.5	46149.5	43235	42038	51756	69319	99460.5	97621	89668.5	64424	56135.5	44873	37366	38419	38026.5			3.5	57006.5	51793.5	56579.5	94260.5	132580	152938	134912	125768	102426	71422	55258.5	49482	44617.5	45040		3.5	50192	53352.5	85609.5	120196	149158	149250	128192	111322	74487	64978.5	54655	48535.5	44051.5	45802.5
	4.5	48122	43156.5	41670	52087	78231.5	112562	112852	103452	73391.5	62614	46876	43153.5	40046.5	40307.5			4.5	55375.5	53625	64420.5	110278	157028	189388	165546	152356	122292	77793	62075.5	51928.5	45143.5	46082		4.5	52119.5	60739.5	98831.5	144456	186188	184606	160786	131863	86233.5	72779.5	58916.5	49718.5	44831	45227.5
	5.5	46570	44237.5	45256.5	59729	86281	129142	133276	120984	84009.5	69437.5	51471.5	42697.5	42555.5	38683.5			5.5	58957.5	58078.5	66437.5	126899	191364	227619	197130	180387	136856	88538.5	68659.5	52777.5	46855.5	47489		5.5	49871.5	64744.5	114932	169636	225846	215672	193352	160430	99548.5	79199	64250.5	50496.5	47726.5	49009.5
	6.5	45602	46743	47041	61635	101748	151021	157836	140548	95992	78416.5	55852.5	43471	40992.5	40083			6.5	60407	59731.5	74960.5	143414	222420	263551	238746	212215	154580	99821.5	74811	57375	48572.5	48645		6.5	50310	65322	130118	202554	271852	260402	226546	181232	113138	90649	69369.5	56002.5	49674	49703.5
	7.5	48628.5	43357.5	51743.5	67306.5	111470	177416	179376	162168	105100	84851.5	59863.5	44263.5	43345	41919.5			7.5	60174.5	57055	75012.5	162926	253560	311176	270204	242702	176318	109360	79086.5	57575	51755	48763		7.5	52802	70851	146768	236322	309366	298964	264830	213030	132175	101572	78164	57254.5	53299	49191.5
	8.5	49302	47652.5	49959.5	67628	122264	189996	203841	181433	117643	89682	68860	49369	44893	40012.5			8.5	62838	62675.5	78179	178732	287600	359928	314302	269644	193894	123700	87939	61343	54372.5	49329		8.5	54162.5	73919	159704	266968	355702	357388	309134	247008	148951	110472	81471	62882.5	56604.5	50536.5
	9.5	49060.5	46742	50300.5	75956	130412	216192	225301	200640	130518	101146	70502.5	50446	45158.5	43616.5			9.5	62963	62502.5	84826	199065	321285	399123	356566	303050	211568	134782	89032.5	61047	54041	50774.5		9.5	54479.5	79405.5	184122	294694	396216	400930	345458	278028	163102	123832	89272.5	63526	55367	53461
	10.5	48322	47376	52247.5	77484.5	141116	233132	244026	220907	145563	105021	73980	52023.5	45777	46228.5			10.5	63646	66616.5	87960.5	212343	354486	441136	385560	326110	238109	149003	96840.5	67168.5	56534.5	51788.5		10.5	55892.5	82755.5	197548	328638	435108	440296	387322	306804	182908	135068	98558.5	69518.5	57038	55093.5
	11.5	52437.5	48448	53097.5	80452.5	147646	251515	262262	233469	152728	112168	80667.5	54371.5	47612.5	45051.5			11.5	66614.5	65682.5	88308	228259	380616	471924	419055	362354	247156	155388	99394	69093.5	59042	52547		11.5	59554.5	85960.5	214812	360568	484999	483454	430666	337646	198608	144620	101260	69362	55804.5	56206.5
	12.5	51109	50429.5	55609	83231.5	163152	274753	284980	256378	161630	119510	83846.5	55705	48465	43537			12.5	68582	66691.5	89020.5	239050	409126	517198	451328	387174	256957	165036	109341	69367	61509	56376.5		12.5	60774	87131	228888	369060	519770	522502	464616	368472	211546	158404	111316	75015.5	62552.5	59343.5
	13.5	52528	46558.5	58435.5	82442.5	167618	281076	302112	266470	173484	127108	85819.5	56965	52643	46914.5			13.5	66001	69720.5	95779	246056	439068	553236	485255	408259	282868	171841	114389	76022.5	61586	52389		13.5	59091.5	90423.5	238968	403683	559814	559252	493450	397924	230110	167392	114626	78572.5	62665.5	58019.5
	14.5	53475.5	52550	55392.5	83603	175837	303998	313262	285336	184712	131970	88100	58729.5	50630.5	48204.5			14.5	66506.5	67985.5	97358.5	266952	455136	586128	513819	430104	294860	188488	120784	78612.5	61948.5	55183		14.5	60263.5	90488	244492	418236	594800	600436	532026	422498	247179	173018	123573	80508	62227	59873
	15.5	53761	52521.5	55396.5	89326	177390	316322	334666	302256	193346	139796	94120.5	59489	53135.5	48644			15.5	66338	70406	99417.5	275257	475602	615498	536414	445238	316338	192138	123648	82538	63475.5	56135		15.5	58630	94253.5	256506	446140	615635	635938	558056	448512	257794	187766	128854	83471	65332	60674.5
	16.5	53717.5	50679.5	60881.5	90086.5	188244	325919	345182	316622	201582	143243	93045	61933.5	54045.5	48076			16.5	70823	72753	98463	284056	490933	640786	565978	474262	328787	201332	131174	81544.5	64073.5	58699.5		16.5	58361.5	90402	261138	459238	640308	670884	582568	467017	269063	194484	132763	83242.5	65853.5	63391
	17.5	54488	53200	59862	92168.5	194132	347436	356708	329260	213148	149903	94004	64292	56397.5	49141			17.5	71119	72386.5	102996	282002	515982	659860	586594	491108	340692	210281	133172	84397	63109.5	60876		17.5	58397.5	99924	269481	473090	662260	685852	609736	490249	287018	202670	142433	85404	66804	61474.5
	18.5	53969	52025.5	58801.5	91342.5	194537	360234	370332	341786	216142	156218	97601	64264.5	53741.5	51643.5			18.5	72868	71983	101091	296928	528364	686185	601244	504863	356009	218368	141001	86596.5	67139.5	56962		18.5	62269.5	94824	283100	493787	688746	717110	634802	514440	293603	213006	146952	89148.5	69231	61808.5
	19.5	52892	53014	56959	88169	203556	371821	387804	347534	226794	154806	99289	65226.5	52772	51152			19.5	70643	74649	101448	304456	543377	704020	625856	516994	353069	220300	144826	85786.5	69184	54920		19.5	61149.5	96479.5	287354	492189	701262	736262	653244	544844	306050	224750	149857	88319	70442	62421
	20.5	51408.5	55140.5	57905	93935	204706	368443	387268	356555	229588	156034	103148	67394	55533.5	48072			20.5	70049	74215.5	106416	305491	549898	728726	629053	533460	372434	229298	146002	89310.5	68111	59720.5		20.5	60032.5	95116.5	289256	512577	731251	752644	684148	548902	319386	224118	151934	93726.5	70510.5	63040.5
	21.5	54876.5	52476	59304	91278	207412	379294	399448	365068	234427	163274	103442	67987.5	58325	49799.5			21.5	71195.5	73064	104350	314492	561960	737514	650182	543443	369439	236388	142746	93352	69427.5	60297.5		21.5	59682.5	94977	294315	522550	732385	771511	689776	560299	324030	236269	157462	94040.5	73543	66275
	22.5	53236.5	53950	59824	93183	210183	385564	410812	377201	243842	169026	107942	71545	57548.5	50009.5			22.5	69848	74106	102423	319154	562608	751204	655726	547472	374992	233584	152944	91984.5	69833	62237.5		22.5	61108	97086.5	289714	520410	745348	791274	709920	571138	338606	241272	165354	93256	72801.5	62566
	23.5	53407	54811.5	57148.5	91902.5	208722	392410	413590	377580	241718	172852	108174	69442	56046	51176.5			23.5	71974	71829	103154	320748	573836	754812	655266	548707	383110	249544	152460	92620	70133	57607		23.5	60283.5	98266	295794	528316	762152	795446	717328	592430	338816	247936	162890	94812.5	75046.5	66582.5
	24.5	55622.5	55541.5	59464	90616.5	208912	393266	418279	384894	248341	173539	111246	69456	61629.5	51236.5			24.5	70197.5	72440	100446	325232	585813	780811	682430	557642	391450	247920	156886	95293.5	70067	63773.5		24.5	60487	98446.5	297098	534016	766510	807816	732998	596772	355578	245095	165466	99391.5	75543.5	68725
	25.5	55413.5	53268.5	59822.5	90301	213796	409417	432082	392306	254183	174784	109514	74552	57587	54113.5			25.5	73502.5	72475.5	100190	317301	583624	780146	674740	572986	397507	253671	158955	90944	74332.5	64021.5		25.5	60581.5	98481.5	301679	543606	777686	815972	742391	600688	355802	254101	173491	98566.5	74311.5	68041.5
	26.5	53922.5	57368.5	61836	93107	216167	405882	435086	393028	258240	181724	112792	71909.5	57115.5	50616			26.5	69789.5	71619	102624	329809	585154	779708	695942	583286	402888	250653	162026	96095.5	77262	63656		26.5	65198	95949	295912	546055	788841	833694	760326	614856	356818	266102	170248	101052	79351.5	71030.5
	27.5	52853	54531.5	60285.5	90159	220852	409258	440568	399926	256384	180154	115810	75491	59816.5	51925.5			27.5	69911.5	72708.5	102840	322448	590428	787597	686334	579117	409580	255906	164666	95785	72955.5	64389		27.5	61987.5	102038	301439	546010	777172	838925	759620	627252	358295	261029	171720	100882	77591	65555.5
	28.5	54000	55708.5	61014.5	94192.5	223140	417074	439501	399106	256914	178204	115104	73601	60719	53130			28.5	71202	71920	101420	321136	598860	797404	704808	577955	409504	259632	164343	99983	72906.5	63233		28.5	62644.5	96298.5	300306	548910	787299	842600	766790	629295	376434	267432	178356	102888	81646.5	68882.5
	29.5	52863	54813.5	60765	90364	222888	420236	438762	403719	258452	180963	112724	74228	62353.5	53375.5			29.5	71267	72629.5	102698	323396	594973	793081	716413	592126	407138	263451	168688	98517.5	73040.5	63738		29.5	62063.5	95924	297849	545934	794876	847006	775444	636612	378750	271456	179406	102988	81529	69190.5
	30.5	54993.5	52357.5	58998.5	93410.5	216270	418926	448328	405016	260792	181750	118598	76325	61444	53244.5			30.5	74501.5	72907	104210	324340	600124	798387	707324	587680	413212	261489	171734	102176	74656	65868		30.5	58285	98043	293119	542666	795118	852914	773768	639898	380564	276884	182077	107474	80315.5	68950.5
	31.5	54861	52683	59166	92199.5	218980	413818	443900	407981	264159	183292	119676	73155.5	59644	55066			31.5	73287	74960	104974	333789	595610	803227	714857	595700	414446	268133	171344	104038	74956.5	62415		31.5	61941	97558.5	293799	550463	789594	852043	782618	635630	385186	274511	180042	105641	79330	69231.5
	32.5	54957	54084	60753	90579.5	222827	424890	445056	412044	273414	187444	116376	77184	60880.5	52130.5			32.5	72644.5	71392	99978	329066	603327	810020	707796	595737	419202	264653	172640	101237	76916	63185.5		32.5	59128	94402.5	300184	546283	786226	860992	785992	646830	391674	272104	185935	107244	81981.5	69463
	33.5	52599.5	55544	61286	91649	221104	427993	452464	419162	261078	190195	119278	75948.5	63472	51846			33.5	71285	75489	102714	328142	612559	813216	713184	595408	423598	268458	173782	103058	78785.5	64996.5		33.5	62455	94632.5	293219	550552	802340	858050	785115	656046	391844	276924	186464	106151	79328	71934
	34.5	53441	52402	59900	88984.5	216639	420104	450208	419444	266636	187044	119230	78571	63113	50153			34.5	71992	74264	102798	330604	605492	809470	712706	596824	413012	276024	172062	102335	75472	62269.5		34.5	58883.5	94353	298311	550199	806423	868821	794186	660077	390696	285365	184988	105887	81273	70244.5
	35.5	52856.5	56982.5	60271	90706	223474	426668	448546	421618	273822	192302	118234	78335	61536	55360.5			35.5	70869	70707.5	99987.5	326513	599855	822613	709123	597934	419932	281480	181933	100341	79630	64767		35.5	58084	96304	297066	540126	797114	863262	799668	657461	387462	283818	187839	106008	83893.5	71250
	36.5	54463.5	55476	62909	90790	219286	430007	451870	416126	278252	187674	120714	78763.5	60443	53819.5			36.5	67914.5	76017	101610	322956	601572	809976	708796	595342	431596	278187	176304	104766	75891.5	63827.5		36.5	59810	92380.5	293234	551860	792854	862596	784986	656619	399604	292722	186830	108026	80494	67847
	37.5	52347	54969.5	59691.5	88130.5	218236	429034	451286	420853	273763	194010	122610	76079	62184.5	53605			37.5	72831.5	73312	101697	324288	599154	813939	723244	599806	433816	287038	175680	97571	79584.5	66206		37.5	61564	94801.5	293256	545210	810616	861948	791852	662050	397741	289299	185729	108800	81205.5	69162.5
	38.5	53647.5	54800.5	60517.5	88828	219054	427473	457226	416614	275704	196064	127651	80031.5	64300.5	54297			38.5	70133.5	73774	99968	331582	611890	820758	710696	604180	430364	282761	176036	107541	79821.5	67060.5		38.5	60455	94198.5	290620	542154	801898	870480	792370	663621	392559	288658	187176	109642	81749	72110.5
	39.5	55807.5	53877	55559	88141	225484	433084	452176	428902	277732	194592	127358	75960	64693.5	55722.5			39.5	72802	75142	102102	322226	603052	814271	716793	601174	428874	274468	176553	107472	79420.5	63775.5		39.5	58911.5	94866	291324	546078	789821	875528	795998	645776	396697	290281	187133	112388	82798	74166
	40.5	52958.5	50700	58947.5	84939	227946	433468	456714	422725	277982	195530	127376	78988.5	64116.5	53018.5			40.5	73654	72616	100310	318505	602036	822768	723194	600388	427952	281529	186285	102304	77985.5	66934		40.5	57536.5	93928.5	291916	544963	799142	864146	801268	649649	395272	286990	191759	113376	84295.5	72249.5
	41.5	52078.5	54662	57432.5	91059	221764	435524	462857	430738	276471	193767	122792	76716.5	64191.5	55712.5			41.5	70439	72269.5	102248	321298	606810	824793	715059	597338	429880	287694	182638	104400	79785	67948.5		41.5	60785	94632.5	288166	530276	794742	876388	787668	664314	387665	293665	191130	109232	83347.5	73914
	42.5	54925	53216	57593	89978	223579	434211	450778	424112	271706	203086	128525	80410.5	64362	54939.5			42.5	69505	74868	99764.5	324324	609794	816571	725560	598456	434454	284873	181265	107573	78923	67184.5		42.5	58923.5	91911.5	288757	546578	790509	863954	794152	661108	398562	294196	193318	108805	85174	73672
	43.5	55351	53786.5	60745	91122.5	225201	437782	452870	420474	284057	195736	124957	80346.5	64316.5	55811			43.5	72586.5	74108.5	99581.5	323322	603122	811652	718062	603788	434416	283971	183664	105500	80351	65394		43.5	62895	92100.5	289142	535848	791008	868725	791730	666728	403816	297700	193488	108404	81886.5	72863.5
	44.5	54245	54346	56213.5	86432.5	223690	438229	466053	433371	283102	197132	127018	78752	65023.5	53662			44.5	71241	72323.5	100204	322318	605914	824308	725287	602918	431936	285566	182566	106868	81854.5	65089.5		44.5	60364	93243	285572	536190	788496	863368	793874	670964	402142	294527	194460	109841	80394	74151
	45.5	55294	53885.5	60986.5	88004.5	221456	432301	461148	426771	278902	196062	128303	80206	65180	55702.5			45.5	72717	73130.5	98050.5	319298	595300	809452	724042	604686	444886	287378	177714	108846	80540.5	69177.5		45.5	59618.5	92900.5	283074	534806	786316	868053	789645	666868	407000	294150	194356	109780	85025	74404
	46.5	51540	53482.5	58218.5	85215	227772	436454	464687	422922	281700	199223	125499	81597	64337	55706.5			46.5	71273.5	72229	99631	307902	599954	808880	724124	601054	432500	288388	182555	108750	79297	67845.5		46.5	56725.5	93330	280772	529970	778867	856474	790636	663298	407600	293714	198042	110778	81204	78368
	47.5	54661.5	53084	59116.5	87523.5	225088	443146	466498	429070	281893	197466	126234	80071.5	62569.5	54178			47.5	69503.5	71402.5	99010.5	318172	593480	817287	718386	603016	438449	295712	185756	107342	80022.5	68227.5		47.5	61196.5	89605	275548	527791	791260	863904	792848	664928	409950	290602	195460	112522	87771	73415.5
	48.5	54685	52795	59911	86707.5	222294	436562	468066	431522	279736	195240	124928	77112	63501.5	56830.5			48.5	70432.5	73972.5	99171.5	311548	591227	809738	721204	589474	435574	292338	184745	105664	82521.5	69824.5		48.5	59014	92073	274825	531997	789837	867588	792086	667728	406860	297017	197164	112446	85827	74949
	49.5	53160	53516	57606	90946	222588	433341	454895	430814	283348	200574	131836	85387.5	65001.5	57306.5			49.5	74480	73032	99492	325132	592526	819324	714758	602826	436346	295210	187472	108460	81413	69052.5		49.5	58056	88063.5	281396	524072	772529	860056	794532	657860	400086	299750	199838	108960	85292	74999.5
	50.5	52696.5	54388.5	55408.5	85660.5	226690	437894	466271	429862	278361	200016	131014	80810.5	64196	54650			50.5	70650	74682.5	100890	318500	593308	813428	715626	596368	440717	289512	185102	111531	79549.5	69754.5		50.5	58910	88249.5	273678	524816	783176	863568	776898	659606	408157	294926	197600	111550	87533	74372
	51.5	53407	54574	56528	89896.5	225871	431052	466663	427472	284294	197406	127066	82677.5	65468	56755			51.5	72004	71164.5	98385.5	315244	591280	804069	717445	607354	440892	289130	189415	109123	84309	67533.5		51.5	58946.5	89768	274112	516897	774950	853730	792126	654955	400725	295065	197226	109682	84105.5	76390.5
	52.5	49981	51513	58402	84899	218327	439941	459344	428986	284644	199650	130486	84351.5	66789.5	55422.5			52.5	68683.5	75309	99787.5	306574	601702	814093	716672	602246	439285	295260	192612	106628	81824	68148.5		52.5	56757	89727.5	274705	517608	772410	855968	780546	655986	401911	295128	194512	112807	88227.5	74497.5
	53.5	52306.5	55080	58644.5	89831	221938	441966	464082	421876	279802	206982	131638	80249	64957.5	55580			53.5	70600	71018.5	98556	309776	599687	812155	708730	597184	443286	290530	188602	109726	84750	69784		53.5	57585.5	90336	268040	525180	786066	849356	788234	649665	405474	296130	199842	114436	88117	74735
	54.5	53654	54114.5	56787.5	86151.5	227500	436764	467286	431533	283136	196679	129466	83022.5	65124	56249.5			54.5	71752.5	73484.5	97271.5	312749	588435	811924	714323	593588	434926	292966	190264	112985	82683	66559.5		54.5	59419.5	87432.5	270492	517209	769392	843753	783124	647330	404464	302382	198690	111748	86634	79398
	55.5	54049.5	53660.5	56195.5	85910	219238	440634	463954	431004	283912	202534	132262	82364.5	66502	57043.5			55.5	73425	73529	97341	310560	580187	803126	711837	594900	436270	294172	199079	109888	83017	67785		55.5	56815	92650.5	267843	509060	780860	849198	783924	658363	399852	301484	207354	112169	85697.5	76390
	56.5	53594	54278	57656	83861.5	220913	438156	470202	427371	285908	199535	128726	83300.5	65182	59361.5			56.5	71484	73386.5	99840.5	306592	591868	814180	709758	595758	439576	291520	189932	109912	86041.5	65024		56.5	55428.5	91482.5	266638	510420	761168	847911	789763	651510	403364	299782	200813	114002	87276	74496
	57.5	53077.5	53266.5	59148.5	87858.5	220006	436456	465788	430060	284975	199794	131570	79548.5	65586.5	57468.5			57.5	70699.5	74698	98373.5	309084	585710	805818	704786	594586	438016	294192	186140	112484	82438.5	68979		57.5	59653	90874	265206	507432	766362	847890	782383	646582	405722	301043	200403	113034	90010	76363.5
	58.5	50686	54999.5	57487.5	86707.5	220092	433364	465876	429175	281368	202422	132364	83887	64435	55337.5			58.5	71313.5	68232.5	96421	313970	579198	798715	714765	589624	435514	291387	194196	111920	83358	67250.5		58.5	58759	89763	265972	501254	759552	833674	779147	653299	404846	296863	198416	115775	88524	78408.5
	59.5	53313	54065	59545	85126.5	223896	434733	464588	418408	283947	202015	133881	82216.5	65121.5	55578			59.5	70672.5	72407	97853.5	303976	583678	805904	700436	595025	435862	296374	192013	110416	81491	69387.5		59.5	59252.5	88052	266688	513016	758858	833810	773752	644662	399403	294908	201546	115383	90471.5	79273.5
	60.5	51646	53990.5	59289.5	87364	219044	435774	463878	423968	288502	201495	129474	85454	67462.5	56027			60.5	74132.5	73918	97537.5	303796	579664	807544	698642	580155	441054	296276	192440	112895	82575	68554		60.5	55594.5	89446	268410	495249	762235	838693	776320	646102	396763	300161	198948	117607	87860	74504.5
[truncated: 32 more columns]

## Sheet: Analysis
	WT19A			FL						SNV19T			FL						SNV19G			FL						SNV19C			FL
			Conc.	100nM	200nM	500nM	SST					Conc.	100nM	200nM	500nM	SST					Conc.	100nM	200nM	500nM	SST					Conc.	100nM	200nM	500nM	SST
			0.5	61344.5	63509	54643	65077.8					0.5	99464	114749	102413	101214					0.5	48072	59720.5	63040.5	57053					0.5	50462	47639.5	56284	47924
			1	76787.5	65442.5	62410	76893.5					1	138050	169692	148622	151201					1	55533.5	68111	70510.5	65790					1	59051	49010.5	58282.5	47198
			2	101996	90661	76160	100404					2	233994	277988	252403	263122					2	67394	89310.5	93726.5	83288					2	83306.5	62059	61200	54170.5
			5	166713	152866	127126	159194					5	510344	589466	546548	586596					5	103148	146002	151934	137872					5	94699	81411.5	75568.5	61589.5
			10	240310	224999	179770	239292					10	911565	1017616	993310	1.22787e+06					10	156034	229298	224118	235245					10	134992	110790	110277	81268.5
			20	311994	325716	273944	381166					20	1.50371e+06	1.85778e+06	1.82362e+06	2230928					20	229588	372434	319386	403934					20	175534	174550	150874	119606
			50	423860	485678	434443	743452					50	2385160	3173100	2942445	2.95492e+06					50	356555	533460	548902	845475					50	243664	258785	272682	171268
			100	428402	578896	558398	1.16283e+06					100	2720292	3.78475e+06	3.39158e+06	3.08853e+06					100	387268	629053	684148	1337831					100	316067	311729	380028	282133
			200	395287	610964	658150	1.71564e+06					200	2.51023e+06	4.01738e+06	3.90209e+06	3119657					200	368443	728726	752644	1952271					200	404908	428300	513922	444070
			500	184346	458228	696429	2.33726e+06					500	1.0843e+06	3498129	3941284	3077972					500	204706	549898	731251	2.61366e+06					500	310610	422664	709680	755297
			1000	73876	128380	525178	2.77018e+06					1000	338948	1.44708e+06	2.25793e+06	2.99713e+06					1000	93935	305491	512577	2966103					1000	112723	209649	641336	1199223
			2000	56479.5	58012	168502	2.99093e+06					2000	194738	402174	1.7887e+06	2.98111e+06					2000	57905	106416	289256	3.09776e+06					2000	60952.5	64268	268116	1814575
			4000	55889.5	48356	58693.5	3.1077e+06					4000	131024	255713	313914	2908078					4000	55140.5	74215.5	95116.5	3.17487e+06					4000	58553	51657	72088.5	2336926
			8000	60488	51163.5	57422.5	3119657					8000	118536	166216	227108	2.81223e+06					8000	51408.5	70049	60032.5	3183433					8000	62802	50031	63829	2698468
			0	40940	40940	40940	46568.5					0	46568.5	46568.5	46568.5	46568.5					0	46568.5	46568.5	46568.5	46568.5					0	46568.5	46568.5	46568.5	46568.5
				Std									Std									Std									Std
			Conc.	100nM	200nM	500nM	SST					Conc.	100nM	200nM	500nM	SST					Conc.	100nM	200nM	500nM	SST					Conc.	100nM	200nM	500nM	SST
			8000	251.73	3165.72	5504.83	145041					8000	886.005	5957.37	42637.8	98845.7					8000	669.63	2660.14	123.744	133339					8000	991.364	3056.12	3112.68	7935.86
			4000	1256.53	1920.5	2590.13	16659.4					4000	3325.52	28847.1	16940.9	8448.51					4000	2305.88	3152.99	324.562	14033.9					4000	1310.98	2269.81	30.4056	115096
			2000	422.143	1904.95	15163.9	96262.7					2000	2677.81	38608.7	640243	32886.8					2000	3995.15	2929.54	816.708	135509					2000	570.635	4917.22	4048.19	38.1838
			1000	7737.16	5842.82	18172.6	17095.7					1000	11390.8	1287.64	429569	49846.1					1000	504.874	11009.7	4657.01	36469.7					1000	6253.65	8223.65	11717.5	21471.3
			500	1096.72	33197.2	37096.2	73541.2					500	24196.5	300909	212654	26454.3					500	23297.8	23695.9	18374.9	118841					500	7534.22	20279.1	48745.8	39153.2
			200	9717.06	24108.8	249.609	11975.6					200	44438.1	33172.5	70478	125506					200	2248.6	8467.6	9475.94	20459.4					200	21343.3	18972.4	7474.83	9383.31
			100	14359.2	25196.3	6761.36	8716.51					100	19004.2	76669.5	135686	82438					100	20942.4	34685	19009.2	7619.78					100	23584.8	41729.2	3808.48	26039.2
			50	25565.4	13295	20322.2	39324.3					50	98118.1	85542.9	148686	61267.3					50	5545.13	23944.8	23468.2	6256.48					50	12468.4	4944.09	6849.04	15400.8
			20	20974.2	6467.91	1610.08	7181.38					20	44648.8	58255	96020.2	109073					20	4314.06	687.308	40187	12934.4					20	2286.78	10822.3	125.158	19667.5
			10	5039.55	9970.21	4829.1	1835.65					10	33408	2179.3	36773.1	42724.1					10	2921.06	9248.96	8336.08	7512.3					10	6009.7	3779.49	3128.24	4605.39
			5	6434.67	5390.27	1345.62	1374.62					5	13017.1	5062.18	6317.29	35357.5					5	2983.99	7423.91	3776.66	519.723					5	8390.53	738.927	4936.31	5458.86
			2	3049.75	2033.64	120.208	12942.2					2	2622.66	6618.52	10767.8	6411.34					2	2802.97	433.456	3027.12	3959.8					2	21103.6	5666.75	1411.39	550.836
			1	115.258	782.767	4518.41	1466.54					1	8550.34	10501.2	9618.77	466.69					1	4014.25	1920.5	8522.76	1759.28					1	2653.06	325.976	4891.06	3211.68
			0.5	5367.65	2834.08	377.595	546.594					0.5	2172.23	1749.38	2907.62	8279.51					0.5	4236.98	5922.02	44.5477	989.949					0.5	1725.34	4316.89	1302.49	1503.31
			0	1069.15	1069.15	1069.15	1916.97					0	1069.15	1069.15	1069.15	1916.97					0	1069.15	1069.15	1069.15	1916.97					0	1069.15	1069.15	1069.15	1916.97
	100nM Probe		Conc.	WT19A	SNV19T	SNV19G	SNV19C			200nM Probe		Conc.	WT19A	SNV19T	SNV19G	SNV19C			500nM Probe		Conc.	WT19A	SNV19T	SNV19G	SNV19C			SS-Target		Conc.	WT19A	SNV19T	SNV19G	SNV19C
			8000	60488	118536	51408.5	62802					8000	51163.5	166216	70049	50031					8000	57422.5	227108	60032.5	63829					8000	3119657	2.81223e+06	3183433	2698468
			4000	55889.5	131024	55140.5	58553					4000	48356	255713	74215.5	51657					4000	58693.5	313914	95116.5	72088.5					4000	3.1077e+06	2908078	3.17487e+06	2336926
			2000	56479.5	194738	57905	60952.5					2000	58012	402174	106416	64268					2000	168502	1.7887e+06	289256	268116					2000	2.99093e+06	2.98111e+06	3.09776e+06	1814575
			1000	73876	338948	93935	112723					1000	128380	1.44708e+06	305491	209649					1000	525178	2.25793e+06	512577	641336					1000	2.77018e+06	2.99713e+06	2966103	1199223
			500	184346	1.0843e+06	204706	310610					500	458228	3498129	549898	422664					500	696429	3941284	731251	709680					500	2.33726e+06	3077972	2.61366e+06	755297
			200	395287	2.51023e+06	368443	404908					200	610964	4.01738e+06	728726	428300					200	658150	3.90209e+06	752644	513922					200	1.71564e+06	3119657	1952271	444070
			100	428402	2720292	387268	316067					100	578896	3.78475e+06	629053	311729					100	558398	3.39158e+06	684148	380028					100	1.16283e+06	3.08853e+06	1337831	282133
			50	423860	2385160	356555	243664					50	485678	3173100	533460	258785					50	434443	2942445	548902	272682					50	743452	2.95492e+06	845475	171268
			20	311994	1.50371e+06	229588	175534					20	325716	1.85778e+06	372434	174550					20	273944	1.82362e+06	319386	150874					20	381166	2230928	403934	119606
			10	240310	911565	156034	134992					10	224999	1017616	229298	110790					10	179770	993310	224118	110277					10	239292	1.22787e+06	235245	81268.5
			5	166713	510344	103148	94699					5	152866	589466	146002	81411.5					5	127126	546548	151934	75568.5					5	159194	586596	137872	61589.5
			2	101996	233994	67394	83306.5					2	90661	277988	89310.5	62059					2	76160	252403	93726.5	61200					2	100404	263122	83288	54170.5
			1	76787.5	138050	55533.5	59051					1	65442.5	169692	68111	49010.5					1	62410	148622	70510.5	58282.5					1	76893.5	151201	65790	47198
			0.5	61344.5	99464	48072	50462					0.5	63509	114749	59720.5	47639.5					0.5	54643	102413	63040.5	56284					0.5	65077.8	101214	57053	47924

## Sheet: Matlab Prediction
	min	max	Net
	46568.5	4.01738e+06	3970808
	SNV19T		Yield				FL				WT19A		Yield				FL				SNV19G		Yield				FL				SNV19C		Yield				FL
		[DST]/nM	100nM	200nM	500nM		100nM	200nM	500nM			[DST]/nM	100nM	200nM	500nM		100nM	200nM	500nM			[DST]/nM	100nM	200nM	500nM		100nM	200nM	500nM			[DST]/nM	100nM	200nM	500nM		100nM	200nM	500nM
		0.1	0.00228634	0.00228651	0.00228656		55647.1	55647.8	55648			0.1	0.00029855	0.000320394	0.00032774		47754	47840.7	47869.9			0.1	0.000282385	0.000307661	0.000316511		47689.8	47790.2	47825.3			0.1	5.50555e-05	5.53486e-05	5.54317e-05		46787.1	46788.3	46788.6
		0.183298	0.00418397	0.00418456	0.00418473		63182.3	63184.6	63185.2			0.183298	0.000512675	0.000574799	0.000598295		48604.2	48850.9	48944.2			0.183298	0.000479523	0.000549265	0.000577248		48472.6	48749.5	48860.6			0.183298	0.000100323	0.000101296	0.000101574		46966.9	46970.7	46971.8
		0.335982	0.00764624	0.00764821	0.00764876		76930.2	76938.1	76940.3			0.335982	0.000853501	0.00101601	0.0010886		49957.6	50602.9	50891.1			0.335982	0.00078787	0.000963633	0.00104855		49697	50394.9	50732.1			0.335982	0.000181955	0.000185148	0.000186079		47291	47303.7	47307.4
		0.615848	0.0139389	0.0139455	0.0139474		101917	101943	101951			0.615848	0.00137166	0.00175645	0.00196927		52015.1	53543	54388.1			0.615848	0.00124914	0.00164871	0.00189132		51528.6	53115.2	54078.6			0.615848	0.000327331	0.000337627	0.000340727		47868.3	47909.2	47921.5
		1.12884	0.0252958	0.0253177	0.0253238		147013	147100	147125			1.12884	0.00212745	0.0029471	0.00352718		55016.2	58270.9	60574.3			1.12884	0.0019136	0.00273154	0.0033715		54167	57414.9	59956.1			1.12884	0.000580897	0.000613117	0.000623368		48875.1	49003.1	49043.8
		2.06914	0.0455312	0.0456039	0.0456238		227364	227653	227732			2.06914	0.00319448	0.00477211	0.00621626		59253.2	65517.6	71252.1			2.06914	0.00284399	0.00436414	0.00589884		57861.5	63897.6	69991.7			2.06914	0.00100908	0.00110521	0.00113868		50575.4	50957.1	51090
		3.79269	0.0807572	0.0809951	0.0810592		367240	368185	368439			3.79269	0.00466568	0.00744333	0.0106905		65095	76124.6	89018.6			3.79269	0.00412105	0.00672277	0.0100438		62932.4	73263.3	86450.5			3.79269	0.0016998	0.00196716	0.00207404		53318.1	54379.7	54804.1
		6.95193	0.139572	0.140335	0.140534		600781	603813	604603			6.95193	0.00665999	0.0112033	0.0177785		73014.1	91054.7	117164			6.95193	0.00584938	0.0100153	0.0165045		69795.3	86337.5	112105			6.95193	0.00275194	0.00342911	0.00375816		57495.9	60184.9	61491.4
		12.7427	0.230815	0.233199	0.233782		963091	972557	974872			12.7427	0.00932831	0.0163352	0.028379		83609.4	111432	159256			12.7427	0.00816296	0.0144927	0.026027		78982	104116	149917			12.7427	0.00425682	0.00578974	0.00674616		63471.5	69558.4	73356.2
		23.3572	0.355723	0.362966	0.364544		1.45907e+06	1.48784e+06	1.4941e+06			23.3572	0.0128572	0.02317	0.0433216		97621.8	138572	218590			23.3572	0.0112294	0.0204568	0.0393219		91158.4	127798	202708			23.3572	0.00628017	0.00935132	0.0119094		71505.8	83700.8	93858.3
		42.8133	0.494374	0.516285	0.520239		2.00963e+06	2.09664e+06	2.11234e+06			42.8133	0.0174685	0.0320815	0.0632559		115933	173958	297746			42.8133	0.0152517	0.0282587	0.0570072		107130	158779	272933			42.8133	0.00885033	0.0142994	0.0204271		81711.5	103349	127680
		78.476	0.6011	0.661768	0.671838		2.43342e+06	2.67432e+06	2.71431e+06			78.476	0.0234123	0.0434624	0.0885759		139534	219149	398286			78.476	0.0204638	0.0382827	0.0795559		127826	198582	362470			78.476	0.0119506	0.0205979	0.0334342		94022.2	128359	179329
		143.845	0.56361	0.762963	0.7928		2.28456e+06	3.07615e+06	3.19463e+06			143.845	0.0217967	0.0576752	0.119343		133119	275586	520456			143.845	0.0190699	0.050908	0.107216		122291	248715	472303			143.845	0.0108605	0.0279812	0.0511301		89693.6	157677	249596
		263.665	0.433345	0.756339	0.873871		1.7673e+06	3.04984e+06	3.51654e+06			263.665	0.0158303	0.0582798	0.155198		109428	277986	662828			263.665	0.013869	0.0515128	0.139902		101640	251116	602094			263.665	0.00749901	0.0276836	0.0719932		76345.6	156495	332439
		483.293	0.30215	0.64631	0.913099		1.24635e+06	2.61294e+06	3.67231e+06			483.293	0.0113211	0.0426668	0.195298		91522.3	215990	822057			483.293	0.00994673	0.0377221	0.177093		86065	196356	749770			483.293	0.00500292	0.0190531	0.093439		66434.1	122225	417597
		885.867	0.194228	0.504905	0.870356		817811	2.05145e+06	3.50258e+06			885.867	0.00796176	0.030544	0.154136		78183.1	167853	658612			885.867	0.00702529	0.0270661	0.139314		74464.6	154043	599757			885.867	0.00323368	0.0125651	0.0686324		59408.8	96462	319094
		1623.78	0.117671	0.358099	0.791054		513817	1.46851e+06	3.18769e+06			1623.78	0.00549667	0.0213664	0.114363		68394.7	131410	500680			1623.78	0.00487773	0.019013	0.103229		65937	122066	456469			1623.78	0.00203084	0.0079894	0.0459965		54632.6	78292.9	229212
		2976.35	0.0685427	0.232852	0.674273		318738	971178	2.72398e+06			2976.35	0.00371827	0.0145914	0.0818089		61333	104508	371416			2976.35	0.00332248	0.0130609	0.0739436		59761.4	98430.7	340184			2976.35	0.00124306	0.00492618	0.0293284		51504.5	66129.4	163026
		5455.59	0.0389506	0.141824	0.52701		201234	609725	2.13922e+06			5455.59	0.00246033	0.00971966	0.0564384		56338	85163.4	270674			5455.59	0.00221592	0.0087632	0.0512052		55367.5	81365.5	249895			5455.59	0.00074398	0.00296072	0.0179922		49522.7	58324.9	118012
		10000	0.0218004	0.0827068	0.373527		133134	374981	1.52977e+06			10000	0.00159055	0.00631223	0.0375942		52884.3	71633.2	195848			10000	0.00144489	0.00573758	0.0343034		52305.9	69351.3	182781			10000	0.000436824	0.00174244	0.0107181		48303	53487.4	89127.8
