# Supplementary material for: Expanding detection windows for discriminating single nucleotide variants using rationally designed DNA equalizer probes
Source: Nat Commun. 2020 Oct 29;11:5473. doi: 10.1038/s41467-020-19269-9 (PMC7596233; doi:10.1038/s41467-020-19269-9)
Supplement: Supplementary file 4 — Source data [file 41467_2020_19269_MOESM4_ESM.zip › DNA-Equalizer-Gate-Source-Data-main/Supplementary Information Data/Supplementary Fig. 21/TT42. SNV19C.xlsx]

## Sheet: 100nM DEP
		dsDNA concnetration / nM
	Time	8000	4000	2000	1000	500	200	100	50	20	10	5	2	1	0.5		8000	4000	2000	1000	500	200	100	50	20	10	5	2	1	0.5
	-5.5	16472	14982	13044	11480	12075	12520	10285	9316	11783	9694	10517	9024	10145	11114		18194	13565	13937	13043	9171	18046	9467	9542	10293	8653	12456	12530	9624	9101
	-4.5	18831	14797	12925	13898	12627	10980	11278	10758	12477	12102	11654	9409	9710	11280		16581	13971	13819	10754	11799	14715	11353	10458	10458	10382	11806	17033	9187	9187
	-3.5	18777	13766	13617	11669	11741	10617	10093	9944	10844	11069	12189	10544	11066	10170		17275	12562	13310	12934	10994	16903	10170	8823	10844	10096	10993	24383	9199	11142
	-2.5	18878	13484	14979	13031	10782	12204	10182	9584	10860	10861	12360	11608	13104	12278		19024	13402	12277	11454	10780	15577	8089	10558	9884	10786	12058	25984	11006	11305
	-1.5	17102	15601	14323	12302	12222	11920	10198	9970	9772	12631	10449	10151	13008	11501		17661	13677	14550	12146	10946	14394	11994	10198	9398	11728	12554	27145	8946	10224
	-0.5	17547	16113	12344	11517	10237	11740	9257	9563	11290	10914	10612	10686	13774	10690		17612	14976	13318	11587	11137	15662	10311	10160	11515	9032	12192	29420	9784	10464
	0.5	46457	36002	31818	46762	76645	95167	76507	70024	57432	50782	45777	35526	38135	34478		49340	37652	38029	43478	76367	109262	84124	68128	64906	52431	45105	76722	37009	34106
	1.5	45525	45444	40642	66662	117733	148108	122645	98312	73270	56917	51876	41766	42292	38699		46553	41459	46106	60353	115155	152890	116597	95981	75443	62318	50916	78072	37563	37278
	2.5	45966	44753	45358	72872	150076	171788	150640	116350	89602	71727	57372	48435	40932	41539		48297	42658	45273	67942	146602	197113	149630	115116	83906	66165	54520	81868	36048	38608
	3.5	49731	47468	42634	83194	174684	209154	181331	142433	105671	79183	58821	49570	48072	41070		47684	45796	49397	79260	170888	218458	162531	131326	101462	77383	65278	80040	42724	42947
	4.5	50783	46925	46158	90318	197944	247092	199522	160009	110357	76981	63777	46312	44055	41951		53620	44868	52392	85779	192679	256555	184444	144287	113863	80509	67243	86382	43458	40891
	5.5	52505	50137	46531	95163	214161	269218	223158	180469	118919	90772	65608	52856	46371	41695		53749	46354	51249	90864	208562	276040	201873	156501	117913	87614	67334	87083	40868	42826
	6.5	55040	49542	51782	100871	242828	291935	238599	184098	127666	99248	65835	51922	52908	42950		55476	48376	55016	98488	220631	298587	223734	163926	128600	94278	71694	85829	46804	41658
	7.5	53216	51019	51769	108436	254074	307586	252945	196539	136236	97469	74342	56894	51015	46088		54094	48578	52208	103190	239138	323024	240113	172641	137881	101934	70789	90299	46755	42998
	8.5	54090	48801	53839	111807	260485	339728	265778	203378	138198	108675	76470	57768	54522	45595		56110	47556	55128	102901	253688	336636	241302	194812	139375	101723	75163	91741	43103	45838
	9.5	55802	50411	54133	112567	274016	338744	271348	225098	150628	110671	77423	58436	50786	44124		57677	49491	51242	102684	263902	345906	260690	200595	146593	101274	75010	89295	47907	47677
	10.5	53715	50388	52432	112906	279574	341646	289476	227511	152567	114383	83077	58326	51423	46059		55134	48995	55881	111118	268906	359094	264165	202852	149580	113315	80676	92620	46513	50522
	11.5	56818	51796	56045	120714	291631	355110	298439	226645	157031	117601	85052	57696	57245	44581		58066	51308	55473	105357	283547	367677	274979	206997	156168	114550	83837	93607	50477	48140
	12.5	57229	50859	52356	118401	288785	357133	305540	229850	158376	119047	87494	56818	54935	46738		56906	55837	53704	107256	278219	378149	280150	207011	157209	114118	84814	96341	50981	45979
	13.5	58711	54164	53384	121618	301853	368755	302946	235505	168308	115715	87174	64684	54820	45566		54738	50785	58843	109488	290858	374040	292024	218440	160439	114710	82827	93173	51865	50117
	14.5	62115	53739	57692	115076	304596	374658	312666	239701	168189	125939	90937	59802	53501	48113		58510	52951	57821	106820	293217	398144	289415	222860	163578	116492	83806	92252	52365	46888
	15.5	54547	54620	56527	122081	312910	375457	313156	248294	177823	120023	89529	67606	54694	50420		55132	56426	59168	109744	297842	393483	296586	218745	165657	120689	92279	99470	50805	51416
	16.5	57559	58396	54205	121365	303945	377236	324072	247634	178462	123169	91882	64313	56785	49547		61493	51445	55937	114386	293743	393273	294900	232463	160471	119725	91425	96508	48483	49170
	17.5	63701	56460	56615	122217	314387	380021	321616	253189	178753	133932	94564	65895	61251	55224		57745	54823	62592	110867	301494	407395	296882	236403	166960	130254	91493	102826	54310	52172
	18.5	58327	54730	55575	120889	313619	395047	322787	255810	182431	130681	101531	60760	58162	51911		62425	53195	60215	107553	301691	397107	297993	227657	164513	131932	90184	103081	57775	49780
	19.5	60372	55693	59821	114702	312611	388868	329882	253164	190597	133521	94878	66608	58665	46536		63014	53079	59638	108997	306076	408665	304129	237029	171945	125803	90073	102446	55756	51883
	20.5	62101	59480	60549	117145	305282	389816	332744	252481	177151	139242	100632	68384	60927	49242		63503	57626	61356	108301	315937	420000	299390	234848	173917	130743	88766	98229	57175	51682
	21.5	64180	53484	56627	118360	306256	394448	336816	257368	189642	130402	98922	69509	62651	49115		58956	54527	62632	107611	303371	415851	307355	237186	172257	124431	92491	101962	53770	55226
	22.5	61631	57116	61849	119967	315876	406599	327429	265497	179595	131606	101204	68928	57257	52510		59313	56162	59619	107220	302192	424653	310567	235476	179873	137054	95764	99904	58549	52294
	23.5	63653	56616	56385	121029	315794	404186	321904	253420	192232	138678	103396	68284	60194	53241		60333	56364	59341	112331	298908	415236	312915	233473	178078	135525	95653	102105	53923	49406
	24.5	65077	58022	62464	111980	312294	401184	337551	258599	191304	136957	104771	70087	60698	53942		61735	54714	62423	105816	305202	412518	310668	236834	182989	135945	96652	100319	60991	53812
	25.5	63428	59269	64414	113902	304071	392362	337500	269680	191341	140407	104007	72196	60652	50455		63487	57033	61408	104175	311138	408266	311082	240835	184365	131070	97846	103212	57412	53070
	26.5	59781	60075	63523	111810	299268	398912	348707	270522	191867	144808	110646	76993	59605	50474		62875	57460	57818	108150	299508	416880	315750	243670	172461	134233	98281	108084	58445	59919
	27.5	63179	59502	63629	116463	307624	407946	326212	269114	186353	143726	104248	70814	60548	55187		65695	57706	60931	105512	289862	425847	312860	243469	183357	145065	98649	107295	59476	53876
	28.5	60913	61899	62125	115915	307165	407984	339001	271321	194025	145652	107842	72776	61814	51994		66410	59201	56116	108701	303990	420882	310022	243936	187775	134593	101907	99591	58195	53819
	29.5	64780	60852	59154	117278	306243	405668	335796	266169	196262	145265	108810	70501	65145	51700		62745	56230	61205	107388	299277	418105	317864	250767	189090	137116	96900	102482	60750	53933
	30.5	64895	59272	60573	118535	292438	412540	327746	269868	188724	141941	110163	71837	63707	50580		65396	57332	59242	104135	292709	418868	313406	246876	180041	140822	103340	108370	61018	57036
	31.5	63079	57290	63692	115266	306358	403769	339460	271669	197571	148243	100966	76406	64351	51842		63201	59045	66742	106020	303045	413606	313225	243481	182262	139455	106267	110354	57516	58363
	32.5	64561	63846	58872	113358	307088	407827	338697	268919	193495	151594	109631	72300	60465	52848		61375	55841	64907	103478	295290	425620	311526	250613	193742	141564	104934	106080	60995	56175
	33.5	63521	59348	65035	114236	294986	410801	340317	272958	197086	148874	106608	80157	68114	53568		63639	58149	62762	104753	294278	423485	318592	251092	192407	147025	108208	106274	63410	58189
	34.5	62689	59222	60906	111006	300287	407455	340556	265855	198865	146963	106952	76961	64824	52286		63202	53356	63024	103924	284589	425629	317588	251009	188186	145216	106417	110322	56728	55890
	35.5	63405	63861	61868	114186	298419	411764	338461	272128	205346	149117	107069	77985	64375	54997		60587	53607	64436	104662	289743	425062	322630	246656	192770	144991	104982	110916	60524	57687
	36.5	67135	60565	56109	114574	299044	422556	342198	272505	200458	153501	109817	77096	65187	52625		63180	62991	62843	103540	290626	429261	315510	249765	190133	141714	101261	100383	62701	56021
	37.5	61911	58896	64282	113127	291687	416733	347718	270666	196028	151687	111073	76583	62965	52961		59413	56556	66947	102816	290459	420369	320237	244731	193146	141464	108512	108505	62578	55099
	38.5	66394	58374	59689	108768	287483	419074	341797	275312	197374	152447	113946	73059	69059	52137		67434	58728	60979	107769	289105	429309	310672	253058	196579	152159	103769	101472	62811	57050
	39.5	65095	61250	60852	114220	299651	414708	338976	271100	198173	149106	108268	72320	67079	54058		62997	56280	61826	98934	287587	421648	320381	254740	197938	149766	107652	102589	63524	57846
	40.5	63983	61325	59036	110189	293852	418474	348133	275629	199181	158133	112399	82046	65725	53785		61087	60619	64140	99061	286136	424322	321725	244183	200351	144874	107679	97668	61689	55240
	41.5	64979	58120	64279	104593	299194	413426	347141	282508	206137	154248	113903	80227	64336	56487		60335	58240	63949	101192	285337	429391	322325	261729	200439	150467	107184	104583	63801	57878
	42.5	63780	64912	61375	106168	292694	412721	353662	283326	204904	158653	111986	78452	65060	54494		62801	59788	63817	104191	273275	437329	320025	248339	195691	144067	105589	101500	64273	58117
	43.5	62924	56919	59623	106654	284021	422623	340154	272324	201921	163016	115818	75650	66004	56889		63301	60422	62896	98738	284020	439181	326442	251602	192762	148326	108951	104439	62291	57825
	44.5	60020	60625	62251	113154	285487	423953	349806	280367	200243	162111	122307	82676	69239	55755		62081	61913	66308	98059	293398	425305	320901	256862	202898	150768	111412	101262	65690	59623
	45.5	62203	58785	65030	106299	282614	416983	342969	280821	209708	156037	117849	80846	66404	58846		62704	58537	60065	101416	281073	422337	318868	263996	190985	154422	107442	100179	59929	56081
	46.5	67694	65374	61740	105557	281646	417162	344071	274494	204820	151688	118738	75153	66198	56942		65038	58708	64882	101503	271835	429653	329081	256605	200602	152146	107617	108473	60791	57172
	47.5	64614	57813	64903	109906	281452	423008	348062	270436	209619	162656	118184	79181	66976	59030		65506	58885	65810	94578	281126	429462	318796	254195	198441	154191	112524	102158	62041	54797
	48.5	63391	60843	61061	105604	282019	416548	351658	273559	210001	162414	120640	81650	69375	55731		61293	58732	60131	99547	268789	437233	326966	252776	205541	154326	111229	99505	64744	61912
	49.5	63478	60624	62460	106016	279071	416459	351063	281986	211579	163613	120431	82618	67312	54808		62767	56506	62900	100949	269261	437112	321563	249804	199981	149261	107695	104419	64834	62452
	50.5	66181	61099	60003	106587	283219	421124	337996	275233	203887	161852	122326	81818	69416	56982		61690	60438	65313	95169	274640	427840	319478	262190	198752	148217	113865	97828	64003	62623
	51.5	64901	59792	65728	105657	261350	424977	351030	281826	212791	164040	125895	76361	70268	61016		67565	56847	62304	99162	279174	436256	320401	259154	198261	153675	113275	103716	66323	58615
	52.5	63062	63675	64437	106523	277346	418074	340178	281638	212508	161496	124373	82554	69751	59854		66102	61155	65415	99446	267739	428459	325368	251475	201203	151473	113859	104340	67498	59781
	53.5	64069	60504	60499	106476	276884	424631	347000	274873	211826	155134	126012	85422	69065	58238		65801	57226	62418	93978	268253	435826	321194	256266	201299	149079	112535	104347	67884	62553
	54.5	67313	61681	60674	104090	267376	415252	343609	275818	211933	170830	123164	83355	67200	57399		66361	60483	65043	101328	270520	433556	316761	254622	201408	154429	109687	110614	69208	58951
	55.5	66467	62129	62510	100554	275940	414043	336319	275759	211291	164504	122082	82609	70398	57424		66916	55854	60889	100455	265598	445978	319245	252010	201156	155066	113424	105539	66738	62214
	56.5	67034	59911	59356	106291	273706	428443	335444	281789	207012	166046	125514	85628	67927	57099		64992	55474	63591	98510	269815	427754	311777	257702	206792	154873	117137	105414	67062	59113
	57.5	65422	58208	62618	99510	281140	421535	338660	275106	204860	160716	126710	84538	67407	59503		63441	59505	61822	98149	276120	414290	331002	247698	199138	154719	117107	108889	60518	64936
	58.5	66969	63098	55834	106012	277033	418196	343570	274368	203880	163407	121297	80014	71737	62069		66622	57888	66317	98470	260514	432332	329611	257026	200105	156459	115657	98474	69879	61845
	59.5	64661	62331	59629	98217	263879	422698	338489	282820	216879	160906	125338	84653	68646	57985		63231	57045	62245	102017	264125	446457	325309	248426	205195	153501	115186	105370	69170	63784
	60.5	59412	60639	65123	104263	266692	418701	340985	286467	209017	164845	129664	81802	67573	59598		62170	56507	64710	97502	260855	431972	318975	248480	203133	153700	113260	105541	66104	62004

## Sheet: 200nM DEP
		dsDNA concnetration / nM
		8000	4000	2000	1000	500	200	100	50	20	10	5	2	1	0.5		8000	4000	2000	1000	500	200	100	50	20	10	5	2	1	0.5
		15862	11595	10999	10552	11299	17212	10326	11896	11150	11450	11149	11001	11964	13160		14147	12425	11151	11673	13472	9804	11524	10700	10404	10252	9878	8606	9049	9723
		16412	14164	13789	9215	9743	15890	9515	11540	10418	9967	10491	13488	10193	11539		15887	13864	12514	12141	14463	10262	9814	11767	11166	11240	10564	9292	8991	10568
		15304	12525	12378	12380	12074	18151	11404	10731	11703	11248	11553	12531	11480	12829		15375	12600	10877	10204	12750	11323	9826	10877	10501	9601	9750	10052	9375	12081
		16292	16444	13290	11565	10588	16516	11414	10966	10282	11563	11111	13065	9986	12238		14043	14269	10513	11560	14041	11863	10890	11490	10136	8936	9911	9463	10514	9990
		15114	12101	13381	10451	10976	16460	10975	11276	10751	10975	11728	12856	11050	12404		15487	13307	12479	11727	14130	9624	10149	12705	11952	9698	10903	10149	11204	10827
		14378	13621	12795	10838	11213	16179	11669	11744	10836	10087	11894	10915	11364	11139		13775	12566	12947	11290	14300	9030	10162	11215	11065	9860	10235	9635	10836	9334
		34855	34930	36263	59637	88766	97863	74970	66656	49564	42708	41055	37931	33341	32891		41370	36368	37862	61534	98365	101294	85120	67896	52267	43164	39426	36510	32229	33785
		39455	42065	43558	82499	136745	143433	98958	88266	63859	51434	43568	41388	38336	36911		43044	37278	40792	80857	134785	142627	114836	90083	59745	48128	41844	38473	33381	34731
		40808	43898	49084	105963	180602	176699	114857	108293	74702	55150	46900	39461	38029	37201		45696	40208	43817	107512	171050	170760	140600	109813	72596	57643	47725	43750	34797	34879
		37554	41845	46208	115230	217224	211509	138654	122521	81052	56289	50195	44028	39583	40713		40951	41696	45606	125456	210298	207293	165792	126605	80448	60801	49519	40194	38527	35377
		44230	44608	49663	133385	244823	253613	149457	141919	93516	64274	51246	43704	39337	43178		45908	41065	45582	141587	243881	239297	188262	146415	88955	67665	51554	43633	37444	37374
		41037	43449	52585	151863	283236	271219	166883	148458	108519	69188	58097	47978	40654	42757		45633	41037	53940	154815	263713	258891	207449	158296	96513	70225	55519	43531	41793	36508
		40777	45762	54079	165990	304507	308541	184717	168579	109921	72409	64735	49084	42615	44693		45534	46891	51122	166191	299973	295769	221091	175221	106708	76791	57098	50763	35940	42069
		42555	46467	60413	183787	334074	329067	196791	182939	123200	76864	67890	49146	46256	45740		47698	47836	51323	168255	305734	311698	252201	186388	111638	78407	60542	48903	43605	40210
		44255	43420	56882	188539	337799	352431	203737	197236	127324	82456	66108	52646	45013	45826		49696	46277	53637	183133	328397	329497	248803	196885	119887	87449	67930	49242	42365	41376
		45054	44129	58591	196379	374157	370492	217479	208217	133396	88584	65849	54197	47908	48436		48282	46177	57295	188388	341446	339794	275362	204418	127199	88262	64042	51011	44965	42849
		46430	50745	62487	198861	382230	362372	224680	223288	142611	88268	69555	53559	48933	46423		49607	49001	55360	201382	348124	347442	281201	221794	132305	92096	66337	51666	47718	43422
		45486	47510	61843	215850	402881	375669	235267	223916	142078	91243	68894	56915	53284	47897		52509	48813	55413	202770	369899	367722	285699	221393	137040	94231	71839	50395	49265	44636
		41420	51711	60453	213172	399602	405266	238158	226302	152775	97740	71754	57306	48920	46476		53755	48152	60045	212381	367445	370650	297035	230438	140967	98744	69307	58014	43068	41097
		43030	51357	61515	219327	419072	407201	247741	242208	157867	100930	74425	60076	49239	45660		49313	50230	60539	213083	377261	383480	307845	242982	144232	97245	74568	56063	46349	43318
		44420	52612	65501	220521	423922	420128	247992	248168	152385	99306	77349	59732	49643	50462		49779	48951	60035	203215	393351	377828	304447	236647	146176	102695	74000	57455	44022	47897
		46409	53460	61660	223240	422315	423083	262337	247295	157539	104644	83906	58499	49513	51705		52092	48299	56268	214434	384610	396853	320191	237220	152180	106087	75263	54982	42370	44349
		45277	53634	64350	214424	430665	431242	267939	256538	169552	114596	73555	59111	49384	48698		52180	47471	60158	209302	392616	396036	321120	239915	158161	110620	75136	54552	49744	46135
		43856	53341	65914	227084	431563	422965	265682	255299	171647	109005	81247	58974	51448	48648		53650	47813	59598	209531	399437	394663	328584	252619	161069	111493	72978	58581	46750	46594
		44640	53758	60294	221857	434812	434427	273438	260752	173548	114033	80847	65010	52535	46465		56101	56115	59287	214494	403012	399220	336123	252910	164774	115011	83173	59626	48589	47909
		44959	54226	64416	222825	431310	431943	275552	277979	169954	114101	86774	61025	54229	46937		51944	46771	55918	204944	404721	395918	320393	254625	163456	113862	79122	63819	48220	47158
		47870	53262	67745	215464	437003	441716	282222	262281	182202	113462	81934	66066	48780	50692		52192	50052	60791	203834	408324	414885	341236	255289	166897	108117	80889	58052	49241	44587
		47275	52449	67518	223351	448751	455830	271687	276671	177684	117423	85484	65708	54207	51986		50614	52062	63255	209226	397808	413071	335415	260670	165182	112836	77808	63466	47810	46280
		45990	54966	63580	212850	451411	448343	282013	282555	174410	120618	88489	58650	55305	51387		54990	55960	59223	209254	410939	425746	335529	267158	164486	118174	84203	60097	49185	47819
		48141	54169	62310	218578	442396	439585	281330	278935	180233	119643	84778	63986	56292	51106		52939	48071	60081	209388	402492	405884	345298	270950	171733	120423	84802	63922	51034	45169
		48551	54769	68204	219879	448960	451117	285973	278742	186298	121184	90424	68532	52201	53174		53636	52490	62779	204792	404674	426452	338166	269552	167111	121436	84111	64780	49752	49514
		49699	54701	68396	216171	453698	449190	293543	278616	186580	121298	93664	61794	53504	52960		52738	48996	61663	205528	413497	412161	331908	265316	175275	124294	90514	63410	47467	44427
		44669	57565	65468	221639	435915	454665	290682	283279	189059	121355	89955	63580	58382	49531		54860	56163	58095	211182	406097	424100	334667	272804	177437	125111	86829	65549	54894	51822
		51463	55648	69630	217611	451669	456924	290777	288196	196187	130982	95260	64869	56660	50329		54908	51228	61082	198438	402053	407547	350874	274974	177487	122716	86096	67698	51471	45978
		49734	56256	66579	217955	446860	446146	287231	284274	187194	125550	92107	63843	57506	56194		51926	50405	58776	194756	404635	407432	348236	279112	183903	126864	85157	64736	52164	52174
		49197	54149	66113	219426	457190	447568	292192	283581	189693	125138	93708	66647	57909	53240		50404	52381	59417	201455	410802	418509	341879	279145	174784	129027	91551	62233	52784	49960
		50821	51792	65515	217142	448228	461925	300734	286413	195580	135315	90305	67210	57217	54689		52925	53537	61171	192128	403169	418881	354592	270269	183517	121923	86780	60572	53869	49589
		50136	53011	66354	215620	451151	451700	303070	284083	195940	134540	93367	69183	57239	53398		52635	52469	61324	203311	417151	415179	347428	273253	182779	126389	92907	71273	57973	49283
		47449	54700	65556	209753	459419	458016	300647	287446	200677	132529	92320	69721	56688	54550		51274	52010	58799	191425	416467	426146	348311	279502	178452	124918	89403	66828	52484	51675
		53940	53570	67782	204544	442627	450791	303756	292754	196034	132377	95099	64694	57382	52427		56076	53645	61263	193303	409836	418020	343535	270429	182101	134398	92557	63256	54633	49993
		49139	52114	67761	207713	452719	460898	307135	291956	199690	131116	96437	71361	61146	54420		54333	51497	63867	187080	403814	408957	348376	278961	188026	131550	92713	68980	56770	52969
		48773	52810	66014	207484	447180	458334	303346	285012	202649	131859	98003	70833	57455	52805		49129	54496	59081	194184	400862	419545	351736	274713	188020	127754	92322	65710	55733	50991
		50909	54711	67018	202635	452285	462698	297790	287100	202158	137982	100579	67616	60288	53034		53967	51799	58749	189788	401574	420937	343544	275892	191797	137778	89467	66536	54963	52283
		48077	59000	62951	204659	438542	466499	305474	291085	199421	137524	106489	71830	59091	54975		53029	50595	58309	191215	408996	427825	360625	279610	188560	130398	90485	67691	54713	50005
		47331	54325	68151	204869	442598	466353	305856	290806	201115	139933	101419	67767	60139	52148		54337	49367	62182	195527	403522	415655	343097	290065	187773	131306	88657	72054	56937	49859
		48692	55988	68301	202826	447423	454826	304233	301245	211212	136260	103286	72115	60915	55353		51599	51583	57549	189747	402494	418746	347775	273881	192643	128589	98207	70312	53653	50694
		47632	52117	61686	200389	448375	449708	305760	292896	206568	142575	103025	70467	59307	57860		51669	53643	61896	196089	401038	416265	344547	286498	186851	128489	91217	66162	53125	54058
		46644	55178	65329	203189	460469	457475	296052	290388	204442	141587	98418	75344	58000	54859		55318	50357	60278	177140	403063	411262	347722	286862	194821	134581	95487	69546	52073	51001
		48776	57013	66544	202254	445736	470188	308204	293141	204341	138224	102144	71747	63204	57546		52283	53408	65184	183359	401040	421166	352063	287769	194614	138139	95478	73579	57015	52224
		49309	55790	69383	197870	448006	456911	311621	285455	210963	141982	103133	69524	60820	54728		52420	53640	56075	186910	391114	416657	357778	291771	193118	134437	94318	67478	57166	49848
		49379	55853	66253	198695	445319	462708	306944	295496	205569	138130	103419	72499	60930	55655		56012	53557	58977	184491	405011	420833	355772	278829	194064	131623	92363	70889	56843	52822
		48926	50510	66224	200467	442563	452741	310409	292545	211567	140119	108371	72330	58605	58452		54652	52339	63883	183676	405915	413336	343969	273932	194831	136362	98363	71201	59225	56172
		51144	54873	68626	195735	454809	457615	316794	297686	218508	138571	97294	71284	62127	52973		52039	54411	58521	186923	400429	424572	349805	283194	200397	138134	96585	70593	57909	53137
		49376	55936	63863	199174	448798	456192	310180	299479	216410	143967	102331	72871	61660	57906		53335	56992	60976	185412	397007	422294	349522	291276	189042	140612	95530	73794	56252	52291
		48608	58916	66414	195698	445014	458245	311210	294412	215295	142831	104889	74550	63945	56859		53573	51336	63256	178404	401920	418134	347896	279929	194395	138728	95169	69677	55473	51583
		48379	56985	64540	194843	440642	448700	315007	301237	212776	145825	102595	74391	64929	56479		51196	48897	63082	181075	393430	430386	349620	285122	197918	136370	99559	69276	54323	49824
		51041	56449	64019	193797	447277	459319	310789	290909	208608	145605	103819	77054	61635	58014		54016	57361	58966	181886	403639	413207	343228	283382	200925	140690	105600	73248	57751	53351
		51727	57288	61272	191566	448659	463504	307755	289970	214558	150099	104605	77073	64461	54869		54560	54477	57121	181468	391500	417877	343927	289000	199048	132389	100103	69740	55475	52739
		44411	52711	67733	193268	438907	457510	305618	291294	216671	149470	108517	75223	62102	55086		56891	54994	57909	176321	408156	410217	346763	280681	191362	142521	98805	73993	59339	51955
		48002	58205	63628	196755	456437	455080	308728	303805	211260	143792	105265	73531	65393	59275		53467	52709	61877	176496	402650	417253	355879	286009	199570	134459	96041	73013	59437	55322
		48740	53399	63542	184967	441567	464086	310666	294720	216691	149357	107020	76267	60940	54401		50575	55899	60632	173106	402789	417369	345204	280681	198097	140786	99004	65294	57214	52268
		48511	59731	66455	188461	449567	458179	309263	295920	211515	141754	104376	74999	62482	59344		55894	49187	61686	173062	399202	427188	346513	280858	196254	140916	100065	71294	58901	51424
		48657	56666	65065	188954	438013	460474	300296	292904	211445	146130	108025	71484	62773	57132		52000	53699	62671	180434	401312	423424	350187	292401	202491	141729	99760	73580	57513	54705
		47835	57430	64887	181900	431983	455598	304368	289664	208136	146853	106635	74922	65591	54854		55360	50024	54081	177073	395581	417785	346196	281052	196928	137752	94438	71772	61158	54632
		45981	58797	63348	187827	447575	458967	318025	298981	212269	154611	111753	75874	63696	54449		53313	51481	59097	174267	389353	419302	346448	292258	196913	146470	104238	73679	55225	53923
		47587	55587	64883	184019	446333	460421	308956	290570	217660	150168	107434	72124	63901	54454		51554	50687	61007	176969	402217	408284	347779	288497	200799	144218	102601	75350	60317	50636
		48104	58020	65101	186138	436792	457932	312904	301726	217582	142473	103780	72750	60992	55347		51531	52450	61593	170276	399156	417807	339066	283185	199009	140008	97893	75650	61450	52539

## Sheet: 500nM DEP
		dsDNA concnetration / nM
		8000	4000	2000	1000	500	200	100	50	20	10	5	2	1	0.5		8000	4000	2000	1000	500	200	100	50	20	10	5	2	1	0.5
		18330	14638	13355	12301	14037	11852	12001	10643	12302	11772	9439	10871	15327	10344		22041	13591	13364	12834	12983	12076	10870	11326	9586	10343	9442	12311	10650	10272
		20212	13855	12038	12792	12035	13247	9839	12560	11046	9836	11125	11047	14001	10819		16340	17326	14224	13694	10442	12332	12185	13165	9760	9758	9612	9458	11954	11802
		20933	14560	13420	13343	11295	9857	12207	10764	10078	10531	9019	11216	13415	12957		20239	15992	11747	13716	12656	13112	10008	10309	11065	11520	8035	12656	9247	8943
		16787	15804	12687	12913	10935	12301	10783	11694	11162	10933	9718	12373	13590	10631		18067	15034	11920	13439	11997	11465	11088	11693	10175	9643	8203	9947	12225	11690
		17656	13850	11413	14456	10958	12328	11412	10497	9734	10037	10118	9736	11714	11485		18485	14682	14526	9277	10955	11637	10122	11336	10651	9813	7378	11637	9278	11334
		19137	14637	12349	13413	12194	10367	12347	12344	9903	10052	10059	9827	14857	10590		17217	14783	12950	11887	11736	12115	10976	9831	9905	10287	8456	10438	11430	10136
		40545	39575	57541	91804	101756	69728	67558	51542	42649	40479	38483	38790	40735	36385		43412	40727	61300	102389	120005	87731	67687	56793	44445	37560	38572	35367	38434	39703
		45615	48553	83420	139100	150873	120747	83312	74961	53934	45135	42288	39349	46938	37554		48297	48761	88193	158669	192378	129650	99018	75642	56629	44541	39815	40484	38458	39139
		45258	47282	108786	186113	205585	145708	106151	88500	58685	52456	41700	42892	45973	40726		50270	52102	105811	216715	252901	164757	125973	92601	59459	54786	42600	42524	39817	39514
		47843	55313	128194	249266	265909	188376	137149	104835	63573	58727	49707	44044	46002	41250		53918	49861	131533	264512	317667	205606	146971	105743	71794	54297	43441	38693	41710	46008
		51699	53671	147426	294606	319154	223678	162952	117051	74873	58842	49258	46307	44428	43448		53333	56686	155520	306913	372451	239083	171753	121276	76849	59918	50548	46249	43443	46391
		53618	58914	172152	335430	364391	258098	185556	133152	84688	67041	50257	50708	49193	45797		57050	63286	175977	364090	433551	276706	193170	132530	84860	62591	48113	46675	43319	44314
		55885	59015	191550	393361	415842	301076	212529	157171	94689	74547	61855	48408	52827	46435		53954	57390	191005	413520	483228	311001	220391	152938	94025	70449	50916	48865	42103	49393
		56804	61224	204048	436218	462476	327808	232784	166825	96511	74024	64303	51973	51673	45275		56068	63027	203959	444046	542041	341319	247617	155559	98998	78930	55159	49918	46639	47940
		54657	64967	220688	458016	504501	357541	255432	182105	101461	79765	61851	54613	52410	46852		59411	65680	223544	484778	562776	363765	260201	186350	110124	78996	57126	48980	47149	49518
		53794	66007	231088	490971	526522	379487	270827	199189	108375	85322	65882	53825	52229	49796		60529	68555	232775	524565	613313	394660	274829	187767	107765	80063	58015	50022	47035	49712
		53691	68505	239740	536205	549162	409808	291226	204912	120147	89442	65712	56704	54860	54416		58752	68621	247462	549500	651099	419124	287897	199631	116024	85634	59675	52279	48063	49749
		54881	67651	254674	536809	583542	409770	296755	220711	118057	91800	67503	55361	53304	49562		58654	69735	256104	553376	661966	430342	304974	213322	125584	86993	62383	52620	51619	51475
		56355	69901	251506	573277	607189	438482	322037	230286	132764	90470	69626	55245	56017	51511		62974	68411	253994	587163	679297	462527	314897	217171	131553	89117	58687	52042	49436	48982
		55319	69415	261704	590831	625850	460786	324274	239570	128696	94379	70270	57884	55971	49329		59255	68463	259346	593730	696439	470338	320205	227197	135681	91152	64149	57880	51837	53519
		60016	74270	273032	603422	651430	468830	335663	236621	137126	98764	72456	56918	57308	52562		65181	75237	270591	624763	722256	482682	339574	233821	141727	99162	61360	58368	54239	53775
		59136	73914	257960	608364	650114	472510	340299	239824	137480	99894	72637	58018	55581	54499		66209	72270	268667	626895	724565	484197	344175	237757	145947	102047	69960	58166	54106	54116
		61141	74815	257997	619445	666110	487503	358998	258094	142914	103001	73961	57892	56899	55449		65083	75470	266579	631367	728364	507604	351496	249975	147236	97180	66453	58273	52761	52377
		60256	73433	269948	627256	671020	499240	361924	261704	145843	104342	73394	58381	58914	54322		61588	77482	275145	639542	738541	494266	363940	253137	152709	96380	64118	58673	54233	55926
		60359	76164	261982	629083	675487	498921	383369	262501	148311	101708	74720	57481	55865	52731		61850	80971	276960	662327	760028	510072	359379	263941	148109	101791	66909	55265	49421	57013
		61743	76267	275139	634502	689607	501917	374201	280123	145529	107208	81337	59111	60499	59120		67999	74455	267687	657201	750436	509220	375057	253134	153768	107037	69537	60628	55042	55112
		61628	72067	265253	633050	675212	508636	377335	277525	150786	112489	79059	60202	61741	57205		66030	72110	270978	649621	744149	519207	382721	267839	150963	108065	72078	62198	54824	55363
		60805	70791	269952	629731	683673	512198	377111	279763	155692	109316	81004	64519	56079	57924		63146	80180	268223	653633	775114	521892	374151	268734	155653	110250	74344	64133	54545	56308
		60814	80486	270686	637887	712713	516406	392806	284163	153936	108610	79801	64842	59395	54330		62540	76907	272632	655410	766489	520109	382735	267835	165311	115015	70591	64381	54320	55699
		67367	78191	262941	644616	698359	533163	389475	295576	165106	111593	85197	63858	60634	57886		70536	75784	264869	664776	772135	527116	377495	268595	164672	109618	73155	60866	55415	56782
		61533	75519	264303	652165	698786	534263	387869	288854	163556	114633	84445	65567	64092	57655		64959	75813	271394	668848	762630	523767	379776	279837	160831	119405	71242	61959	57264	59262
		66080	80231	264243	648878	697401	535450	397162	292543	163571	117573	80939	64276	64050	57816		69731	81423	263378	652062	763911	533130	393283	276533	163909	113880	74656	64197	54975	62886
		62874	79542	264438	653384	703072	543276	401430	292539	165522	119205	83338	70431	64595	58289		70585	81433	256156	653488	775518	531428	391573	280291	170998	119059	72640	67510	55991	57062
		64041	77962	265180	651337	690054	534848	392348	297044	160887	114482	86496	69448	62450	57929		69366	77311	263622	647708	754929	531765	393920	278055	164278	119385	71978	62768	59685	58467
		63891	78126	258493	654086	708505	533647	410324	300408	176223	122346	84199	64078	65776	63087		69830	80492	257761	649952	771961	532116	388327	291450	167789	116509	74679	62852	59614	60234
		65233	75840	265920	643985	700147	529206	405861	302231	162284	124614	80931	69480	62415	61496		70857	76650	259493	652655	767632	532293	392335	285380	166959	120913	80149	62559	57788	58328
		67240	76857	252694	647279	691158	544395	399769	308663	167892	114979	89693	70780	61882	60729		66713	82660	263993	649956	772401	536067	393653	296116	175844	121305	76160	66102	60409	63174
		62325	81691	254787	633768	712359	539228	401704	310577	173620	118994	86481	68035	65732	60502		66414	75222	260549	643770	768407	540069	389498	286067	168011	123853	75418	72105	59794	63720
		64016	74031	266361	642942	712635	530918	398292	307856	181954	125496	87104	66599	64893	61752		70056	78604	258546	642931	753648	534712	397406	297323	175410	119339	78493	68744	55809	61658
		68263	81509	250758	653937	702006	548237	404500	305605	172005	121685	85516	66676	70440	63844		67669	76770	250978	638847	758062	547039	406925	286826	173756	123365	79664	66589	60206	62131
		66730	78500	260062	641136	706982	544180	413328	311155	175724	127620	93051	71379	69763	62154		66370	81330	253511	638582	765465	535806	386666	284141	179654	114300	75919	65146	59760	61765
		65507	79751	256450	644299	695918	533011	408182	300929	174201	125266	88236	69858	68855	62391		67306	74710	252617	631807	781641	536634	399495	294233	180281	126028	75924	68618	61444	62681
		63521	82987	249281	655904	711088	540370	406449	301207	177698	126056	93716	71926	63391	61639		67477	83331	255698	639840	763842	534742	402869	298340	175295	125474	78465	66689	62077	63620
		67917	77854	255712	642745	698438	537835	399977	303246	182453	121231	84108	70777	71317	60099		65559	80124	254321	650840	768600	552364	409311	296721	182245	121676	75927	71469	59244	64709
		61758	77563	248766	636060	707071	547408	411982	309782	176477	124605	90558	74169	67889	58718		71265	77581	251790	634265	756302	537965	401610	291042	178435	121676	78108	69864	64334	64863
		65465	76106	244082	624192	716922	538784	409453	309156	178105	130666	89107	71716	67348	62799		68584	70898	246539	645860	780053	548050	395866	290104	181489	122546	80111	71113	62175	63870
		60842	79794	248898	631733	707305	546415	399656	323884	183043	129912	93204	75811	67045	61733		70273	80539	253532	620818	767713	537500	405818	291065	186750	125479	83194	73422	61256	65651
		63569	78194	254656	625815	708009	545224	394825	314299	180383	127655	90444	74040	69204	63665		67196	79158	247102	635423	775646	525423	403379	294260	180779	123058	86205	71272	64630	68135
		67643	78882	251010	639021	689117	545396	411495	313385	180208	124402	96307	75981	67143	69446		70984	80405	241726	627123	776385	543700	398192	298142	184747	131599	83516	77588	62118	66978
		65814	80361	242502	629807	706753	542054	404905	315850	184622	129528	92836	74684	65827	64903		69305	79247	251654	632772	773512	529083	400692	303591	190814	126074	84846	73366	62663	66435
		63421	78218	243172	617372	711549	534119	420978	311363	188835	125600	95333	70905	71521	65157		69996	80954	235072	629688	758752	542869	415054	295462	186773	122538	81373	70064	63967	65836
		69131	82619	244860	611742	719040	538806	401500	313847	181292	132571	94871	73914	71145	63227		67386	78875	233583	627606	770678	530824	398405	293853	190121	131628	81478	73455	63594	67213
		68281	77069	239155	627630	708727	541085	395724	316334	186382	132086	97788	75707	69457	68400		68394	78952	250477	633715	769463	529684	396851	290608	183620	126228	82634	74241	60130	65994
		60421	76453	246332	635387	708288	545052	410044	319206	183543	131283	99572	74794	67463	62086		66462	76414	241918	626721	771387	534445	407320	292934	188723	132937	87786	70003	68383	67611
		65297	76012	242446	629621	706711	543064	398507	318818	184171	127679	95967	73851	67540	64788		66250	78666	242711	604494	763268	528517	393120	296557	189636	132881	81091	76166	69541	67307
		69683	77770	239432	636239	717283	532456	405673	315402	183441	133810	98675	78425	73408	65329		69025	79135	243119	625951	773514	528534	413936	299562	192066	126572	84408	75478	65605	66083
		66058	74930	237788	613110	703582	525681	410005	311720	190762	131896	96586	81889	70936	71477		66566	76590	235814	632352	761324	538257	396038	290822	186173	125550	84803	72091	65998	65556
		66131	75860	243688	619091	698268	550812	411805	309428	182468	135351	98583	76696	69956	65867		66933	80212	237161	610431	762446	539929	394585	295777	191473	130594	80870	76087	62459	65163
		65302	76954	238753	618261	709797	534552	410995	315613	190447	138039	96453	77876	71579	64405		66493	76368	250277	616215	762292	544813	405853	299927	191165	128810	86509	74183	61695	71860
		65762	78718	239663	615039	703759	546090	401495	311963	187697	135822	99156	78887	71106	68184		70108	76291	232599	622772	753868	534381	406021	288895	193668	135599	88118	73646	65850	66089
		62840	78021	243009	617915	697265	536042	405764	311576	184189	132411	102389	75256	73564	67491		73417	81154	238511	620669	779168	539226	395597	303318	184241	135535	85351	74962	61007	70562
		63892	79178	240109	604758	697684	541933	404093	308513	193400	138245	97128	76101	73414	67183		68482	76210	240868	616311	774127	528997	403324	304109	190092	132919	84187	74554	67016	68186
		68373	79635	248083	619649	697232	538974	406020	308464	195564	136215	95066	77880	70564	69816		68649	74666	239828	605861	761983	528308	403656	302866	190240	132500	91739	73408	64792	69721
		61435	79553	240872	609908	703924	531852	413514	316441	189718	136532	99551	78489	75964	68728		70881	77828	232809	606747	768518	534143	401110	301891	194164	134820	88509	78964	66012	72789
		68692	80583	243734	605549	703108	541434	396794	315777	193400	132602	101911	78872	69107	70727		69877	78384	239326	612417	751512	533817	395647	300369	191676	133608	88809	78504	64320	71106
		61125	80426	240355	612937	705368	532436	402769	313291	187727	142793	96435	77784	74806	66802		67328	81370	232816	606844	759959	543802	404003	294510	189197	131523	84801	78037	66714	73193
		63445	80779	234548	604835	690804	535562	407936	314459	197229	140209	101144	83515	74493	69565		68638	75294	234551	604742	769213	529256	399633	289725	195043	134897	84567	77267	69849	70571

## Sheet: Inf DEP
		dsDNA concnetration / nM
		8000	4000	2000	1000	500	200	100	50	20	10	5	2	1	0.5		8000	4000	2000	1000	500	200	100	50	20	10	5	2	1	0.5
		12400	13416	9134	10733	12988	10952	9503	11387	8424	8572	11116	9734	9441	9367	9223		13072	11253	9803	11901	10592	10449	8634	9871	8356	9520	9373	8214	8429	8355	9226
		13662	12418	9862	11690	9353	9131	10151	10078	9058	8329	10524	10013	10011	8767	22067		13878	9860	9785	11612	8764	9056	8836	10305	9202	9131	9860	10446	8841	9352	8476
		14756	11523	10863	12475	10425	10198	9466	9977	9758	9833	8879	8808	10789	7634	10129		13649	11227	10201	9977	8364	10125	9390	10498	9464	9466	9465	8511	8806	9688	9394
		12452	12231	10609	10977	11273	9946	9872	11343	8696	8769	8697	10315	7735	11270	12303		13920	11416	11711	10752	9282	9872	10238	10464	9801	9874	8548	10611	10534	11201	10538
		14565	13827	11159	10795	10499	9539	10273	10495	10055	10130	11017	9612	9092	8429	12491		13229	11308	11898	10126	9018	9312	9537	7246	9610	10278	9246	9838	9536	10867	8502
		11722	13723	11717	10309	9866	9416	10155	11046	9865	10827	9492	10382	10007	9566	11489		12308	10158	11418	9862	9789	10606	10085	8454	7563	9118	8380	9715	8601	10606	9862
		872354	830823	785480	656146	450133	306173	186961	124549	82191	58493	45807	38085	37531	34531	33200		1030721	918763	886653	643932	460045	296139	177587	120067	78196	57522	44410	34116	35687	34537	30426
		1679895	1518690	1296198	1018182	741968	433559	258558	174139	106170	70647	57557	43642	38960	35680	35191		1831926	1547980	1390262	1045700	732730	440562	246536	163126	98003	64029	53642	38462	36311	31559	31776
		2264322	2009625	1719175	1331500	930593	541815	331445	206334	115821	86674	63660	47947	40025	37374	39453		2331927	2017821	1787411	1364765	910513	555316	295434	191009	114804	77739	56660	42783	39789	39570	34452
		2647770	2403021	2038896	1572413	1093148	639665	375555	230979	135271	87616	65843	51795	46342	40267	38903		2682874	2345676	2071960	1598064	1086317	658112	345062	219112	129912	86057	62558	50735	39278	37696	31961
		2884240	2651696	2291043	1726468	1212832	710034	409411	251473	146422	95033	74622	48125	43744	39800	38863		2891860	2549746	2269234	1782295	1206855	708206	384450	238561	137040	95591	67362	48623	43028	38276	37129
		3006142	2838184	2411832	1893075	1315337	770387	447599	276711	159673	97306	74525	55668	47079	40882	39814		3018101	2666078	2410576	1915192	1281931	769864	414454	253806	150890	101794	70624	53273	46079	41036	38085
		3109772	2914191	2548488	1990878	1389912	810705	472430	294084	167210	109112	73764	57510	47253	44009	41264		3075725	2739514	2517742	2030877	1349144	818848	437939	275251	151940	105385	71711	54399	48545	42633	37514
		3086377	2970396	2584537	2030201	1429477	852288	495055	309212	180617	113409	83068	58756	44158	45017	42150		3084796	2770858	2569468	2074853	1400400	850921	463109	290159	165481	108290	77692	55149	47790	44248	37959
		3131050	3005083	2575767	2073943	1470504	881297	510860	317900	183437	118241	83930	58208	50321	44024	41622		3105162	2811387	2584138	2097653	1424526	872204	473483	286262	170464	110661	72544	53512	44528	42068	37731
		3116826	3018615	2635548	2121760	1516221	881125	527417	322982	188574	118568	90004	63182	45979	43798	42062		3128473	2829137	2603003	2135799	1457299	895305	479391	311443	173573	119845	78310	59684	46552	44175	37214
		3148364	3012993	2643421	2096349	1505809	920209	535247	325456	199005	122284	86668	62050	49097	43950	43786		3136389	2824726	2589164	2147829	1493564	910339	493183	317073	168191	114458	84443	57080	50328	42343	39146
		3137123	3007734	2614290	2121432	1542113	923969	547823	344985	200357	127549	91828	60387	52162	48287	91537		3113068	2842044	2622706	2143535	1480178	921245	502215	323318	181714	126048	84526	57383	51948	46332	37900
		3169728	3015763	2620062	2144432	1528533	913406	541020	338846	199773	128099	91055	67310	51794	49316	42536		3127971	2828818	2636064	2166558	1500869	939528	514042	322939	181954	123514	82718	61906	48942	44940	38892
		3133150	3018411	2648568	2103010	1551489	932405	544397	348004	202115	131584	98559	62726	50681	47847	50101		3105396	2794358	2617007	2171422	1510129	927793	508654	325837	187422	129326	87891	65108	51123	44201	40050
		3098902	3019367	2618798	2100900	1523398	945647	547132	352886	210036	138334	96678	63154	53081	50023	40460		3151771	2834596	2602559	2153380	1485802	948349	520873	327136	185656	128830	92518	58850	52152	45049	40897
		3138196	3025206	2626008	2128904	1531432	950285	564609	361344	221084	141550	101299	64503	50158	46660	49571		3121137	2809118	2613234	2135001	1490971	938094	511778	333228	195721	132389	87706	61554	55416	48904	44968
		3124737	2984964	2595072	2116590	1530422	926091	562836	362434	211789	141641	100340	66763	54241	50809	45098		3121266	2803954	2599005	2163158	1481666	945252	525574	334957	202629	139945	90041	62575	54236	47063	41568
		3115154	2989342	2605216	2111049	1531689	937674	562070	356216	218947	141987	100933	70193	51890	47420	93312		3098988	2807800	2606522	2111661	1474777	933191	529932	340323	195911	133149	91699	60167	53192	48948	40897
		3117708	2991619	2615428	2071575	1525438	936835	565352	364193	222745	145943	98479	69122	55761	51495	107904		3122554	2800393	2597526	2130233	1487621	935014	509386	346322	204087	133566	93672	67200	52659	49215	43064
		3115692	3000171	2612542	2084840	1525742	926085	555514	371332	227172	144752	99584	68423	55893	53094	50147		3105400	2833338	2560142	2119720	1468396	948579	524384	342400	195105	140674	93310	64966	59249	50522	46127
		3114850	2964313	2595394	2078404	1520381	933436	563888	361076	224970	145379	100347	69910	52490	51309	45213		3103627	2801542	2595448	2108769	1465010	946706	527063	339296	197156	138866	92627	70689	57032	49183	47924
		3108171	2970639	2585481	2055871	1510436	922821	549425	363507	230626	147795	102645	69670	57830	52969	45910		3134599	2814780	2576736	2129122	1469693	945471	529945	343320	200896	143921	98441	68695	57676	52022	44732
		3120215	2966257	2568589	2056155	1500517	934562	553744	359212	236095	144098	101636	73727	60767	49344	50734		3094912	2800167	2561432	2089662	1472551	938831	516603	337242	202760	146646	92311	69874	54188	52420	47934
		3113958	2954316	2582188	2056528	1500423	946760	564737	365055	229037	148700	104135	70676	60214	55064	49238		3101112	2790702	2565523	2110290	1458476	941312	523229	339565	206524	144224	100529	68903	59545	50327	45482
		3103321	2972084	2571465	2056728	1519225	920449	562723	373120	232269	158843	107712	70813	61649	53340	51704		3120516	2782728	2553164	2095326	1461125	922564	516862	352949	202282	148997	99941	68948	56365	53616	45361
		3063122	2963099	2544474	2058164	1496163	943406	562350	369187	229026	155639	108653	70339	59878	53301	60472		3075916	2771979	2561624	2087106	1470525	935551	531209	349701	207277	146013	100840	72992	61854	52780	48728
		3117737	2962044	2572300	2035815	1485061	928764	569409	358879	233643	153960	105330	71591	59265	57330	50460		3106427	2771670	2565850	2084101	1463954	928264	525502	343763	213277	143189	102893	70344	58350	55340	44458
		3082871	2943007	2570681	2048934	1476805	926029	561497	367057	233636	152841	109277	72461	61879	54650	48042		3086797	2758357	2545248	2084174	1434366	931750	512901	346476	213328	150028	103882	69182	60179	53878	43104
		3102681	2918817	2565206	2031198	1494340	923373	549173	355474	240135	154228	110483	74435	63241	53047	60224		3071947	2761980	2535797	2104166	1436955	919741	527453	338991	207610	148563	102243	74919	58651	55114	44978
		3090820	2947191	2552300	2044452	1465147	915130	557650	372568	223212	155978	111169	79453	65669	51532	50121		3087336	2769025	2551379	2085412	1451672	928880	527872	349740	210130	149528	109674	71522	58024	56049	48189
		3103526	2940362	2551350	2029332	1468093	925119	555030	367785	234168	159060	113439	76733	61858	52011	51636		3078223	2785987	2559094	2059504	1453572	924941	518481	347135	205941	149146	106383	73241	61041	54459	50887
		3108383	2912212	2512763	2043054	1468448	909869	558250	367681	240272	155023	113962	77672	63692	56560	50252		3077600	2768417	2544503	2043109	1448112	939458	510733	345584	204588	155485	104393	78114	61894	56034	45075
		3075553	2936954	2525100	2039436	1461952	920385	555473	363686	230511	156368	116522	80477	63114	55709	50652		3069365	2759159	2539768	2074332	1433722	935683	504969	339306	213492	152028	107937	76073	62827	56425	47316
		3088811	2929954	2522535	2006645	1464400	910947	558942	362227	229321	156235	117049	75627	62789	57588	49809		3093123	2737206	2523302	2062682	1433473	917019	530918	349536	207775	156286	105798	75984	58996	55522	47192
		3050502	2947211	2527398	2026070	1453151	911786	552273	360033	238800	155341	112477	80642	62661	54524	51376		3055984	2761527	2531869	2066923	1421975	917825	512596	345013	217423	153990	108907	74336	62516	58742	50048
		3099698	2930826	2540804	2042144	1469158	914164	561171	360829	228098	152393	117120	80376	70300	58546	53797		3090980	2746854	2510832	2079541	1441206	918029	514766	342388	207828	150958	106902	77103	65145	51637	46498
		3079629	2929698	2510796	1985675	1459046	904879	557664	369803	227275	164026	120338	80725	64738	58654	54190		3060285	2774786	2506589	2024743	1421012	912776	506412	350501	221292	154976	107494	74627	68089	56192	51294
		3056779	2943117	2539600	2028575	1448627	900352	551189	371568	232668	163793	116780	81862	68732	56366	53337		3082977	2753068	2525229	2041576	1423988	900086	514121	346025	224024	160346	110382	77089	67011	61728	44611
		3081363	2953648	2481886	2021603	1447718	920948	554769	362199	239600	157425	118658	81852	68453	54391	56625		3086868	2731773	2534988	2063428	1419351	920436	523624	340320	215126	157958	110017	78127	63812	51706	53561
		3076751	2939528	2509659	2007854	1446633	924351	555942	367693	236684	165163	119734	84418	63577	60509	55314		3069786	2754936	2517054	2058311	1423838	929942	521295	344563	208812	154229	115021	75224	70045	56115	49864
		3067840	2918367	2506538	1997854	1453694	894703	552722	365960	240703	160471	122996	82880	66060	61896	56433		3105078	2755395	2520359	2055060	1427579	902639	509937	336300	215037	154350	112412	77962	67684	53835	53324
		3066480	2916411	2509627	1997650	1444874	896765	552411	364560	239711	165855	119643	85600	65039	58942	55631		3096291	2731719	2504288	2070023	1421879	926657	504878	351586	210561	156237	109076	78671	69945	53639	48348
		3069063	2925289	2512038	1983359	1445400	904691	541552	367517	234295	167809	122105	92485	64990	58816	52238		3061412	2749260	2502578	2054388	1427927	909710	517413	334345	215058	162079	111539	79738	67733	58787	49719
		3077859	2925586	2534169	1996896	1440836	906578	541027	354476	253275	160820	120442	81770	68512	58994	50541		3065754	2770291	2520279	2081462	1419011	912656	516207	336685	220222	160964	113166	78067	67383	56664	50036
		3092104	2913734	2532842	1995355	1431534	906878	538328	358722	239174	162639	127099	86463	67374	59066	56343		3064599	2722021	2502464	2037254	1427434	910348	515810	354861	220023	157717	117647	82230	65186	57509	51910
		3060705	2883547	2500606	1982042	1428061	910982	548236	365625	232998	169828	121328	85717	70137	59545	52444		3067626	2719015	2516349	2047596	1426190	918068	511862	337578	214861	156316	111220	82367	66833	60787	53066
		3077943	2884362	2487641	2009870	1436161	878081	550837	365685	245091	164251	120377	80765	70167	58217	53812		3073272	2731627	2489884	2044734	1401796	895642	509596	351545	210343	161027	112859	87611	68800	58287	51495
		3043563	2911969	2500710	1983653	1432010	899098	544161	361232	236327	168654	124311	81093	73171	62704	56521		3055027	2721748	2503543	2046592	1407774	902220	511022	344842	208741	162534	112238	84495	63010	58754	50100
		3053765	2918772	2495396	1992013	1447330	887315	543246	358271	236491	171199	121394	85646	70956	63788	53022		3031247	2724488	2489070	2040315	1407485	909533	517775	338638	215275	160078	114030	79951	64462	61000	50716
		3043842	2920002	2487438	1981442	1433014	895154	547858	371212	235343	171187	127862	81798	68519	60002	258969		3046964	2730720	2510929	2051026	1397470	909791	512183	344485	211436	153699	116324	84477	67084	60291	49839
		3045738	2904116	2458134	1969749	1436992	893255	548407	361174	236881	167372	126816	86397	68020	64580	54866		3034071	2732420	2510265	2029816	1388252	896998	512106	345703	220725	161192	117157	79130	68162	59313	53426
		3048921	2921645	2507526	1981564	1417705	892908	537622	358571	236458	167398	124807	85657	68483	63545	55617		3045399	2728509	2489390	2041969	1408472	895488	507981	332086	215946	165642	113764	82605	66741	58230	53150
		3006411	2899606	2527074	1995110	1438881	900123	544599	356336	241364	167753	125668	86914	71340	58787	54954		3036865	2717792	2517421	2044780	1411150	898962	501697	342983	218670	164521	118742	85263	69163	62270	55261
		2990065	2913962	2493100	1977860	1430184	900271	551131	366114	234143	173688	130448	87969	71511	60659	53112		3047456	2716770	2495348	2014167	1390264	906316	499440	342169	225321	162352	112793	85784	70810	62228	55350
		3022236	2881712	2491830	1979094	1440364	894372	540319	360124	238437	170395	129440	89931	71091	61584	53493		3037946	2751718	2485051	2062179	1386410	885177	504262	340133	223845	163739	119444	87309	71507	60303	53415
		3033023	2895152	2490861	1987151	1428178	886737	540685	358460	242731	173838	123450	86296	70417	63240	58962		3057779	2700063	2467077	2028717	1397528	900928	506787	341479	215437	169068	117938	87405	73329	61706	53146
		3025019	2872648	2493346	1948195	1431163	891099	541600	355755	241158	168820	127497	89919	69912	60933	56872		3038559	2721709	2477085	2018100	1376048	884829	512412	337605	214941	165535	124113	84794	71055	58522	51507
		3024744	2891446	2485452	1978543	1420214	914630	529789	356836	244251	171478	128408	86806	70306	61394	54578		2999729	2705090	2494019	2041198	1397987	897748	507867	340276	214674	167883	120039	87133	71568	60570	55931
		3029170	2908687	2516633	1975629	1429433	914600	545047	356601	245254	173868	128178	85447	66663	63198	55414		3012401	2707700	2492144	2030941	1388256	895744	508247	326050	219596	163893	119750	84001	73149	56515	58864
		3028126	2901690	2476343	1983064	1408982	885946	543580	349898	238840	176486	125095	91170	79166	59109	56180		3028225	2701874	2468584	2026163	1385051	896467	493783	336653	219057	162705	116258	85602	69660	61789	51983
		3019932	2911646	2467154	1958175	1397259	898645	537186	352276	242675	169549	130032	86450	73509	66844	55827		3007870	2683686	2474834	2023074	1381450	887801	511800	327738	217106	163958	120551	84879	72815	61884	53951
