# Supplementary material for: Expanding detection windows for discriminating single nucleotide variants using rationally designed DNA equalizer probes
Source: Nat Commun. 2020 Oct 29;11:5473. doi: 10.1038/s41467-020-19269-9 (PMC7596233; doi:10.1038/s41467-020-19269-9)
Supplement: Supplementary file 4 — Source data [file 41467_2020_19269_MOESM4_ESM.zip › DNA-Equalizer-Gate-Source-Data-main/Supplementary Information Data/Supplementary Fig. 21/TT42. SNV19G.xlsx]

## Sheet: 100nM DEP
		dsDNA concnetration / nM
	Time	8000	4000	2000	1000	500	200	100	50	20	10	5	2	1	0.5		8000	4000	2000	1000	500	200	100	50	20	10	5	2	1	0.5
	-5.5	18386	15215	13192	12403	15217	13270	11252	12626	10530	10818	11115	10899	10463	9958		17102	13930	14357	11617	11041	11038	11259	12412	9813	11616	9892	10398	13569	11696
	-4.5	16565	13238	14971	12371	15185	12872	12154	11066	12146	10555	10053	11205	11137	12364		21254	14825	12874	13086	11207	9980	11787	13736	10776	11862	10991	10487	13013	11785
	-3.5	17602	16805	13035	11515	13399	13036	12239	11661	10642	10932	11515	10570	9411	11660		17883	12458	14484	12020	13975	12457	12020	13540	9776	12962	11949	9773	14116	10358
	-2.5	17261	15013	11677	11823	14283	13782	13928	11023	9208	9855	11821	10662	11527	11672		19360	16101	13919	12400	12548	10950	11673	12542	11459	11093	9934	10081	12183	9933
	-1.5	15758	15831	14672	11762	15102	10385	11477	8785	11323	11107	9442	11035	10527	11981		19601	14017	11472	12198	11185	11258	11621	16843	10458	10677	11255	9584	13146	10457
	-0.5	17236	15055	13531	12002	17083	13020	10327	12216	11992	10831	11200	10617	11486	12434		18245	14472	12506	12647	12144	12435	11345	14251	10325	11783	11270	11414	12141	11634
	0.5	36853	34997	32026	34193	40708	42321	44485	43529	38906	35508	31566	33370	30623	32352		40740	37416	34515	33140	41476	45652	51517	50701	40870	38123	36152	32160	37661	34761
	1.5	41328	40535	37190	40873	49023	64230	59048	56496	45600	41025	35734	35576	32677	36453		44435	38853	37830	40363	51783	56053	62963	58811	47568	42926	38779	32679	36666	35358
	2.5	42054	40668	40098	44450	55199	72021	77235	73585	52862	47577	39721	36437	36289	40223		44493	41322	41017	45821	65163	76885	82418	79109	53460	46417	45536	39644	39773	35782
	3.5	44586	42325	40665	49180	67384	97841	92811	85091	63364	54708	44305	37511	36264	37370		47713	44145	43411	54332	71254	101080	102431	94246	65484	57563	45441	37221	40574	38683
	4.5	48383	40277	41020	51366	74323	109744	110497	98051	71549	57448	45093	41440	39748	40195		47861	46036	42320	52808	82140	115381	115207	108852	75234	67780	48659	44867	40345	40420
	5.5	43187	44143	42233	60704	81388	126183	127518	117863	83779	67344	48285	43686	40549	37193		49953	44332	48280	58754	91174	132102	139034	124104	84240	71531	54658	41709	44562	40174
	6.5	43239	46906	46543	63145	93527	142175	154644	139654	92436	76584	52891	44307	39997	39942		47965	46580	47539	60125	109969	159867	161028	141443	99548	80249	58814	42635	41988	40224
	7.5	47103	43449	51793	65111	103549	170886	168312	160801	101392	80906	57855	44373	40344	41734		50154	43266	51694	69502	119390	183945	190441	163536	108809	88797	61872	44154	46346	42105
	8.5	50385	51102	47430	68703	111092	182628	192192	177963	118718	87709	68522	50645	44334	42441		48219	44203	52489	66553	133436	197364	215490	184903	116568	91655	69198	48093	45452	37584
	9.5	46096	45289	49019	73840	115578	211214	215907	196264	127983	98082	67731	51360	45418	45563		52025	48195	51582	78072	145247	221169	234695	205015	133054	104209	73274	49532	44899	41670
	10.5	47820	45540	49792	77346	128016	228575	236686	214008	142591	105341	72912	55943	46326	46193		48824	49212	54703	77623	154217	237690	251365	227806	148535	104701	75048	48104	45228	46264
	11.5	50722	49265	47264	83150	139743	249178	247993	227495	148958	111452	80064	54726	45124	46889		54153	47631	58931	77755	155550	253852	276530	239443	156497	112885	81271	54017	50101	43214
	12.5	51482	48038	53199	81287	149836	275240	274536	257418	162000	116602	80034	56553	47216	44281		50736	52821	58019	85176	176469	274266	295425	255338	161259	122418	87659	54857	49714	42793
	13.5	49994	45786	59112	81861	155079	277494	292044	259588	169693	128060	85392	56530	51716	48579		55062	47331	57759	83024	180157	284657	312180	273351	177275	126157	86247	57400	53570	45250
	14.5	51200	50472	53714	83693	160504	300436	312102	281431	186903	128807	85540	59279	50227	49122		55751	54628	57071	83513	191170	307559	314423	289240	182522	135133	90660	58180	51034	47287
	15.5	50790	53003	55521	86098	164798	312465	322918	293516	194465	138703	89926	59818	55423	49454		56732	52040	55272	92554	189981	320179	346413	310997	192226	140888	98315	59160	50848	47834
	16.5	52142	48398	58794	90294	170624	311491	339398	311479	196086	142011	90646	61420	53248	47040		55293	52961	62969	89879	205865	340347	350965	321764	207077	144475	95444	62447	54843	49112
	17.5	54095	52836	57533	92830	179242	344296	355796	323597	211475	151172	95720	65218	54595	49443		54881	53564	62191	91507	209023	350575	357621	334922	214822	148634	92288	63366	58200	48839
	18.5	52434	50594	54935	88666	175439	352021	357002	341658	210592	154493	96220	64018	53081	50496		55504	53457	62668	94019	213635	368446	383662	341914	221693	157942	98982	64511	54402	52791
	19.5	51799	55727	56386	87041	186414	368398	380390	343522	223392	151950	98850	64418	51923	52217		53985	50301	57532	89297	220698	375244	395218	351546	230197	157662	99728	66035	53621	50087
	20.5	50935	53510	55080	93578	188232	370033	372459	352634	226537	153968	105258	69376	52695	51068		51882	56771	60730	94292	221180	366853	402076	360476	232638	158099	101038	65412	58372	45076
	21.5	51627	50752	60949	89451	191384	380109	388536	362604	234110	166122	103518	71505	60099	50065		58126	54200	57659	93105	223439	378480	410360	367532	234744	160427	103367	64470	56551	49534
	22.5	51205	53010	56467	92646	190822	382856	402696	370849	244250	168294	108619	71248	55263	48529		55268	54890	63181	93720	229544	388271	418929	383553	243435	169759	107264	71842	59834	51490
	23.5	53389	55693	55081	93799	188647	386543	404572	370476	236980	172512	107635	69331	55571	52612		53425	53930	59216	90006	228797	398277	422607	384685	246456	173192	108712	69553	56521	49741
	24.5	53269	58143	58735	90448	190197	393709	409732	381080	249322	170326	110912	71687	60036	50417		57976	52940	60193	90785	227628	392823	426826	388708	247360	176752	111579	67225	63223	52056
	25.5	53196	51869	58621	89493	195768	409151	424069	383703	252895	174778	108679	75323	60369	54528		57631	54668	61024	91109	231823	409683	440095	400910	255471	174789	110350	73781	54805	53699
	26.5	52195	57454	59666	92786	196666	409040	427822	386667	258058	179304	114450	70619	55725	50325		55650	57283	64006	93428	235668	402725	442351	399389	258421	184143	111134	73200	58506	50907
	27.5	50558	55011	59262	91724	198962	415646	434562	395660	260154	181911	116889	78336	58861	49815		55148	54052	61309	88594	242741	402869	446573	404192	252613	178396	114732	72646	60772	54036
	28.5	52969	55941	61139	90793	207517	418986	435803	389295	255411	174719	114650	73502	58351	53538		55031	55476	60890	97592	238764	415163	443199	408916	258417	181689	115557	73700	63087	52722
	29.5	49790	55533	58483	88902	196645	423473	428818	403521	253794	181752	111181	74489	62990	49769		55936	54094	63047	91826	249130	416998	448707	403917	263110	180174	114267	73967	61717	56982
	30.5	53002	51219	58259	96284	206332	421213	438450	406156	260382	183245	118352	76745	63599	54622		56985	53496	59738	90537	226208	416640	458207	403877	261203	180254	118843	75905	59289	51867
	31.5	53833	54959	54946	91755	197896	409795	439382	406304	259609	179772	119994	73865	60276	53062		55889	50407	63386	92644	240064	417841	448417	409658	268709	186813	119357	72446	59012	57070
	32.5	50513	52986	58093	90922	200651	427262	443175	407293	274693	185910	114219	79913	60882	51688		59401	55182	63413	90237	245003	422517	446938	416794	272134	188978	118534	74455	60879	52573
	33.5	51793	52921	60637	91850	210317	434258	451995	422966	260212	192024	119896	76742	65078	55627		53406	58167	61935	91448	231892	421728	452934	415358	261945	188366	118661	75155	61866	48065
	34.5	49505	50623	60287	88431	203088	422119	439935	416053	266353	187921	118435	81064	63156	50381		57377	54181	59513	89538	230190	418088	460482	422835	266919	186168	120025	76078	63070	49925
	35.5	50950	57409	60956	88488	207822	430239	441115	420497	280956	193434	120230	81906	61389	56031		54763	56556	59586	92924	239126	423096	455978	422740	266688	191169	116238	74764	61683	54690
	36.5	50799	54591	57506	87375	199336	429420	443318	419728	278965	185145	119347	81993	60075	53967		58128	56361	68312	94205	239237	430594	460422	412523	277539	190203	122080	75534	60811	53672
	37.5	48205	57961	60634	89410	202157	431389	446654	416680	269456	190884	122057	75850	60363	53846		56489	51978	58749	86851	234314	426679	455918	425026	278070	197137	123162	76308	64006	53364
	38.5	52094	53595	59012	88103	200563	424244	457940	412413	279036	201164	130875	79578	63536	56168		55201	56006	62023	89553	237545	430702	456512	420814	272372	190965	124427	80485	65065	52426
	39.5	53236	51652	57626	87733	199779	440642	453019	426527	276648	197307	124800	77819	62280	58329		58379	56102	53492	88549	251188	425526	451332	431276	278816	191876	129916	74101	67107	53116
	40.5	52045	52282	56671	83450	210674	433413	456491	425228	272910	194350	126974	80358	63338	51205		53872	49118	61224	86428	245217	433523	456938	420222	283054	196709	127777	77619	64895	54832
	41.5	48479	54156	54447	93159	203861	442129	462732	423992	285644	195571	122165	79305	65713	57686		55678	55168	60418	88959	239667	428920	462982	437484	267298	191963	123419	74128	62670	53739
	42.5	54687	53998	56834	90851	203699	434755	447366	418502	276676	204358	128078	82045	64474	55844		55163	52434	58352	89105	243459	433667	454189	429721	266736	201813	128972	78776	64250	54035
	43.5	53949	53732	58406	92219	210506	443171	446580	417201	286642	200247	123788	81251	63395	57790		56753	53841	63084	90026	239896	432392	459159	423748	281472	191225	126126	79442	65238	53832
	44.5	51348	54179	56050	86270	202631	439638	462276	433325	291432	202458	128411	80585	65550	55261		57142	54513	56377	86595	244748	436820	469830	433417	274773	191805	125626	76919	64497	52063
	45.5	51799	54864	56425	87496	204500	429188	458766	425586	283238	194753	129591	79882	65781	57162		58789	52907	65548	88513	238411	435414	463530	427956	274567	197371	127015	80530	64579	54243
	46.5	47790	53169	55703	84448	206265	436928	453511	424823	279014	198736	122101	81747	63422	58281		55290	53796	60734	85982	249280	435980	475863	421020	284385	199710	128897	81447	65252	53132
	47.5	51640	49587	61376	84898	204699	452427	466783	430044	286460	198412	126803	86144	63206	53586		57683	56581	56857	90149	245478	433865	466212	428095	277326	196521	125664	73999	61933	54770
	48.5	51087	52124	57424	83376	204898	445379	466033	429416	273548	196220	125471	74089	65658	57025		58283	53466	62398	90039	239691	427745	470098	433628	285923	194261	124385	80135	61345	56636
	49.5	51608	50881	54154	90710	205196	434660	450848	428277	283765	205122	130863	86106	65757	57722		54712	56151	61058	91182	239980	432022	458942	433352	282931	196026	132810	84669	64246	56891
	50.5	50658	53800	56390	82884	205657	440153	459120	421129	274833	198597	133834	84538	63836	56589		54735	54977	54427	88437	247724	435635	473422	438596	281889	201434	128194	77083	64556	52711
	51.5	48574	53803	57519	86550	210651	446336	463053	429953	284518	196426	128645	85927	65264	58768		58240	55345	55537	93243	241091	415767	470273	424990	284070	198387	125486	79428	65672	54742
	52.5	49091	50144	56330	81183	195632	447259	446587	430445	288481	198829	130895	85973	66595	58706		50871	52882	60474	88615	241022	432623	472101	427528	280806	200470	130078	82730	66984	52139
	53.5	50750	52929	57846	90671	197683	442730	463034	424426	278258	210585	128775	82406	61917	59754		53863	57231	59443	88991	246194	441202	465129	419327	281346	203380	134500	78092	67998	51406
	54.5	53438	54412	55686	86659	213030	439592	457203	428366	289943	200464	133252	85099	67063	59301		53870	53817	57889	85644	241970	433936	477369	434700	276329	192894	125681	80946	63185	53198
	55.5	51896	51447	54792	85867	201420	440392	460435	432284	284877	201757	132883	82663	66996	59320		56203	55874	57599	85953	237056	440877	467472	429723	282948	203312	131642	82066	66008	54767
	56.5	53602	54590	55618	81687	201426	435123	459964	426571	285953	195796	129635	84157	65669	59848		53586	53966	59694	86036	240400	441189	480441	428171	285863	203274	127816	82444	64695	58875
	57.5	50240	54878	55247	86376	202876	439570	461617	428610	284765	199523	129490	81869	65451	59339		55915	51655	63050	89341	237136	433343	469958	431510	285185	200064	133649	77228	65722	55598
	58.5	49420	54445	55565	90864	194705	433703	465124	431809	284033	204768	135859	84263	65149	56270		51952	55554	59410	82551	245478	433026	466628	426541	278704	200076	128869	83511	63721	54405
	59.5	50482	53919	56536	84899	207153	440057	455718	424888	288411	204065	131832	81277	64866	59577		56144	54211	62554	85354	240638	429409	473458	411927	279483	199965	135930	83156	65377	51579
	60.5	49755	55419	57500	86861	199259	440369	455828	430631	293313	198502	132150	92947	66571	58231		53537	52562	61079	87867	238830	431180	471929	417306	283692	204488	126799	77961	68354	53823

## Sheet: 200nM DEP
		dsDNA concnetration / nM
		8000	4000	2000	1000	500	200	100	50	20	10	5	2	1	0.5		8000	4000	2000	1000	500	200	100	50	20	10	5	2	1	0.5
		20284	14548	14246	18571	11785	11044	11190	10371	11499	10455	11649	10079	10007	9932		17389	14477	12836	12611	13359	10894	10896	10969	18893	10307	11353	10231	9934	9931
		18647	14671	14373	18337	10630	11598	9730	12273	13248	13104	11152	9507	11153	11078		17436	14441	14670	12423	12572	11901	10926	11974	17440	10476	10479	10550	10478	12052
		20844	15224	12675	19871	12297	10419	12742	9069	10117	9894	10644	9745	8546	12895		18814	12810	15434	10262	13634	11917	9818	13191	15363	11244	10721	11846	9894	11022
		17951	16897	14344	16220	13066	11936	11559	10959	12990	11562	10361	10586	10512	12988		18687	15460	14031	12606	12983	10883	12984	12910	17492	11485	11412	8936	9235	12990
		17665	15634	12778	19622	12102	11728	11725	10751	12182	11500	11049	12479	10371	10148		18643	14052	12775	10294	12549	11052	11426	11502	21493	13005	10226	13308	10302	9021
		20104	14752	13701	19275	11066	11745	12270	9933	12796	11516	9558	11214	11745	12198		17013	13093	14215	13091	12871	12798	10988	12267	20370	11092	10917	10838	9256	11366
		48483	43023	38625	58286	62545	69566	62537	63580	51454	46440	46371	39272	41440	36712		47551	38869	41261	43635	60440	63884	64256	55969	62982	47647	44590	38146	41577	37247
		51821	47022	48978	72137	77405	93141	88852	77970	70485	54377	48752	44552	46940	37115		52137	45125	49475	62759	89752	92065	84821	79803	78054	53709	47162	40940	38758	38252
		56209	50320	52880	82174	102012	119691	113062	98355	77709	63751	50835	41288	42576	45427		51817	46695	52252	75743	105998	117524	108342	98226	88505	58045	53843	45650	41141	40854
		57172	53473	52618	98957	125174	155433	138988	125749	94019	73494	55959	48544	44389	44853		56841	50114	60541	89564	139987	150442	130836	125786	110834	69350	54558	50420	44846	45227
		54730	54504	63863	115946	149334	189553	176054	158230	113606	76940	63766	52912	46046	46496		56021	52746	64978	104609	164723	189222	155039	146482	130978	78646	60385	50945	44241	45668
		58361	58970	65000	132520	185627	230188	205757	184670	129886	92515	71661	53342	47848	47900		59554	57187	67875	121278	197101	225050	188502	176104	143826	84562	65658	52213	45863	47078
		62123	60772	71938	150805	217421	265438	244596	220980	146136	97806	74449	56816	49478	50169		58691	58691	77983	136023	227418	261664	232896	203450	163025	101837	75173	57934	47667	47121
		60681	57104	71579	165413	252974	318301	278710	250564	166110	108053	82997	57849	53011	49365		59668	57006	78446	160440	254147	304051	261698	234839	186525	110666	75176	57301	50499	48161
		62108	64576	77472	187958	277485	360216	332983	273363	191054	120895	87449	62221	52966	49258		63568	60775	78886	169507	297714	359641	295621	265924	196733	126504	88429	60465	55779	49400
		59938	63874	85927	205369	317232	406764	371524	306198	201688	135816	86753	63399	53934	50051		65988	61131	83725	192761	325338	391482	341609	299901	221449	133747	91312	58695	54148	51498
		61114	67892	89128	216767	350043	444793	404610	335227	233500	156647	97674	69084	58422	51456		66178	65341	86793	207919	358928	437479	366511	316992	242718	141359	96007	65253	54647	52121
		67683	66669	88893	233883	371104	479443	443133	370975	241120	153777	99839	69101	60907	51869		65546	64696	87723	222635	390128	464404	394977	353733	253192	156999	98949	69086	57177	53225
		68031	69484	91952	244889	401344	522196	479055	400675	251996	161826	112524	69228	62915	56235		69133	63899	86089	233210	416908	512200	423600	373674	261918	168247	106158	69506	60103	56518
		68150	73910	98622	253736	431554	560967	506754	413795	279020	171909	116551	77241	61283	52539		63852	65531	92936	238376	446582	545505	463756	402723	286717	171773	112227	74804	61889	52239
		65227	73300	93992	276445	447993	592435	531466	441093	288909	190865	122904	80485	63740	54914		67786	62671	100725	257460	462278	579821	496172	419115	300810	186111	118663	76740	60157	55452
		67921	71337	100803	277893	473962	615536	555384	455757	315221	193208	126345	82278	62409	57547		64755	69475	98032	272621	477242	615460	517445	434720	317454	191069	120952	82798	64542	54723
		70164	73341	99787	295068	483021	655838	588171	489502	331918	202528	132007	79575	65851	60980		71482	72165	97139	273044	498845	625735	543786	459022	325656	200135	130340	83514	62296	56419
		73001	74082	103850	286447	501962	670604	608331	501332	338696	214168	136698	82575	65803	63315		69237	70691	102142	277556	530001	649116	564858	480883	342689	206394	129647	86219	60416	58437
		71970	73410	102291	305794	517256	687467	624563	512322	350399	221095	144148	88450	67523	58538		73766	70556	99891	288061	539471	684903	577926	497404	361619	215642	137854	84743	66756	55386
		69399	74299	102866	314196	531254	709643	642641	536920	355216	219042	148827	82761	67772	57849		71887	74999	100029	294715	555500	698398	609070	497069	350922	221558	140824	88812	70596	51991
		71930	76445	108488	313276	533142	734714	653579	550392	371948	235838	151252	89004	66753	63908		68168	71986	104345	297706	566653	722739	604527	516529	372920	222758	140753	89617	69469	55533
		71512	75486	105316	317333	553412	742943	672487	557615	373781	240048	144413	95514	67204	60863		70879	70642	103385	311651	570507	732084	627876	529271	365097	232728	141078	91190	71651	59732
		68862	74200	102135	329174	557240	751302	690029	561192	375682	234760	152343	91405	71370	62422		70834	74012	102711	309133	567975	751107	621424	533753	374302	232408	153545	92564	68296	62053
		73480	74537	103695	323939	557657	758257	688763	563983	384304	261802	154380	91855	70636	58942		70468	69121	102613	317557	590014	751368	621770	533431	381917	237287	150539	93385	69630	56272
		74098	70736	102123	338693	572046	791257	712585	571922	401305	251993	161517	97408	70177	61716		66297	74144	98768	311770	599580	770365	652276	543362	381594	243846	152256	93179	69957	65831
		74732	78807	103941	327759	567611	776514	698271	592820	402463	261104	161720	92274	74489	65168		72273	66144	96438	306843	599636	783777	651209	553153	392551	246238	156190	89614	74176	62875
		69500	77383	103693	344605	564156	789743	717314	595076	410122	258997	165873	98566	77342	62362		70079	65855	101556	315013	606151	769672	674571	571495	395653	242309	158179	93625	77182	64950
		68436	73636	101488	327749	590838	783346	715946	589846	413538	267997	168952	98383	73618	65417		71387	71781	104193	317148	590018	791848	656723	568388	405623	243814	160379	93187	72293	63361
		72539	71346	102881	327800	590753	789642	736929	590713	421893	268437	169047	102776	71954	65140		69865	72494	99958	314473	606967	805166	672687	565197	397114	250828	159639	97190	73859	61326
		72861	77809	101223	335529	582254	803780	743333	602427	416642	265488	172419	102422	76181	63928		69673	67450	104172	311263	607692	782382	689493	581826	397635	261414	164956	94613	69900	63548
		77166	74290	105768	335704	585605	799075	721801	601621	416173	274917	174036	109800	74125	66008		71837	71524	102652	312976	614643	797699	692847	573740	410250	248061	169432	94552	75187	65728
		75190	74494	106493	345866	591977	806509	752046	603666	426374	270451	174664	101787	74909	67658		71384	75426	103455	321712	599244	799945	677668	587735	402517	265815	168023	106290	75004	57172
		74969	73064	104362	343872	585266	800934	728576	604409	427783	273488	173084	100677	77680	64365		70320	69720	95594	314261	621388	819107	687017	587065	410621	255818	172197	101797	76152	62006
		74083	78250	104088	338289	599540	814481	740962	602536	430445	274612	180913	104662	80933	64760		68487	72728	101341	317996	625578	811950	685407	588280	416750	262304	166652	101455	76638	65233
		71949	79683	103428	344494	589325	816422	737434	619512	421518	298231	176108	103399	74215	63021		72035	68845	102167	316714	621658	802517	687977	574136	404505	253817	168017	101271	76729	61518
		72959	74791	99759	334987	586179	829826	732769	606879	427963	290203	191544	99428	79671	65268		68779	66624	100216	318039	613531	815400	685477	588988	411900	272756	172322	101254	79589	64266
		69041	79867	105476	332976	589460	808850	730875	598863	442998	288634	181616	103721	75718	64123		66788	72167	97743	312936	613685	811101	686718	591820	420193	267740	170991	105810	76065	63532
		74875	78138	99404	332333	579139	816292	749018	609561	446777	299072	185554	100452	80094	67811		70788	68486	103990	316242	619170	811586	697469	590052	420855	275005	165807	94690	79075	64601
		71856	75360	101838	342484	605241	825301	744172	620456	439432	296651	185083	107846	82153	64167		68411	72188	98098	320681	618538	816216	677221	587904	421295	268871	166988	107236	77490	69954
		72934	75693	103225	332605	584860	818749	740098	611285	442586	290402	180667	112909	81425	65474		72670	74591	100978	311846	621245	809793	693488	591062	415162	258534	172439	102036	77416	62077
		74185	73462	103490	322276	594151	821564	759594	611380	430066	295918	197989	106173	82816	67024		73123	71770	97129	314734	609922	823972	686794	589395	425839	267140	174581	98435	73155	66844
		68584	76971	104171	328850	589014	822821	745452	600878	441858	298064	189199	104612	78912	67124		72294	67568	100326	313747	624605	826765	684666	593797	417903	277325	176077	104189	80658	68773
		70219	78875	100373	331512	595039	815598	754915	602069	443804	300511	187823	112052	79095	71466		68791	70861	99156	317135	624550	817544	696204	594843	425104	269235	174707	103094	78751	62903
		72608	77640	98534	323957	588126	808092	748461	616315	445081	293506	192480	107246	80535	64506		72565	70577	100629	322686	618119	815213	687663	591260	423752	274436	174849	103755	80167	66282
		71987	74057	101617	334858	593807	825486	761749	617621	451726	296262	187723	113859	81711	62677		70495	70590	98792	309778	618022	823129	688825	588215	412146	274871	177409	99878	81998	67502
		73305	75445	98626	327715	583485	821952	760492	622137	459274	299740	186719	109976	80360	67239		72129	70816	97475	310882	607115	796953	687592	587235	430498	275017	168710	107717	80721	71116
		72486	75162	97674	321693	589681	805419	745460	617449	448732	301725	190787	109920	79489	67695		70061	69296	101588	294110	610226	812341	702788	584659	416269	275051	174323	107580	79105	67996
		69866	74485	99693	321353	588319	812212	748007	618968	451331	310768	192441	110828	82822	71366		69141	68320	98328	314992	598641	822362	688764	587063	425567	280657	179071	103856	77223	65089
		71036	76112	97152	319576	577916	812904	755713	600043	446009	301619	193045	106392	84143	71244		69829	71833	101191	303520	604538	806573	686695	578906	425140	283058	176445	104937	80900	68405
		77269	76119	101245	333545	577346	816441	753394	615663	448315	308916	191786	112335	80841	68333		71691	69945	97739	316719	607707	822208	676122	589988	424377	281504	183157	104586	81985	69772
		67364	79192	100252	324896	584696	816824	736681	617316	441929	299064	191125	116416	78015	70338		73936	70173	101527	312104	601920	810032	694571	575420	439505	279959	179078	106646	81084	69171
		72511	73376	100089	327372	584198	807234	743318	630448	457097	303471	195374	112332	85077	71501		71497	68953	96682	303116	598363	800904	691572	584260	424688	274788	183456	105914	83541	63566
		67690	78116	96125	314894	584743	811439	747104	620240	455660	305478	201442	106125	81724	66347		69677	72502	103450	298254	618661	816747	686241	584252	422910	285041	183781	107130	81924	69950
		72622	73619	100649	319933	585325	822799	743896	616375	460638	303719	191687	111697	84039	70968		68578	68418	96463	299620	614049	801511	673565	577993	425934	277340	185518	107755	85461	68600
		70154	72466	98894	317349	573970	804638	750522	600952	446498	307226	194685	113617	83181	67979		73351	74503	95649	308149	602900	819209	678124	586223	423355	278707	185842	112353	82185	65140
		71711	76397	100044	318110	566473	802103	744598	613702	446910	300799	203983	112545	83250	71519		75139	70661	94638	303009	593901	804150	679076	576097	425629	287544	194175	107230	82784	64051
		72402	76633	98971	311801	580608	820004	751202	606089	450743	303248	192923	112751	87581	65514		70566	70140	100710	301384	603127	808355	668315	585428	428410	279792	186941	107073	84502	64534
		67946	77344	100386	319254	570314	802818	737943	606682	454489	312127	187857	115801	85197	70035		73453	72052	96361	298915	601107	808817	671630	582490	421544	276258	184422	109168	79680	67923
		76008	68333	97246	318994	568977	795641	748626	604797	443527	308207	202958	111183	82738	68435		66619	68132	95596	308946	589420	801789	680904	574450	427501	274567	185433	112657	83978	66066
		68739	73732	97332	313178	571326	804017	728284	600603	445757	309591	199102	114344	85067	69930		72606	71082	98375	294774	596029	807792	672587	589447	425966	283158	184924	106489	77915	68845
		75582	75207	100011	308448	571985	802834	737697	595334	449735	310331	197076	112284	86003	71166		72683	72629	95064	299144	587343	812254	659587	564976	432372	282221	187804	113506	79147	65942

## Sheet: 500nM DEP
		dsDNA concnetration / nM
		8000	4000	2000	1000	500	200	100	50	20	10	5	2	1	0.5		8000	4000	2000	1000	500	200	100	50	20	10	5	2	1	0.5
		20104	14186	14632	12121	11155	11231	11751	10787	9680	10564	11154	11081	11683	11612		17954	14411	13087	13529	11456	12642	9018	12638	12119	11671	10940	9386	14350	12578
		17878	13417	12684	11495	13494	12079	9932	11043	12969	10745	10962	12305	9115	11929		18817	15487	15114	12749	10595	10746	12595	11709	12299	9929	12965	10300	12600	11636
		20503	14032	12252	11881	11952	11878	12545	11282	10686	13278	12836	10832	11504	10392		18994	14391	14914	11802	10463	11205	11797	10910	12538	12761	10312	10835	14694	12025
		16964	15174	13317	12501	12121	11303	11302	10781	10557	10627	10255	9289	10854	10261		17096	14496	13456	13155	10107	11371	11074	12417	12116	12264	12187	9218	13082	11892
		14684	12297	11996	12220	10951	11173	12662	11623	9459	11322	11469	10576	10083	10975		16049	13212	12470	11948	12466	11795	12021	13289	9557	11425	10506	9236	12248	10532
		17597	13922	13842	11747	11969	10922	12118	10921	8904	12338	10322	10322	10175	10475		15409	13989	13015	12340	12639	10846	11143	10397	10096	10921	11593	9200	14365	9575
		40592	44983	47937	51899	53268	50105	51181	52418	43348	41106	38668	37883	37485	36248		43969	39918	47494	56276	60670	68306	58577	52587	46187	40711	37312	33999	41402	40759
		44089	46759	57254	73854	91850	82432	83159	70120	49419	48682	42679	42543	37197	39511		45228	46160	58028	73596	87956	88835	81808	75982	58684	52327	48403	43125	44073	44292
		47812	51940	70772	93687	115833	113014	101353	87044	59911	52279	51046	47124	39275	38539		47203	50463	72655	93955	114469	121415	100344	92714	66972	57442	48790	41232	48223	44876
		47994	55556	82612	123741	153433	143523	127922	112368	71209	65671	53857	48609	41462	42923		52390	51149	88607	116650	144882	154977	128463	110277	77765	64286	55453	48462	46641	48682
		51009	64451	96797	151588	189067	184167	158960	126820	79738	74085	60371	52343	41540	43284		53230	57028	100866	137323	183309	185044	162612	136906	92729	71474	57462	47094	48122	47171
		50593	69371	112334	175717	223937	214590	191650	152235	94434	77505	63475	50310	45203	50176		49150	60118	117531	163556	227754	216753	195054	168624	104663	80893	65026	50683	50250	47843
		48024	66920	132309	211939	277667	259700	228515	175932	103410	85692	66585	55453	46158	48998		52596	63724	127927	193170	266037	261103	224577	186531	122867	95606	72154	56552	53190	50409
		49419	71576	147831	246185	310605	296444	267292	210460	125546	98599	76073	60015	46372	47023		56185	70126	145705	226460	308127	301484	262369	215601	138804	104545	80255	54494	60226	51360
		53899	77473	163345	268139	361552	356071	307237	241798	141631	105402	79119	60976	53262	48480		54426	70365	156063	265798	349853	358705	311031	252219	156271	115543	83823	64789	59947	52593
		54759	84550	183594	302058	407106	398174	345647	267155	152546	123382	87208	64270	51255	49636		54200	74261	184651	287329	385327	403687	345270	288900	173659	124283	91337	62782	59479	57286
		55251	87138	200647	336700	452101	432094	383363	295988	172868	133058	95306	70515	52477	52626		56534	78373	194448	320575	418116	448498	391282	317620	192948	137078	101811	68522	61599	57561
		57296	92163	220135	372675	498109	479361	428420	328475	185032	139574	101150	69107	49873	52449		61813	79758	209488	348461	471889	487548	432913	346817	212185	149665	101371	69617	61736	59964
		57046	89420	234807	380388	528605	520099	448327	356732	197085	156982	109619	74399	58327	58747		64502	84842	222970	357731	510936	524904	480905	380211	226008	159825	113014	75632	66778	59940
		57900	92640	247688	415754	590426	553637	489551	386177	213168	161942	112706	77167	57981	57919		60283	88207	230249	391612	529201	564866	497348	409671	247051	172841	116545	79978	67350	58120
		59778	94184	241275	428710	609003	590149	533907	416260	232088	168015	123580	80555	58831	56991		60749	86792	247709	407763	580597	610723	530146	428735	262270	178020	123566	80461	65623	62755
		57510	100315	250670	460707	640678	623294	542989	436838	241955	184035	127777	83701	61452	57317		59750	88192	262341	431572	590592	648581	573122	460185	273633	191496	129930	83241	69212	64032
		55986	93163	260723	467651	649240	676606	573018	452608	244378	188421	131242	84611	63712	59622		60737	87641	261554	450825	631376	665161	592119	481426	293748	200546	134284	81874	67995	67160
		56755	103153	274506	486791	671183	685246	602092	477570	265519	193855	142139	86669	60406	61147		60040	96695	264456	459389	653336	686458	617380	502928	308516	211485	142727	84139	73202	61802
		61297	97350	281221	504808	703920	708260	618771	505938	273018	211378	146404	88785	65845	59547		63242	92298	284979	482766	673573	725961	650832	522941	314188	214634	147500	89512	72617	64070
		58658	98704	288224	505346	720443	722959	641392	521797	279460	224840	150597	92576	66451	58977		63641	94255	286483	479032	682082	749566	665095	567891	332640	224659	149117	84062	74433	65865
		59945	95346	289833	515870	744244	745943	670706	532308	290970	218224	149263	95867	64484	63009		60120	94887	288678	509284	718258	759344	697589	565497	347803	230013	154604	91586	76537	63072
		58787	98411	292167	532410	738504	765829	683236	539124	302005	230096	154549	99501	66518	62278		60578	91543	296463	512690	726266	777193	696315	581474	346055	242442	160374	88580	80568	70272
		58436	101041	294324	534978	773474	787314	702990	558833	305145	244842	158575	94409	68633	62299		63780	93132	285104	505843	717221	795234	716850	583444	372067	237702	172132	92103	76970	62833
		59793	103597	292483	544346	782639	783739	704857	570255	312043	239771	163021	94372	71903	64176		60774	92935	299104	512285	741666	807153	729799	614605	365589	256100	162759	95253	78190	68989
		58318	101278	295585	548364	779853	800636	714248	569418	323039	238382	160178	100473	71096	64424		62656	95615	298610	519669	753168	814996	751747	624125	388118	251808	170753	98310	79991	73026
		56255	103307	302535	553202	798475	809421	731083	575635	325464	246355	171334	99912	71639	65938		64908	93656	300823	534010	756898	822522	753699	625742	386141	261847	175648	97221	76984	70145
		65332	97612	293628	571576	817692	832630	744754	595163	326706	267972	167392	100548	77766	69732		65064	94286	298197	520534	759990	834758	775897	634550	386930	264233	173103	101557	80937	72329
		58977	106863	300843	568192	795188	824706	738878	610574	324012	254402	165836	100861	75195	63584		64998	97212	302035	523827	759156	853144	780363	643929	392578	267656	177604	100904	79987	67527
		57950	97383	304147	557601	808122	831745	741852	608622	346945	264090	176539	101702	77863	69104		67339	95214	296465	540218	766476	853454	791728	649968	405922	270774	180172	104074	85430	68661
		61373	98813	293916	559051	810376	821758	764054	616501	347157	263679	178136	103654	78035	66524		62754	93035	301782	532818	779375	872253	786834	656722	410342	279232	180677	102323	85023	71857
		58496	101426	293440	551873	821089	843109	763583	619643	347527	266696	176444	112390	75457	68908		58074	94660	292798	533460	769148	862719	783952	660154	413601	287073	187710	102559	85174	68993
		61339	101905	296194	562109	806425	848404	761158	613583	351223	265622	169836	107358	71168	66624		62543	93212	291404	538817	772764	855682	804079	657676	419150	283400	190248	103924	87492	71839
		57554	96339	295757	559962	799525	846274	776088	631327	361494	262029	182634	108986	78684	65968		60702	92466	304612	532604	772928	875710	795895	662334	421853	282179	189236	105503	85279	72958
		62396	93121	291740	551911	829802	837620	766157	635287	357206	266600	185886	105148	70906	70309		62514	96144	294698	549194	774878	878479	804073	676804	426482	287247	187041	107154	87750	73559
		56522	97216	287959	556940	825187	860279	778749	641320	364391	283926	181673	106217	77384	67716		61245	91490	308663	543458	787659	877363	809624	678834	417001	286804	188304	105557	85162	72773
		55360	100352	293870	548668	810140	844033	791497	628711	355155	277886	178415	105043	81049	69646		60808	92256	300262	531583	784089	882490	807838	686211	419768	289749	197263	106973	86738	72854
		58119	92778	295841	569707	816447	833977	766905	633744	364055	279997	184962	108820	76836	66173		61501	91983	290628	534013	769261	891215	803067	679494	435154	305446	188699	107232	84152	69521
		60509	99192	289158	546873	833462	843320	781483	638203	360901	283171	177540	107691	75862	66635		62619	90411	297355	543548	787770	880576	802222	685898	434581	295427	193918	109909	86549	71690
		61043	94320	290665	555642	820023	856195	785002	635550	358562	275498	179071	112317	79670	72443		59867	94077	290576	528666	783772	884765	799738	691692	426556	301817	195281	106967	83828	71778
		58156	93790	285391	562240	807526	857812	784141	613060	367146	282246	183930	113619	77368	73651		59667	95942	297258	529915	772116	893245	807854	678491	426248	298316	190336	111157	88228	74681
		54578	95234	289364	558351	804044	845693	780277	622243	357870	273234	189500	113951	79101	69344		60495	92623	294468	531575	794239	882600	822259	677055	432675	300746	194018	112801	89490	75155
		59369	97232	286091	546452	814182	852010	775115	635993	348351	284920	186517	111302	79123	72683		62201	92033	290240	514100	775303	900766	800221	692635	426979	302410	195742	107161	87572	75145
		56377	96076	287533	557525	812641	846863	774640	636576	368963	287954	186861	109245	83058	72710		61470	87747	289981	535632	768377	881046	813663	685640	428161	300437	199774	108365	87290	74634
		59680	91828	287361	543800	806673	851445	778992	642260	366564	291725	191528	109191	77648	70854		66110	92373	290924	527895	775342	886005	804467	691196	441069	303676	195447	107618	86125	74873
		59085	95549	286020	550040	811321	853806	772147	650192	369496	288720	185909	113667	76976	73702		61643	90937	285124	522340	765670	872931	815600	691737	434788	300334	203012	106015	83812	74600
		54769	93268	278850	550396	797917	855378	778455	640251	369157	286806	190509	110107	79461	74070		64468	92533	287297	519216	774714	880728	800835	693484	444842	301495	198202	109454	90589	74738
		54848	92400	279621	532427	797788	839296	770396	630527	369824	287077	188888	111034	81554	75207		58603	94260	281924	527513	759946	873653	810877	696069	445377	300350	207196	110523	80854	81529
		58583	94114	273616	541040	813457	846232	773850	635778	373366	282970	189088	112297	83267	70956		63810	85096	277481	514542	769062	881576	811845	694079	446535	298235	201832	112747	92275	75875
		57096	94787	275182	551890	802786	850891	771160	642608	364949	287016	193932	113825	81539	70975		60932	89359	274468	512104	776888	884284	813013	692849	448772	307018	200397	111068	90115	78923
		57550	87279	279433	543194	792609	848655	777494	633401	362407	294271	197336	106760	81730	72625		58562	88848	283360	504949	752449	871456	811570	682319	437766	305229	202341	111159	88854	77374
		57477	86155	272663	532651	798973	841265	762572	635506	370097	284744	197777	114258	85307	68898		60343	90344	274692	516981	767379	885872	791225	683707	446217	305108	197423	108843	89759	79846
		57556	91403	273334	538608	794788	837066	771936	634915	362012	288619	190871	109384	79051	74108		60337	88133	274891	495186	755111	870394	812315	674995	439438	301511	203582	109981	89160	78673
		54356	93182	274892	535960	783867	836199	757952	632492	367450	287813	189616	113100	85027	71819		59158	86273	274518	499256	760953	875736	803139	679480	436372	302443	199408	112514	91428	77176
		55924	94458	267028	538813	819427	831743	769855	624212	364235	291198	197184	113799	84436	72119		59247	86214	269053	511548	752705	866970	806614	675118	446712	301062	202501	115073	91798	77351
		56158	90881	268129	522988	793052	839314	767267	630703	359896	298109	192282	111325	83698	76228		62681	83984	272854	511430	745733	848192	798982	663958	449031	306655	205098	112172	89570	82568
		54819	94701	265342	512326	805737	835578	763449	635779	368964	290851	198899	110295	82352	72222		58811	90600	270344	505793	755983	862817	804398	680947	430739	312117	215810	114043	89043	80558
		53028	95181	266843	525398	771332	831549	770449	621957	359237	288948	188487	112488	83408	72154		57829	87784	266434	495441	751005	864273	809077	681063	447491	310617	213139	115516	91144	76838
		57434	97001	260268	517574	796102	837252	767883	622612	372743	291861	201301	114306	83945	72075		61872	84747	270145	497290	736623	858528	796883	670553	438700	310225	199505	111762	96075	80652
		55569	89506	260516	513110	778233	814847	762955	621828	361659	288461	191876	115626	84474	75434		61949	90020	271429	489399	740870	852502	795339	684770	448034	305265	204955	115924	92574	81383
		55434	91370	270175	519909	781057	817585	762296	616809	359794	285706	196591	113660	86999	73353		63071	84734	263202	506122	736660	850036	785208	672514	439012	304109	206502	117106	93944	85194
		53197	94145	264919	514815	776697	814299	749114	613935	355700	287606	190087	118690	81417	73412		57992	84747	271901	475683	747773	863087	803527	678270	437826	312716	207808	116524	94303	75597

## Sheet: Inf DEP
		dsDNA concnetration / nM
		8000	4000	2000	1000	500	200	100	50	20	10	5	2	1	0.5		8000	4000	2000	1000	500	200	100	50	20	10	5	2	1	0.5
		14113	14741	11604	10829	11846	12091	10670	10200	9806	9656	11554	10759	11941	12887		14686	13978	11075	12882	10365	9892	11540	9811	11930	10909	9982	9598	11004	12815
		10705	14406	11811	10707	11963	10946	10077	12279	9447	13777	9136	10551	10705	10863		15744	13231	11726	11495	13544	9289	10080	10472	10391	12202	11029	9846	9293	14092
		13509	11376	11930	11854	10353	11388	11147	12564	10583	12165	9566	10359	10513	11778		13596	13597	11695	12565	10352	8297	9722	9560	9324	11299	10753	9800	10196	14459
		13929	11470	12184	12104	12104	11394	10601	11546	12178	10834	11077	9572	11867	10051		14796	11551	10916	10208	12743	9494	11948	12101	9649	11073	9893	12106	10288	14957
		14093	12672	11957	11957	9660	11169	10373	11243	11004	11557	11166	10612	11246	10300		15758	13862	11955	11879	10371	12826	11321	11638	10607	11323	10697	10062	12123	14888
		13714	13160	8877	13394	12524	11101	10462	9351	10145	10701	9518	9754	11184	10468		16017	13718	11418	12682	12365	12681	9828	10305	10228	10547	11417	12368	10072	12212
		1230712	1099274	944943	711460	428731	276749	141464	94262	63223	48751	41333	39046	36700	36918		1530603	1212328	1072142	776177	512369	272792	161058	116653	71136	50294	45160	37554	36028	41732
		2224328	1908842	1567494	1221378	778800	420386	245865	156442	79143	55567	45651	38623	39461	39317		2365363	2058636	1776344	1336921	896795	470323	268549	167653	88694	65117	48085	40684	36945	41601
		2555741	2441871	2060491	1659867	1059036	611789	330119	198894	98553	70036	50720	43441	41135	41827		2771379	2540915	2257590	1781111	1241354	641439	367906	208624	108899	80010	49110	42820	44809	44500
		2748764	2735268	2393650	2003355	1323540	768718	426011	252966	119515	86228	62516	47097	43875	41417		2934224	2801812	2582070	2095230	1520536	806639	458011	262381	131072	88661	61812	41331	41560	45174
		2831344	2897558	2610610	2275695	1589981	906734	514873	301284	139995	88638	66650	47849	39238	42226		2994711	2896852	2788439	2343025	1782670	967325	554218	318800	153811	100596	63575	49142	43539	46384
		2856662	2993428	2771281	2461425	1797012	1065149	608760	347441	164441	105082	68637	47815	46500	43499		3071996	2995171	2948078	2526244	1980693	1105572	651671	365366	176179	112421	74648	54418	46266	48427
		2902424	3025950	2833620	2659425	1954229	1224857	693425	399759	183270	118340	76260	53391	46177	44630		3099194	3021660	3002008	2703362	2164568	1242906	741417	419871	194588	128522	81883	54233	48396	46230
		2940366	3069441	2885334	2737808	2074102	1329475	773282	449850	202616	127706	86324	55291	49435	46445		3127662	3045464	3068517	2769321	2329595	1370584	819754	473232	216562	135187	84726	54139	51822	48837
		2954080	3059040	2875193	2796265	2213357	1436681	850693	497830	227913	143154	86384	57252	49016	46933		3186297	3106142	3088108	2833591	2438412	1470941	913794	524134	245275	145811	94497	56713	50169	52035
		2991524	3118995	2940317	2846691	2318416	1526083	924416	547347	249649	151773	93331	63937	53689	48976		3190352	3124168	3090980	2858463	2481257	1586186	980036	571369	255331	161605	98577	62921	49991	49519
		3003278	3131743	2941254	2889255	2377156	1647737	985293	593440	274620	168151	100858	62818	53097	52013		3249680	3099040	3128484	2879768	2559058	1648742	1054519	614998	277563	167662	102501	63439	52851	55958
		3035600	3117329	2966934	2928534	2411955	1705811	1038574	628163	280354	174869	104017	70178	52123	52112		3217976	3114955	3144537	2917261	2598294	1729255	1113963	643392	301289	177362	109416	64607	53424	51879
		3033362	3142764	2975908	2959442	2435786	1795695	1097912	667367	291057	179581	108306	68353	58244	49747		3222526	3144418	3147850	2909221	2627568	1766788	1152167	674110	318969	186201	114075	66116	52832	54303
		3038476	3162457	2968292	2937750	2496901	1828847	1156348	696839	318102	193080	116701	74109	59504	51702		3290580	3175196	3152300	2905148	2655998	1814133	1187953	722911	331844	192218	118125	68622	57551	54711
		3008865	3161152	2965539	2931745	2472122	1859323	1206347	729344	334769	200172	121388	74828	55426	51261		3230505	3153583	3186664	2929266	2643961	1860269	1252655	750993	341011	209889	122274	72872	52633	55182
		3033284	3172326	3011132	2948155	2504067	1902046	1197146	753165	344868	204464	124807	75770	61019	55668		3257651	3179220	3156258	2949732	2665941	1903059	1271851	776532	358233	211845	126805	74390	56505	55290
		3058505	3191032	3026415	2977356	2485574	1934258	1214943	765838	359651	210442	127399	78980	63496	54998		3261275	3193435	3189918	2936268	2658031	1916436	1295302	791759	367546	219819	123237	73853	56535	59782
		3072265	3159514	3021105	2969200	2527279	1910118	1261868	794134	366477	222043	130208	77892	64679	56560		3312301	3178199	3181168	2968202	2682285	1949100	1319154	822985	380980	224660	128234	77518	59163	56544
		3074384	3204920	3007544	2968796	2516007	1961565	1292570	805473	376292	226651	131272	75977	60750	55943		3296910	3176275	3156539	2952419	2691168	1920959	1333966	826860	385174	236014	133935	79671	64833	54306
		3033506	3183110	3033591	2988816	2521372	1957598	1291188	827947	394206	224794	134377	80705	65169	55496		3276992	3198997	3194244	2942821	2672256	1942760	1331486	838147	405487	235232	138140	81734	64438	58347
		3089148	3164951	3001941	2991891	2529626	1966738	1332443	849899	394788	229933	138239	86088	67034	56353		3277718	3184798	3193580	2940315	2697693	1937804	1343219	841051	413080	240557	137504	80488	64546	57753
		3097782	3204425	3046401	2997333	2518544	1996328	1337148	852398	395425	230906	141504	81290	66500	58085		3296028	3214802	3199166	2965387	2677788	1975336	1375303	868936	404918	247318	140155	79961	65257	62004
		3063581	3164870	2999955	2985695	2516348	1988712	1337458	868873	415005	253002	139794	86112	64124	60941		3290626	3212191	3171712	2970170	2688550	1968946	1383557	868695	417846	245297	138885	81592	59287	60461
		3058046	3199270	3013062	2952314	2529120	1969443	1339648	886788	412396	249634	144647	85888	75962	59236		3335732	3199718	3177879	2943624	2679879	1968915	1382621	880174	426944	254741	140943	77751	66418	59778
		3067660	3196609	3041162	2990719	2505694	1994044	1342280	876645	414101	247598	149408	88997	68844	59953		3304630	3203968	3183034	2952470	2666865	1971870	1391314	879050	434108	259083	142396	81938	69597	64204
		3089852	3232595	3016908	2991832	2517753	1975388	1347208	885057	419166	252937	153045	93893	73970	57096		3276279	3199938	3188895	2950478	2643301	1962292	1406204	892570	431522	254642	141434	86038	69767	58930
		3075852	3194517	3031750	2973183	2502662	1987430	1379506	894622	430190	263733	155311	95656	72206	56397		3314170	3183360	3184170	2935203	2670056	1945022	1388697	901584	439784	259426	156491	77768	70619	64057
		3077375	3185714	3024551	3006504	2521201	1986670	1375335	889430	430527	252208	143120	91241	69882	57640		3296914	3201800	3168024	2971608	2686623	1984176	1385781	894255	443814	259451	147681	84050	68769	66075
		3085407	3205147	3002351	2976850	2497124	1995058	1353604	900526	437655	259181	156595	86604	74529	60590		3290000	3200894	3201494	2947078	2681141	2004386	1406781	905043	450581	264282	150700	88378	69320	64132
		3051784	3208534	3040186	2985550	2505865	1992306	1361073	891201	438893	266247	158610	91577	70345	62589		3271859	3198544	3194238	2946826	2684426	1958399	1417903	913379	446260	260907	147490	83794	68076	64140
		3054377	3186440	3036520	2992750	2519334	1968634	1355641	900195	439522	265153	151257	98544	71892	58651		3292184	3184539	3215739	2925896	2668394	1955661	1384814	909536	443158	261148	151867	90796	69180	68879
		3075988	3175619	3041222	2969023	2493328	1976259	1347952	909087	441587	273800	155752	95347	67710	63153		3292417	3195999	3181901	2966386	2653073	1972835	1387315	884638	456230	268141	155520	88300	70796	60585
		3078111	3202601	3027696	2975759	2498231	1982610	1361185	905178	443102	269296	154032	91129	67799	61522		3295069	3189535	3197916	2963612	2647128	1959048	1419400	908078	463525	266322	158792	86920	69395	59659
		3078483	3181538	3019204	3001338	2517006	1985116	1356394	909263	451287	260735	162469	93779	75308	62929		3267357	3173926	3195940	2947884	2630335	1969241	1396923	908740	456724	262878	152943	83521	72801	65233
		3059288	3215276	3034630	2952056	2486938	1981240	1353574	921516	458548	281164	150893	97704	75393	59972		3262546	3173748	3182348	2925677	2629322	1953005	1400498	886154	450779	266848	155316	88555	71655	67954
		3061473	3169177	3024943	2972876	2499172	1968586	1342026	913326	456055	273524	157917	87617	74627	63541		3247942	3193416	3187648	2946278	2650801	1964650	1403162	901546	453855	270991	161059	89020	70103	71673
		3054860	3190292	2999411	2955704	2473852	1996060	1361676	909705	457718	273731	161750	100038	76577	66645		3253968	3176466	3194220	2928166	2674983	1960761	1392970	915820	462397	264797	157432	90656	74756	69661
		3052675	3183603	3005077	2932092	2452896	1980555	1346916	905129	456167	282431	163657	95773	74162	63149		3256514	3155705	3184607	2945357	2664676	1961804	1409468	897988	466357	275747	157025	90354	77628	65560
		3078384	3186768	3000448	2948720	2507424	1958559	1356166	924476	460423	276298	162288	101530	74003	62696		3298838	3164412	3156355	2949691	2658585	1956327	1390125	895504	460986	268709	154560	91761	74986	65635
		3034910	3174504	3007946	2939330	2477434	1955480	1336512	909599	453602	275712	166510	92941	77955	65723		3254202	3175730	3172044	2917694	2640039	1963219	1380496	894340	464108	279055	156237	87324	73293	66550
		3016942	3189235	3013848	2972864	2478213	1966826	1363715	909398	443701	286308	164009	96926	75087	70360		3249190	3162426	3181154	2918445	2641464	1934122	1379827	901256	464210	276574	164226	92656	76785	70119
		3043498	3151157	3009428	2940028	2507036	1958607	1369889	900381	455552	276608	165600	92053	78812	65639		3234686	3182372	3165738	2932934	2654671	1950900	1402384	886790	470077	276333	162180	97701	74195	71830
		3056208	3182052	2991600	2951076	2490523	1960802	1343206	889654	457850	279915	169745	100894	75167	66490		3243567	3182549	3164032	2947509	2649416	1943679	1389510	912210	458256	288711	160702	88165	71188	67876
		3039256	3156242	3010496	2964393	2471670	1973847	1358846	907711	464200	283153	162055	105231	78355	70652		3274192	3180731	3168734	2924234	2679807	1945108	1393713	903368	453930	274791	164809	96325	74298	68498
		3015946	3166902	3022646	2943216	2508596	1957897	1357662	912977	466845	291757	162397	95234	81584	64097		3236478	3161886	3148688	2920138	2616940	1920680	1390750	901840	454567	278504	162882	90027	80644	71197
		2997433	3139295	2984703	2939225	2474708	1975357	1338847	916432	468182	270114	158057	98888	80962	66261		3308850	3129625	3166240	2948806	2644146	1927604	1366763	906963	464684	287525	159014	91040	76153	69114
		2997183	3160238	2985011	2961195	2465828	1962408	1332177	911844	461388	279078	167920	102596	82741	69118		3270611	3146676	3124028	2935570	2642015	1930016	1376131	900457	466705	285660	164794	95832	74202	75061
		3020774	3177314	2975936	2958031	2471203	1942402	1358835	907392	464005	275901	171600	103658	79177	66867		3258214	3147115	3153071	2914138	2630667	1923227	1380964	895512	464839	271887	162593	93037	72350	68098
		3038920	3164698	2958513	2912628	2474786	1960620	1342952	910508	461015	284945	167025	101246	78397	68255		3272999	3170729	3168948	2909859	2637064	1934023	1389538	905631	467281	278150	162118	100236	75657	65399
		3003416	3143586	3037438	2969008	2481867	1972244	1330927	912696	453683	281087	164943	99474	77838	69964		3237806	3165674	3149928	2885302	2629032	1951915	1385106	898284	458959	284220	165651	98919	78388	70024
		2987802	3153209	2979208	2940881	2440064	1923474	1360874	905901	466849	284700	167330	105198	79710	67698		3242075	3131396	3148608	2906522	2628082	1959828	1368334	909700	465512	290622	171564	97983	77211	70628
		2996592	3155804	2964283	2930455	2499850	1977255	1321932	906432	453301	286828	167324	103244	80022	68406		3249765	3144223	3118510	2909074	2626233	1953939	1380444	890066	468813	282977	164969	96508	77898	73486
		3018675	3173792	2981980	2927912	2462947	1937590	1318504	917064	458776	285320	167030	99365	85063	67846		3237904	3117550	3120668	2891056	2642160	1927730	1388086	905958	473380	280008	158714	94819	82924	71883
		2966123	3157191	2981148	2941523	2455628	1955283	1353368	899580	454803	289554	168455	105413	81251	65531		3207079	3146916	3119946	2899482	2639696	1940521	1361240	900348	458495	287731	167339	96565	80456	68700
		2986005	3149051	2989538	2954635	2462714	1940200	1340430	904431	461204	291687	166400	104299	79697	65814		3218206	3107859	3130891	2889754	2651386	1930174	1377082	899440	462221	283281	171476	96797	82857	69621
		2995368	3131206	2991496	2931878	2474158	1964776	1335940	909168	463654	282235	170638	101721	82408	66848		3206940	3111041	3142182	2900396	2630517	1934007	1379984	885256	466727	291851	167555	94617	76734	69608
		2978267	3159990	2982850	2936620	2439588	1945006	1326873	893804	462787	291008	161968	98810	80317	66835		3204250	3114007	3122036	2913367	2641226	1918311	1371440	898859	461785	274298	165485	97479	86561	69588
		2987979	3157754	2961866	2936966	2433822	1932524	1354404	905456	469758	289677	174055	96707	78505	71555		3234282	3129931	3112791	2898228	2624606	1925645	1376678	908416	458660	295046	173994	92973	83146	77883
		2984624	3130150	2955367	2922956	2495022	1926435	1318750	883863	454567	281982	171350	97726	86558	69619		3184790	3102258	3125578	2910082	2633605	1924830	1366970	903399	464913	276476	167601	92562	76642	72154
		2960168	3168847	2946828	2937069	2448088	1957907	1334326	894911	470882	286838	171189	103522	82921	73010		3198992	3134697	3094054	2872244	2631986	1923767	1363736	886466	456020	289600	168458	95221	78795	75565
		2954806	3133954	2976486	2944322	2457344	1950567	1336012	895926	473171	287636	172821	100015	81533	69051		3188237	3119749	3093060	2892720	2640787	1920478	1380941	877354	461285	291090	175338	96293	80782	76396
