# Supplementary material for: Expanding detection windows for discriminating single nucleotide variants using rationally designed DNA equalizer probes
Source: Nat Commun. 2020 Oct 29;11:5473. doi: 10.1038/s41467-020-19269-9 (PMC7596233; doi:10.1038/s41467-020-19269-9)
Supplement: Supplementary file 4 — Source data [file 41467_2020_19269_MOESM4_ESM.zip › DNA-Equalizer-Gate-Source-Data-main/Supplementary Information Data/Supplementary Fig. 28/Fig. S28. HBV. Average.xlsx]

## Sheet: 100nM, SNV27C
	HBV44	DS	SNV27C
	8000	4000	2000	1000	500	200	100	50	20	10	5	2	1	0.5
	94724.5	58343.5	33737	22883.5	14959.5	14484.5	10782.5	11344.5	15752	21552	11383	12482.5	10391	10908
	97856.5	60071	34789.5	22220	17170.5	14446.5	12824	12459	15114	19720	13159	12607.5	10577.5	10137
	102136	62203	36745.5	23475	17481.5	15933	11015	12350	15861.5	20300	12349	12644	11239.5	10687.5
	102518	62215.5	36591.5	22836.5	17312.5	15276.5	12936.5	11717	14608.5	21913	13014.5	13125	11605	11384
	101614	59455.5	41405.5	24751	16311	15978	11484.5	11188.5	15388.5	23048	12935.5	13602.5	11856.5	11450
	105832	63283.5	43659	23800	17131.5	14787	11958.5	11286	15718.5	22388.5	13483	14639	11920	11773
0.5	147096	93331.5	75309	53613.5	45836.5	38425	36678.5	39476	40364	38838.5	32382	33314	31086	28118
1.5	161538	111367	87117	66209	57075	46958.5	43123	43324	45819	46301	34497	35612.5	32077	27984.5
2.5	171558	121624	94279.5	73254	57237	52263.5	45431	46668	47903	51459.5	36686.5	37763.5	33469	31526.5
3.5	178824	128157	100446	71771	64748.5	58714	48193	50927.5	50443.5	51502	38600	38410	35753	32716.5
4.5	190678	134946	107317	79863.5	68453.5	58277.5	50297	51973.5	52533.5	54074.5	38370.5	40997	35297.5	32367
5.5	193702	132830	104903	80530.5	68418.5	58668	52571	52389.5	51225.5	53936	41182	41894	35917	33621.5
6.5	190202	136668	109072	86521	72765	61799.5	52044.5	54609.5	51262.5	55814	40035	40671	34988	34155
7.5	188999	140613	109035	88163	73109.5	64327	50905.5	51133.5	54224	59813.5	40233.5	39552	36652.5	32995.5
8.5	197707	141420	111684	88115	74616.5	64815.5	54997	56400	57301.5	58589.5	40391.5	45138.5	37143.5	35559.5
9.5	196902	144076	112092	88622.5	75383	66013.5	53052.5	58120.5	52183.5	58762.5	44359	38951	38619	36273
10.5	198888	143279	112406	90774	77190	67542.5	55934.5	58919.5	58013	61560	41976.5	40949	40423	35925
11.5	199672	141804	118254	90753.5	79663.5	65560	58507.5	59383	59465.5	59912	44997.5	41777.5	38340	36597.5
12.5	200496	142700	117132	92447.5	80713.5	66895.5	58144.5	59838	57682	60417.5	42342.5	42000.5	40220	36250.5
13.5	201779	151477	115918	93937.5	80208.5	66294	55334	58709.5	56175	60380	44345	43431	38281	37672
14.5	208428	147782	114501	89012	82524	67213.5	62350.5	61286.5	57502	62504.5	48241.5	43915.5	39783.5	37354.5
15.5	208298	147561	120169	92005.5	80832	69114	62623	62769.5	56579	61217.5	45196.5	45383.5	38289.5	38104
16.5	203398	149392	119355	93007.5	82275.5	67921.5	59116.5	63559.5	60223	62764.5	45333.5	42211	41995	37932
17.5	201945	150854	118450	92907.5	84561.5	70060	60713.5	61884	58206	63638	44827.5	44331.5	40836.5	39548
18.5	202696	148394	120575	93894	82793	70978.5	61764	66822	55574.5	62721.5	48687	44093	40628	37973.5
19.5	202454	149097	119462	94809.5	82872	72870	59935	61829.5	61495	62355.5	48028.5	47038	40342.5	40882.5
20.5	206524	150184	124688	95963	85645	69291	61408.5	66120.5	59355.5	61859	47477.5	45496.5	39410	39718
21.5	202171	146780	124898	98477.5	83024.5	69659.5	63337	66378.5	63255	61346	47807.5	44715.5	41596.5	40648
22.5	205900	150584	117788	97489	85751	70838	61570.5	66976.5	63051	61989.5	49082.5	45071	41313	38461
23.5	200522	149066	123450	94891	84564.5	73146	64191.5	67653.5	62583	65208	51039.5	46357.5	43305.5	41214.5
24.5	208843	151375	121311	95965.5	86008.5	73548.5	61696	64970.5	63901.5	66194.5	47243.5	46942	41800.5	39746
25.5	212229	150816	124438	103205	84173.5	74192.5	64273.5	66780.5	63845	65676.5	50314.5	47525.5	42310	43113
26.5	204192	152290	119518	96839	83325	74673.5	65739.5	69133.5	67950.5	65322.5	49343	46402.5	44453.5	39958
27.5	204364	149960	123296	98000	86116.5	72095.5	65877.5	69944.5	69041.5	63732.5	51079	46603	42796	42339.5
28.5	209000	155440	124552	98030	85700.5	76155	64251.5	70207.5	66585	64215	51013	48530	44062.5	39869.5
29.5	207325	154824	119968	97295	84958.5	76688	61984.5	70641.5	68124	69028.5	50643	48381	43885	42398.5
30.5	211853	156676	123396	96972.5	86549	74604.5	66279.5	73488	69511	66578	51574	49195	44853.5	42908.5
31.5	202468	152185	119384	99269.5	89392.5	77560	67171	72703	68356	64827	52310.5	46767.5	45132	43220.5
32.5	207682	155437	121062	97601.5	88890	74222.5	68107.5	70817.5	66773.5	63586	51679.5	48159	43689	46134.5
33.5	208294	152988	123477	99538	86378.5	77103.5	65986.5	72354	68229	67543	52186	48317.5	47022	42175
34.5	208500	154890	122925	99053.5	87561	76894	63664	73320.5	70536	68135	54440.5	48826.5	46264	43405
35.5	205837	149078	123517	96165.5	91273	76595	67797.5	75480	67639	68635	51665.5	48301	46808	43608
36.5	203732	147734	122173	96257	88567	79669	64720	72742.5	65596	69141	53780	54271.5	47889	43724
37.5	203258	151412	121276	102043	91332.5	77032	69395	76040	74700	69615.5	52254.5	49380.5	44532	44192.5
38.5	205726	146966	121614	97657.5	92217.5	78965	67490	74069	72455	66532.5	55891	51645.5	48782	44805
39.5	204812	152751	124568	101602	91559	78248.5	68035	72698	76494.5	68446	53649.5	51773	47300	44469.5
40.5	202308	151455	120596	105148	90825.5	76921	67361.5	76257	78406	65895	54270	50323	46001	44244
41.5	206042	147672	121584	103890	92561	77280	71233	75896.5	75478.5	68625	56037	49909.5	47353	45438.5
42.5	204152	147284	124405	101418	91074.5	76257.5	68679.5	74792.5	76866	66795	53135	48576.5	45785	46402.5
43.5	207972	151936	124216	99298.5	94126.5	79885	73470.5	78388.5	77239.5	68554	56156	49697	49730	46206.5
44.5	204322	153223	124325	102621	91640.5	80671	71635.5	76529.5	80169	70982	56509.5	51836	50005	45495.5
45.5	205454	151309	122157	100115	94824	80649	67544	77842	79486	68764.5	56094.5	51914.5	48096	47562.5
46.5	203504	149848	122626	100961	89022	81060.5	69039	77880.5	78010	68388	53770.5	50313.5	46952.5	47451
47.5	203018	154904	120340	99820.5	91202.5	80576	66869	78576.5	78345.5	69660	57593.5	53192	51129	48029.5
48.5	200872	148718	122913	103393	91692.5	76595	69168	78242.5	77995.5	64496.5	58137.5	53275	49094	47456.5
49.5	200103	149001	120343	103322	89905.5	80303	71855	82294	77938.5	69125.5	57567.5	53350	49870.5	46081.5
50.5	199970	153796	124682	102287	90145	80587	70440	77287.5	82268	67559.5	57873.5	53352.5	49910	48381
51.5	201594	145265	121432	99997	92639	80672.5	72354	78366	79514	69790.5	60780.5	57344.5	48230	50795.5
52.5	196144	151206	126718	102444	91852	83848	71747.5	80016	80977	72654.5	58768	52438	53168.5	47234.5
53.5	200936	148556	119618	103596	97479.5	81780.5	72395.5	82589.5	79219.5	71365	59522	55502.5	52863	47471
54.5	200397	151238	119656	104410	95174.5	78145	76739	83845.5	80494.5	71093.5	55621	53817	52522	49153
55.5	202350	148853	121337	101168	92476.5	84574	74356.5	82745	83536.5	70989.5	58719	53859	52137.5	51454
56.5	200634	152306	122394	101704	96801	84782	73437	84494	78694	72316.5	59800	53665.5	53139.5	49540
57.5	200920	149480	123194	104842	92345.5	78456.5	72861	80412	80141	74818.5	62289	55773	50265	49352
58.5	200728	148062	120181	104030	97166.5	83746	74345	84345	81865.5	72247.5	61210.5	56088	53823	49735.5
59.5	194675	149447	122956	105163	93360.5	82556	74283	81826.5	82014.5	75166	63467.5	55009.5	54210	51228.5
60.5	194114	145286	122241	100886	94488.5	83092	73019.5	85769.5	83286.5	73016.5	61665	56812	54591	49391

## Sheet: 100nM, SNV27G
	HBV44	DS	SNV27G
	8000	4000	2000	1000	500	200	100	50	20	10	5	2	1	0.5
	21055	16233	12284	17023.5	11691	10663.5	10427	9084.5	9992.5	10664.5	9834.5	10112.5	9789.5	10817
	20955	16011	13046	15339.5	9329.5	8854.5	9844	9685.5	10042	10119.5	9725	8698.5	10082	10360.5
	18802.5	14369	12982.5	17257.5	10330	11439	9579	11004.5	10845.5	8154.5	8709	10212.5	11519	10966
	18556.5	15026	13557.5	17402.5	11060	11021.5	10863	10306.5	9158	9158	9435.5	9118.5	9753	10783.5
	19540.5	16003	11994	16042.5	9729	10005.5	9491	10006	10006.5	10006.5	8895.5	9848.5	10840.5	9967
	20127	16307.5	13404.5	16903	10340.5	10142	10341	10062	9942	10539.5	8989.5	9705.5	9067.5	11217
0.5	362094	315828	305386	297701	238274	209203	171056	134766	95560	71798	48058.5	37735	32416.5	28641
1.5	480304	416142	401160	381572	297084	255696	222064	170092	119684	87813.5	57453	40998.5	34954	33936
2.5	517124	442700	431749	400252	316188	281142	230684	185646	131202	94863	67424.5	43985.5	38602.5	33823.5
3.5	512980	449038	441930	403238	322330	275038	235534	199495	142906	102928	70315.5	46946.5	40872.5	37970.5
4.5	506598	455588	433698	394398	313015	275860	232646	195705	143889	103428	73846	48990.5	45096.5	39023.5
5.5	501430	448196	432111	376292	310686	275663	242938	199116	147818	106744	73094.5	53390.5	43775	36931
6.5	493773	439116	426052	390001	303575	272506	241119	201780	144594	112829	79773	51430	45125	40995.5
7.5	475546	429102	415495	376842	306014	272904	242077	207216	151893	113047	78887	54894	47080	39493.5
8.5	481675	428378	419378	367047	299354	267034	234750	206522	155814	114357	81951.5	53393.5	47282	41282
9.5	466744	420914	403638	365914	295989	265896	230438	201872	155432	120564	85180.5	54933.5	45772	39910.5
10.5	461882	415900	400789	367380	290785	264884	233376	201150	153990	118360	85765.5	57626.5	48683.5	41954.5
11.5	461712	409573	398736	356456	289306	266550	231066	203006	154409	121166	88683	56283	50392	46099
12.5	459503	406988	391594	355325	288868	260542	231660	199003	157030	125698	89418	57399.5	50380.5	45009
13.5	445604	395935	386588	351392	284735	261892	229652	199055	160564	123468	91307.5	58453.5	50794.5	45076
14.5	444244	396335	384650	348371	285568	259070	227796	198727	160396	121796	88409.5	61623.5	51537.5	44382.5
15.5	440302	386298	382464	342632	278730	255048	227365	197860	158739	124042	89618	62340	55493.5	46418
16.5	436340	390048	370844	343996	274532	250977	226858	191006	156774	122509	92926.5	61863.5	51124.5	47241
17.5	434646	390108	377788	341408	276175	252606	221631	196976	157560	127558	93520.5	65138.5	56826	45221
18.5	428012	393000	376261	338231	277529	248794	222032	200456	161050	121870	96798.5	63923	55763.5	46945.5
19.5	433902	385716	376766	345512	278064	249388	222292	191742	162208	127511	94734	64218.5	55946.5	48652.5
20.5	431258	380120	367854	330038	269551	251384	226536	197315	158630	125497	95245	64470.5	55195	46671
21.5	425018	374918	369848	339023	271835	249418	223060	195604	155470	127556	96802	64330	56526.5	47563
22.5	432605	377671	365110	338474	273232	245241	213782	199590	160624	123784	94654	66301	54181	46194
23.5	428854	375866	366800	333900	272056	244296	220574	193323	158203	126932	98012.5	66624.5	56951.5	46692
24.5	431538	370761	366271	331422	264014	243054	220986	196031	157762	132728	100362	67189	58613	50298
25.5	416201	373344	360620	329179	267130	246184	221496	194796	156458	127482	100672	66197	57303	50529.5
26.5	416096	377802	358316	332831	268847	246232	217324	194438	156802	130684	98912.5	69100.5	58560	51187.5
27.5	415894	374524	353572	335300	268724	247046	218321	191369	154504	129087	99589.5	66688.5	60045	49961
28.5	414714	365200	357388	320446	262302	238830	219976	191828	153275	134518	104278	71678.5	59068.5	50233.5
29.5	410186	363158	350086	325629	266259	247050	219939	192586	156404	129754	102164	69551	59488	53147.5
30.5	414763	368277	353596	328208	263448	247412	212036	196876	155622	126512	101154	70537	60219	48871.5
31.5	414014	366886	361492	325642	266016	243646	216586	188106	157338	135445	97956.5	69972	59983	52896
32.5	404200	362059	359712	330207	267250	243596	216950	189698	161948	132443	103168	69610	61016.5	50244
33.5	404688	358689	358314	322918	266816	239971	216244	192352	160664	130016	104872	72400	61561.5	51927
34.5	411793	355367	353448	326446	261018	237423	215466	192531	156366	131456	104982	70704	58235	54256.5
35.5	401992	364689	350798	330480	264411	248017	214704	193316	161478	131578	103931	71297	59882.5	51542.5
36.5	407560	367906	353032	323116	264648	242326	219458	185353	154102	131470	101377	72555	60872.5	53897.5
37.5	402294	356842	347578	320349	265868	239180	213566	189686	158781	137635	104468	70611	62274	54326
38.5	402062	356174	351187	320806	263621	242041	212748	198560	154856	132619	101611	73928.5	62391.5	51540.5
39.5	399190	351519	351666	324486	265334	242916	214088	193589	160338	133571	101984	75314	64110	55808
40.5	398175	359346	350442	318329	268156	242084	216220	193950	155502	135073	99643.5	72200	62915.5	56722.5
41.5	391374	348716	344083	320120	263645	238046	214912	191896	155120	137128	105669	72017.5	62252.5	54840.5
42.5	387089	353408	345224	322442	264482	237602	209022	187666	153010	131732	105814	73397	63797.5	56938.5
43.5	397968	358382	346264	322660	259810	246901	213296	189026	159049	126288	103932	72976	62676.5	55498
44.5	394646	358093	350054	321530	263334	239642	216610	194312	156604	131484	103506	73194.5	63727.5	56955
45.5	400444	353430	339056	321607	261058	241394	207939	188310	152050	130470	103234	72160.5	66286	56314
46.5	391119	350314	342210	324839	266531	237915	213406	190320	155884	130489	108407	73580	66686.5	59173
47.5	393661	357661	340964	319984	258758	235236	210850	188398	152832	134336	104497	73949.5	66268	57952
48.5	385714	345174	341286	321544	258246	242474	215223	190616	153690	134069	105472	73699.5	65813.5	56063
49.5	384024	345966	346544	326542	256666	242121	208899	189004	148881	130079	109682	76720.5	67671.5	60364.5
50.5	391483	344919	346191	319322	260110	237650	211296	188360	158582	131536	106223	74483	66970	60260.5
51.5	381558	352275	338277	314765	264223	237682	210848	191557	156368	134684	106749	77303.5	71470	58252.5
52.5	391450	342448	343060	318768	260916	234342	210604	187996	149386	131137	106271	76979	68756	59014.5
53.5	385703	344212	341828	324179	256997	237879	208696	188510	154780	127492	105113	75026.5	69151	59928
54.5	377720	338518	336675	319158	259924	234832	209556	187849	153113	128610	109613	78413.5	68739	57178
55.5	380422	337932	336488	317250	257546	234930	207222	190831	153060	130830	105470	76226	68691.5	61245.5
56.5	378275	339407	334806	310321	257806	233798	211570	188563	152023	129206	103766	76789	66989	59476.5
57.5	383415	343374	340188	317454	258295	241070	206914	185144	153562	129909	108400	78892	67749	59822.5
58.5	371908	344121	338388	317922	257888	235803	207260	183856	154335	133602	107766	79026	69393.5	61481.5
59.5	378596	336622	331600	309664	259885	238980	207128	180814	155192	131348	108267	76244.5	69228.5	60548.5
60.5	381436	336766	329602	310160	258298	230870	211620	189886	149885	136944	109016	79485.5	68427	59059.5

## Sheet: 100nM, SNV27T
	HBV44	DS	SNV27T
	8000	4000	2000	1000	500	200	100	50	20	10	5	2	1	0.5
	14239.5	15672.5	12356	12093	11111.5	11152	9720	13034	11000.5	11603.5	10322.5	11944.5	11028.5	10614
	15146	15033	12954.5	11026.5	13860	9742.5	10384.5	12311	12764	10951	13142	11140.5	10194.5	11254.5
	16503	15478	16498	11958.5	12224.5	9725.5	10671	10861	12754.5	10217.5	11655	12375.5	9839	14381.5
	14187.5	13540.5	13693	11758	11529	10088	10999	11833.5	13084.5	9672	12213	11454.5	11909	12743
	15849	16915	12732	14177	13721.5	10453	11251.5	11023	12810	10679.5	11935	11783.5	11779.5	13950
	15810	15467	12799	12838	12227	12799	11200.5	11199	15848	10209.5	12608.5	12152	10283.5	14057.5
0.5	56887	58748.5	53738	57287.5	57904.5	51433.5	49831.5	43830	40000.5	34255	33921.5	27711	28660	31548
1.5	76422.5	71950.5	68643	70626	67354.5	57050.5	58484	50772	44836	37901	36132.5	32362.5	29308	31398.5
2.5	82317.5	83600	78417.5	77966	72226	64358.5	61757	55684	52884.5	39355.5	36081	33100	31000.5	34051
3.5	87456.5	82300	82881.5	88012.5	77352	68131.5	65740	62791.5	55082.5	41847	37203	36057	31665.5	33139
4.5	89546.5	88027.5	88939.5	89564	82372	75042	69174	61602	57201.5	44416.5	39577	32112	33401.5	35177
5.5	98295	90376	89745	94032	85740	75713.5	75414.5	63899.5	59081.5	48092	39574	36095.5	34985	36242.5
6.5	95680	91376.5	92914	94008	88547	76676.5	74877.5	65667.5	59627.5	46425	40599.5	34747.5	34668	36708
7.5	94810	92720	92830.5	93561	88451	78084	75977	64454	61676.5	47487	41881.5	33978.5	34049.5	37059
8.5	100495	91305.5	97115	96481.5	88776	79664	75140.5	65611	62151	48770.5	43426.5	36725	37246.5	39153
9.5	99412.5	93236	97244.5	100146	90991.5	80506.5	77637.5	69031	61260	50468	43541.5	35690	33642.5	37067
10.5	103159	94888.5	100774	98050.5	91832.5	81880.5	79010.5	69479.5	63514	48689.5	42689.5	36989	36693	35949
11.5	99494	98929.5	97555.5	101354	92808.5	83441	79689	71518	63726	49924	43999.5	37404	36315.5	37662.5
12.5	99836	98084.5	98727.5	99753.5	89689.5	82550.5	82475	74193.5	61274	52585	44225	37465.5	36464	38367
13.5	101484	97682	97489.5	101560	92587.5	88891.5	81993	74139.5	65059.5	52587.5	42165.5	36829.5	36083.5	39183.5
14.5	102432	96065.5	98323.5	98610	94158.5	88031	82846.5	72103.5	66503	50201	46051.5	39104.5	39509.5	38319
15.5	102021	98315.5	99437	99819	94452	87671.5	82793	72316.5	66132	53569	46089	39952.5	38083.5	39620
16.5	102548	98338.5	96806.5	97928	97886	83549	84453	74898.5	66664.5	52407	44020.5	38408.5	38481.5	39868
17.5	100986	96497	98891.5	103609	95324	84353.5	84844.5	77503.5	70043.5	55247.5	46857	38396	38996.5	39555.5
18.5	98997	96173.5	100781	101885	95827.5	84977.5	85528.5	76381.5	68737.5	54423	48121.5	41600	36505.5	39917
19.5	101532	100571	98585	101173	93151	85158	85354	78347.5	66376	51972	45188	39115	38253.5	42041
20.5	105026	98079	98795.5	102130	95587.5	86478	86984.5	75858	68627.5	53836.5	48962.5	40257.5	38605	39806
21.5	100330	97441.5	103416	100664	98634	87680.5	85390.5	77860	67544.5	57084	46656	40340	36916.5	38534
22.5	101048	95370.5	102117	103506	97625	90471.5	85625	78876	72553	57074	46344	39681	39380.5	36484.5
23.5	104830	96877.5	98877.5	105270	95444.5	83772	86855	79060.5	71153	55293.5	47760	41737	38684.5	39096.5
24.5	103068	100208	101217	101786	96835	88063.5	86599	78532.5	71062.5	55540	46572.5	42128.5	39491.5	39380.5
25.5	100923	98543	103102	104203	97905.5	94016.5	89909.5	82483	70803	55564.5	49494.5	42181	36981.5	39131
26.5	103071	99462.5	101537	105222	99737.5	88895	89536.5	81350	72394.5	57546	50193	43110	38167.5	40920.5
27.5	104735	96436.5	96774.5	102349	99403.5	88955	92358.5	79532	72733	55036.5	49195	44367	41088	40254
28.5	100969	100422	100432	106006	98841	90149.5	90584	79820	70310.5	55429	47553.5	42573	40573.5	40459
29.5	100545	97142.5	100378	105452	97777	89689	94918	82573.5	72851.5	57568.5	51082	40999	41378.5	37337.5
30.5	103260	95356	98181	104501	98178	90516	90786	80508.5	73792	61807.5	50303.5	42183	37992.5	41128
31.5	104756	95148.5	97845.5	104365	98478.5	92878	89534	83218	71684.5	57073.5	47742	43064.5	40839	41553.5
32.5	103496	101938	104446	105312	99316	92955	89773	84900	76440.5	60409.5	49080.5	43337.5	40394.5	44551.5
33.5	103824	95346.5	98151	104398	98978	89711.5	91623.5	80307.5	74554.5	58957	50866	42707.5	41689	43318
34.5	100256	98372	100365	107700	97527.5	92416	92661.5	82742.5	74282	59944.5	50840	45473.5	41206.5	43129.5
35.5	103304	98157	96837	104060	98151	92823.5	87947.5	84476	75086	58376.5	49797.5	43029.5	38149	41440.5
36.5	101252	96468	99320.5	105444	98662	93296.5	89818.5	83511.5	75322	59974.5	47309.5	43645.5	43530	43305.5
37.5	100362	100506	100816	103531	100679	93010.5	90334	84274	74809	61389.5	50190	45924.5	41462	45392
38.5	102458	99925	101166	105224	101502	93705.5	91377.5	85500.5	76866.5	62955	52392.5	45138	42525.5	44759.5
39.5	101084	95776	100990	106349	98308.5	94481	90896	85212	74690.5	60925.5	52630.5	42868.5	43100	43555.5
40.5	101512	97385	100662	104760	99878	92431	91652.5	80276	77086.5	64533	51924	47949	41593.5	44019
41.5	103296	93007	97626	104624	98794.5	93110.5	92780	85236	74410	61969.5	50036	45042	41904	43760.5
42.5	101494	95856.5	103510	104380	100082	93213	91427	85322	75182	65571.5	53983	44478.5	43271.5	44678
43.5	101599	95175.5	96126	103214	98778	97080	92485.5	86478	78705.5	63988	53874.5	44027	42411	44489.5
44.5	100698	94854.5	101749	107284	102236	90955.5	93069.5	84034.5	80008.5	61721	55167.5	46734	41466	44342
45.5	101116	95545.5	99801	104179	102288	95050.5	94002.5	84565	79744	63929	54187	49833	45447	45179.5
46.5	100818	92892.5	98182.5	106872	101223	90401.5	89799	81470.5	80276.5	65252.5	52484.5	47413.5	43820.5	44846.5
47.5	99596.5	93542.5	101546	109588	98275	94059.5	95256	83700	76962	60518.5	53254	44496.5	41623	46777
48.5	102858	92839.5	99466.5	100978	98042	91701	90937.5	86143	77760.5	61101.5	53592	46932.5	44162	46703
49.5	101162	91553.5	98534.5	103724	101320	92473	93366	82540	82203	65520	56063	46099.5	44172.5	44057
50.5	99175.5	93730	96099	106718	101190	93875.5	94479.5	90828	77281.5	66437.5	55082.5	46252.5	42547	46330.5
51.5	99953	93196.5	97293	108580	96600.5	98580	94259.5	89248	78497.5	62588	54886	47623.5	42474	45008
52.5	103188	93049.5	98438.5	102946	97103.5	91732	95846	85093	80405.5	66900	57022.5	47584.5	43991.5	48003.5
53.5	98246.5	90251	97740.5	107918	98695	95887	93136	85012	81082.5	68414.5	55773.5	48155.5	44215.5	46299
54.5	101342	92108	101143	105174	100698	93406	96095.5	82704	83431	63693	56724	47056.5	45771	45360
55.5	97987.5	91918.5	99168	103784	101158	97335.5	90562	85930	80818.5	69910	55469.5	47403.5	44411	46794.5
56.5	99060.5	93828.5	102126	106624	99728.5	92853	90292.5	89195.5	81580	69841.5	55020	47667	41876	46720.5
57.5	97012.5	94886	95613.5	107922	96221	93593.5	96817	87688	82187.5	68479.5	56869.5	48311	43428.5	48508.5
58.5	99743	94929.5	98220.5	105728	99233	92649	98493.5	87010.5	80326	66231	53659	47671.5	44190	46691.5
59.5	102366	93149	98071	102819	96958	96381	93862	87230.5	81356.5	65666.5	57944	47294.5	45512.5	45589.5
60.5	97623.5	93306	95870	105508	98486	99362.5	92425.5	89174	81586.5	67715.5	53768	47935.5	47602.5	47982.5

## Sheet: 100nM, WT
Time	8000	4000	2000	1000	500	200	100	50	20	10	5	2	1	0.5
-5.5	16964	13814.5	13330.5	9886	9622.5	8312	9209	8464	8088.5	7937	8461.5	8687	8018.5	12178
-4.5	17235	12502	10735.5	11036	8896	9683	9234	8783.5	8369.5	7468.5	8520.5	7844	8182	8707.5
-3.5	18047.5	13679	11465	9736	8944.5	8719	9207	8457	7816	7514.5	8455	7665.5	8269.5	10147.5
-2.5	15739.5	12384.5	11443.5	8245	9031.5	8656.5	8920	8505	8318	7902.5	8353.5	8505	9033	9372
-1.5	15576	12744	11086	8484	9537	8594.5	7500.5	9914.5	7992	7387.5	7612.5	7312.5	8180	10289.5
-0.5	16767.5	12951	10647.5	9212	7889	8302.5	8606	8756	7362	8039.5	7057	7927	8494	8909.5
0.5	29787	23164	25760.5	20463.5	53932	175362	274124	235704	169980	116284	75418.5	44041.5	35229.5	31241.5
1.5	31676.5	28295	23338	23190.5	78786.5	262210	315213	314820	210714	137836	87988	47882	37430.5	29757.5
2.5	33057	28087.5	25921.5	24261	84400	287246	360771	343100	228947	149326	96243	50792.5	38689.5	30178.5
3.5	33867.5	27619.5	27060.5	22777	89201.5	291619	371154	347262	229696	154728	96646.5	51125.5	39726	33627.5
4.5	33654.5	29841.5	26292.5	24143	88836.5	292602	361662	341761	227014	151450	96693	52050.5	40116	31948.5
5.5	33030	27844.5	25807.5	24324	88542.5	284088	368307	335632	221804	151133	93000.5	51750	40645	31430
6.5	33049	28699	25472	26734.5	92099	280814	355024	329441	227572	149086	91796.5	51832	40299	30957
7.5	33711	30183.5	26317.5	25165	92801.5	283249	355070	327642	215812	150310	90916	52070	39899	33331.5
8.5	35280.5	26796	24676.5	25495.5	88447.5	279504	350094	319004	220759	146732	93942.5	51018.5	40796.5	34262.5
9.5	33349.5	27680.5	25411.5	25780.5	97067	279660	345306	314096	215752	145733	92819	52642.5	41480	34520
10.5	34685.5	25888.5	26148.5	24393.5	93000.5	275338	346968	315646	218171	146036	93226.5	53442.5	41897	32729
11.5	37105.5	27859.5	24870	25318	90895	266047	340722	312036	211564	146798	93249	52349	41938.5	30794.5
12.5	35167	27287	26911.5	27428.5	92321.5	268512	331280	308012	212914	146253	96770.5	55340	44261	33060.5
13.5	33772.5	31569	25101.5	26035.5	93642	274676	336028	306462	214904	145072	95662	54975	45531.5	32680
14.5	34516.5	30583.5	25907	24859.5	89906.5	267746	330802	309216	211708	148820	95105	54676.5	43995.5	34980.5
15.5	35066	28885	24919	25105	90495	261691	329783	306573	217665	151560	94013	57123.5	43200	34678.5
16.5	36062	27856.5	25946	26164.5	92277.5	258565	330782	302870	210580	148119	95873.5	55777	42825	36793
17.5	36158.5	29899	25624.5	24576.5	90361	265866	324683	304492	208558	145842	96315.5	53003	46411.5	35576.5
18.5	35246	29054	25602	25223.5	89024	259052	316909	307726	213558	146958	96190	55324	46353	34552.5
19.5	35037.5	29333.5	27226.5	26331	93983	257816	322785	300554	212500	147737	99426.5	58198.5	43866.5	36369
20.5	34714	30132.5	27695.5	25326.5	86103	258992	325198	298079	210047	152758	100518	57032	44568	37476
21.5	34432.5	30561.5	26468	29391	90364	260624	324001	295685	208552	146748	101576	57582.5	48386.5	35171.5
22.5	33552	30205.5	28060	26364	88914.5	250702	313968	299856	210102	147160	103726	57723.5	43970.5	36162.5
23.5	36166	29431	27325.5	25518	89445	261658	316430	295297	211060	146044	98282	57564	48173	35321.5
24.5	36475.5	29707	27256.5	27519.5	88347.5	253924	313067	293215	207973	148684	101536	58337	47125.5	35512.5
25.5	34156	29679.5	27605	27491.5	88670.5	257978	316108	298214	214070	153132	98859.5	60164.5	46209.5	38162.5
26.5	35224	30703	25659.5	28103.5	89864	255234	323829	294928	205324	150660	98496	62023	47047.5	37947.5
27.5	36027.5	30335.5	25703	25741.5	86974	252284	313838	293746	206158	144639	99879.5	59640.5	47260	34426
28.5	32383.5	29223	27406.5	26768	88624	256566	319160	288100	208828	147282	102560	59921.5	47232	38281
29.5	32136	28963.5	26737.5	25382	89513.5	253744	323694	295920	205520	148644	100774	61608	45749	37876
30.5	36818	30216	28670.5	26257	88228	248840	316881	291486	207094	152034	102394	60011.5	47303.5	37810
31.5	36084	31658	25668	26984.5	91636.5	246635	313106	295920	204328	152260	101028	62926.5	48860.5	37864
32.5	37706	30647	27253	27969	87304	248901	315849	290444	207216	151910	100665	61586	47556.5	38886
33.5	34699	29226.5	26581.5	26843.5	87214	249676	305348	293868	206978	144003	103924	58851	51265.5	36822.5
34.5	34117	32635.5	28824	27350.5	89894	249652	308833	285621	208812	148559	104151	60916.5	49180	38203
35.5	34079.5	28451	28340	27808	85011.5	248672	313348	293924	210629	148560	102742	61019	50749	36820
36.5	33940.5	31784.5	26727.5	28235.5	88130	254125	311809	294400	205177	146925	101530	62416.5	50675	37661.5
37.5	34510	28839	27632	26153.5	90178	251644	310656	292744	204556	148208	101002	65025.5	49628.5	36683
38.5	34893.5	32359	26765.5	28763	90951	251648	311706	291227	204600	151386	106980	60620	49712.5	37558.5
39.5	34819.5	30091.5	27263	27072.5	87376.5	247432	311498	296716	212957	150462	105220	64019.5	48962	43640.5
40.5	33783.5	31132.5	27161.5	27241.5	85831	250584	308008	291146	210122	152964	101818	61527	51301	37087
41.5	35716.5	30156	26600.5	27207.5	93360.5	256592	311824	289027	209098	151794	103020	61053	52962	38081
42.5	35224	30082	27435	24828.5	82669	250403	309406	292176	206019	151780	106454	64539	47298.5	39214.5
43.5	35235.5	31228	29483.5	29142	88742.5	248804	312543	293458	205841	145563	103734	64964.5	49164	42930.5
44.5	34491	28169.5	26768.5	28127	87442.5	250620	312883	289572	204952	150143	105232	64039.5	51894.5	41342.5
45.5	31995	30706.5	26883	28889.5	84323	250342	305932	289458	208778	149645	101143	67409.5	53417.5	39918
46.5	34653	29690.5	27647.5	27263.5	88199	246461	313600	290367	205986	147103	100313	64192	51073	42566
47.5	34428.5	30495	27797	28783.5	89075.5	249096	308000	289430	207937	147489	102724	65336	52146	43257.5
48.5	33903.5	30981.5	27805.5	25946.5	86695	246978	303812	292880	207259	151244	106410	64646.5	51878	38499
49.5	36063.5	31970	27772	28031.5	85828	248829	311316	285179	202959	149314	108089	64905.5	54539.5	39869.5
50.5	34595	30269.5	27015	27014.5	86323	248366	307034	285506	205056	150672	105132	65517.5	52625	39596.5
51.5	35842.5	28611	26641	26716	87260	249040	305744	291888	203763	151380	103715	66672	50947	40775
52.5	34174	30729	26340.5	26643	85750.5	251848	307513	284984	204584	148886	105584	65384.5	52287	39974
53.5	34446	32058	26644.5	26681.5	87948.5	245804	305285	294223	204178	150710	104365	66757.5	53194	45813
54.5	35518.5	30472.5	27291.5	28692.5	85798.5	242888	305373	282438	207110	146193	106472	66343.5	54069	42268.5
55.5	37372	30814	27295	28086	87806	251620	306372	291214	206381	152932	103345	63671.5	52747	40714
56.5	34498.5	28620.5	27372.5	28198.5	87680	251078	307068	293058	207054	145032	105458	65439	51543.5	39999
57.5	32907.5	29870	29225	28504	84314.5	245386	313068	288484	206710	149241	104662	63852	53177.5	44698.5
58.5	32723.5	31919.5	28245.5	28507	85404	252272	304270	289208	203188	151010	104461	68092	54388.5	43830.5
59.5	35680.5	28435.5	26843	27487.5	85938.5	244422	307893	287401	203064	151782	101056	64199.5	54763	41972
60.5	34803	30559.5	27073.5	27260.5	84310.5	238448	306562	288464	205484	153329	104992	69442	55041.5	44214

## Sheet: 200nM, SNV27C
	HBV44	DS	SNV27C
	8000	4000	2000	1000	500	200	100	50	20	10	5	2	1	0.5
	84374.5	47845	31631.5	21987	16099	13868	13981	13678.5	12508	13077	12318	11523	10252	11839
	84293.5	53000.5	33645.5	22338.5	18086	14941	13311	13993.5	13725.5	12397.5	11110.5	10844.5	9783.5	11680
	81590	52060.5	34082.5	23190	19267	13326.5	12601.5	12370	12639	12560	11989.5	11190	11383.5	11231
	87007.5	51386.5	33203	23593.5	17798.5	16119.5	13605.5	12691.5	11738.5	12765	11238.5	10329	11738.5	10365
	87708	51973.5	32890	22204.5	18999	13047.5	11558	12704.5	13008.5	10832	12321	11977.5	10184.5	11175.5
	85089	51565	34144.5	23222.5	17527.5	14167	13480	12562	12257	11648	10347.5	10424	10194.5	9658.5
0.5	127605	85827	69564.5	59037	50908	44678	35990	36859	30213.5	28743	25908.5	23341.5	27296	27526.5
1.5	141630	100986	81705	69396.5	62458.5	52039	45232.5	41580	35037	31282	29914.5	27590	30599.5	29798.5
2.5	149092	112046	88522	76988	65300	57807	54267.5	46766	38995.5	32756.5	32759.5	30061.5	30061	30437.5
3.5	159350	112860	95006	81177	73709	58987.5	54176	46543.5	41357.5	34440	32830	30088.5	28835	30742
4.5	158805	117744	99078	86794	75197	64094.5	53417	51305	40793.5	40077.5	35265.5	30801	31570	31186
5.5	159862	121676	102120	91680	74341	64847	57438	52969.5	42853	38358	37276.5	33121.5	29153	33009
6.5	168139	123664	105350	88758.5	77956	64227	60117.5	55613	44678.5	38035.5	37693.5	35135.5	33418.5	30175
7.5	171267	127019	109378	91286.5	81482.5	67482	57460.5	53931.5	42303	41201	37767.5	33361.5	33707	30503
8.5	171582	129468	112469	94509	80372.5	69641.5	59964.5	56405	46892	41036.5	37565.5	32974.5	32548.5	32663
9.5	167339	131715	111980	92721.5	85153	71642	62419.5	55764	47190	42756	39567.5	34285	32495.5	32948.5
10.5	177418	132242	112594	100411	86372.5	72476.5	63742.5	57780	46141.5	43570.5	39631	33191.5	31006	32577.5
11.5	177477	129582	115393	96626	86587.5	72718	64637	58333.5	47844	41111	40456	36387	34137	32145.5
12.5	179534	128544	111930	99010.5	86823.5	76366	66975	57800.5	48493	42278	38521	32798	34569	32162.5
13.5	174806	131433	113246	105299	88272.5	77916.5	69155	60833.5	49810	42338	39370.5	36504.5	34469	34284
14.5	173107	132644	115844	98375	90167	76549.5	65623.5	59564.5	50640	42656	40895	35976.5	33292	31495.5
15.5	178002	134462	116810	104984	93820.5	77181	68982	61210.5	50405	46323	41180.5	36340.5	33688	34344
16.5	175810	130248	114760	100193	92922.5	77938.5	67566.5	59754	48224.5	43795	42416	36434.5	33625.5	33551
17.5	179503	133774	113564	102865	91421	78911	71986	62128	51610.5	43244	41551.5	36600	35907	33634.5
18.5	176711	138381	117080	103990	91568	80653.5	66535.5	60624.5	53478.5	44032.5	42149.5	37412.5	33800	33765
19.5	176174	135084	119438	105512	92417.5	77940.5	67514	61607.5	50382.5	44691.5	41659	40164	33967.5	35890.5
20.5	174325	139702	119698	108104	93717	78985.5	67004	61634	55007	46073	41746	36019.5	33787.5	34746.5
21.5	177394	132890	121142	103080	94553	82621.5	68715	66227	52458.5	47182.5	43921.5	36607.5	35919.5	33714
22.5	180155	139359	117176	107823	94257.5	81088	75166	65903.5	54695	46847.5	42494	37932	34960	34275
23.5	173860	136818	122022	105937	96152.5	83323.5	71824	66038.5	53797.5	47707	42976.5	38356.5	35589	33314
24.5	183850	138762	120460	105699	94070.5	86994	74544.5	60497	54156.5	46454	43865.5	36439	36715.5	36393.5
25.5	177905	134524	120131	108015	94861	82082.5	69342.5	64434.5	55385	43675.5	42530.5	37265	34491	36067
26.5	177540	139580	119380	109276	94022.5	83444	75756.5	68548	54013	45856.5	44266.5	39231.5	34605	36533
27.5	177316	136606	125042	108280	95857.5	87374.5	72286	66721.5	55151.5	46642	44400	39135.5	36498	35661
28.5	179681	138040	118403	109196	96398	88765	73880	66206	55274	45685	43920.5	39326	37744	36784
29.5	181888	137810	122826	106800	92564.5	82714.5	73613.5	69226	53773	46471	42645.5	40637	37589	36208.5
30.5	177330	141993	119960	108766	98019	85810	72842.5	69346.5	55056	47211	44162.5	41847	38144	36516
31.5	176844	135852	121943	112461	95310	87492	73738.5	68523.5	55343	49844.5	42816	40247	35679.5	37117.5
32.5	179930	138208	123785	105788	97118	85312	78256	68309.5	59136.5	48214.5	44712	41359	38806	39010
33.5	178919	138640	124334	109622	98251.5	86835	75253.5	71402.5	56216.5	50468	47413	38969	36343	35619.5
34.5	181163	139150	122934	112536	94789.5	87961.5	78305.5	70687.5	59433	49050	46028.5	39132.5	35506.5	36000.5
35.5	177776	135384	123593	111255	99442.5	86831.5	76442.5	67050	59428.5	49060.5	45694.5	40555.5	39326.5	34469
36.5	180370	140131	124119	107822	98530.5	90530.5	76060.5	70320	58295.5	51003	47375.5	40505.5	37528	37058
37.5	175958	140016	121853	113188	98576	91758.5	77001.5	66855.5	58411	49217.5	47297	43672.5	37261	38417
38.5	173137	139152	131522	111156	98401	86551	80644.5	67929.5	57146.5	49811.5	45360	41932	38847	39035
39.5	179123	143016	120135	111724	102556	89851	78363	70793	57995.5	51883.5	47035	42129.5	37261.5	38589
40.5	174190	138178	126120	107218	97172	87788	79468	71491	59235	51163	45845.5	41643	38255.5	40343.5
41.5	179416	131714	121920	106740	96184	91802.5	77539	71550	56944	55708	45852.5	41186.5	38701	39273.5
42.5	178413	136562	126446	112418	100354	90250.5	79170.5	68997	59604.5	52042	47471	42955.5	39100	38515
43.5	176190	132928	122278	113476	102591	89443	78419	72716.5	58292	51726	48134.5	43843	39718	39241.5
44.5	173322	133140	127387	112206	97754.5	88917	81554	71954.5	58164.5	50918	46778.5	42265.5	35968.5	37595
45.5	174731	138122	124012	109579	102091	90597	79429	72936	60000.5	54588.5	47263	42885	36753	37292.5
46.5	172583	138958	123016	112752	101310	92305.5	80377	75793.5	61825	53236	47517	41584	39799.5	39986.5
47.5	178596	137100	124914	109028	101116	89889	82526	72976.5	64276.5	51168	50111.5	41779.5	40808	38909
48.5	175595	137950	127047	111566	100669	88892	81405.5	72480	61641.5	50148	48893	45522.5	39954.5	42300
49.5	174168	128292	124067	111560	100933	90866.5	81361.5	73841.5	61189	51499.5	47651.5	45091	38606	42925.5
50.5	169818	139662	124717	112043	105402	92007.5	83645	74599.5	60634	54115.5	49207	43132	42082.5	38680.5
51.5	174837	139204	126800	112077	103194	92145.5	80425	72709.5	59322	56694	48224.5	44065	42162.5	39463
52.5	172104	140159	125720	111154	100236	93140.5	79186	74099.5	60996.5	51987.5	49006	44222.5	39385	40114.5
53.5	169339	139536	124414	113787	102422	91415.5	81998	73110	60905.5	54102	51448	44407.5	41657.5	39965
54.5	175290	135628	124296	110782	103131	92131.5	83662	73468	62724	55441	49636.5	41903	39112.5	42706
55.5	171808	138187	121099	109311	107512	90919	83431	74321	61719.5	55529	51776.5	45330.5	42742	41277
56.5	174170	133296	124734	113869	102159	93518.5	85382.5	77090	62756	54431.5	53121.5	44762.5	42327.5	41475.5
57.5	171422	140470	126582	111259	102711	91901.5	83559	79025.5	61603.5	55085.5	49704.5	42941	41511	41433.5
58.5	173092	139354	125328	110242	104214	94675.5	83784.5	74897.5	62327	54765.5	53772.5	43561	42100	38838
59.5	173637	137805	124484	113920	103540	94175	81038.5	75197	62640.5	55558.5	52059.5	45100	42208.5	40861.5
60.5	175176	137846	122190	111903	101210	90447	82907.5	75455	68055.5	55730	52364	49054.5	40582.5	41634.5

## Sheet: 200nM, SNV27G
	HBV44	DS	SNV27G
	8000	4000	2000	1000	500	200	100	50	20	10	5	2	1	0.5
	23560.5	18016	12686.5	12244	10689.5	11181.5	10442	10145	10958.5	9998.5	10484	9521.5	11967.5	11189.5
	25217	17680.5	13815.5	11289.5	11921	12000.5	11329.5	10364.5	10326	9323.5	11369.5	10107	14229.5	10701
	24395	17397	12514.5	12553	10616	10246.5	10357	9724.5	10839	9314.5	9615.5	11069	16212.5	9912.5
	22794	18986	13005	10276	10277	10913	9643	11249	11323.5	10691	10058.5	10953	18397	11028.5
	23657.5	18519	13759.5	10722	10985	12335.5	9861	12259.5	10124	10310	10089	10501.5	16952	10838.5
	24371	17824	14441.5	11997	10869	11134	10005	10154.5	11397.5	9704.5	9482	9067.5	17681	9707.5
0.5	312358	287954	262453	227633	191567	187024	152692	116870	76199.5	55355	45213	32174	39142	24230
1.5	469540	415652	373220	286154	244198	237992	191042	148024	90946	60409.5	53028	34612	40233	27257
2.5	493741	449628	406495	301098	257328	241044	203413	158612	97752	66992.5	51771	37047.5	40177	27231
3.5	498558	456802	398814	307901	259613	248051	201674	164047	102212	72839.5	54617	37916.5	39638	27741.5
4.5	482736	438300	399212	297662	249238	247491	200648	160142	109024	74575.5	58364	40050.5	39468.5	28355
5.5	470918	440629	375725	288338	248806	238708	201603	166078	108144	74657	60096	39690	45591	28965
6.5	463196	430538	367483	285595	244786	237792	201366	165946	106726	78238.5	63829	40161	46443.5	30848.5
7.5	464036	416826	364131	280148	238478	232920	195234	164198	114558	79951.5	63166	42327	44902	29135.5
8.5	447878	414314	356372	273316	232408	229600	188676	161826	113376	81840.5	64585.5	43563.5	46548.5	30359
9.5	438598	406828	350609	273652	231686	231392	193718	166145	111872	81291.5	68392	43226	44848.5	30880.5
10.5	447414	399183	345450	268506	230222	230339	184370	159762	115378	80771	68002.5	44241.5	44496	30993.5
11.5	429862	398594	338103	264722	222880	222997	186148	161663	112241	83445.5	67576.5	45516	50911	31842.5
12.5	428799	393040	342292	260231	220501	223141	185604	161062	114734	87840	68467	49633.5	50600.5	28958
13.5	425680	381908	332290	260106	218400	218043	183879	160450	118044	85318.5	72772.5	46322	47694	29774
14.5	416268	383023	332404	259234	217646	217940	184964	158500	112751	87140.5	69214	44632	53741	32026.5
15.5	420758	381580	328225	257348	225263	224882	186018	162266	117989	86708	71691	48129	52166	29871
16.5	419503	378366	328951	257118	220612	217904	186656	154176	117442	86948.5	73027	48390.5	52187	31644
17.5	409004	378462	330421	251256	218397	221448	181046	155060	112986	89743	75207	49633	48479	31003
18.5	412032	370806	321844	249035	215852	215724	177940	153050	113557	92240.5	75065.5	51088	53214	32934
19.5	415835	371876	321872	251560	217163	217874	181324	157082	119242	87964	76133	51092	52177	33182
20.5	404475	370044	320684	249126	213155	220236	178200	156584	118143	92816	73392.5	49647	54343.5	32909
21.5	405024	379353	320043	248118	215212	212594	180312	150832	115706	84518	75972.5	50089.5	53557.5	31887
22.5	410404	367572	315874	248565	209204	213363	181894	151762	117297	91086	75627	50540.5	51546.5	32922.5
23.5	404534	366957	312082	244889	216414	217212	178498	152822	112809	88238.5	76888	53380.5	54421	33358
24.5	403520	364726	318548	245797	212034	211254	177052	154655	115086	87962.5	78942.5	50840	51691	32183
25.5	394580	363065	317590	243332	214646	212228	175692	152060	117530	92131.5	76644.5	54313.5	55251.5	35122
26.5	398920	367383	313221	249269	205431	209419	175250	155820	113368	88894.5	80017	54198	54116	33607
27.5	391742	358535	316073	241602	210565	213986	178676	153808	113924	89577.5	76657.5	53141.5	55050.5	34340
28.5	393618	362639	311930	242266	209290	208368	179626	150114	114408	87013	79480	53804.5	55345.5	35330.5
29.5	389068	360910	314152	241684	213882	210632	177056	150776	119688	88137.5	79825	54025	56272	33815.5
30.5	387786	353992	315234	240420	209352	207268	176204	149964	113574	89885	78129	53332.5	56449.5	35478
31.5	392207	356085	304528	243102	207994	210818	171204	151810	109623	93074	78138	56552.5	57448.5	33172
32.5	394696	360126	310856	241343	208457	201636	175636	150486	113049	92297	80582	56087.5	57176.5	35894
33.5	386488	346339	309822	238395	204846	209438	174992	148603	112918	90757.5	81841.5	55028.5	57621.5	33987.5
34.5	382001	354826	312794	245690	203279	209254	171576	148150	114158	88576	80914	56286.5	57756	34309
35.5	384054	355685	314995	239656	208889	207632	178247	149159	114066	89551.5	80474	56765	56201.5	35559.5
36.5	374074	354480	309998	241268	206658	209154	178984	152734	115794	89846	80419	55235.5	57347	35951
37.5	380700	355493	312788	236170	204726	208242	174125	150952	110954	91457	82586	57073	57971	36947.5
38.5	375504	356210	305970	239408	207156	201894	172444	144884	112048	87593.5	82087	56600.5	59423	38195
39.5	377172	359352	306487	244869	208616	210240	176545	150141	117048	88543	86066	57860.5	59372.5	36592.5
40.5	377848	350872	306181	239612	203973	210331	171690	148594	112607	92415	80206	57957.5	57841.5	34002.5
41.5	382362	351799	308516	238166	201358	205487	170276	150612	115044	91510	76245.5	58427.5	58577.5	34617
42.5	374704	341652	299088	242526	204472	210277	174220	148826	112518	89756	80992	57682	56404.5	36214.5
43.5	377017	346760	300278	239196	207065	206942	172186	150054	115038	87792.5	85339.5	57362	58832.5	37656
44.5	370900	346560	308306	238055	200700	202750	169931	150134	113930	88065	82870.5	56843	58357.5	36075.5
45.5	375606	352328	304230	237696	203014	201486	174496	152298	112268	94389	89451	56409.5	60183.5	36839
46.5	375630	343538	301886	243578	204318	203548	168493	149237	113838	89551.5	82186	57138.5	60001.5	36965
47.5	367809	345052	304691	237522	198890	204677	175057	146382	115286	89899	83254	56626.5	62429.5	35271
48.5	374882	338082	301210	240329	202412	205852	174796	151042	113840	87925	84151	61620	59504	35619.5
49.5	366673	346622	309848	239128	206786	203248	177142	147087	113650	87338.5	86659	60423	61212	35926.5
50.5	372376	350977	307864	237174	202537	202468	173824	147214	116863	87732.5	83769	59262.5	57139.5	36313
51.5	372784	336941	304794	232686	200560	205155	171334	147388	112596	88737	83893	58886.5	63507.5	38243
52.5	367890	339519	301880	237968	200066	206160	169427	152442	111250	87790	86170.5	60638	62338	36135.5
53.5	365705	341526	298663	236946	197760	202326	169498	144947	114052	88949	80853.5	56344.5	60225.5	40481
54.5	369971	348269	303206	238718	203106	201078	169880	150142	107620	88349	82117	60201.5	61638	34295.5
55.5	369425	339816	302578	239780	197272	205020	173176	147816	110316	89496	84610	63726	61492	36377
56.5	358544	345611	302175	240186	197751	205698	171259	145882	112550	90044	80175	60181	60368.5	37211
57.5	366355	341580	301818	236236	202346	204157	171148	147446	109749	87068	83999	60456.5	61166	37557.5
58.5	366871	338012	304532	234249	196363	204768	173248	147484	112095	84353.5	84606.5	60801.5	64192	36316.5
59.5	366447	338036	300278	236782	196116	202436	171234	145325	112102	85420	88624.5	60205.5	65266.5	35490
60.5	366192	337074	300652	230632	194600	205752	171235	146362	111765	89891.5	84091.5	60481	65007.5	37420

## Sheet: 200nM, SNV27T
	HBV44	DS	SNV27T
	8000	4000	2000	1000	500	200	100	50	20	10	5	2	1	0.5
	16783	15135	14312	11388.5	11313.5	10489	11800.5	10078	10227.5	10300.5	9253.5	9705.5	9955.5	10782.5
	14305.5	13292.5	13668	10250.5	11115	11302	10401.5	10290	10889	9986.5	9387.5	9801	9500	11940.5
	16223.5	14189	11931.5	10952	10123	11291.5	10840	10688.5	11178	9183	10199.5	9823.5	11476	11704
	15209	14037	12906	11282	10226.5	9810.5	10566.5	9999	10150.5	10263	8792	9434.5	10412.5	11243
	14605	13241	13316.5	9874.5	11046.5	10365.5	11199	11274	10629.5	8928.5	9911.5	9458	9380.5	11879
	14523.5	13690.5	14332.5	11338.5	11186	10125	10580	10277	10541	9631.5	10505	10920.5	9478	12173
0.5	67842	66819.5	75614.5	67796.5	59266.5	58586.5	55359.5	48746	39575	33297	34762	30595.5	30253	30553.5
1.5	88008	86708	91177.5	84718.5	72265.5	70121	66726	55259.5	45560	39715	32212	30820	30548	33717.5
2.5	95078.5	95587	99513	94950	84318	76689.5	71263.5	61255	48854.5	40842.5	36866.5	50944	32669	33470
3.5	100300	99432.5	113151	101418	88051	83274.5	74322	62020	51278	43025	37261	33168.5	32448	32561
4.5	106554	106606	115482	103213	94623.5	85921.5	77382.5	68181	51662.5	45359.5	39129	34647.5	36378.5	35744
5.5	104643	106425	119908	107994	93468.5	91871	77538.5	67607	55549	46003	40786.5	33636	34047.5	34665
6.5	107045	109724	115532	108582	100066	96885.5	80332.5	71864	58279	49351	41040	35522.5	34483	35598.5
7.5	109803	116218	121848	112178	96660	95273.5	81666.5	71049	55863.5	48577.5	39455.5	36944.5	35681	37130.5
8.5	110260	115800	119685	110734	101996	96801.5	84201	73944	57221.5	51000	41181.5	35792.5	34496	36944
9.5	112983	116098	120714	114666	101578	96982	85267	75710	57869	48834.5	42179.5	37129	34840	37746.5
10.5	112428	114710	120303	114052	108596	103394	89778	77138	58263.5	51138.5	44018.5	37093.5	33793.5	39162.5
11.5	110470	111401	125271	121013	104142	100878	92412	77124	59231.5	51378.5	40764.5	38858.5	35213.5	34788.5
12.5	113988	116832	128920	119570	104058	103490	90776	80860	61843	49241	43901.5	36431.5	36544.5	38046.5
13.5	109454	119192	122594	118216	110073	102164	94728.5	78195.5	63675	53880	43394.5	35650.5	36913.5	37533.5
14.5	114146	116294	127808	120554	106788	102092	89014.5	83641	63326.5	51533	45092	39589.5	35441	38331
15.5	115226	119418	129908	120208	111678	104314	92932	79205.5	63471	54531	45925.5	38929	37010.5	39010.5
16.5	111592	119192	125765	121820	106520	100257	90992	81801.5	65860.5	51408.5	45304	38918	36845.5	37995
17.5	114068	117132	126274	115480	108442	103064	95201	83038.5	66806	53862	44560	37712	37515.5	39259
18.5	114310	118259	130206	123770	108218	107608	99478.5	81586.5	65255.5	54829	47735	40471	37540	39201
19.5	112420	120675	126432	122952	108193	107564	101250	80416	63905.5	52930	49999.5	38830	39057	37477.5
20.5	113408	120741	130076	121224	112067	104910	99279	86388.5	69138.5	53532	47362.5	40471.5	39229	37699
21.5	113284	117522	129276	121530	112968	106497	96061.5	84939	70092.5	57552.5	46852.5	38710	35282	38099
22.5	110046	118627	128622	123519	113789	106812	100210	84853	64185.5	55974	48288	38814.5	39116.5	38659.5
23.5	110448	116600	129152	120966	112154	109044	95730	85128	72161	57298.5	48320.5	40790	38357.5	38436
24.5	112091	119546	126473	119232	113378	108074	99333	88201.5	68156	58326	46596.5	42272.5	39688.5	37949
25.5	110490	118566	126470	120284	108774	104896	93873.5	85296.5	67721	56465.5	49582	41284	39776	40357
26.5	114218	118413	128339	119168	109109	104546	97685.5	90660.5	67517	56631.5	49574	40327	36661.5	41182
27.5	115872	116622	127868	118178	110412	107731	97925	90428.5	70164	58004.5	49186.5	41775.5	37182.5	39385
28.5	111461	114791	127148	120326	112312	112344	95711	88223.5	67385	58710	46044	41560	38544.5	38811.5
29.5	114492	118229	126835	121472	110752	104267	98641	86690.5	72575.5	56139	47601	41102.5	42300	39480
30.5	113604	113162	122736	120091	109381	114742	101456	88450.5	67963.5	57183.5	50003	43399.5	39211.5	37517
31.5	112227	120616	128414	120273	109431	105544	100806	87658	70792	59723	49441	43594.5	38690	39837.5
32.5	112364	118288	122452	121575	110538	111790	98838.5	85653.5	70337.5	58082.5	49692	41709	41560.5	39280
33.5	113300	116850	126768	118695	110276	108548	98881	92393	66788.5	57087	49148.5	44477.5	38324	39129.5
34.5	113062	117167	131740	122692	111542	109656	101434	87546.5	73317.5	58789	49353.5	43705	41852	38327
35.5	112924	120754	123783	122205	111906	111804	100013	91589.5	72747	59261	49688	42322	41849	40156.5
36.5	110042	120174	123809	120476	112070	111725	101940	90228.5	73745.5	60286.5	52467	43947	39889.5	41355.5
37.5	111786	115929	121685	121276	113550	110904	99808.5	90390.5	72421.5	58939.5	53707.5	43610	39889.5	40937
38.5	112270	115562	127806	119574	111460	109249	101757	90835	74289	60033	53756	44082	39359.5	40865.5
39.5	112448	115824	123922	117804	114417	111133	100106	93351.5	73278.5	61354	51199	42804.5	41489	41795
40.5	109872	115759	128566	122724	111308	108852	104898	91307	73415	61486	52757.5	44446	42039	41885.5
41.5	110356	120032	127519	123050	109418	107826	101130	91559.5	74428.5	59532.5	49290.5	42779.5	42188	40907.5
42.5	110256	113669	126540	120934	113504	110550	103032	90087.5	75566.5	56958	52494.5	44139.5	38554.5	40577
43.5	110122	114508	124594	119471	112252	110420	101349	91955.5	74207.5	60909.5	52458	45272	41961.5	42322
44.5	106348	114354	127995	122076	115364	105942	97073	92134	77224.5	60609	52626	44992	38755.5	40853.5
45.5	107392	115728	128270	119662	115332	112392	98650	92021	76783	61313.5	52399.5	44606.5	40159.5	41515
46.5	110995	110214	126306	119312	110158	110509	103904	92559.5	76430	60357	50303	46549	41549	44007
47.5	105990	111830	120390	122991	109164	108548	105095	94781	71082	60739	54564.5	48420.5	42998.5	42057.5
48.5	107912	115751	121191	120239	111269	109342	101720	95393.5	75127.5	61466	51821	47177	40077.5	43008
49.5	106654	112597	124810	117460	108158	110912	102766	92031	75127.5	63691	53096	47225.5	42682	42177.5
50.5	107283	110846	122707	120894	107922	110356	98465	90613.5	76868.5	62008.5	49894.5	47568.5	42568	40282.5
51.5	108888	113566	122367	118700	111102	116016	103732	92855	73801	64991	54539.5	46756.5	40826.5	40898.5
52.5	106198	109391	124850	114338	110554	108088	98759.5	93835.5	72997	64315	54413	46523.5	40968.5	41818
53.5	105186	110994	119180	118786	114662	108827	100782	93706.5	79522	65318.5	54294.5	45948.5	40541.5	41318.5
54.5	110190	114582	120478	117598	112369	110652	100148	90908	74578	61780.5	52815.5	44968.5	40888	42521
55.5	104513	109904	125923	119784	109794	110290	101176	93700.5	72728	65215.5	53017.5	49719	41034.5	40962.5
56.5	106278	115622	124397	117283	110942	113754	98526.5	97050	80542	66071.5	53970	48349	40373	40381
57.5	109064	111036	121322	114670	110149	112352	103112	96350	78285.5	64618.5	54676	46441	42597.5	43176.5
58.5	106360	113478	122638	122699	110090	111376	105312	92763.5	80471	67204	53159	46234.5	42549	43927.5
59.5	107456	114918	119519	121744	112951	109623	104062	92360	78950	64982	55258	47021.5	41382.5	42515.5
60.5	106646	109762	124476	117426	112545	111252	103512	93442.5	75829.5	67451.5	54280.5	47456.5	43365	43796.5

## Sheet: 200nM, WT
	HBV44	DS	WT
	8000	4000	2000	1000	500	200	100	50	20	10	5	2	1	0.5
	19727	17957.5	13975.5	11649	10291.5	12922	10743.5	25852	11311.5	10743.5	10706.5	9844	10359.5	9201
	20286	17163	14525.5	12906.5	11967	12307.5	11927.5	27846.5	12005.5	11929.5	10272	9708.5	11102	9107
	20062	17302.5	13875	12294.5	12404	14025.5	11954	30995.5	11839	10783	10445	10216.5	10290.5	9273.5
	18252.5	19877	12810.5	12091.5	11827	10921.5	11109	29023	11072	10013.5	10730.5	9410.5	10238.5	9787.5
	19469	18027	14506.5	12235.5	12234	12156.5	12688.5	30756.5	10073.5	11400.5	10831.5	10833	9809	10452.5
	19136.5	17730.5	12871	11730	11540	10895	10856.5	29003	9643	10135.5	10820	8884	9907.5	8732.5
0.5	39700	35274.5	30564	136058	415269	734230	634299	517788	286364	179794	108144	63652	42923	33311.5
1.5	40511.5	43122.5	33692.5	179838	556886	890072	809048	684316	375140	229526	137394	69669.5	51333.5	35621
2.5	39474.5	40157	32754	199279	622132	949716	874153	742114	417752	253336	147722	76035	50324.5	38745
3.5	40142	42493	34700.5	209760	636403	967018	907992	780268	437138	265242	153128	80016	54327.5	41158.5
4.5	39039.5	41400	34657.5	215872	648106	982928	907400	781131	457525	267444	159700	80938	55276	42580
5.5	41508.5	44554	33830.5	219639	629742	948930	930603	791655	456058	276178	157006	85655.5	56247.5	41044.5
6.5	42412	48870	36363	222868	631208	962844	907563	793014	447375	275176	157090	82406.5	57977	42598
7.5	43650.5	42801.5	37981	221158	627154	962282	905405	785571	458779	279162	157508	85996.5	58240	41617.5
8.5	42548.5	45723	36293	217404	612773	937424	892486	773790	451962	272616	158978	86926	59873.5	44236.5
9.5	43705.5	47691.5	37101	215584	604848	926626	888328	778964	450421	276476	157403	84571.5	60656.5	44359
10.5	42091.5	46200.5	37823	219712	607080	918294	871612	760664	441298	280032	159632	83796.5	60408.5	43741
11.5	44053.5	47277	38054.5	217394	606803	915170	873214	775840	440433	271428	160757	86989	58742	43434
12.5	43748	48471.5	37582.5	217760	594858	909944	874452	774140	441931	265324	164095	89092	62141	42970.5
13.5	42699.5	45617	38887.5	221707	588987	904448	860851	762390	435492	279728	163322	87283.5	61066	45200.5
14.5	43653	48043.5	35830	218612	590538	892348	857628	758008	440333	271635	169938	83676	60151.5	45232
15.5	42640.5	50083	36739.5	218156	584202	894473	859380	748752	445670	272970	165942	91954.5	58608.5	44769
16.5	43752.5	52848	39889.5	217917	584184	887631	853431	748251	441380	271860	165169	90086	61698	45137.5
17.5	44320.5	51528.5	37094.5	211398	592230	892116	851057	743748	442578	271001	172631	91632.5	60419.5	44743
18.5	43298.5	49860.5	37735	215943	574840	883358	843670	732826	430691	276969	166785	87404	60804.5	45117
19.5	44675.5	52979	39148.5	218927	561512	876778	856200	731430	432224	271613	165058	91312.5	61499	44444
20.5	42919	50686	40130	214572	567989	885152	849799	746127	424826	276062	171912	92794	61557.5	44542
21.5	42120.5	50673	42200	216320	564438	877882	836125	737890	434152	272322	169771	92571	60697.5	47536.5
22.5	41946	51382	38156.5	213534	555404	875412	835588	728278	433310	273540	170540	94738	66148.5	46245.5
23.5	46609.5	51874.5	39644	213179	565574	869152	831433	739246	434592	276651	167167	95692.5	65044	46300.5
24.5	43298.5	52356	37256	210690	552222	859562	830014	737174	431928	281284	169528	92798.5	68947.5	46905.5
25.5	46688.5	51020.5	37544	206304	550780	871786	837341	727901	430628	278540	172554	92559.5	65801.5	51605.5
26.5	45152.5	52504.5	38061.5	210891	548128	866954	821342	734205	421570	275509	171295	96046	67052	49764.5
27.5	44931	51324	38578.5	209451	557522	856202	830439	731292	431492	276584	171517	99516	66306.5	47302.5
28.5	42037.5	54636	38588.5	209646	552246	856560	819410	723096	427015	270644	170899	96052.5	66512.5	47160.5
29.5	44605	52090	40800.5	208400	545796	857121	820203	714814	427019	272200	176860	98361	64311	49341
30.5	46171.5	53499	37709.5	201742	544018	848326	809829	718689	417646	277094	172445	95484	64915.5	49818
31.5	46028	51642	38342.5	206690	545376	860798	817003	712122	424989	276566	176564	97554	65128.5	47852
32.5	43356.5	52473	37808	200879	549788	848380	820061	708372	422978	275910	177400	94679.5	66469.5	52483
33.5	45231	49688	38089	200242	531882	845442	812868	708904	428415	271626	171906	95476.5	69403	50748
34.5	45473.5	54360.5	39567.5	201843	541573	843268	813736	704578	427666	271984	174410	97615.5	66837.5	49944.5
35.5	41983.5	52236.5	38368	202452	537949	843196	813425	707390	418145	276226	173000	96088	68326	49245.5
36.5	44900.5	53909.5	40397.5	201490	531174	840826	812283	720728	417954	273935	175362	99629	67907.5	51043
37.5	43857	52715.5	38620	196556	528306	834176	811632	700156	419259	271505	173100	96893	67992.5	52369.5
38.5	47794	52057.5	38155.5	193488	539125	844319	816676	698386	419830	272078	169027	98689	66948.5	52726.5
39.5	42744.5	51677	38740.5	194828	532572	837395	813835	704242	416466	274194	177585	98064.5	70809.5	50563
40.5	45470.5	50124.5	35330	193136	533564	830420	814056	703846	427298	270260	179904	100732	71911.5	51609.5
41.5	42752	51771.5	38869	192332	530676	826746	797965	713944	415010	272276	174684	98137.5	67519	49365.5
42.5	45203.5	50759.5	38405	192843	522938	837480	809580	704328	413429	275193	174220	98686	69909.5	52673
43.5	43732	54183.5	38681	193498	527212	825644	804632	705268	419568	275322	173226	94769	71969	53798.5
44.5	43386.5	54029.5	38609	191748	521932	842567	802398	688100	420062	270052	175840	99056.5	71048.5	52718
45.5	44671	52010.5	38176	188042	526372	833186	808795	701710	424439	270440	173314	99724	71902	53653.5
46.5	42807.5	51125	39731.5	188474	510819	828905	798672	689036	418785	267830	176084	101134	69598.5	51671
47.5	44641	52791.5	38488.5	188692	526794	835224	793127	690892	415369	268962	173029	96537	71824.5	53077.5
48.5	45411	52060	40435.5	189398	517682	822494	787545	689634	415984	268950	171939	98957.5	72919	53076.5
49.5	44480	53612.5	41134	190642	513016	815470	800308	689597	416951	278396	171406	99884	69341.5	53853
50.5	41256.5	53919	39343.5	185233	517922	823804	792762	680696	418728	265054	171151	99926.5	71903	50937.5
51.5	46350	53298	39073	184400	517918	819093	795898	688710	420316	268940	169526	98484.5	70391.5	52726.5
52.5	44441	51200.5	37710	182250	516398	815016	781096	680328	415804	271407	171336	103742	70845	54516.5
53.5	43157	50000	41176	182312	510958	819559	780241	687234	409157	268625	176850	105218	71126	55253.5
54.5	44516.5	53104.5	41796.5	183384	513320	819221	792234	687482	410098	261602	172468	98602.5	76688	54703.5
55.5	43075	52758	39383	185890	507440	821064	787564	684694	416049	268875	173668	98725.5	73226.5	55835
56.5	40865	54267.5	37948	184296	509987	820705	790158	682906	414786	261264	173510	99419	72484.5	54436
57.5	44518.5	51546.5	38334.5	184242	506194	821492	788143	686818	418864	267476	174040	103096	70347.5	54395
58.5	43822.5	50573	37832	177546	510866	812460	791886	667976	406304	268086	175356	102948	72528.5	54197.5
59.5	45449	53497.5	39343.5	183406	504702	815654	785166	673838	403898	262282	170806	103304	74426	54473.5
60.5	45527.5	53098.5	40201	180992	496434	815302	786615	681868	419480	262884	173332	100450	74111.5	54745

## Sheet: 500nM, SNV27C
	HBV44	DS	SNV27C	500nM DMP
	8000	4000	2000	1000	500	200	100	50	20	10	5	2	1	0.5
	113312	56747.5	33215	20366	16046.5	11871	12251	13005.5	12578	10739	10519	9115.5	8942.5	8981.5
	115840	59127.5	31997	20582.5	15431.5	11955	13556	12397.5	12979	10331	11127.5	9894	9499.5	10373.5
	116504	61858	33353.5	21481.5	16599.5	10884.5	12235	12165	11727	10307.5	10380	9942.5	10383.5	9254
	121840	62397.5	33277.5	21938	16228	12283	11626	13640	13603	11480.5	10679	10494	10498.5	9877.5
	121088	61966	34749.5	21760.5	15554	12767	11741.5	12440	12183.5	10494.5	10862	10054	9506	10426.5
	128502	64152	33170	22523.5	15457	13431.5	12809.5	11927	11779.5	11448.5	10012	10344.5	10714.5	10054
0.5	164098	99147	71960	53327	44587	36429	35029	30347	29413.5	26214.5	24994	23277.5	23080.5	22036.5
1.5	180267	111108	81752	60963.5	49262	38991.5	40882.5	34867	31559	27807.5	26901.5	24427	23492.5	22630
2.5	191800	128266	88470.5	68471.5	53179	41227	42575	37515	33000.5	28402	26888	23236.5	23930	24729
3.5	195102	128480	94771	66832	58301.5	44982.5	42518	39076.5	34614.5	29176.5	28596.5	26167	24004	25774
4.5	204152	136520	92504.5	70223	57804	49698.5	46290.5	40736.5	35064	29904.5	28046	26959.5	25335	23582.5
5.5	212730	141890	101998	76986.5	61646	47411	45812.5	42723.5	33940.5	30512.5	28842.5	26770.5	26115	27831.5
6.5	218249	140944	103696	76042	65013	48096.5	49779	42440	35181.5	32804	29300.5	27630.5	28067.5	26242
7.5	217600	148378	102466	76891	66257	53784	50243.5	42676.5	38139.5	31442.5	30569.5	25373	27787.5	26405
8.5	223748	146892	105766	80228.5	66072	52201	50883	46334	38172	30951.5	30216	27110	27618.5	26017
9.5	225190	151386	104437	84311.5	70033	51222	48355	45021.5	38557	33457.5	31625.5	28141.5	27263	28292.5
10.5	223056	148310	108493	80297	69671.5	51479	52957.5	45752	38694.5	31894.5	32043	28147.5	27123.5	25875
11.5	231732	152120	107076	80741	68192.5	54280	53399.5	47000	39194	35324.5	30984.5	27895.5	27571	27533
12.5	227740	150596	108160	84318.5	70194.5	52543.5	53359.5	47542.5	37922	34195.5	30438	26315	27492.5	27718
13.5	231599	151466	112150	85320	69032	55423	52773	47164.5	40440.5	34572	31622	27712	29302	27829.5
14.5	227612	154713	110416	86499.5	70749	55530	52728.5	48036	40389	33876	33288.5	28528	27640	30565
15.5	231886	156562	109798	86892	73179	57817.5	58972.5	46986.5	38436	35768.5	31444	29077.5	29376.5	28266
16.5	228799	151680	113337	86856.5	71592.5	60334	54555	48448.5	41816	37111	33332	29188	29149	28116.5
17.5	225592	151603	108332	88193	73703.5	56249.5	57551	49360.5	39895.5	35743.5	30697.5	30590.5	29144	30266.5
18.5	229430	153243	110558	90456	73490.5	60390.5	58728.5	50560	40015	35744.5	33145	29730.5	30254.5	30105
19.5	233869	160322	110964	87175	78406	58415.5	59423.5	52100	40763	37788	32399.5	30135.5	31513	28175
20.5	233176	161946	117296	87072.5	73876.5	59703	60777.5	49327.5	40952.5	35592	32320.5	31213.5	31055.5	30136.5
21.5	233906	158166	117590	89175	73326	58195.5	58677	51424	42185	38756.5	32840.5	33470	32165.5	29197
22.5	240754	154452	109514	88181.5	76735	60292	57064.5	52470.5	41661	37899	34953	30040.5	31863.5	31348.5
23.5	240788	158776	115474	88787	74044.5	61849.5	62417.5	54318	43305.5	38383.5	34652	31669.5	31033.5	32497.5
24.5	238896	156324	116766	86852	76193.5	58390	61645	52826	43569	38297	35837.5	31472	29790.5	30841.5
25.5	241528	157380	111178	88861	76853	60534	59221.5	53545.5	43903.5	37958	34373.5	29818	31462	30754
26.5	241442	157900	113288	90237.5	76614.5	59384.5	62530.5	58524.5	44907.5	40571	34515	31786	28605.5	30815
27.5	242110	153359	110960	90369	75398.5	63425.5	61524.5	58265	42245	40112.5	33263.5	31133.5	31917	32711
28.5	233210	157051	111205	92764	78483	64036.5	59132.5	54721	46017.5	38936	36737.5	32878.5	32614	31236
29.5	239164	159166	112392	91358.5	74874	63219	62100	54112.5	42571	40171	34361.5	32603.5	32339	33322.5
30.5	229972	158666	114330	91878.5	80022.5	65015	62584	53856	44700.5	40232	37456	32432	32248	32701.5
31.5	233325	156744	115167	90594	75490	60638.5	65256	56926	43331.5	40029.5	37300	35797.5	33354	31185
32.5	236046	155997	113054	89053	75798	62691	63748.5	55498	46779	38106	35290	31464.5	33597	33195
33.5	234061	153550	114709	91625.5	76446.5	65371	66536.5	55562.5	46922	39706.5	37188.5	33514	34181.5	31523
34.5	235068	159381	113740	92645	77735.5	62544	62431	56765	45631.5	40776	38376.5	36047	30592.5	33200
35.5	232098	153034	111721	93411	78370	63706	64963	57319.5	45428.5	41179.5	36252.5	32646	35466.5	31247.5
36.5	230728	159890	110743	90671.5	79282.5	63776.5	68293.5	58702	46888	43604	36872.5	33865.5	32279	33793
37.5	234506	149732	114693	93875	78458	64222	65506.5	58351	45743.5	42761	38814.5	33808	34895	32418
38.5	229156	159158	113920	92252	78638.5	64066.5	66778	58837	47949	40559	36833	33554.5	32652.5	33560.5
39.5	234318	158184	118666	93484.5	81443	65110	68283	59015	46951	42310	37907	33726	34322.5	35193.5
40.5	239300	159780	114649	91718	81851.5	63900	65863.5	59865	47426.5	43382	39390	35930	34533	34112.5
41.5	230612	158818	111701	92074	79346	67150.5	69050	60684	49059.5	45138.5	39183	32845	34692	33755
42.5	225544	157274	112703	92963.5	80405.5	66167	70094	60589.5	48858	43046.5	39954	35312.5	35689.5	34862
43.5	232820	155284	113172	88845	80018.5	67219	70193.5	60995.5	47367	44457.5	39133.5	37628	33358	35362
44.5	227366	157731	111954	90906.5	78000.5	66928	66834	59647.5	48102.5	43674.5	37638	36774.5	36767	36394
45.5	229770	152544	112482	91693	76942	65709.5	66625.5	61145.5	50198	43312.5	39159	38596.5	37196.5	34294
46.5	231054	160010	113836	92568	81186.5	66973.5	71934	61089.5	49753.5	43438	42235	36685	37435	35323.5
47.5	229371	152778	117884	95645	77637	66931	70168	62694	50445	45195	40206.5	37599	37029	36051.5
48.5	229038	157104	113984	92134.5	76428	66825	68950	62070	50804	44598	39504.5	36439	36441	35568
49.5	231037	158014	113646	90903	81451.5	67073.5	69346	61554	49377	45937.5	41668.5	37353	37544.5	36222
50.5	233938	153232	115818	92385.5	82613	65757.5	70719.5	63318.5	49735	45455	39670	37558	37139	34305.5
51.5	227663	155120	114109	94495.5	78040.5	67523.5	70587	64125.5	49823	46901	39456.5	39111	37299.5	36088.5
52.5	231398	151226	112910	95469.5	79480	65462	69899	64621.5	50250.5	47212.5	42153	38969	35491	38897
53.5	233167	155805	114548	91766	81648.5	65474	72790.5	63006	52832	45707	41443.5	37540	36863	36327
54.5	226942	158088	113782	91974.5	79762	68061.5	70375	61741.5	51596.5	45342.5	44632	37665	36372.5	36264
55.5	237744	151651	113399	90425.5	79179	68798	70959.5	65874	50620.5	46906.5	42141.5	38582.5	37706	36382.5
56.5	225350	158352	113240	94352	83783.5	65281.5	72141.5	62141	50485	48800	42829	41085.5	37863.5	35862.5
57.5	231542	157622	115400	93265	81019.5	65789.5	72040	68032	52157	47714	41853	37682.5	37039	38293
58.5	228492	154509	109112	98410	79423	67197	74891	64322.5	54969.5	49425	41821	38640	37466	39437.5
59.5	223570	154950	113329	93746	83463.5	64378	74028.5	64651	54067.5	47474.5	41898.5	39134	38228	37623
60.5	227932	151104	112076	95630	77761.5	65401.5	74650	61848	52563.5	47843.5	42405	38458.5	37885	38991

## Sheet: 500nM, SNV27G
	HBV44	DS	SNV27G	500nM DMP
	8000	4000	2000	1000	500	200	100	50	20	10	5	2	1	0.5
	25187.5	19318	14909	14298	14026.5	12187.5	11729	15907.5	12074.5	13223.5	11315.5	10586	11735.5	12200
	27168	19507.5	16344.5	13194	14385.5	13771.5	12155.5	17188.5	11536.5	12231	10345.5	10152.5	12576	12960.5
	27128	20668.5	16146	14605	12283	13248.5	13673	16376	11395	12783.5	10698	10234	11045	11586.5
	27003.5	19653	15586	13964	12568	12223	12262	15277	9902	11872.5	10788	11217	11835.5	12105.5
	25648	19290	14486.5	13750	13125.5	13400.5	13825.5	17345	11151.5	12430.5	11035	11306.5	11654	12468
	26798.5	17759	15277.5	14425	13064.5	12834.5	12561.5	15003	11978	13217.5	9264.5	11395.5	11125	10467
0.5	405614	355014	287286	242635	200220	169286	129110	116228	65918.5	56775	37449.5	29959	27248.5	28836
1.5	603307	518914	414180	344893	299398	234990	192546	155210	86273	67844	44790.5	33478	30112.5	29998.5
2.5	640496	566760	443832	383564	323794	258239	208703	169734	95370	72883	49885.5	36442.5	33071.5	29849.5
3.5	625780	565550	455428	395178	326495	272630	223715	176912	104316	75000	52258.5	36897	33900.5	30375
4.5	621484	564222	451880	389398	335048	273778	227706	185725	110932	78246.5	52160.5	37242	33483	32227.5
5.5	619554	566823	455782	393328	328935	268197	221687	183760	112436	85161.5	52747	40398	33782.5	30517
6.5	590777	560320	441264	380039	325694	263778	223508	185718	119338	86196	55000.5	40393.5	37807.5	31225.5
7.5	592130	546366	431784	377828	324458	258776	222721	186909	117127	88709	56613.5	41148	36242.5	32510
8.5	577453	537083	432784	370380	316388	261476	217070	185606	118864	90454	59162.5	42052.5	38202.5	33338
9.5	565704	541972	430056	369158	308495	259402	219331	186935	119495	92668.5	60907.5	41623	38649	34721.5
10.5	563764	519384	417740	361628	306990	250302	216578	187816	123038	91194	60259	44502	35391.5	35695.5
11.5	553247	512310	418840	359866	304434	253180	212924	184490	122408	94336.5	62040	45634.5	39409.5	33920
12.5	554800	511681	408190	352552	299328	251102	210085	181780	121723	97097.5	63990	46225.5	39543	36303
13.5	548480	497255	414452	349967	302272	244373	210081	181530	126924	95991	66531.5	47772.5	41283.5	32729
14.5	542834	503347	400876	349788	302356	242590	210973	183136	121104	97708	66992	46607.5	40608.5	35452.5
15.5	543750	497694	400862	349300	296610	245802	209422	180648	124645	94637.5	63442.5	46054.5	39823	35584.5
16.5	529723	493623	398260	348139	286954	241070	208706	175767	122612	101522	66800.5	49549	41936	35559.5
17.5	534680	490950	399694	341974	295845	247486	205783	178718	125038	100140	67999	48646.5	41611.5	37213.5
18.5	528997	491655	394768	333332	286406	242208	207605	179449	122423	100290	64514	48703.5	43376.5	35774
19.5	520218	480434	393585	342854	293354	244552	208982	176186	121854	100708	66050.5	49258	41792	37345
20.5	517838	482096	393772	341835	286476	237813	205910	175773	119375	104588	68872.5	50108.5	41032.5	39233.5
21.5	517438	479116	387745	340224	288288	245385	204705	178866	129184	106346	68808.5	46869	44455	36104.5
22.5	518066	477904	383591	332063	289135	241910	205887	174742	126026	100230	68441.5	52621	43617	39869.5
23.5	508696	478520	390102	343336	283226	235909	201938	173001	125180	101157	67038	51256	42062.5	37620.5
24.5	510782	474794	386083	340679	284194	238082	202357	173215	123682	101421	67326.5	48937	43178.5	38087
25.5	510860	478554	384877	333586	290090	234696	203048	177692	123956	105539	71480.5	52612.5	45334.5	37295.5
26.5	514460	475673	382232	335050	280704	237512	201189	174932	125006	104657	72647.5	50980	42890.5	39751.5
27.5	509216	481266	384104	328193	279528	235990	202729	175366	123344	104703	68442	52440	44512	39417.5
28.5	512866	466652	379442	331620	278960	241888	195523	174868	120828	100528	71248	53195	45823	37354.5
29.5	509408	467530	385062	328040	279136	244610	202192	175379	127270	104522	72156.5	53852.5	46135	40352.5
30.5	504442	471794	381686	335741	284078	242076	199670	173250	121798	101276	74933.5	54091.5	45502	40630
31.5	505509	477271	377219	329622	281464	237470	198130	173402	123946	105568	72213.5	49879	43004.5	40287.5
32.5	506266	469819	378454	327732	280052	238910	199478	171917	126470	104264	70923.5	55949.5	46361.5	43209
33.5	501354	469381	385454	326966	284520	237554	196734	167680	127820	102588	70585.5	54196	45215	39614.5
34.5	506858	467434	373886	332532	285504	239382	198370	167008	125182	102574	69989	54046	45447.5	42652.5
35.5	507898	461904	384656	331042	281670	239480	203332	170806	127747	101832	71337.5	55476.5	47834	41000
36.5	496004	466176	379612	325685	277372	229793	202372	166688	129896	104384	71846	53870.5	45840	40199.5
37.5	501404	464596	379395	326972	278824	236878	202616	166269	127163	104394	71550.5	55451	44469.5	41096
38.5	495412	459698	381974	328570	282748	236494	203700	177226	121990	102543	73743	54543.5	46012	43132.5
39.5	492146	464534	378904	325694	285340	233440	203335	174077	123884	99621	74533.5	56542.5	47210.5	39988
40.5	490958	459990	373544	327144	280020	237934	196494	174254	124222	106142	71035	57047.5	45100.5	38342.5
41.5	492594	463156	382936	323865	278760	231085	198654	171094	120884	102998	75836.5	58050	48595.5	43727.5
42.5	501584	468602	378162	327870	270404	235864	202850	175586	120864	104374	72471.5	56951	46800	45143.5
43.5	494508	460383	380078	326277	282998	232025	198499	172588	125274	103236	76159	53998	47835	42698
44.5	494580	464198	369480	328732	279118	235052	197945	174684	121527	100997	71986	57532	49995.5	43348.5
45.5	499830	460634	371792	325504	277733	228380	200876	168656	125106	103059	72412.5	55155	49538.5	43545.5
46.5	486874	471548	369299	328836	280160	239460	200508	169815	124210	101574	72105.5	57530	49075.5	42210
47.5	483872	460340	368752	332002	278234	234726	197802	169563	124158	102920	71802	56552.5	48501.5	40622.5
48.5	490245	468662	374866	324140	275853	229354	196702	170882	124242	102146	73210	57238.5	48855	43242
49.5	490804	455100	373396	320888	280271	242365	202354	170277	124015	103008	73924	57425.5	48657	43826
50.5	487228	461735	380666	327337	279216	240183	202317	173992	117763	105818	72694	56328.5	52351.5	44401.5
51.5	482535	460042	366967	325600	275490	240859	196504	174288	124172	103974	69513	58634.5	49516	46244
52.5	475060	457545	373870	332256	277684	239622	201400	169000	120571	102004	71786.5	55056	50588	43979
53.5	478858	453994	369504	320352	278619	238492	197411	168108	122506	102294	74899.5	54280	51741.5	41565
54.5	479593	456818	377801	314426	273008	237479	200268	166749	121774	106974	73589	58783.5	48477.5	42713
55.5	487508	455230	371436	316742	281894	229750	197554	168972	121924	103286	71055.5	55134.5	50557.5	43831.5
56.5	485008	453156	375750	320892	273866	232116	195652	169226	124678	107264	73136.5	58522.5	49369	42715.5
57.5	482654	459525	377233	321654	272878	231264	195999	168891	126164	104554	73227	58824.5	51140.5	42252.5
58.5	480515	461576	369682	317307	275468	233869	200217	171611	123320	104446	76526.5	58950	51942	42603.5
59.5	477953	456942	376492	321766	282280	234010	195996	167841	122542	99904	72557	59942	49797.5	44792.5
60.5	477242	458546	369234	316241	274194	236024	193490	171504	120712	100608	76711.5	60258	51405	44726

[truncated: 2 more sheets: 500nM, SNV27T, 500nM, WT]
