# Supplementary material for: Expanding detection windows for discriminating single nucleotide variants using rationally designed DNA equalizer probes
Source: Nat Commun. 2020 Oct 29;11:5473. doi: 10.1038/s41467-020-19269-9 (PMC7596233; doi:10.1038/s41467-020-19269-9)
Supplement: Supplementary file 4 — Source data [file 41467_2020_19269_MOESM4_ESM.zip › DNA-Equalizer-Gate-Source-Data-main/Supplementary Information Data/Supplementary Fig. 28/Raw. HBV. Deletion.xlsx]

## Sheet: Sheet1
Time	8 µM	4 µM	2 µM	1 µM	500 nM	250 nM	125 nM	62.5 nM	31.25 nM	15.6 nM	7.8 nM	3.9 nM	1.95 nM	0.975 nM
0.5	43972	42364	39659	40051	38740	34386	34315	29097	29611	27426	23657	24308	29408	27596			44156	42839	39939	41758	35069	35796	36226	29988	28388	30638	26857	26349	25214	24344
1.5	48869	43158	40381	40967	38699	35636	37235	29728	31190	27686	27687	24115	30530	26309			47287	44959	45184	38831	41530	40147	35477	30605	29738	28786	24554	26373	25136	26967
2.5	46028	43304	45349	41775	40672	36358	36276	29859	30956	28397	26497	23937	27372	27813			48533	44743	42630	37730	39920	39124	37294	33942	30876	32411	25621	25107	25762	24311
3.5	49400	46084	42196	40890	40074	38245	38668	31363	36562	29168	24271	22875	29388	27125			50734	43635	44585	41094	41161	38458	36621	30857	32097	31952	25442	25148	24713	26468
4.5	53202	49592	45932	43366	39832	38658	36463	31711	32516	29719	31108	23721	31186	27163			50217	48899	41874	41513	41869	39015	39306	33978	29360	30898	26284	28258	24600	28414
5.5	51586	45245	43480	42543	42092	37765	38990	33867	34615	30783	28587	27262	26534	26536			43980	45526	44926	41710	39949	40239	39069	33720	34388	29983	26314	28955	28001	25368
6.5	50761	46922	44355	43984	43452	34872	36911	32365	35093	32362	29205	25969	27587	26349			45131	48069	41822	44694	43591	42045	38451	37653	34346	31999	25758	28182	26862	25466
7.5	50298	48529	43441	45140	42177	37917	38492	34022	33649	31295	30046	27917	24826	30634			47674	47386	47821	38417	41570	43490	38851	31816	31660	36224	28875	28355	27030	28588
8.5	51975	46576	49076	46799	39944	41562	39486	32580	31999	31028	29264	28088	27643	28458			49491	50666	45221	44120	45575	40963	40877	36476	29713	33539	28461	26769	25069	24863
9.5	48705	46248	43968	47429	43585	39761	43498	34971	35344	32240	30467	26642	27151	26642			47623	49373	45263	45481	42836	41362	39066	36144	34081	34238	28485	30688	27886	25176
10.5	49036	46811	45254	47320	39790	39130	37195	33815	33965	30421	30197	27398	27982	28652			49718	46033	48843	44482	41913	39922	42202	35365	34617	31903	27183	29615	29317	25339
11.5	51059	46322	46835	49935	45790	37531	40330	32874	36792	31475	26830	27194	30662	29341			48352	50493	44230	43258	42309	45260	43041	36794	34267	31552	30377	29631	26831	27645
12.5	49627	48645	45307	45914	43177	38592	40646	35336	35565	33042	27951	28101	27282	30535			50526	47054	47052	45360	44917	42268	38200	37173	34226	31498	29282	31940	27437	28619
13.5	51426	45943	46603	46892	43932	42018	39265	34840	36695	32617	31141	27527	27602	30702			53661	49373	47688	43840	45972	47014	42361	37059	34320	36249	29007	29079	25165	28862
14.5	53601	44480	46846	47080	44178	41516	40827	32938	33768	31534	30941	27023	29316	28502			48222	47917	49190	42013	43197	45569	41788	37382	35307	34045	28436	29096	26214	29690
15.5	50002	48434	47311	46578	45684	40505	42707	33179	34227	34361	32212	27778	29775	29113			54455	47872	45732	43509	45439	43600	43889	38941	36722	36214	30076	29188	29771	29555
16.5	53217	45721	47721	45205	45704	40896	41553	34900	36312	32236	31792	30089	27419	28015			49083	49684	49666	44419	48715	42728	42063	37930	36586	35788	28761	32380	28827	29056
17.5	49543	48999	45735	49881	42402	43355	40833	36466	38995	28993	30986	31070	30097	27518			51022	48366	46888	45699	43044	45045	44889	40317	35282	36022	29070	33945	26401	30178
18.5	50675	51024	52352	44801	43149	40935	40714	36481	34713	32258	30262	30857	30337	29009			49797	46537	46174	43433	47567	44103	43876	38925	35669	35084	28416	31152	31224	27602
19.5	50183	44538	46372	46742	46881	40212	42724	36657	38430	35315	30055	27463	28646	31093			50118	52254	47521	45602	45155	45604	45674	40203	36420	34208	28501	28944	30428	28360
20.5	49011	47730	46606	47649	44380	39867	41991	35855	35491	31619	30655	28361	29543	30881			49771	47620	46425	45989	46657	45025	41242	32963	38668	34005	30736	29694	26215	29329
21.5	45317	47693	48191	51299	45509	42837	43638	37787	38316	33193	31638	29643	29551	32154			49920	47422	49254	47844	45410	46463	45851	37340	39275	35860	34010	31116	27186	28448
22.5	48825	46866	46649	46867	47746	42561	43210	35954	34476	32307	32612	29420	26752	30609			52239	46400	49571	46607	47724	46249	43720	39656	37726	35290	32321	28828	26678	28462
23.5	51879	46593	47040	48373	42949	42426	44342	37073	35965	31136	30024	28392	27655	28839			50339	46848	49820	47515	42763	42861	43815	37815	34480	38341	27657	30989	30169	32990
24.5	50711	44007	48309	51147	46372	41837	45762	34784	34127	33373	31376	31134	29883	30634			50645	46059	49545	44866	46124	46807	44350	40122	36196	38208	29369	29736	29442	31224
25.5	51027	43651	45803	49009	47046	43713	43849	37759	37699	34134	32939	31601	28559	32868			48893	48147	48503	46287	48003	45105	47178	35618	35684	36063	29679	35019	29303	30417
26.5	49635	47300	46036	45669	45292	41277	40601	37555	35408	32209	36140	31240	31157	30944			46304	49061	46084	45109	43551	44749	46003	39412	37557	37263	28799	31092	28863	31984
27.5	47195	47847	46137	48137	50872	45076	40394	35564	36388	32220	29765	29766	28125	30875			48703	48991	48396	44091	45876	43940	46756	42179	37640	37194	31106	28359	30358	29991
28.5	50176	48009	50152	46301	47327	44274	41518	37730	37064	33634	31778	28662	34073	31633			48402	48338	50564	49159	45512	45219	43361	38622	36763	37426	34159	32969	28290	32085
29.5	51316	43268	47418	49063	47417	44431	44494	37596	35889	34240	34100	31198	30079	31043			47090	46564	53019	47755	43957	44497	49988	39745	37652	35515	33058	30901	27631	33721
30.5	50585	47143	44236	51297	49066	39993	44648	38041	34852	34103	32767	31430	31646	30090			49482	49030	47100	47021	43826	44127	46503	39020	40723	33136	33582	31873	29863	31728
31.5	48957	43864	49311	52584	47436	43644	45939	35004	36271	34337	32552	27271	28385	29278			51266	51794	50237	49122	43542	46005	45329	37683	40953	36195	32182	31739	30980	29432
32.5	50524	48140	46054	47088	48631	43650	41863	36810	36950	34860	33234	31077	30620	30036			49732	48614	48245	44960	44970	49965	46674	38065	38427	35313	30183	32634	27649	28994
33.5	50248	47243	49485	47924	49911	42616	44021	39047	36298	34796	35393	32045	30325	30705			51153	47290	45873	49736	48257	44685	44236	45066	38069	38813	32348	34798	27804	29816
34.5	47576	47098	50893	47560	46127	43823	45380	40240	39506	34583	29968	30637	29220	29074			49238	49156	48628	50422	49903	46479	44397	38984	36734	37409	31609	33322	27884	28931
35.5	46547	45719	47865	46524	48754	41977	45536	37650	41679	34295	32438	28501	30346	30796			48213	48655	46190	47829	47158	48720	45748	43083	40769	33931	30206	31988	32353	29016
36.5	50576	45425	48102	53758	48458	44582	48813	36393	36106	36091	31927	29985	30279	34144			48744	49914	48060	42934	47540	47847	44126	40780	38539	35574	30812	33189	29088	29462
37.5	47532	46475	50645	50944	49734	40648	47571	37819	40500	33412	28880	30437	30507	33188			51724	49272	49560	46281	49414	48902	47183	42278	38707	39013	32077	34603	31699	30742
38.5	47763	46645	51099	50959	46842	42674	42358	36557	39847	32689	31263	30066	33270	33347			44662	47052	50316	43315	47719	46238	50612	40648	40580	38189	31790	32755	30592	30084
39.5	47413	44561	49620	50745	50877	43655	47808	37086	39552	38270	31944	30832	30449	30156			45420	49292	47863	50319	47658	52801	47571	39097	42518	33886	32393	30452	28288	27845
40.5	47720	46056	49337	50309	52087	42834	43430	36655	39256	33739	32922	34563	31272	33215			50480	52652	50192	45941	50496	49907	48406	40895	41711	37319	28681	30759	29342	32698
41.5	53997	44517	48529	48904	50014	45312	45816	39255	39272	30921	34116	30770	31054	32703			46784	49310	49219	46322	46784	48872	49456	40978	39859	35914	33596	31583	31731	34046
42.5	46170	44077	47574	48982	47931	42789	43740	36289	39436	34726	34423	31221	30317	33603			49547	50287	47158	47157	52680	45223	48562	42701	40693	36963	30842	33159	30244	31371
43.5	49683	45791	49586	54065	51219	40556	46358	37788	41601	33982	33683	29664	31439	30481			50220	51343	47760	45674	46718	48146	49556	44204	39279	39201	31077	31152	28834	31079
44.5	48728	45724	48329	51921	51012	46154	46963	37647	39814	35179	33908	29147	29579	32715			50534	47548	48431	46048	49565	46136	46873	38621	44285	39054	32646	34212	32492	34060
45.5	47915	42525	47074	48567	48185	43253	46156	38995	38401	36383	32881	29526	30782	31758			46959	52561	48295	44572	48000	49799	48150	41907	38765	38316	31980	33101	28622	34449
46.5	48750	45963	48566	48204	49015	43557	45784	40275	41319	35117	33035	31461	31606	29298			52859	48004	49802	50549	48013	48023	47045	42277	41381	37066	32738	31984	27435	30348
47.5	47480	45224	46502	53511	53786	46475	43937	39754	39914	34979	35871	30277	29596	33327			49071	47198	47720	53316	49071	48691	49356	39750	41021	38252	30650	30950	32954	30353
48.5	50027	46211	47177	52393	49471	44092	44239	38193	34915	33715	33717	32146	31610	30644			50869	50268	48095	50557	48620	49373	50122	40514	38862	37150	31702	29982	30874	31403
49.5	43984	47784	50696	49799	50445	44849	50815	41479	44327	36481	32451	32678	29755	32523			47066	47148	48479	46761	50798	49380	52066	39470	41262	36559	31549	33044	29233	35138
50.5	47279	46151	52936	48830	51214	44856	46855	39553	39561	31854	31412	31636	33267	33050			48048	49758	54310	47211	48419	50667	51696	43722	40878	37092	33649	29918	31999	35817
51.5	49968	48174	44502	51970	49794	46732	47838	37020	40988	35370	33797	30597	31406	35139			52242	46865	48561	51634	48051	51334	50812	44854	40667	36408	32758	36490	32307	33655
52.5	49163	46684	49660	51379	48529	46657	45678	41424	41207	35824	30815	29780	29992	33503			47615	46867	46777	47306	50145	52320	53579	38662	40074	37534	30452	31715	32615	30074
53.5	48868	47878	49445	50786	48682	48007	48149	38739	40237	32166	33888	34108	31411	32989			46725	50448	51276	47822	50818	48510	49330	40832	38962	37839	35905	31122	31345	33438
54.5	44461	47131	43096	51094	47425	47343	47631	38596	42334	37245	31052	32318	31723	31271			47919	48439	46505	51419	46644	51581	50238	45316	36418	38221	32698	28811	32019	30607
55.5	46112	46831	49660	54154	52129	43316	46358	36736	42789	35533	31054	33364	36499	31054			47550	48746	45604	46420	50015	50544	49116	43826	41134	37182	30684	33747	30528	36359
56.5	50389	43858	46243	50288	52964	43617	49805	38079	41076	36587	33600	28662	32618	32025			51662	49275	49413	49570	51735	51154	50166	42788	39357	37792	33302	31055	29633	31512
57.5	49039	43340	49975	52978	53274	46315	47042	42637	40935	34718	34945	31880	31354	32549			46671	45392	49046	46967	52647	48983	50533	42119	42719	40254	33604	34421	31056	32776
58.5	47397	46491	48725	51862	54542	46172	46601	39960	39898	34505	29421	31666	30834	33078			46900	50555	50248	47557	52946	50189	50701	41226	41602	35033	35849	30245	30089	33230
59.5	44337	43194	49635	52396	49022	48270	47129	40565	42363	35768	36213	30550	33750	31743			47726	45258	52725	52347	50192	51242	48613	44594	40700	37649	35923	31745	32480	33988
60.5	46368	46941	46710	48055	49621	44908	46829	34737	41997	35335	34501	30991	31966	34285			46614	48780	48474	48927	51986	47430	51678	41164	41159	39293	35629	35635	30622	30174
