# Supplementary material for: Expanding detection windows for discriminating single nucleotide variants using rationally designed DNA equalizer probes
Source: Nat Commun. 2020 Oct 29;11:5473. doi: 10.1038/s41467-020-19269-9 (PMC7596233; doi:10.1038/s41467-020-19269-9)
Supplement: Supplementary file 4 — Source data [file 41467_2020_19269_MOESM4_ESM.zip › DNA-Equalizer-Gate-Source-Data-main/Supplementary Information Data/Supplementary Fig. 28/Raw. HBV. Insertion.xlsx]

## Sheet: Sheet1
Time	8 µM	4 µM	2 µM	1 µM	500 nM	250 nM	125 nM	62.5 nM	31.25 nM	15.6 nM	7.8 nM	3.9 nM	1.95 nM	0.975 nM
0.5	39416	36851	39704	55329	61890	56131	56633	55158	45457	36969	32730	26230	24189	24261			36789	38481	38558	51178	58340	65430	57387	52043	50224	40435	28726	30190	24567	24708
1.5	43405	41995	43916	57102	59803	62822	64216	58938	52721	40763	33294	29179	26548	25004			38179	40750	43758	52847	64635	68971	65019	55724	52563	37399	33420	29246	25216	24117
2.5	41732	40333	40922	57145	63614	65802	63537	61686	57960	37835	34452	31292	27039	26518			42739	41052	42536	54048	69420	69034	61489	57956	52672	38492	34450	29819	23724	23583
3.5	43932	38925	40841	58060	63822	71292	69913	67484	51955	42092	39371	28847	27746	25237			40534	42011	40917	54384	66766	71214	66901	57407	52992	44008	34577	28696	25680	25318
4.5	45928	40106	45928	55799	67440	68679	66406	66717	56024	40554	35380	30001	30514	25357			42007	41121	41188	55367	70749	69866	68550	61543	52336	44229	36712	29706	25502	26534
5.5	44362	41272	47122	59131	63633	72644	64876	68226	55373	45619	36175	29967	26794	25473			44501	42811	39419	57287	65696	75009	65860	59355	54254	43199	34100	32483	25016	25988
6.5	47314	37711	40229	61514	65571	67715	69498	63295	55290	46513	38808	29645	29572	27653			43152	44863	41030	57673	69346	74208	65641	60551	55215	46728	32448	32965	26981	26910
7.5	43684	41233	49830	60256	68249	77352	68990	69438	55957	50330	37458	32649	30716	30865			43654	42189	41530	57355	68465	70756	61798	63132	56474	45291	39451	30121	25837	25383
8.5	44857	38240	42548	66847	70697	68995	69001	68107	58254	47802	39434	31571	28164	30092			41113	41645	42081	57740	71085	70401	67586	67821	56545	45063	38460	32240	30310	27572
9.5	45924	38578	49872	54981	69441	73654	68697	70049	57504	45178	40063	31010	26566	30126			40864	42946	44497	57499	69288	73731	71741	63077	57640	45177	40428	34053	27446	27149
10.5	46279	37879	45904	58593	66680	71590	73669	68334	60156	47227	36320	34752	28967	29857			41656	42399	43291	57539	68163	75906	66768	68839	58667	47364	36617	32894	27917	29040
11.5	45050	41406	48252	60809	70461	74914	71663	72540	63632	48465	37313	33448	31663	27884			44077	43623	43041	56933	72326	73211	73819	63464	58136	49875	41250	32850	26386	28988
12.5	44486	41078	51120	63610	71492	71061	68818	70091	61160	50816	41291	32364	31247	30949			46332	43584	42698	58558	67469	74236	67630	66427	61673	46879	42027	33033	32065	27001
13.5	46620	42150	48258	66860	71338	75619	66572	69834	61583	47950	41176	34703	30082	31351			43769	42954	44077	56664	72446	73907	68059	66797	57684	46302	37975	36778	28441	27470
14.5	45461	41885	45696	61249	67877	72576	71024	74954	65499	50370	39340	32189	29735	29282			42315	40386	43125	55300	68397	78249	71533	68030	58041	48580	40088	36130	28533	26823
15.5	48401	42579	46471	64137	69128	70756	73074	72247	64287	49655	40273	34899	34152	29684			46231	44065	42581	58242	69571	74026	70613	68096	59815	46890	40188	34218	28927	29154
16.5	47087	45308	46729	60279	72307	70584	67674	79107	61027	52012	41270	34397	31184	31343			49754	45203	39997	55065	70424	68936	72379	63579	58348	50647	41848	36040	27985	28349
17.5	48099	43607	46156	66452	69592	73018	73095	73561	67202	54144	42783	37933	33453	28518			45835	45086	44488	56821	70104	73462	69590	67130	58382	49503	40023	35305	28821	28971
18.5	49327	41398	47901	61346	70540	69186	69406	74713	64321	49980	44302	35120	30108	29959			47131	44903	43925	60367	72401	71560	66621	64998	59629	51694	41544	36010	30252	27113
19.5	50923	43286	46582	60849	70499	72960	74077	74550	65193	53162	47849	33197	32222	31026			46412	44544	45968	56671	71979	76843	66844	64874	56589	54285	41330	37822	28709	29378
20.5	51173	43843	49079	63738	74430	77575	71136	73770	65004	52962	43457	35462	33138	28796			49582	45992	44881	55803	72542	77864	68437	68364	61937	50565	43000	38441	32315	28573
21.5	45437	42807	49183	61073	69508	75145	71763	73058	60407	53588	43333	35990	33225	31655			43846	43024	44670	56060	67999	74534	69678	68475	65794	52820	45344	36968	27460	27235
22.5	52510	44187	49876	64788	68978	71426	69948	75397	64985	53251	43505	37886	33094	29808			50984	42814	42675	59453	70613	78771	65752	65135	64388	50689	44706	35478	30618	28753
23.5	45638	43391	49229	61522	71326	75127	72148	73570	68550	53653	43521	34386	33943	34690			48598	46596	44576	57749	71408	74008	69875	68550	62568	53489	45464	38578	31088	29664
24.5	53010	46177	46189	63796	73251	71368	74414	76025	66039	57177	44297	37562	31254	32077			47423	43610	45199	59731	70976	79593	67378	67082	61753	49610	42797	37688	30045	30649
25.5	51304	44699	44328	64480	70712	77989	69823	77474	65400	53603	44166	35398	36599	33222			51137	46701	44181	63296	66821	73048	68829	68696	64096	51888	42214	38388	30217	29550
26.5	50585	46675	49066	64002	70666	73609	71804	74276	66556	53652	44635	36088	34586	33838			49958	45375	45834	59270	68863	71341	67600	65473	61952	53181	47181	37814	33005	30384
27.5	52845	45876	50004	62144	68526	74019	73868	78736	68457	59811	44878	37534	38507	33999			47877	46451	45330	55701	71367	75417	71155	65953	63652	53362	43445	39018	29789	30615
28.5	49791	43332	50980	63684	69154	73657	74057	74788	62322	54955	42728	35215	31159	31907			50226	42721	43469	59839	75015	76297	69160	71689	61881	54498	41966	38743	27479	28834
29.5	54316	45616	46361	61299	70834	78874	72771	74285	70626	54773	47236	36953	36581	34624			49264	44692	47389	54388	73604	76778	72866	65648	61891	54371	44090	38669	28616	30866
30.5	50965	42922	48854	62075	71772	71611	74631	81639	69367	54636	46515	36818	35477	34341			48090	43272	44855	57279	66791	77919	69133	68983	68603	49747	44254	35093	32911	33364
31.5	51654	45651	49926	61423	71872	75205	72569	76085	66079	55859	44650	34953	32621	33457			47804	46376	44338	60820	70280	76529	73082	74654	65105	53666	44933	39092	29541	30140
32.5	53422	43557	52662	61295	71978	72128	69272	78680	69429	57606	47372	37761	35354	33768			50537	45122	46622	57223	71834	81082	68585	69640	70334	53014	45257	41885	30455	33094
33.5	50273	46503	43646	62832	71424	80143	74645	79684	67640	53125	45145	41148	35588	32057			50327	47770	46036	58994	69835	74485	68541	69448	70029	54909	47319	40179	30617	30694
34.5	51571	44567	47596	61201	74659	74380	71420	76999	67142	56077	47045	41474	33801	32892			51397	46892	46957	56138	69237	78803	69706	68945	67588	53508	44784	38157	28443	30785
35.5	50611	44135	47749	61969	68824	74170	75380	78686	64163	55945	49546	37797	33878	32752			52097	43968	43878	59484	72828	77263	72569	69102	65280	54816	45243	39818	31766	31470
36.5	48363	43171	48968	64476	74958	76538	73203	77124	64934	57922	48053	38037	37513	30506			47813	49548	42103	57851	66644	73125	71393	69587	69661	56039	43982	39538	31556	31337
37.5	52448	44242	48080	63201	72469	76474	71654	79804	68722	58326	47474	39855	37680	32330			50018	49418	43841	57704	70013	76773	75095	68774	70803	55743	45351	38570	30738	30359
38.5	55191	45765	47956	61141	72144	75602	76137	78630	68965	56838	47647	39422	34818	33013			54181	44012	42196	55101	68293	74385	74373	70845	72937	54930	48152	39335	30065	32781
39.5	50609	43671	50158	62428	68550	76085	72849	76455	65892	57006	46143	38976	37250	33857			49236	46275	45984	60767	68521	76370	71691	67991	65954	58861	49833	40638	32569	32719
40.5	52124	42018	45632	61629	73020	72940	70537	71884	65629	56338	47360	39976	36353	34324			50678	45851	44416	56571	69309	70959	76007	66669	68697	55433	44344	42906	31677	32803
41.5	49873	48282	47083	62184	65107	71533	69625	77490	65572	57266	52501	40137	36440	35308			52201	45490	41934	55745	68793	78615	72874	70464	68272	56268	46318	41117	30929	30552
42.5	52458	43395	45361	60538	71995	72976	73891	78576	66643	53288	46332	37659	33358	31697			49336	48355	43314	55837	67756	78208	70253	65413	68129	57713	43843	38782	33046	31773
43.5	53610	43338	47633	62129	72035	74678	71322	79579	67122	57675	47110	42568	35791	36315			50410	45504	44376	60538	67557	76554	74341	68970	73504	57132	47258	40608	31544	31243
44.5	54996	49319	44553	62381	67353	74612	78590	76561	74158	59056	49217	38951	35041	34734			50800	45368	42958	56927	67588	78368	72195	70594	67483	55491	47948	41597	33743	29740
45.5	51368	42683	50159	57038	68666	74055	74694	76884	69264	58006	50747	36927	37687	33609			50805	45466	43420	56110	72208	77635	72950	69327	67378	56119	47271	43419	32777	32696
46.5	54100	45651	51238	58930	68666	78512	67539	76967	66559	56658	50230	41697	36110	33848			49549	45694	45399	56128	68744	80754	66406	68880	70458	56507	48115	41084	30885	34138
47.5	49274	48225	47398	59702	75271	71948	75241	75999	66804	55697	52220	42767	36576	33699			54304	46837	44115	55446	65963	73235	67770	67751	67602	54996	46081	43065	35135	31653
48.5	52530	46792	45966	56913	72864	78311	70812	79448	67346	59249	47466	42775	35133	32494			52280	46170	41032	54717	70588	75127	70203	68767	65368	56832	49035	42769	31587	31440
49.5	52246	43093	47628	58434	71283	78472	73026	74002	68715	55556	48532	41201	37040	32733			51853	47774	43606	51310	72722	79450	72030	68845	71657	55035	45805	44597	33859	31741
50.5	51723	44777	48625	59191	72206	77575	73276	74488	71376	57834	47183	41510	36357	36740			50567	46943	45360	53609	70767	77877	72584	71143	68774	57595	43926	42792	31141	35226
51.5	55217	46529	45763	62011	68892	76310	75017	80390	68352	57836	51506	41518	34938	38417			55573	46944	42333	57310	73661	71614	72513	66980	62822	56477	52103	40833	31903	33269
52.5	56300	43951	45549	58923	69678	74591	71710	80266	66427	54081	47724	44245	36455	36152			50363	48247	39998	56044	69898	76771	76755	67249	68900	55801	53535	42049	35695	32217
53.5	51233	42754	47970	57731	69602	75204	69918	80024	71262	61136	45921	41002	38355	34270			50749	47801	44154	55671	76627	77227	73743	68240	67412	56645	45824	43261	34720	34938
54.5	54654	45472	45713	59613	69475	74532	72041	76506	70506	59927	51066	45086	38965	36853			51732	47207	42742	52281	67347	73239	69220	74513	69968	55225	47426	39872	35176	31921
55.5	53202	45333	46624	56916	71449	77022	72184	82112	69319	59706	46462	45778	35490	35709			52425	46685	43581	60466	73263	74016	67416	68627	64844	56133	46282	42899	36547	32991
56.5	55798	46248	48525	61221	71218	80527	69933	77951	68356	61908	49424	41926	38680	37466			49498	46451	45546	58585	73036	76904	76823	72811	67866	53359	43827	44195	35109	36326
57.5	55884	44445	44075	60269	69650	70329	74032	76684	72166	59272	47614	42915	35351	38077			52521	47081	42847	57837	69429	72360	69868	69323	69403	53438	48138	41543	33072	32613
58.5	54963	48080	48313	58224	71186	72685	71086	77604	70716	60771	50717	39449	37100	33163			47918	43289	44053	51334	73749	71547	74796	67904	70924	55559	47694	43457	37019	33757
59.5	56580	45596	50126	58228	70874	73242	73141	78596	71025	58754	53217	43453	37033	38847			48224	45955	42392	53765	69894	72005	69485	71522	68726	55951	48448	43835	31042	31108
60.5	55230	46425	46814	59079	72487	72916	70948	78913	66635	62100	53164	40968	37567	36347			48994	50960	40724	56164	72921	77465	68987	70428	64429	56935	50951	41943	34459	33391
