# Supplementary material for: Expanding detection windows for discriminating single nucleotide variants using rationally designed DNA equalizer probes
Source: Nat Commun. 2020 Oct 29;11:5473. doi: 10.1038/s41467-020-19269-9 (PMC7596233; doi:10.1038/s41467-020-19269-9)
Supplement: Supplementary file 4 — Source data [file 41467_2020_19269_MOESM4_ESM.zip › DNA-Equalizer-Gate-Source-Data-main/Supplementary Information Data/Supplementary Fig. 28/Raw. HBV. SNV27C.xlsx]

## Sheet: 100nM DEP
	92315	54849	32700	23464	15175	14960	9462	11819	14977	31427	10501	14316	10205	10282		97134	61838	34774	22303	14744	14009	12103	10870	16527	11677	12265	10649	10577	11534
	95848	59708	31847	22413	17910	16435	12898	13490	15261	26610	12018	13344	9509	10615		99865	60434	37732	22027	16431	12458	12750	11428	14967	12830	14300	11871	11646	9659
	101018	56411	33642	24401	16189	17594	9906	11093	14863	27879	13089	13162	10056	9836		103255	67995	39849	22549	18774	14272	12124	13607	16860	12721	11609	12126	12423	11539
	101101	59341	33884	23803	17126	16462	12233	12310	14758	29807	12831	14384	11048	11198		103935	65090	39299	21870	17499	14091	13640	11124	14459	14019	13198	11866	12162	11570
	99565	54123	44085	24902	16645	17686	11744	12489	13977	31376	12266	14942	10780	12044		103663	64788	38726	24600	15977	14270	11225	9888	16800	14720	13605	12263	12933	10856
	103049	60810	49029	24882	16536	15494	11626	10355	14528	31218	13631	16985	10504	11548		108615	65757	38289	22718	17727	14080	12291	12217	16909	13559	13335	12293	13336	11998
	141444	91788	78330	56900	45863	40010	37268	36130	35911	43472	31079	34204	28782	25222		152749	94875	72288	50327	45810	36840	36089	42822	44817	34205	33685	32424	33390	31014
	155231	107923	91475	67947	57522	48893	42717	45631	42440	53819	32447	37658	31633	26943		167845	114811	82759	64471	56628	45024	43529	41017	49198	38783	36547	33567	32521	29026
	165053	116076	98516	72405	57417	54205	46967	45470	46147	59463	35302	37763	33881	30742		178062	127171	90043	74103	57057	50322	43895	47866	49659	43456	38071	37764	33057	32311
	171116	124663	101516	72106	65273	61733	48197	50370	48347	62605	37627	38595	34857	34474		186532	131651	99377	71436	64224	55695	48189	51485	52540	40399	39573	38225	36649	30959
	183931	131364	108702	80732	69162	61053	50444	49273	49418	62638	39502	41075	32520	32965		197424	138529	105932	78995	67745	55502	50150	54674	55649	45511	37239	40919	38075	31769
	193674	128437	107897	81472	64842	56560	52049	51983	50478	67481	41824	40770	35280	32415		193730	137224	101909	79589	71995	60776	53093	52796	51973	40391	40540	43018	36554	34828
	181302	133500	111567	85061	75177	63790	48737	51830	47233	68541	39478	39848	33141	31930		199103	139836	106578	87981	70353	59809	55352	57389	55292	43087	40592	41494	36835	36380
	180566	133970	109623	88560	70424	63184	46992	49246	52868	74149	40879	42456	35219	32809		197432	147256	108447	87766	75795	65470	54819	53021	55580	45478	39588	36648	38086	33182
	193384	138067	117514	86544	71939	62123	53531	54965	56330	71430	40091	45821	36541	36615		202030	144772	105853	89686	77294	67508	56463	57835	58273	45749	40692	44456	37746	34504
	189170	137405	117176	86791	77309	65666	53279	55549	49729	74300	45948	39671	37264	35138		204635	150748	107008	90454	73457	66361	52826	60692	54638	43225	42770	38231	39974	37408
	189805	136574	113713	90711	77007	67837	55600	58244	57715	78352	42584	42124	38721	35471		207970	149984	111100	90837	77373	67248	56269	59595	58311	44768	41369	39774	42125	36379
	189433	128659	118143	89175	75295	64726	54655	56395	55805	75921	45421	43520	37241	38830		209910	154949	118366	92332	84032	66394	62360	62371	63126	43903	44574	40035	39439	34365
	193218	131866	117595	90310	84985	65538	55913	56130	58561	76671	42727	41813	37341	35681		207773	153535	116668	94585	76442	68253	60376	63546	56803	44164	41958	42188	43099	36820
	193647	142133	117606	93421	79822	65201	54581	57464	55570	75965	44580	44345	35400	37215		209911	160821	114231	94454	80595	67387	56087	59955	56780	44795	44110	42517	41162	38129
	195868	146087	121986	89654	85715	65323	61518	60769	54622	75856	49534	44446	40508	36331		220987	149477	107016	88370	79333	69104	63183	61804	60382	49153	46949	43385	39059	38378
	204300	139794	122239	94518	81371	70138	63919	58366	52226	76965	45851	45388	35140	39621		212297	155328	118099	89493	80293	68090	61327	67173	60932	45470	44542	45379	41439	36587
	191943	145790	122300	92137	82234	70993	60373	59771	59771	72833	45945	42138	40406	38422		214852	152994	116410	93878	82317	64850	57860	67348	60675	52696	44722	42284	43584	37442
	188640	143760	117449	92352	83571	70203	59200	59184	59202	77358	45218	42698	37991	40420		215250	157947	119450	93463	85552	69917	62227	64584	57210	49918	44437	45965	43682	38676
	193603	144516	118159	93208	82647	68743	61652	64624	53071	75041	51773	44017	36871	38085		211789	152271	122991	94580	82939	73214	61876	69020	58078	50402	45601	44169	44385	37862
	193693	143280	118841	94554	80705	73326	57129	60011	57279	75661	51122	46391	37183	41146		211216	154914	120082	95065	85039	72414	62741	63648	65711	49050	44935	47685	43502	40619
	193174	144579	118805	93307	86217	68574	64380	64070	61032	75182	49233	45119	37277	39794		219873	155789	130571	98619	85073	70008	58437	68171	57679	48536	45722	45874	41543	39642
	194002	138835	123879	95488	80088	67380	60605	66764	59912	74126	49266	44452	41410	40494		210340	154725	125916	101467	85961	71939	66069	65993	66598	48566	46349	44979	41783	40802
	198342	144682	121335	95064	85207	69013	61921	64661	59247	74938	49126	44312	39450	38835		213459	156487	114240	99914	86295	72663	61220	69292	66855	49041	49039	45830	43176	38087
	194814	141068	125820	95401	81580	69185	63554	64771	59128	78454	53567	48226	40525	39920		206230	157064	121079	94381	87549	77107	64829	70536	66038	51962	48512	44489	46086	42509
	199634	143794	120693	92158	80858	69814	60292	64251	64400	78658	49992	47707	38257	41308		218052	158956	121929	99773	91159	77283	63100	65690	63403	53731	44495	46177	45344	38184
	206073	144117	129101	99667	82889	69691	64207	64948	63132	78222	52303	44747	40021	43379		218385	157515	119775	106743	85458	78694	64340	68613	64558	53131	48326	50304	44599	42847
	199114	147421	123191	91857	80850	74063	63539	69702	67499	79937	52329	47206	39953	39429		209270	157158	115846	101821	85800	75284	67940	68565	68402	50708	46357	45599	48954	40487
	193914	142118	125824	92558	85466	70729	66763	67439	67518	75744	53416	44162	39290	43632		214815	157803	120768	103442	86767	73462	64992	72450	70565	51721	48742	49044	46302	41047
	199608	146821	121817	92446	85706	73025	61206	68461	64809	77840	52816	47313	41821	40899		218393	164058	127286	103614	85695	79285	67297	71954	68361	50590	49210	49747	46304	38840
	197112	143178	121771	96055	83284	77115	60395	68328	68779	81808	50997	47169	41901	41747		217538	166470	118164	98535	86633	76261	63574	72955	67469	56249	50289	49593	45869	43050
	201948	146444	128675	95315	87423	72311	64526	66656	69711	77723	53300	49009	43592	42680		221758	166909	118117	98630	85675	76898	68033	80320	69311	55433	49848	49381	46115	43137
	194171	144013	119406	95201	86070	76535	65153	70808	67907	79489	52169	47651	42383	44141		210765	160357	119361	103338	92715	78585	69189	74598	68805	50165	52452	45884	47881	42300
	196226	146423	121434	95668	88941	74486	64948	66394	67099	76153	55244	49882	41478	43685		219139	164451	120689	99535	88839	73959	71267	75241	66448	51019	48115	46436	45900	48584
	197755	143644	128469	98670	89787	74730	66415	67848	65421	81684	50130	47895	45306	43707		218832	162332	118485	100406	82970	79477	65558	76860	71037	53402	54242	48740	48738	40643
	195834	145182	126120	97309	83589	74602	62826	68931	72008	84071	53804	47764	42483	45007		221166	164599	119730	100798	91533	79186	64502	77710	69064	52199	55077	49889	50045	41803
	196005	137808	123693	95254	89673	73377	68273	74081	68105	79874	52438	46932	44554	46172		215669	160349	123341	97077	92873	79813	67322	76879	67173	57396	50893	49670	49062	41044
	197661	142968	122045	98257	88313	78141	63248	70121	67754	81487	59409	52210	45566	46622		209802	152499	122301	94257	88821	81197	66192	75364	63438	56795	48151	56333	50212	40826
	192782	138531	123360	101409	91219	73861	67450	74797	81816	82359	55435	47629	41354	45419		213735	164293	119193	102677	91446	80203	71340	77283	67584	56872	49074	51132	47710	42966
	198206	137082	122358	95525	91601	77534	65323	72815	77328	73954	56820	51148	46345	45565		213246	156849	120871	99790	92834	80396	69657	75323	67582	59111	54962	52143	51219	44045
	194915	146786	124696	99429	93018	74429	65257	71911	78493	80613	55761	50176	43822	45964		214709	158716	124439	103776	90100	82068	70813	73485	74496	56279	51538	53370	50778	42975
	190328	139387	120568	105289	88103	74818	66338	75052	81023	76564	58681	49025	45280	41674		214287	163523	120625	105007	93548	79024	68385	77462	75789	55226	49859	51621	46722	46814
	198134	140523	122079	100238	87969	73833	70173	71787	76915	80944	58307	49192	43531	46360		213951	154822	121088	107541	97153	80727	72293	80006	74042	56306	53767	50627	51175	44517
	194244	137946	124746	99463	88136	71625	66134	72555	80898	76224	57613	45063	44220	46448		214061	156621	124064	103372	94013	80890	71225	77030	72834	57366	48657	52090	47350	46357
	202906	141297	126312	98509	89227	78972	72032	75920	82645	79806	59457	49735	46143	46584		213039	162575	122121	100088	99026	80798	74909	80857	71834	57302	52855	49659	53317	45829
	194736	143918	123529	101717	93521	75920	72573	75023	84279	81441	56708	49359	45456	45385		213908	162528	125121	103525	89760	85422	70698	78036	76059	60523	56311	54313	54554	45606
	198082	146733	123709	100365	94516	76932	65223	73419	83975	77083	59855	53872	48064	47981		212826	155885	120605	99865	95132	84366	69865	82265	74997	60446	52334	49957	48128	47144
	196152	141750	125099	97149	89481	80537	65834	74958	79708	79068	59024	50437	45919	48832		210856	157946	120154	104773	88563	81584	72244	80803	76312	57708	48517	50190	47986	46070
	194178	147274	120738	98450	88648	77095	65002	74352	77475	76262	61464	53124	49221	47839		211858	162534	119943	101191	93757	84057	68736	82801	79216	63058	53723	53260	53037	48220
	196905	140394	123495	98539	89172	73505	68373	76726	79162	75039	63392	52443	46608	48074		204840	157043	122331	108247	94213	79685	69963	79759	76829	53954	52883	54107	51580	46839
	188591	140308	123273	102394	86797	76396	73134	76654	80165	77633	57892	49296	46855	45001		211615	157694	117413	104250	93014	84210	70576	87934	75712	60618	57243	57404	52886	47162
	189894	141015	126739	97412	86045	80239	69762	71917	82942	75640	61181	52436	46483	50443		210046	166576	122626	107162	94245	80935	71118	82658	81594	59479	54566	54269	53337	46319
	184023	136827	120524	98098	90488	78117	69226	78131	80871	80940	64540	56283	47776	50682		219164	153703	122339	101896	94790	83228	75482	78601	78157	58641	57021	58406	48684	50909
	190766	140416	131322	100479	91211	76405	71467	78430	83639	81168	58975	49229	49687	47307		201522	161997	122113	104409	92493	91291	72028	81602	78315	64141	58561	55647	56650	47162
	189770	138632	121550	104538	94419	76267	69838	81510	83407	80182	62178	53210	50767	48693		212103	158480	117687	102655	100540	87294	74953	83669	75032	62548	56866	57795	54959	46249
	192553	143106	118106	100179	90352	74280	72915	78045	84421	80866	59806	52362	51311	49610		208241	159369	121205	108640	99997	82010	80563	89646	76568	61321	51436	55272	53733	48696
	193690	143390	120010	102566	91359	81939	72834	80966	87622	81487	66003	49618	51451	52606		211011	154316	122664	99771	93594	87209	75879	84524	79451	60492	51435	58100	52824	50302
	193472	142826	121220	102170	96597	80946	79046	80113	80585	82166	61807	51145	52456	50151		207795	161787	123568	101238	97005	88618	67828	88875	76803	62467	57793	56186	53823	48929
	188851	138305	122293	100807	87680	74053	71685	76226	84556	88470	66396	54602	47007	54219		212989	160654	124096	108877	97011	82860	74037	84598	75726	61167	58182	56944	53523	44485
	193496	135495	121136	102326	92887	78423	70217	82643	80511	82855	67315	55753	50996	49930		207961	160629	119226	105734	101446	89069	78473	86047	83220	61640	55106	56423	56650	49541
	181682	139271	125230	102228	89291	78658	70615	82582	85707	89310	67226	51309	51992	51153		207668	159623	120681	108098	97430	86454	77951	81071	78322	61022	59709	58710	56428	51304
	182655	132561	121374	95889	93412	75271	68700	82580	83647	82174	67769	56055	50999	49011		205574	158010	123108	105884	95565	90913	77339	88959	82926	63859	55561	57569	58183	49771

## Sheet: 200nM DEP
	81306	45027	30142	23869	16015	13600	15335	15190	11487	13981	12239	11484	9831	11421		87443	50663	33121	20105	16183	14136	12627	12167	13529	12173	12397	11562	10673	12257
	89636	54498	34300	22834	17291	15323	15095	14262	14258	12740	11605	10162	9251	12057		78951	51503	32991	21843	18881	14559	11527	13725	13193	12055	10616	11527	10316	11303
	83604	53104	35502	23463	20032	14546	12793	12410	12107	12559	11877	11570	12563	10508		79576	51017	32663	22917	18502	12107	12410	12330	13171	12561	12102	10810	10204	11954
	88267	49965	33402	25317	17763	15473	13646	13495	11815	13032	11278	10520	11814	10212		85748	52808	33004	21870	17834	16766	13565	11888	11662	12498	11199	10138	11663	10518
	89067	49787	34430	24803	17780	13050	11216	14119	12744	9991	13353	11900	10756	11443		86349	54160	31350	19606	20218	13045	11900	11290	13273	11673	11289	12055	9613	10908
	85494	48595	33698	24527	15812	14817	14436	13139	11991	11151	10387	10996	10767	8246		84684	54535	34591	21918	19243	13517	12524	11985	12523	12145	10308	9852	9622	11071
	129197	84280	71872	61158	52852	46516	36919	41535	30664	28850	27494	22813	28419	26765		126013	87374	67257	56916	48964	42840	35061	32183	29763	28636	24323	23870	26173	28288
	139120	99139	85644	71679	60839	56191	43031	42349	33147	30634	28812	27892	29952	29417		144139	102832	77766	67114	64078	47887	47434	40811	36927	31930	31017	27288	31247	30180
	152044	112626	89319	75971	64091	54982	55129	44979	39116	33028	32502	30740	29525	29293		146141	111466	87725	78005	66509	60632	53406	48553	38875	32485	33017	29383	30597	31582
	160120	109955	99159	82740	74444	60717	55228	49738	43352	35343	31306	31079	29021	30468		158579	115766	90853	79614	72974	57258	53124	43349	39363	33537	34354	29098	28649	31016
	162535	117708	99954	88875	72465	63996	53076	52685	43091	38516	33623	31563	30652	31180		155075	117780	98202	84713	77929	64193	53758	49925	38496	41639	36908	30039	32488	31192
	160369	120860	106855	94228	72147	64357	58006	55723	44893	38553	35560	35413	31058	35034		159355	122492	97386	89132	76535	65337	56870	50216	40813	38163	38993	30830	27248	30984
	170362	121444	102179	90596	75785	66691	59812	57989	44767	37428	35739	36432	35212	29722		165916	125884	108522	86921	80127	61763	60423	53237	44590	38643	39648	33839	31625	30628
	169809	126080	115135	92054	79003	68903	61789	53749	41347	40354	37304	34394	35310	30574		172725	127958	103622	90519	83962	66061	53132	54114	43259	42048	38231	32329	32104	30432
	166898	128919	111758	96668	82502	70992	61427	60963	46133	40921	36806	33113	34189	31974		176265	130018	113180	92350	78243	68291	58502	51847	47651	41152	38325	32836	30908	33352
	163793	137146	111093	96501	85133	70602	63069	56339	49239	43337	38104	34893	31387	32826		170885	126284	112868	88942	85173	72682	61770	55189	45141	42175	41031	33677	33604	33071
	176722	133207	112298	102501	88705	73133	66456	62571	47267	44871	37530	33838	30762	33461		178115	131277	112890	98321	84040	71820	61029	52989	45016	42270	41732	32545	31250	31694
	180461	129225	115887	101630	86839	74110	66214	59752	48957	39004	40463	35695	35327	34640		174493	129939	114899	91622	86336	71326	63060	56915	46731	43218	40449	37079	32947	29651
	184663	126240	116307	100034	87038	76083	70859	59884	49542	43009	35105	31104	33799	33279		174405	130847	107552	97987	86609	76649	63091	55717	47444	41547	41937	34492	35339	31046
	177832	130602	113667	105834	84843	76555	71280	62989	51311	45952	39177	36886	34431	33130		171780	132264	112825	104764	91702	79278	67030	58678	48309	38724	39564	36123	34507	35438
	175056	132733	118141	102022	88858	79763	64633	61525	51574	43032	41129	33901	32910	30235		171158	132556	113548	94728	91476	73336	66614	57604	49706	42280	40661	38052	33674	32756
	177697	129981	115526	106077	94445	74943	70024	62875	50058	48486	41365	37838	34152	34614		178308	138943	118093	103891	93196	79419	67940	59546	50752	44160	40996	34843	33224	34074
	171100	133873	116302	104080	94676	76644	68870	63223	48456	44520	44383	37922	33855	32938		180520	126622	113217	96306	91169	79233	66263	56285	47993	43070	40449	34947	33396	34164
	179082	134210	118362	108259	93961	80348	71005	64291	49933	43777	40331	36171	37639	34094		179924	133337	108766	97471	88881	77474	72967	59965	53288	42711	42772	37029	34175	33175
	179778	138952	116298	108474	94694	84255	67844	63182	58103	42790	42343	36710	33264	33658		173644	137810	117861	99505	88442	77052	65227	58067	48854	45275	41956	38115	34336	33872
	176650	136491	120451	109863	91670	84245	71783	67269	50497	45496	43043	43116	34116	35274		175698	133678	118424	101160	93165	71636	63245	55946	50268	43887	40275	37212	33819	36507
	170149	137808	122744	111189	89297	79926	69264	63762	56360	45312	41508	37673	35825	34049		178501	141595	116653	105020	98137	78045	64744	59506	53654	46834	41984	34366	31750	35444
	179572	131907	123009	107645	91030	85486	69766	68016	53845	47148	44847	36838	36603	34060		175215	133872	119275	98516	98076	79757	67664	64438	51072	47217	42996	36377	35236	33368
	184073	140444	120865	106766	95567	82642	76796	65737	55927	48614	42227	39084	34838	33243		176237	138274	113487	108880	92948	79534	73536	66070	53463	45081	42761	36780	35082	35307
	171906	134981	122259	112844	96782	83987	74170	71825	57031	46242	40087	39305	33700	31926		175814	138654	121786	99030	95523	82660	69478	60252	50564	49172	45866	37408	37478	34702
	182665	136684	124211	111878	93382	89778	76295	61907	54823	46875	45406	37086	36478	35857		185034	140840	116708	99520	94759	84210	72794	59087	53490	46033	42325	35792	36953	36930
	180540	133720	123191	111119	93047	81944	71845	68600	56975	45146	43876	38887	34264	37032		175270	135328	117071	104911	96675	82221	66840	60269	53795	42205	41185	35643	34718	35102
	177578	136024	120552	113171	90034	81890	80026	72753	56601	47885	46581	37806	36953	34732		177503	143135	118208	105382	98011	84998	71487	64343	51425	43828	41952	40657	32257	38334
	179137	135060	128150	114366	95023	89052	73021	68622	57787	47437	41658	38503	36425	37356		175495	138151	121935	102195	96692	85697	71551	64821	52516	45847	47142	39768	36571	33966
	179854	134927	121815	112590	100422	91312	74594	69962	57006	47001	44387	37823	37279	37200		179508	141153	114991	105801	92374	86218	73166	62450	53542	44369	43454	40829	38209	36368
	183091	132943	125569	111051	92278	81995	73083	74594	55780	45771	42764	42915	39283	39138		180686	142676	120082	102548	92851	83434	74144	63858	51766	47171	42527	38359	35895	33279
	184087	138073	118625	112110	94932	87911	73167	69977	52329	47710	45703	41695	37061	36355		170573	145913	121295	105422	101106	83709	72518	68716	57783	46712	42622	41999	39227	36677
	175430	133778	123388	118404	95255	91216	76319	71228	56430	47573	41238	38471	36525	37934		178259	137925	120498	106518	95365	83768	71158	65819	54256	52116	44394	42023	34834	36301
	178882	138215	123982	108638	99411	84892	82291	71877	61902	49954	43255	41620	37304	39624		180977	138200	123588	102937	94825	85732	74221	64742	56371	46475	46169	41098	40308	38396
	179038	136796	127085	112370	98020	91641	76480	79751	59149	50662	46181	40162	34846	36613		178800	140484	121583	106873	98483	82029	74027	63054	53284	50274	48645	37776	37840	34626
	184560	140012	124045	117005	95819	87858	82785	69968	61636	49742	43335	37705	36783	35545		177766	138287	121822	108067	93760	88065	73826	71407	57230	48358	48722	40560	34230	36456
	176467	132017	121354	113896	100159	90593	76670	70186	61563	50456	44652	38547	42947	32543		179084	138750	125832	108614	98726	83070	76215	63914	57294	47665	46737	42564	35706	36395
	174894	139121	126701	112970	96217	91899	77690	71670	58740	49923	45526	41202	35869	35706		185846	141141	121537	102673	100844	89162	74431	68970	57851	52083	49225	39809	39187	38410
	179822	138015	123265	116328	100573	95945	77456	69988	58490	50305	47523	41267	37346	37806		172094	142016	120441	110049	96579	87572	76547	63723	58332	48130	47071	46078	37176	39028
	172212	136951	136174	117832	100721	88010	84059	70914	56365	49688	43976	41887	39890	38488		174062	141353	126871	104481	96081	85092	77230	64945	57928	49935	46744	41977	37804	39582
	182409	144122	120914	115703	99801	90507	81252	76174	58431	54287	43824	39727	37183	40367		175837	141911	119356	107746	105310	89195	75474	65412	57560	49480	50246	44532	37340	36811
	173089	134401	129051	114571	97312	87616	81672	71181	61202	55480	45450	40901	37990	40038		175292	141955	123188	99866	97032	87960	77264	71801	57268	46846	46241	42385	38521	40649
	174530	130059	122566	112090	96673	95978	79517	74195	57753	54969	46171	41296	39059	41048		184301	133369	121273	101391	95695	87627	75561	68905	56135	56447	45534	41077	38343	37499
	179621	136762	129392	116946	97365	87249	83458	69483	62322	51347	47713	41685	37591	39445		177205	136363	123500	107890	103343	93252	74883	68511	56887	52737	47229	44226	40609	37585
	179079	135143	120671	118190	105365	91496	76690	74197	55905	52264	46784	42603	41453	40205		173301	130713	123886	108763	99817	87390	80148	71236	60679	51188	49485	45083	37983	38278
	173944	132121	130413	114794	94502	91908	81635	77143	57288	52653	44086	42688	36664	37744		172699	134158	124361	109619	101007	85926	81473	66766	59041	49183	49471	41843	35273	37446
	174452	136058	122149	114242	99877	92069	80539	78960	61258	54674	48119	42840	35439	36441		175010	140186	125876	104916	104305	89125	78319	66912	58743	54503	46407	42930	38067	38144
	176402	141578	126435	118204	103404	95586	81697	76393	64960	52954	47791	42397	38522	40063		168764	136337	119597	107299	99215	89025	79057	75194	58690	53518	47243	40771	41077	39910
	179330	138927	126496	111904	101982	94371	81715	77701	64318	50660	50189	42466	40393	39533		177862	135273	123331	106151	100250	85407	83337	68252	64235	51676	50034	41093	41223	38285
	174955	139124	128941	118595	104100	87826	83724	71744	62419	50654	48819	45702	40453	40834		176235	136775	125153	104537	97238	89958	79087	73216	60864	49642	48967	45343	39456	43766
	173452	126161	124822	114974	101567	93557	88044	75543	64950	51846	46966	45624	39537	44538		174883	130424	123312	108146	100299	88176	74679	72140	57428	51153	48337	44558	37675	41313
	172839	138703	129652	118536	104680	96291	83188	77312	60964	56240	46969	41458	42704	40154		166796	140621	119782	105550	106124	87724	84102	71887	60304	51991	51445	44806	41461	37207
	176778	137157	127338	116814	100140	91070	82738	75442	60572	56084	47954	44632	43630	41857		172896	141250	126262	107340	106249	93221	78112	69977	58072	57304	48495	43498	40695	37069
	174109	137578	127154	117248	100675	98499	83150	77863	62197	54086	49970	45108	39232	40391		170099	142740	124285	105059	99796	87782	75222	70336	59796	49889	48042	43337	39538	39838
	170516	139039	128778	115393	103708	93569	88212	78179	61484	53835	53451	44632	41079	38147		168162	140032	120049	112181	101135	89262	75784	68041	60327	54369	49445	44183	42236	41783
	180475	135950	124762	121399	103514	91253	88918	78416	62031	58562	51061	42009	39306	43159		170104	135307	123829	100164	102748	93010	78406	68520	63417	52320	48212	41797	38919	42253
	174142	138574	123509	114708	111054	92041	86851	76591	63754	55692	51046	43387	41929	39995		169475	137800	118689	103914	103971	89797	80011	72051	59685	55366	52507	47274	43555	42559
	181599	130898	126520	114223	103489	94716	87961	80273	62742	56553	53696	44101	41475	39157		166741	135693	122949	113515	100829	92321	82804	73907	62770	52310	52547	45424	43180	43794
	170241	136131	130373	118154	99519	92264	87224	79288	63049	53674	48498	42861	41932	38930		172603	144808	122790	104364	105903	91539	79894	78763	60158	56497	50911	43021	41090	43937
	170887	136500	124924	113721	103295	93108	87541	78887	62332	53059	51693	42230	43105	38606		175297	142208	125733	106762	105133	96243	80028	70908	62322	56472	55852	44892	41095	39070
	172661	136556	126352	119993	104210	96722	82495	80492	61488	58733	50433	43936	42558	42166		174613	139054	122617	107847	102870	91628	79582	69902	63793	52384	53686	46264	41859	39557
	176369	137381	122995	115687	99538	88783	83219	74396	70078	54769	51988	48496	40314	40779		173984	138311	121385	108119	102883	92111	82596	76514	66033	56691	52740	49613	40851	42490

## Sheet: 500nM DEP
	95523	57195	31444	19426	15758	11437	12537	13690	11316	10594	9726	8431	8871	9883		131101	56300	34986	21306	16335	12305	11965	12321	13840	10884	11312	9800	9014	8080
	100597	60002	31812	19568	17172	13618	13265	12252	11892	10439	10802	10725	9210	10155		131083	58253	32182	21597	13691	10292	13847	12543	14066	10223	11453	9063	9789	10592
	101785	64589	32046	21844	17329	10554	12308	11875	11362	10635	10198	9395	11294	9545		131222	59127	34661	21119	15870	11215	12162	12455	12092	9980	10562	10490	9473	8963
	102962	68285	33130	22304	15934	12352	12065	13457	13384	12066	10312	10016	10828	10169		140719	56510	33425	21572	16522	12214	11187	13823	13822	10895	11046	10972	10169	9586
	99879	66263	35665	22311	14234	10637	11520	13066	12259	10640	9982	9906	9909	11233		142298	57669	33834	21210	16874	14897	11963	11814	12108	10349	11742	10202	9103	9620
	98783	70233	32842	22892	15162	13244	12220	10969	9721	12516	9350	10749	10824	10312		158221	58071	33498	22155	15752	13619	13399	12885	13838	10381	10674	9940	10605	9796
	148550	102623	66858	52490	43902	36388	34916	28477	27545	24670	25033	22088	22256	21457		179646	95671	77062	54164	45272	36470	35142	32217	31282	27759	24955	24467	23905	22616
	162232	112365	78587	61003	51641	39304	39833	33790	28605	26867	26652	24639	25222	23562		198302	109850	84917	60924	46883	38679	41932	35944	34513	28748	27151	24215	21763	21698
	174669	129766	85601	65755	53177	40321	39403	37734	30361	28328	25800	23699	23641	23933		208931	126765	91340	71188	53181	42133	45747	37296	35640	28476	27976	22774	24219	25525
	173901	129035	90498	64656	57458	46391	42921	40025	31535	29363	28490	25941	23496	26534		216304	127925	99044	69008	59145	43574	42115	38128	37694	28990	28703	26393	24512	25014
	182000	149062	89969	70330	57695	47804	43093	40988	35824	30018	27754	28478	26243	23762		226303	123978	95040	70116	57913	51593	49488	40485	34304	29791	28338	25441	24427	23403
	183220	145323	99339	75754	59927	47986	44720	41017	33944	30875	30447	25054	25934	27025		242239	138458	104656	78219	63365	46836	46905	44430	33937	30150	27238	28487	26296	28638
	187252	151033	98279	74722	64209	47648	50874	41240	33652	33129	28387	26206	27955	26059		249246	130855	109114	77362	65817	48545	48684	43640	36711	32479	30214	29055	28180	26425
	184572	152587	100515	74944	64139	52280	47834	42645	35835	30639	31010	23980	26181	26476		250629	144169	104416	78838	68375	55288	52653	42708	40444	32246	30129	26766	29394	26334
	191757	151454	105306	77724	67246	52674	50038	46375	36855	31429	30325	26523	28424	27699		255739	142329	106227	82733	64898	51728	51728	46293	39489	30474	30107	27697	26813	24335
	194025	159929	101001	83055	68529	52327	49971	45060	38376	32581	30893	27737	27153	30308		256356	142844	107873	85568	71537	50117	46739	44983	38738	34334	32358	28546	27373	26277
	189600	152868	105925	80475	68280	51734	53070	44766	37112	31015	31531	28293	26092	25213		256512	143753	111061	80119	71063	51224	52845	46738	40277	32774	32555	28002	28155	26537
	196285	158789	104384	79498	66238	53941	54473	47557	39306	35845	29144	28410	26943	27313		267178	145450	109769	81984	70147	54619	52326	46443	39082	34804	32825	27381	28199	27753
	188173	158871	104433	83208	68829	52973	53140	45852	35454	33898	30441	25133	26533	30591		267308	142320	111888	85429	71560	52114	53579	49233	40390	34493	30435	27497	28452	24845
	196799	156511	109771	83547	66337	54394	52557	44211	41182	34832	31146	28487	28708	27607		266399	146421	114528	87093	71727	56452	52989	50118	39699	34312	32098	26937	29896	28052
	191709	164807	108306	84973	70042	54313	53650	47746	36807	34577	31555	28678	27047	31042		263515	144619	112527	88026	71456	56747	51807	48326	43971	33175	35022	28378	28233	30088
	195332	165949	108697	83815	71405	56965	59636	46697	35294	35068	30561	29299	28340	30409		268439	147175	110900	89969	74953	58670	58309	47276	41578	36469	32327	28856	30413	26123
	193397	162853	109276	80963	68954	60814	52960	49564	40077	36517	33035	26374	29113	29854		264201	140506	117398	92750	74231	59854	56150	47333	43555	37705	33629	32002	29185	26379
	191302	161191	105934	83785	74882	58289	57401	50439	38044	35599	34035	30029	30627	31303		259882	142015	110730	92601	72525	54210	57701	48282	41747	35888	27360	31152	27661	29230
	188053	160966	107971	86403	73333	60501	56652	48563	38753	35936	33183	30877	31479	31771		270807	145520	113145	94509	73648	60280	60805	52557	41277	35553	33107	28584	29030	28439
	194372	168144	109859	87330	78550	58199	57981	53445	39979	38350	32626	31136	29433	29581		273366	152499	112069	87020	78262	58632	60866	50755	41547	37226	32173	29135	33593	26769
	195209	171369	113995	81530	74323	56618	58702	49778	41888	37046	30870	29017	32429	31321		271142	152522	120596	92615	73430	62788	62853	48877	40017	34138	33771	33410	29682	28952
	192154	166778	116940	87353	71203	57792	58007	50946	41478	37604	33886	33728	33280	27780		275659	149555	118241	90997	75449	58599	59347	51902	42892	39909	31795	33212	31051	30614
	193471	165279	106984	87066	73929	59176	54502	51355	40393	37792	35476	30712	30557	31757		288036	143626	112044	89297	79541	61408	59627	53586	42929	38006	34430	29369	33170	30940
	200290	169460	113876	87886	73850	60655	61039	54540	41556	35662	33420	32675	28648	32009		281285	148093	117071	89688	74239	63044	63796	54096	45055	41105	35884	30664	33419	32986
	192256	163494	114788	83182	76150	58013	59976	50405	42784	38827	35238	30909	30167	31586		285535	149154	118743	90522	76237	58767	63314	55247	44354	37767	36437	32035	29414	30097
	196158	167994	105697	85794	75779	60837	60676	54934	41930	38711	33176	30415	30791	32884		286899	146767	116659	91928	77927	60231	57767	52157	45877	37205	35571	29221	32133	28624
	194258	169959	108910	90940	78148	58408	60741	59316	43677	41585	33210	31557	28644	32529		288627	145841	117667	89535	75081	60361	64320	57733	46138	39557	35820	32015	28567	29101
	195840	162136	106737	85235	73930	61592	61826	59949	43260	43782	33372	30611	31130	32784		288381	144582	115183	95503	76867	65259	61223	56581	41230	36443	33155	31656	32704	32638
	186156	166506	105698	91298	80579	62175	57678	53192	44340	40133	37451	31828	33025	30556		280263	147596	116712	94230	76387	65898	60587	56250	47695	37739	36024	33929	32203	31916
	190474	166994	106956	90298	70901	64838	62216	52544	41146	39500	34777	32452	31630	32904		287855	151339	117829	92419	78847	61600	61984	55681	43996	40842	33946	32755	33048	33741
	184565	162454	112842	89181	79800	69218	61356	55284	43356	38998	35396	31942	31196	33224		275379	154877	115818	94576	80245	60812	63812	52428	46045	41466	39516	32922	33300	32179
	187658	161537	113927	88102	72262	60123	65897	55845	42399	38193	36849	33994	35115	34222		278992	151951	116407	93086	78718	61154	64615	58007	44264	41866	37751	37601	31593	28148
	192854	160114	111880	83119	73806	65759	62777	54301	45053	39649	35818	32512	33263	32439		279238	151880	114229	94987	77790	59623	64720	56695	48505	36563	34762	30417	33931	33951
	194542	158318	112499	90533	76025	66350	67479	55081	45086	38996	34786	32385	34179	32688		273580	148783	116919	92718	76868	64392	65594	56044	48758	40417	39591	34643	34184	30358
	185852	165850	110134	92162	74122	64433	62320	55643	47588	40817	36457	34130	30442	34211		284283	152912	117345	93128	81349	60655	62542	57887	43675	40735	40296	37964	30743	32189
	195395	163167	110837	90926	77919	63412	63798	58146	45661	40097	33392	34148	37082	32173		268800	142902	112605	95896	78821	64000	66128	56493	45196	42262	39113	31144	33851	30322
	192850	166183	109441	86517	76384	63900	63599	59606	43883	42590	35818	34017	31377	34242		268605	153598	112045	94826	82181	63653	72988	57798	49893	44618	37927	33714	33181	33344
	190835	154902	111158	92058	77104	62041	64088	58350	46083	41487	38402	33203	35309	31928		278176	144561	118228	95692	79812	66403	66925	58352	45404	44035	39227	34413	34481	32908
	191375	167064	112731	89718	75244	66140	66451	59972	47841	40596	36080	34793	32689	34424		266936	151253	115110	94786	82033	61993	67105	57702	48057	40522	37586	32316	32616	32697
	190205	165247	121220	91705	78842	67376	66780	58946	46043	43709	35796	31878	34285	36776		278432	151120	116111	95264	84044	62844	69786	59084	47859	40911	40018	35574	34360	33611
	192010	174209	111449	90097	80448	62141	64931	57678	48567	45003	38523	35212	34914	36711		286589	145351	117849	93339	83255	65659	66796	62052	46286	41761	40257	36648	34152	31514
	190439	167254	107705	87624	78210	67332	68346	59591	47211	45183	37411	33633	32429	33638		270784	150383	115697	96524	80482	66969	69754	61777	50908	45094	40955	32057	36955	33872
	181707	165128	111981	87986	78017	65354	68216	59455	48217	44374	39163	33797	36827	33952		269382	149419	113425	97941	82794	66980	71972	61724	49499	41719	40745	36828	34552	35772
	194077	162994	110543	84001	76468	68851	66507	59633	46205	44761	39022	35554	33662	35472		271562	147573	115801	93689	83569	65587	73880	62358	48529	44154	39245	39702	33054	35252
	180920	163624	109959	86074	75727	65076	65639	59955	47352	44848	36541	36401	36693	38125		273811	151838	113948	95739	80274	68780	68029	59340	48853	42501	38735	37148	36841	34663
	183227	156588	109313	89273	75908	65180	64443	63150	48731	43353	38291	37312	36783	33460		276313	148499	115652	94113	77976	66239	68808	59141	51665	43272	40027	39881	37610	35128
	188499	164248	109790	86666	81752	66023	74361	58110	50476	44050	42836	33623	38154	37400		273610	155771	117883	98470	80621	67924	69507	64069	49031	42826	41634	39747	36716	33247
	183804	161537	114892	88351	75291	66983	68025	59931	47465	45801	37796	36953	35823	35216		274938	144020	120875	102939	79983	66879	72311	65457	53425	44589	42617	38245	38235	36887
	182634	166714	111910	90203	76044	64411	70539	65097	51716	45055	38641	36589	35613	35068		275442	147493	116058	94066	76812	69239	67361	59043	49892	44141	40368	36289	37269	36068
	189110	169369	108280	86428	76600	68974	67386	63889	48930	46203	41435	37587	35544	36217		272964	146658	119011	95378	86303	65173	71306	59219	49824	45672	41902	37119	39545	36227
	181513	162066	115459	88008	80796	65276	69292	63849	49703	45151	38655	36308	36003	34037		286364	144398	116177	96763	84430	66239	72147	62788	49767	45759	40685	38808	38275	34574
	182085	162847	110582	91217	71343	69231	67577	65894	46688	45389	40026	38046	37226	36915		273241	147393	117636	97774	84738	65816	73597	62357	52958	48413	38887	40176	37373	35262
	191143	157966	106705	90870	77508	65167	68580	64775	51164	46914	41172	37829	35262	39506		271652	144487	119114	100069	81452	65757	71218	64468	49337	47511	43134	40109	35720	38288
	185900	164224	109897	88616	81227	65404	70332	65534	53746	47681	40877	37461	35577	39119		280434	147386	119200	94916	82070	65544	75249	60478	51918	43733	42010	37619	38149	33535
	183622	168465	106026	89103	77361	67770	69583	62089	54136	44363	45124	35503	37929	36182		270262	147712	121539	94846	82163	68353	71167	61394	49057	46322	44140	39827	34816	36346
	188085	155616	111404	90326	78386	68694	71490	65349	51410	49221	40588	36197	37864	39292		287404	147686	115394	90525	79972	68902	70429	66399	49831	44592	43695	40968	37548	33473
	184850	163805	112334	91709	82560	65136	71726	62413	53404	46723	41880	40591	37256	35752		265851	152898	114145	96995	85007	65427	72557	61869	47566	50877	43778	41580	38471	35973
	188603	164028	109058	90320	81585	64472	69081	69256	51366	49152	39541	37722	39689	39688		274480	151217	121743	96210	80454	67107	74999	66808	52948	46276	44165	37643	34389	36898
	183700	160359	105245	95070	81550	65168	75086	64103	55310	45907	41970	38723	39168	39016		273284	148659	112978	101750	77296	69226	74696	64542	54629	52943	41672	38557	35764	39859
	181268	161521	108007	91316	80989	60860	71761	64655	51914	46224	40087	39316	40086	40306		265873	148379	118651	96176	85938	67896	76296	64647	56221	48725	43710	38952	36370	34940
	180187	162598	108185	90991	77450	65334	74041	61324	51929	46294	41609	37964	39785	40990		275676	139609	115966	100269	78073	65469	75259	62372	53198	49393	43201	38953	35985	36992

## Sheet: Inf DEP
	10617	11823	48326	12124	10685	9776	11444	8950	10997	10312	11220	10539	9938	10542			8875	11298	9700	10685	11296	11746	11293	8495	9784	9482	10239	9404	9556	9251
	10493	10641	60739	11555	13224	11779	11013	9269	8585	9800	10483	10941	12079	11626			7750	10103	9646	12001	10714	10254	12382	10790	10635	9421	10256	9498	9495	10864
	11654	10962	65698	9741	11111	10806	10119	8977	9584	10725	11255	9738	10878	10496			9129	10955	9507	10497	10266	10570	11789	10194	9127	10268	10341	8217	11410	8900
	10090	9936	59394	11307	11992	9853	11610	8476	8474	10383	10613	10616	10384	8704			9010	10231	9164	10612	11836	11532	11377	9622	10001	8933	8477	10997	8551	9390
	10488	10486	65503	11933	11397	10785	10404	9711	10553	9636	8948	9633	9789	11851			9479	10627	12310	11239	9860	10779	11466	10017	10247	10552	8564	11011	8715	8565
	9120	10956	61602	12180	11945	10107	12326	9878	9877	10183	10488	10563	12329	8805			9264	9719	10792	12020	9723	9340	10101	9264	10717	9262	9645	9264	9033	10487
	8749	11044	61581	12886	11195	11043	11804	8508	10886	12492	12802	11343	9353	10809			9657	11113	10116	10116	10501	10728	11110	10040	8583	10346	9122	9122	9582	10500
	10294	12595	63281	10288	11282	10517	9517	10898	11050	12738	9286	11662	9900	11049			11584	9361	10127	10817	10741	11894	9592	7827	10972	9130	8209	10511	10054	10743
	10073	9379	62873	11606	12293	12139	10988	8988	10986	10984	11831	9601	12211	8680			9602	9911	10904	10365	9679	8986	10061	8835	11061	8064	9756	10601	9521	10981
	9315	10847	62088	10770	10074	10997	11224	9535	11300	10764	10994	10302	8840	9995			8840	10302	10453	10837	10303	10453	11146	8688	10761	9455	9532	10304	9683	10226
	8937	11089	66603	11010	10313	9236	11084	8694	10311	11618	9157	9927	9538	10542			9925	9233	9538	9309	10465	10384	11155	8850	10001	10925	9309	8693	9926	9541
	845477	582850	522379	264719	196611	116591	80380	44379	40872	34359	30622	26726	31296	29128			749934	601802	414996	304512	213298	114553	79065	52961	40593	33322	28833	26511	25617	29061
	924167	691090	573623	351564	229212	142649	99156	56974	45306	38094	38385	31379	33195	28151			862130	672638	486958	353512	240873	144150	107612	61787	43879	39367	33865	27852	31153	27694
	931046	698047	575828	364446	244364	159574	109285	60518	48684	40471	37002	33753	32631	30226			906322	681293	491191	366099	266429	149807	104507	64211	45144	36324	35032	31878	31503	31348
	930489	686422	579942	358786	251620	157194	115104	62024	48360	43370	37420	32364	29425	32742			896250	673343	493789	359761	255465	156698	113977	65773	47307	40511	37116	30554	33116	31535
	941323	702643	569550	351567	250765	167469	115642	65407	50521	43124	37314	35566	32094	30971			900880	663845	490360	357461	253497	158246	112531	71967	47429	43119	36852	31949	31118	29373
	936886	705902	576694	358336	249937	171608	116988	67374	54744	42185	39247	33493	35228	36371			914478	666585	479615	351427	250064	158875	114918	69788	53307	39616	37650	31455	31596	33487
	936457	701138	569340	356547	246283	164493	119844	70992	56984	46096	41848	34804	37764	33528			880600	662331	476831	345317	246783	160965	117575	75290	51166	40400	38365	32693	35256	34431
	915257	672012	567783	344115	243699	168986	125240	71042	53620	44529	37948	34913	35900	31282			882538	659777	472785	353766	244859	164867	125353	74510	52170	44603	34692	29304	37492	35516
	908743	693848	556208	342302	244858	178960	131822	73527	56919	47838	40396	37967	36683	32893			875523	657586	464326	343986	237958	156495	129699	78198	56989	44483	38940	32886	35008	34253
	921998	670930	564132	345800	236578	162411	130562	76142	59300	46342	42475	39588	35567	36552			877952	651219	457583	337823	241657	162148	125205	76673	57552	46944	40192	34581	32154	36549
	900208	672161	556524	343268	240134	167760	125716	75801	61922	46355	42429	35891	37561	36424			870487	647566	451039	333538	236683	162982	121708	80341	58415	46734	40443	35736	34751	33378
	901527	654194	546550	334424	247281	177159	126419	80102	58843	51095	44120	38862	36592	36596			877436	642154	461085	339915	246392	160168	129205	80770	61114	47747	41222	36519	34766	38794
	889439	665333	539491	346041	228286	168322	134108	75966	57556	56438	42455	40027	37828	39269			857014	631957	453570	326772	234265	155101	131556	81431	59022	47470	43673	35997	38365	34252
	891765	651447	549857	327943	230170	162073	130441	75674	60863	47182	42634	36930	38373	39819			853911	642687	459227	322824	235073	163219	119507	83062	57745	48484	43310	39508	34875	34342
	901357	646334	549647	323625	234914	167489	127379	79294	61725	51542	42880	39376	38842	35506			869874	638340	441572	318771	230079	155354	129301	79900	62098	47729	45534	38312	35654	38995
	894960	638720	524896	329888	231102	175238	127023	76129	61598	52938	46081	39469	37566	38252			857574	630362	446945	336257	230158	161906	133084	83197	58637	50341	43046	36264	39916	37641
	880482	639698	532936	319405	227250	164147	131304	82632	59871	50981	48237	41772	37962	38868			859977	621720	449790	322874	243677	159349	126209	86807	56439	49826	46165	37121	39102	37433
	895856	644524	533863	326344	224786	171447	135728	79454	65600	54564	44134	39800	36373	41399			853280	619990	445097	322695	234227	157506	131304	83335	60712	50220	42004	37213	37818	39644
	884535	652269	535921	325764	235181	163960	135846	83064	61341	54818	43698	39438	39809	39513			861628	627267	442036	321110	240775	161396	131942	88304	64081	49021	40805	36239	37369	37000
	879960	655804	524671	329398	229096	170644	137505	82410	61850	52838	42720	42108	38453	39527			845014	620164	430033	324353	230867	148740	130684	85280	67077	51403	43859	39297	38747	38757
	872572	638112	539983	323479	237941	161165	128904	86838	62615	54771	44254	39690	38089	40378			849167	607470	431288	325561	231701	161243	129782	84319	63907	50349	43179	38460	37698	39144
	882182	655997	523869	327878	230763	165271	129036	88085	67357	56386	46559	39468	41442	37416			841722	614580	439266	322019	240693	149943	136579	86487	67125	52871	44637	40529	38774	39760
	891238	637298	530389	336181	226647	168261	132343	84676	66781	51057	49010	43821	37959	42752			851604	624384	434558	316427	236399	155840	133606	88550	66225	51509	45566	37868	40234	42441
	889681	648604	518157	323697	229929	161463	137358	85615	68289	52979	47484	46503	40857	43910			841043	615992	434971	323634	239973	156093	136083	85978	65092	54429	43133	41929	42067	38568
	865354	634941	522945	317872	231789	169107	127306	87611	69475	53225	48806	42008	44919	42555			840132	619886	437008	316730	230155	157209	130389	89057	65714	56267	48173	42470	41924	41552
	873031	630628	523375	320554	223513	168865	129932	82738	66874	56130	48658	43850	41497	40120			827150	610840	427668	322435	228804	156171	134596	88679	63900	52607	47880	40873	40710	40194
	880373	625397	521121	322105	228406	169420	141256	86060	66365	56444	49496	45918	43481	41499			843784	608452	425153	311067	233613	157902	135167	84358	63920	51864	49130	40648	40120	41567
	863840	629640	532118	318240	234249	160480	132258	91452	67681	56297	48221	43556	40282	44479			833598	606675	433162	321208	224109	153091	126369	87499	69037	53320	49198	36925	38218	40503
	858946	636698	526818	325205	221798	168033	132825	84932	69595	58458	48528	41355	41360	41129			849347	600694	429362	326769	233646	156950	133535	88290	67821	55844	50431	43493	42043	42035
	867603	626818	521107	320106	219916	165157	141946	87404	72053	57546	50615	48230	46633	41218			825779	617084	429986	307881	224373	155777	138695	88895	67996	54936	50513	39744	40898	40067
	868256	626455	530358	325882	227785	167769	133261	83434	69169	55801	49398	44127	44801	41381			829477	612193	434510	316254	233995	147322	132419	90754	70683	55934	51216	43584	37401	41830
	865598	624966	523214	323160	230112	161480	132220	88500	73986	60616	48181	46037	44199	41840			828382	606384	433360	319608	233177	159521	134012	92765	71235	60149	46188	42290	40994	43051
	863585	635530	516778	326366	222506	168886	136358	86223	69256	60704	51917	46119	40999	43299			815533	614237	432155	321136	235512	159195	131178	90245	67948	61305	51597	41156	44883	40620
	861572	634479	528857	324402	225619	169953	131392	89883	70341	59189	50482	48266	42695	45822			835066	615881	427074	321206	228007	153019	133969	92242	72690	54675	45440	42227	40319	43452
	846981	626941	537611	320957	229635	171705	129386	87766	71650	61097	50107	49569	43536	47135			832467	609229	423737	327640	229181	156990	131613	93411	72466	55452	49408	44606	43295	43686
	856096	621566	525802	314558	228982	170006	135344	90451	67688	60203	55763	44919	41632	45924			831091	617354	420326	317694	229530	157125	141279	89065	70365	58264	52403	44453	45679	48190
	855240	619749	521184	324646	223854	162686	132982	92064	75549	62885	52488	44003	45691	41940			819307	600414	429937	317906	231837	153683	135590	88094	71963	59059	50188	45304	43840	43458
	840426	619271	523084	325182	223951	163318	140266	90927	73451	62665	53031	46310	45466	47079			824562	609130	423809	311590	227265	154643	132885	93131	67697	62107	54790	41414	43385	42178
	862688	618850	518417	311976	223937	164532	132336	84073	75739	64125	49896	49289	45852	42957			836558	609531	432982	320359	228822	155244	135496	89098	71980	59303	51350	43396	42338	46152
	857879	620729	526376	327237	229500	174167	134472	84450	70784	60844	53358	49291	48005	44019			818082	598302	421604	315281	230944	154318	134609	90859	74213	59379	47764	42101	46615	40043
	838823	614160	515750	326109	230830	167133	132412	90196	71009	63212	56327	50225	42725	45177			815657	600443	418534	316897	228984	158030	133644	93013	68419	59536	57317	44864	48140	48302
	847514	645639	524620	317826	223757	167149	134888	88990	71328	63769	55653	48767	43427	45095			817750	605547	428617	318037	231042	155981	132175	95145	71398	58617	50227	47696	46018	44639
	841973	620232	527219	318029	232148	162247	134692	87406	75267	63832	49937	47011	49390	48251			813538	606449	429921	322697	231016	155523	135114	91190	73008	62912	54041	45188	44567	48779
	854433	626189	525238	325854	231174	172740	133562	93034	74187	60636	57271	47944	45187	46564			818005	606714	414724	314148	227309	151957	130509	90746	71492	62006	54970	45338	44253	46950
	840266	635695	519084	314249	225107	162140	129233	85813	73402	63316	54901	45035	46570	48630			830185	612342	426252	318087	230866	157211	133380	90479	70500	60250	52909	48626	48320	43966
	841625	613892	516685	320276	220229	162849	131589	87594	77476	60028	55452	46726	52001	48872			820788	598505	423730	313842	228535	163579	139796	94201	72725	57732	56508	49548	44348	43885
	857348	614429	513972	316902	222915	163864	131041	91326	78475	67539	57364	48337	46570	45113			810548	596148	424941	320156	230225	160411	139350	92377	75870	64467	53072	44583	46878	45805
	854613	637311	525539	317179	230383	165905	131831	88983	76797	64856	57606	47188	47804	50175			806973	598116	420861	310084	222456	155332	132342	92253	78690	61888	58416	44204	48566	47794
	845057	621846	529398	318367	230287	164823	132608	88289	78174	66632	58054	52319	46651	47200			793998	592008	425057	310715	227611	154200	134360	91768	77483	57595	55074	44973	43134	44290
	830480	622572	511185	310085	229069	163869	132964	90598	76415	61900	57440	53237	46360	47354			816471	591435	430639	321870	225086	154314	133744	92786	73496	61861	54314	50556	45048	47275
	840607	624644	529950	316443	226875	164477	139105	91128	80339	65573	59964	50800	48271	43836			815705	605102	427736	318821	220890	157141	133676	90015	78110	64785	57978	46819	49873	46975
	839737	615080	526682	314770	230036	164426	138650	90981	77986	69231	59065	51401	53250	47357			832287	583945	427220	317673	230387	156022	137247	87217	71994	65786	54250	49037	44451	45968
	825930	614352	518746	311629	221912	162726	134108	89365	83405	67486	61140	49277	47585	48737			809268	596622	421745	315184	228280	151674	131001	96028	78115	66011	53694	46283	47058	46738
	829282	604250	502805	323406	223548	166677	137001	93441	76907	68478	56170	47506	50503	46673			819920	598856	419551	323551	235577	159222	132544	92029	75970	63112	57604	47659	45824	47591
	825316	602144	516281	317701	223270	163063	130268	88387	81879	69696	59983	50500	49048	46061			804923	596926	422169	318075	228723	157701	126555	91196	76424	63428	57844	51492	48587	45204
	837284	618914	517217	323310	224391	166131	126989	88086	80176	67794	60972	48748	46907	49665			796826	596406	415058	323848	233208	160236	133314	92182	77185	67099	57067	46972	48734	47516
	833195	609847	518500	313524	222441	166070	132875	92885	81336	65118	54333	50346	45602	49279			796903	589168	424264	308371	231010	158293	133326	91511	75745	64731	58520	50113	51023	51720
	829025	617361	512603	317108	222170	168050	129519	89921	80198	66332	57473	53558	49893	44152			793301	577327	415391	311894	229275	158385	132644	89453	71454	63356	60127	48122	47662	46976
	819895	624301	517967	308066	222783	169587	130603	87220	79048	63595	60144	52884	49204	49740			807273	594148	419104	319184	232366	150354	132443	93259	74296	65118	61437	49421	49810	46064
	813246	617169	514401	313603	220707	158622	135967	87250	77510	66050	56780	51733	49888	50199			806763	593360	414383	322882	221767	157679	134203	92888	82344	69377	57688	50876	48981	49504
	824396	609962	518718	309704	226479	164237	131501	90839	82637	66897	61690	49426	49663	49902			810314	587235	414868	319187	227410	152205	135733	90978	78670	66485	52027	48586	51342	49573
