# Supplementary material for: Expanding detection windows for discriminating single nucleotide variants using rationally designed DNA equalizer probes
Source: Nat Commun. 2020 Oct 29;11:5473. doi: 10.1038/s41467-020-19269-9 (PMC7596233; doi:10.1038/s41467-020-19269-9)
Supplement: Supplementary file 4 — Source data [file 41467_2020_19269_MOESM4_ESM.zip › DNA-Equalizer-Gate-Source-Data-main/Supplementary Information Data/Supplementary Fig. 28/Raw. HBV. SNV27G.xlsx]

## Sheet: 100nM DEP
	21728	17218	11929	12007	11453	11926	12243	8373	9718	10506	9559	11377	10263	10581		20382	15248	12639	22040	11929	9401	8611	9796	10267	10823	10110	8848	9316	11053
	22065	16289	13680	10517	9251	10435	11070	9488	10122	9804	10042	8224	10518	9965		19845	15733	12412	20162	9408	7274	8618	9883	9962	10435	9408	9173	9646	10756
	19081	15281	14647	11400	10053	11322	10371	12272	11241	8630	9185	11559	12590	9975		18524	13457	11318	23115	10607	11556	8787	9737	10450	7679	8233	8866	10448	11957
	18480	15780	13638	12051	11418	11893	11418	11258	9913	9277	8405	8802	10388	10547		18633	14272	13477	22754	10702	10150	10308	9355	8403	9039	10466	9435	9118	11020
	19225	14214	11360	11358	9213	10005	9452	10801	9452	10086	8976	10166	11675	10325		19856	17792	12628	20727	10245	10006	9530	9211	10561	9927	8815	9531	10006	9609
	20128	16944	13525	11851	10261	9228	9944	10818	9624	11932	9070	9388	10023	9785		20126	15671	13284	21955	10420	11056	10738	9306	10260	9147	8909	10023	8112	12649
	329320	297520	281486	309653	241341	214576	181097	136555	94332	67229	47535	40277	32302	27668		394867	334136	329286	285749	235206	203830	161014	132977	96788	76367	48582	35193	32531	29614
	475126	429039	389994	395906	303594	266947	241260	169471	119635	86132	56709	42272	35975	34543		485482	403244	412325	367237	290575	244445	202869	170712	119734	89495	58197	39725	33933	33329
	515847	455548	433133	409771	325098	294889	242463	192030	135623	97528	67205	44621	39128	34089		518401	429851	430365	390732	307277	267396	218904	179262	126781	92198	67644	43350	38077	33558
	513282	452729	445127	405596	336045	286335	245927	203164	150853	104139	68701	48267	40802	37702		512678	445346	438734	400881	308616	263740	225142	195826	134960	101716	71930	45626	40943	38239
	504172	467551	432068	392873	316550	290968	246117	200182	148267	103283	71408	50464	46698	38766		509025	443625	435329	395922	309480	260752	219176	191228	139511	103572	76284	47517	43495	39281
	493179	454500	431817	380192	320294	289849	258656	202988	153601	110576	73630	54347	48587	33599		509682	441892	432405	372392	301078	261477	227221	195243	142035	102912	72559	52434	38963	40263
	496777	447326	424230	393935	314540	285211	251813	209305	146152	120046	82162	52076	45699	40167		490769	430905	427875	386067	292610	259802	230425	194256	143035	105612	77384	50784	44551	41824
	467463	441024	414647	371857	312879	283899	252541	210822	158498	116924	78194	54320	50466	38085		483628	417180	416343	381826	299148	261909	231613	203611	145288	109170	79580	55468	43694	40902
	482238	438681	415704	369546	301524	276370	247002	208156	158719	113487	81044	56283	48078	42533		481112	418074	423052	364548	297185	257698	222497	204889	152909	115227	82859	50504	46486	40031
	470188	439140	404766	364769	300282	280204	238484	206727	158521	127573	87359	55962	49045	40212		463300	402688	402511	367059	291696	251587	222393	197017	152342	113554	83002	53905	42499	39609
	468558	428001	405169	364657	295056	272452	242962	204166	157959	122832	84588	56289	52786	39567		455206	403799	396409	370103	286514	257316	223790	198135	150021	113888	86943	58964	44581	44342
	466283	419896	395439	354350	293609	279636	249245	211445	158427	127522	91965	58671	51072	43168		457142	399250	402033	358561	285004	253463	212886	194566	150391	114810	85401	53895	49712	49030
	464067	424320	388542	351510	294983	265269	244072	205131	159526	128877	89415	59569	54534	42729		454939	389657	394647	359140	282752	255814	219248	192875	154535	122520	89421	55230	46227	47289
	448239	406511	383829	358123	289277	264845	242508	200792	166202	131095	93449	59370	52285	42678		442970	385359	389348	344660	280193	258939	216797	197318	154926	115840	89166	57537	49304	47474
	447754	409103	379746	346430	294123	267137	237556	203701	160088	126889	88845	60139	54356	43774		440735	383567	389554	350312	277012	251003	218037	193753	160703	116703	87974	63108	48719	44991
	439829	399777	383874	342920	282974	266872	233782	201482	159612	126319	89617	64440	56985	45089		440774	372820	381055	342343	274486	243224	220948	194237	157866	121765	89619	60240	54002	47747
	436183	397443	372575	339557	282381	254717	242115	194968	156126	128864	92247	66871	53582	47706		436497	382653	369112	348436	266684	247237	211600	187043	157421	116154	93606	56856	48667	46776
	433178	412158	381645	335188	275964	255234	229498	203961	158068	134303	91137	65719	55949	44510		436115	368059	373932	347628	276386	249977	213764	189990	157051	120813	95904	64558	57703	45932
	423110	404366	379819	337521	283303	256306	231250	204585	162078	122760	96357	60922	55197	46113		432913	381635	372703	338941	271755	241281	212814	196327	160021	120981	97240	66924	56330	47778
	435026	395511	379249	342341	281530	256214	237445	196647	165902	131468	97172	65133	59490	47510		432778	375922	374282	348684	274599	242563	207138	186836	158514	123554	92296	63304	52403	49795
	435017	389328	370630	328233	274820	258562	241415	202942	163814	130392	97778	64166	57917	46517		427499	370913	365079	331844	264282	244205	211658	191688	153445	120602	92712	64775	52473	46825
	419745	387092	362435	338862	282036	253232	230787	204292	158398	130521	94986	67400	59137	47072		430291	362744	377262	339184	261634	245604	215332	186916	152543	124590	98618	61260	53916	48054
	440148	388170	371652	332327	278022	245436	220457	205146	165067	127830	96946	68048	56856	41269		425062	367172	358567	344620	268442	245046	207107	194034	156182	119737	92362	64554	51506	51119
	427692	390303	366743	333433	275577	247072	232890	196825	160410	133293	97450	66316	58797	46087		430016	361429	366858	334368	268535	241521	208259	189821	155996	120570	98575	66933	55106	47297
	425576	375621	366437	327499	270598	251752	232475	203394	157268	139723	100893	69876	62889	48614		437501	365901	366105	335345	257431	234357	209497	188668	158255	125733	99832	64502	54337	51982
	408809	378809	358932	328040	277600	259878	230869	197513	157976	129845	102126	68570	61630	50681		423593	367878	362307	330318	256659	232489	212122	192079	154940	125118	99218	63824	52976	50378
	417135	387691	358333	336016	276350	253252	231120	199550	160694	140042	94884	73395	62995	53287		415056	367913	358298	329646	261344	239211	203527	189327	152910	121326	102941	64806	54125	49088
	420951	382529	353906	330626	275833	256251	228756	195158	153856	130811	100631	67070	60942	52143		410836	366520	353239	339973	261614	237842	207886	187580	155151	127363	98548	66307	59148	47779
	412558	379457	358290	322220	262540	243431	234361	195635	155371	137621	105875	71711	62101	50695		416869	350944	356486	318671	262065	234230	205592	188021	151179	131415	102680	71646	56036	49772
	413745	373318	350594	319220	279329	252397	231986	201493	159114	133054	101804	67384	60716	54145		406628	352998	349578	332038	253189	241703	207892	183679	153694	126453	102524	71718	58260	52150
	413618	376331	345687	317795	272722	254460	224725	200684	154736	130993	104229	70647	63401	48416		415908	360223	361504	338620	254173	240364	199346	193068	156509	122030	98080	70427	57037	49327
	417651	370040	355120	323469	269109	247042	226833	189062	158904	140409	97802	72491	61409	52329		410377	363732	367863	327816	262922	240250	206338	187151	155773	130481	98111	67453	58557	53463
	407061	366505	361155	325382	269731	243462	228507	190069	161295	137974	100268	72491	61114	49480		401338	357613	358268	335032	264769	243730	205394	189327	162601	126912	106068	66729	60919	51008
	400070	367909	360556	319077	272246	244540	223111	195730	161938	133966	101246	73024	64548	48037		409306	349469	356071	326760	261387	235402	209378	188974	159390	126067	108498	71776	58575	55817
	409217	364664	358148	325494	273045	248466	227876	195170	157226	138127	105475	72269	58275	52392		414369	346070	348747	327397	248992	226380	203056	189892	155505	124786	104489	69139	58195	56121
	399319	372511	360696	326203	272824	247134	225455	194858	169693	139987	107371	73937	62797	49785		404664	356867	340901	334757	255998	248900	203954	191774	153263	123169	100491	68657	56968	53300
	411857	370694	358999	322327	269340	250638	226805	192032	160108	135076	103075	73784	62265	50840		403264	365117	347064	323905	259955	234015	212112	178674	148097	127865	99679	71326	59480	56955
	393114	368215	344506	316702	275408	246446	222618	195246	155395	145421	106493	71110	67058	55900		411473	345470	350649	323996	256328	231914	204515	184126	162167	129849	102444	70112	57490	52752
	399486	361360	357745	314836	266426	250209	220573	203253	154722	140697	98471	75548	64755	50391		404639	350988	344629	326775	260816	233873	204923	193867	154989	124541	104751	72309	60028	52690
	399615	356572	352442	317344	271498	249895	226936	196134	162963	140029	100998	79376	68971	53978		398765	346466	350890	331629	259170	235938	201240	191044	157712	127113	102970	71252	59249	57638
	396031	366054	345231	308889	272986	247914	227269	194962	158497	139902	102451	71639	64828	55185		400319	352638	355653	327769	263326	236254	205171	192938	152508	130244	96836	72761	61003	58260
	388114	357990	347940	316815	263895	244701	223028	193578	155428	142551	103562	74934	65053	53053		394635	339442	340226	323426	263395	231390	206795	190215	154811	131704	107776	69101	59452	56628
	380562	359095	344715	313430	268636	243738	219294	187551	157382	137077	104104	72822	67731	56559		393616	347722	345733	331455	260328	231466	198749	187780	148639	126386	107523	73972	59864	57318
	393166	359684	350835	319420	267098	253142	219267	188503	157678	131651	106231	71669	63587	53584		402769	357081	341693	325899	252522	240660	207324	189550	160420	120926	101632	74283	61766	57412
	398523	367710	350004	321647	266973	244243	232293	201208	156048	137047	101705	74947	66400	55706		390769	348476	350103	321414	259696	235041	200928	187416	157161	125920	105308	71442	61055	58204
	401596	363078	346193	320414	265767	249831	219338	192108	151238	139242	105224	75707	67553	54784		399291	343781	331918	322800	256350	232956	196540	184512	152862	121698	101244	68614	65019	57844
	393203	360318	345549	323631	274259	237623	224501	192836	159005	135086	108101	74350	71947	60664		389035	340311	338870	326047	258803	238207	202311	187804	152762	125892	108713	72810	61426	57682
	392765	364935	350529	317661	270277	243296	219221	191414	154371	143325	102142	75327	67825	55013		394557	350387	331398	322308	247239	227175	202478	185383	151292	125346	106852	72572	64711	60891
	383366	351741	347592	320793	264249	246597	227663	195049	151482	136966	107254	73836	70134	54622		388061	338606	334980	322294	252244	238352	202783	186183	155899	131172	103691	73563	61493	57504
	385096	345702	341479	326720	261610	248110	222966	196403	149220	139830	110508	76452	71500	60792		382953	346229	351610	326363	251723	236132	194832	181606	148542	120328	108857	76989	63843	59937
	387973	350715	348029	318822	265864	245184	220000	196653	157642	138990	105544	77297	73556	58731		394993	339123	344353	319822	254357	230116	202593	180067	159522	124081	106902	71669	60384	61790
	380495	356509	336928	312601	269056	248392	216105	198258	156653	138434	106679	78561	76139	59406		382621	348041	339626	316929	259390	226972	205590	184856	156083	130934	106819	76046	66801	57099
	393245	344439	342158	316897	264922	236499	221834	192633	149602	140136	107267	81600	72379	56966		389656	340458	343961	320640	256910	232185	199374	183359	149169	122138	105275	72358	65133	61063
	385230	353355	347703	319912	260061	246864	220417	194555	159885	134480	105123	77389	71974	62523		386176	335070	335952	328446	253933	228894	196974	182466	149676	120504	105103	72664	66328	57333
	371657	345140	337163	316628	271671	240586	216683	189003	150162	132372	106122	78463	71521	56348		383784	331897	336187	321689	248176	229079	202428	186695	156064	124847	113104	78364	65957	58008
	375970	346524	337177	319059	263220	243717	217525	195746	155754	132925	109222	77670	69855	61273		384874	329341	335798	315441	251872	226144	196919	185916	150367	128736	101719	74782	67528	61218
	374255	345219	330096	306833	264741	242451	219655	189367	149414	139087	107731	75920	69815	56306		382295	333595	339515	313809	250870	225144	203485	187759	154632	119326	99802	77658	64163	62647
	375825	347413	345621	315586	265401	242826	217511	189351	156596	135934	107155	80544	72096	57071		391005	339335	334754	319323	251189	239315	196317	180937	150528	123884	109645	77240	63402	62574
	379234	359330	350124	318092	262400	246499	218910	188233	160469	138300	108002	79517	73720	62097		364582	328912	326653	317753	253376	225107	195611	179478	148201	128904	107531	78535	65067	60866
	388355	342212	327709	309711	264384	247960	220190	183031	151705	132723	109353	79206	73949	60384		368838	331033	335491	309616	255386	229999	194067	178598	158679	129974	107181	73283	64508	60713
	387345	342693	327198	309759	263051	232930	225378	194821	151242	144287	110483	86765	69974	56032		375526	330839	332007	310561	253545	228810	197862	184952	148528	129600	107550	72206	66880	62087

## Sheet: 200nM DEP
	24036	17457	12943	13166	12353	11699	10518	9922	12292	10665	11485	9707	11486	11706		23085	18575	12430	11322	9026	10664	10366	10368	9625	9332	9483	9336	12449	10673
	23773	16642	14039	10400	12404	12112	12184	11665	11590	10177	11594	12338	9587	12335		26661	18719	13592	12179	11438	11889	10475	9064	9062	8470	11145	7876	18872	9067
	24808	16468	11918	13486	10428	9165	10133	10135	13930	9164	8349	11332	10285	10732		23982	18326	13111	11620	10804	11328	10581	9314	7748	9465	10882	10806	22140	9093
	21374	17416	12332	10388	10613	10092	11363	10687	12184	11438	9799	11215	10918	12635		24214	20556	13678	10164	9941	11734	7923	11811	10463	9944	10318	10691	25876	9422
	23022	18445	12823	10722	11847	11549	9374	12972	11548	10197	9978	11551	9826	10126		24293	18593	14696	10722	10123	13122	10348	11547	8700	10423	10200	9452	24078	11551
	24072	17149	13613	12560	10379	11134	10306	10831	12790	10305	9332	8354	11437	9708		24670	18499	15270	11434	11359	11134	9704	9478	10005	9104	9632	9781	23925	9707
	284467	280725	247045	222549	208499	186011	154763	120505	78009	55201	43917	31557	27949	25781		340249	295184	277861	232717	174635	188037	150622	113236	74390	55509	46509	32791	50335	22679
	459652	402969	357646	280473	254695	234012	192813	154515	94272	57328	51477	37115	34290	27690		479428	428336	388793	291834	233702	241971	189271	141532	87620	63491	54579	32109	46176	26824
	471660	438225	398196	299552	265539	240462	207764	161327	96842	68707	52290	38177	30833	26832		515822	461032	414794	302643	249116	241625	199062	155896	98662	65278	51252	35918	49521	27630
	476202	439738	379803	299166	258024	247026	202279	167980	102720	73855	55062	37776	31287	28363		520913	473867	417824	316636	261202	249076	201070	160114	101703	71824	54172	38057	47989	27120
	470214	421723	387963	291635	251900	243894	202121	166455	110357	75271	58043	41077	32016	28503		495258	454878	410460	303690	246577	251088	199174	153830	107690	73880	58685	39024	46921	28207
	460655	420759	361516	279511	248110	238280	204814	169157	108666	73744	59484	41081	36694	29003		481181	460499	389934	297164	249501	239136	198392	162999	107622	75570	60708	38299	54488	28927
	444981	407712	354185	274623	246493	236188	201360	170287	104236	81133	60099	40497	38670	31838		481412	453364	380781	296567	243080	239396	201372	161604	109215	75344	67559	39825	54217	29859
	444015	393073	347290	273931	243098	230543	198026	163654	111693	81783	62835	40719	36159	30199		484058	440579	380972	286365	233857	235296	192443	164741	117422	78120	63497	43935	53645	28072
	431994	391318	341549	270170	237991	229121	193039	167932	112600	80073	63524	43203	38860	32090		463763	437310	371195	276462	226826	230078	184313	155719	114152	83608	65647	43924	54237	28628
	420551	384063	341675	266127	238665	228466	196639	168253	108859	84677	69654	44298	39800	31474		456646	429594	359543	281176	224706	234317	190798	164037	114886	77906	67130	42154	49897	30287
	438982	380424	326980	261927	229944	230360	182959	160741	114816	84797	65687	43695	36753	33430		455847	417942	363919	275085	230500	230318	185782	158783	115941	76745	70318	44788	52239	28557
	416266	381797	326812	259613	228992	218972	185465	161308	113343	86960	64510	47003	37835	33394		443457	415390	349394	269831	216769	227022	186830	162018	111139	79931	70643	44029	63987	30291
	410437	372657	329155	254375	220400	220931	181107	162066	116967	88235	70289	51709	40840	29737		447161	413422	355430	266087	220602	225351	190100	160058	112501	87445	66645	47558	60361	28179
	407634	352280	319043	251985	220976	221798	187132	162943	121680	85311	70744	47696	37254	29111		443726	411537	345537	268227	215824	214288	180626	157956	114407	85326	74801	44948	58134	30437
	398937	362691	319774	257013	222713	221378	186155	163248	119284	86730	68217	43081	41071	34695		433599	403355	345034	261456	212579	214501	183772	153753	106218	87551	70211	46183	66411	29358
	408733	360962	315612	253186	221666	225257	192291	163050	120735	85417	72658	48391	40375	31469		432782	402197	340838	261510	228860	224508	179746	161482	115243	87999	70724	47867	63957	28273
	399897	353463	316383	245710	220774	213980	188013	155550	115220	89729	73030	49178	40490	31868		439109	403269	341519	268526	220449	221827	185299	152802	119663	84168	73024	47603	63884	31420
	396340	359686	314698	243560	220912	217492	184213	158146	110423	88552	76364	48561	39636	30337		421667	397238	346144	258951	215882	225403	177879	151974	115548	90934	74050	50705	57322	31669
	403405	347660	311932	241250	216295	214848	179892	160914	116610	92863	74000	51722	42359	34089		420659	393951	331757	256820	215408	216600	175989	145186	110504	91618	76131	50454	64069	31779
	399311	348946	314730	248997	221803	220069	184372	159696	122378	92126	76368	52668	39627	32031		432359	394807	329013	254124	212523	215679	178277	154467	116106	83802	75898	49516	64727	34333
	388646	351523	308062	246359	214092	222697	183255	154295	122403	96474	72838	51440	44360	34142		420304	388564	333305	251894	212218	217775	173146	158872	113883	89158	73947	47854	64327	31676
	387409	356184	313568	245285	212918	208096	180036	153839	117945	85406	71836	48123	40882	33941		422639	402522	326518	250950	217506	217093	180589	147824	113468	83630	80109	52056	66233	29833
	395517	339934	306318	245293	209799	206026	177026	156307	116552	95945	76377	51371	42853	34419		425290	395209	325431	251837	208609	220700	186763	147217	118042	86227	74877	49710	60240	31426
	386846	344998	298505	239051	216287	215412	181127	159389	110941	84350	75249	57305	43710	36087		422223	388916	325659	250727	216540	219013	175869	146256	114677	92127	78527	49456	65132	30629
	384872	339177	309412	240939	218744	210907	180243	153802	116473	87553	77909	51295	41045	32073		422168	390275	327683	250655	205324	211600	173861	155508	113700	88372	79976	50385	62337	32293
	379671	343793	307159	235943	215210	211367	175543	155827	120150	94792	80216	54464	45272	35316		409489	382337	328022	250720	214081	213089	175842	148293	114909	89471	73073	54163	65231	34928
	387778	344890	299183	246797	205918	211610	178555	158652	112737	90044	81448	55701	46485	35707		410063	389876	327259	251741	204944	207228	171944	152989	113999	87745	78586	52695	61747	31507
	385750	335058	302999	241013	211808	215528	178647	160532	112730	90179	76324	55063	46668	35655		397735	382012	329147	242190	209322	212443	178706	147085	115117	88976	76991	51220	63433	33025
	383211	341071	305397	235319	208794	207599	179480	151986	117840	89405	79681	56662	43021	36797		404026	384207	318464	249214	209786	209137	179773	148242	110977	84621	79279	50947	67670	33864
	368146	340281	305762	239928	216542	214219	181063	159339	122375	90429	80010	53555	45293	34417		409990	381539	322541	243439	211222	207045	173048	142214	117001	85846	79640	54495	67251	33214
	371100	329435	307610	234730	212151	209998	171894	153358	112228	88825	77128	54985	44194	37434		404472	378549	322859	246110	206552	204538	180513	146569	114921	90945	79130	51680	68705	33522
	379180	334885	297699	239358	216180	210815	174380	159294	113037	92625	75887	56976	45635	34825		405234	377285	311356	246846	199809	210821	168027	144327	106209	93523	80389	56129	69262	31519
	384800	332623	297760	237057	206861	204983	177309	156658	116990	92433	80593	55416	47387	39125		404592	387628	323952	245629	210053	198290	173962	144314	109108	92161	80571	56759	66966	32663
	376792	326341	293459	226478	205416	207081	172877	149976	111180	91290	81442	59733	47779	35911		396185	366337	326186	250312	204275	211796	177106	147230	114657	90225	82241	50324	67464	32064
	366347	335979	306577	239742	204344	208254	168736	150120	113633	94097	80354	58327	47428	36758		397655	373673	319012	251638	202214	210253	174417	146180	114682	83055	81474	54246	68084	31860
	369891	334040	301603	233443	212939	207434	181320	150736	114304	89238	79464	59179	46693	37744		398217	377330	328387	245870	204839	207829	175174	147582	113829	89865	81484	54351	65710	33375
	367287	331705	295005	237335	210704	213901	178205	157459	120505	94241	77421	58588	46334	36408		380862	377255	324990	245201	202613	204407	179762	148008	111084	85451	83417	51883	68360	35494
	371466	329753	304544	234870	204432	206590	174743	154732	113865	90201	83385	54037	45820	40415		389935	381233	321033	237469	205021	209895	173507	147173	108043	92713	81787	60109	70122	33480
	363262	340113	297774	233292	208555	200253	170994	145646	112165	88988	81383	59017	44709	41478		387747	372306	314166	245524	205756	203535	173893	144123	111932	86199	82791	54184	74137	34912
	364128	340217	302150	237109	212844	209553	174883	156093	118299	87555	87200	57988	48268	38180		390217	378488	310824	252629	204388	210928	178207	144189	115796	89531	84932	57733	70477	35005
	363201	325173	292868	238652	204180	210341	171665	153513	116456	97378	80585	57780	45565	36228		392495	376570	319494	240573	203766	210321	171714	143675	108758	87452	79827	58135	70118	31777
	372032	323126	297020	239922	205456	205280	171793	154625	118361	93571	73157	62012	46641	36621		392691	380472	320012	236411	197259	205694	168758	146600	111727	89449	79334	54843	70514	32613
	361789	325321	285153	242259	202710	207114	172319	148468	114338	92690	81707	60065	45820	39649		387620	357983	313022	242794	206235	213440	176121	149185	110699	86822	80277	55299	66989	32780
	364874	328510	286070	242145	209491	208699	169491	151840	115569	89024	83534	59405	47791	38757		389160	365010	314486	236247	204639	205186	174882	148269	114506	86561	87145	55319	69874	36555
	365394	330477	296370	234796	200948	199460	167043	156549	117267	87067	80314	57684	50677	36945		376406	362644	320241	241314	200452	206041	172819	143719	110593	89063	85427	56002	66038	35206
	358853	337526	286761	227973	213860	204802	172597	150756	117896	92161	90068	56489	48881	38838		392358	367129	321698	247419	192167	198169	176396	153839	106639	96617	88834	56330	71486	34840
	360957	321249	290876	241314	204035	198891	170274	151929	115129	89166	81996	57561	49407	40439		390302	365827	312897	245841	204601	208204	166712	146545	112547	89937	82376	56716	70596	33491
	351122	324896	288088	229437	201663	202205	174100	148349	119143	89171	78253	55915	50249	35766		384496	365207	321294	245607	196117	207149	176014	144415	111429	90627	88255	57338	74610	34776
	368103	317138	290437	233118	196554	198554	169506	152093	114252	89131	84756	60543	48453	40152		381662	359027	311984	247540	208269	213151	180085	149990	113429	86719	83546	62697	70555	31087
	351078	323046	301336	234959	210209	203166	182040	148724	115660	90043	85397	59637	51487	39321		382268	370199	318359	243296	203362	203330	172245	145450	111641	84634	87921	61209	70937	32532
	363913	330093	295838	234549	204563	201624	173592	147765	119504	87579	82001	60626	47185	37449		380839	371861	319889	239798	200511	203311	174057	146662	114222	87886	85537	57899	67094	35177
	362771	316607	294732	231330	202480	201347	167662	151021	113743	91676	83303	60631	51581	41229		382796	357275	314857	234042	198640	208963	175006	143754	111449	85798	84483	57142	75434	35257
	351370	317770	293568	231084	206163	198117	168337	153787	111552	89628	85137	60182	50308	39271		384409	361268	310193	244852	193968	214202	170517	151097	110948	85952	87204	61094	74368	33000
	352472	324299	289145	230213	199487	204658	167024	147451	115721	90503	78771	59981	49101	45693		378938	358754	308181	243680	196032	199993	171973	142443	112383	87395	82936	52708	71350	35269
	359492	328946	294934	232516	204734	200351	166908	154203	111216	90274	81218	60208	50763	35511		380450	367592	311479	244920	201478	201805	172852	146082	104024	86424	83016	60195	72513	33080
	362115	318834	293912	231973	198976	204872	174838	154302	108574	92023	82883	65661	50539	37630		376735	360797	311244	247588	195569	205168	171513	141331	112057	86969	86337	61791	72445	35124
	343581	323739	288087	237124	200550	205603	170411	144575	114249	92950	78595	59852	44355	38164		373506	367483	316263	243248	194952	205792	172107	147189	110851	87138	81755	60510	76382	36258
	349047	323440	289519	230690	205912	203039	172791	149667	112813	88720	84425	62356	49876	39902		383663	359720	314118	241782	198780	205275	169504	145224	106685	85416	83573	58557	72456	35213
	358492	315687	295776	228396	199220	204834	176750	150329	115806	83828	83748	62588	52977	39233		375250	360338	313287	240102	193506	204702	169746	144638	108384	84879	85465	59015	75407	33400
	347102	322714	294066	239459	199459	200662	171835	149147	114136	90786	87916	61388	54125	39239		385792	353358	306490	234104	192774	204210	170633	141503	110068	80054	89333	59023	76408	31741
	355143	315331	285266	227970	200649	210891	171045	149166	112789	94732	84063	62906	50574	41276		377240	358816	316038	233293	188551	200612	171425	143557	110741	85051	84120	58056	79441	33564

## Sheet: 500nM DEP
	25602	19844	13944	15173	14635	13026	11494	18320	11115	12342	10584	10506	12347	12965		24773	18792	15874	13423	13418	11349	11964	13495	13034	14105	12047	10666	11124	11435
	27567	18167	17310	12236	14616	14313	12618	20923	11921	11386	10307	9998	13075	12383		26769	20848	15379	14152	14155	13230	11693	13454	11152	13076	10384	10307	12077	13538
	28466	19863	16227	14685	11902	13367	14134	19697	11742	12673	10815	11202	11202	12282		25790	21474	16065	14525	12664	13130	13212	13055	11048	12894	10581	9266	10888	10891
	27335	18419	14854	13152	13071	13384	13154	19107	11137	10984	11369	11215	11990	12995		26672	20887	16318	14776	12065	11062	11370	11447	8667	12761	10207	11219	11681	11216
	26206	17592	13717	14489	12550	13636	14174	22301	12004	11463	10224	11539	12002	12702		25090	20988	15256	13011	13701	13165	13477	12389	10299	13398	11846	11074	11306	12234
	28092	15749	14971	13888	13028	12333	13803	18378	12482	12561	9536	11318	10932	11009		25505	19769	15584	14962	13101	13336	11320	11628	11474	13874	8993	11473	11318	9925
	376893	325190	286638	265413	199610	160394	117448	130454	64140	56249	36271	29127	26791	26642		434334	384839	287933	219857	200830	178177	140771	102001	67697	57301	38628	30791	27706	31030
	589721	505197	405092	351789	293835	230481	182631	163311	86216	67779	43925	36611	31541	29658		616893	532630	423268	337997	304960	239498	202461	147110	86330	67909	45656	30345	28684	30339
	619602	560573	441945	385768	315785	258919	199598	176709	91933	75699	49240	38261	34018	32274		661390	572946	445718	381360	331803	257559	217808	162759	98807	70067	50531	34624	32125	27425
	602031	552832	442223	414780	323605	272111	216767	177649	101196	70991	51128	37542	35564	31170		649529	578269	468633	375577	329385	273148	230663	176174	107437	79009	53389	36252	32237	29580
	603992	555171	441846	402152	328496	282672	218716	192926	105198	73967	51933	37591	33108	31047		638976	573274	461915	376645	341601	264885	236697	178524	116665	82526	52388	36893	33858	33408
	607163	555198	437585	409147	326544	272946	208796	191784	114202	83527	51299	40360	35268	31239		631945	578448	473978	377509	331326	263448	234578	175735	110670	86796	54195	40436	32297	29795
	568144	543522	437271	389745	317298	267170	210969	188607	114852	86056	57282	40855	38721	30658		613410	577118	445258	370333	334090	260387	236047	182829	123823	86336	52719	39932	36894	31793
	578988	532046	427175	392286	325719	266850	211374	197222	112178	87488	57486	41791	38829	32513		605272	560686	436393	363370	323196	250703	234068	176596	122076	89930	55741	40505	33656	32507
	561160	532748	414765	384508	311347	266872	208025	193755	121724	88930	56457	45406	40226	34367		593746	541418	450802	356253	321429	256081	226115	177457	116004	91978	61868	38699	36179	32309
	555994	531682	422389	383006	304614	262163	209730	191394	118429	95541	58706	42315	41701	34531		575414	552262	437722	355309	312376	256642	228932	182476	120561	89796	63109	40931	35597	34912
	546521	508897	412940	372221	306035	253989	209605	198054	123231	91917	60421	45456	37527	37370		581006	529872	422540	351036	307944	246614	223551	177579	122845	90471	60097	43548	33256	34021
	545000	509804	412890	369156	299846	249470	204123	189981	119256	94262	64260	45488	37996	34038		561494	514815	424791	350577	309023	256890	221726	178998	125559	94411	59820	45781	40823	33802
	535400	504844	405732	366848	297091	256482	205772	190293	121494	98130	63160	46418	40074	35882		574200	518518	410648	338255	301566	245721	214398	173266	121952	96065	64820	46033	39012	36724
	524319	482846	410560	358192	295098	247564	203537	189729	123591	94585	67756	46362	44154	31548		572642	511664	418344	341742	309445	241182	216625	173331	130257	97397	65307	49183	38413	33910
	524712	490067	392262	362339	296986	244544	204753	190976	118393	96681	66577	47825	41491	34766		560956	516627	409490	337237	307726	240637	217193	175295	123816	98735	67407	45390	39726	36139
	523606	485457	394809	357969	298944	250082	203377	189400	117221	93741	62527	44637	42274	36465		563893	509932	406914	340631	294275	241523	215466	171897	132069	95534	64358	47472	37372	34704
	512031	478944	385794	356636	284879	243403	204543	184031	121300	99495	67373	48552	42285	34794		547415	508302	410727	339642	289030	238738	212869	167503	123924	103548	66228	50546	41587	36325
	520055	478434	393419	348049	299522	248891	196451	185508	127660	99691	69295	49945	42914	39394		549305	503467	405969	335899	292168	246082	215115	171928	122417	100590	66703	47348	40309	35033
	512348	482920	385494	346768	285142	243401	204594	183176	125016	101409	62217	49053	46437	36198		545646	500390	404041	319895	287670	241014	210616	175722	119830	99171	66811	48354	40316	35350
	505313	466038	391685	357496	289616	251307	204875	185524	119311	99606	68350	49525	44168	37046		535122	494831	395485	328213	297093	237796	213088	166849	124396	101811	63751	48991	39416	37644
	500130	470770	388894	353949	283368	242833	201173	184692	117849	103534	68759	48467	43178	39511		535545	493421	398650	329721	289584	232793	210646	166854	120901	105642	68986	51750	38887	38956
	514747	461482	378416	353195	282266	245155	199823	186990	132990	105931	70537	44803	42961	33699		520128	496750	397074	327253	294311	245615	209587	170742	125377	106761	67080	48935	45949	38510
	505127	470530	376203	343641	285336	247769	200149	181391	122773	100342	68020	51238	46334	37386		531004	485279	390979	320485	292934	236051	211625	168092	129280	100119	68863	54004	40900	42353
	499245	462619	388414	353283	274685	242425	197252	176166	122528	99028	63821	49951	42603	38623		518147	494421	391791	333388	291767	229393	206625	169836	127832	103286	70255	52561	41522	36618
	492751	459631	378203	347748	279722	241634	193136	178857	123398	99007	68289	50286	46358	38089		528814	489956	393963	333610	288665	234529	211578	167573	123965	103835	66364	47588	39999	38085
	494687	468043	381752	346322	286313	234413	196682	183229	123973	104587	72134	53189	47441	37108		527033	489065	388002	320849	293866	234979	209413	172156	123939	106491	70827	52036	43228	37483
	501986	467991	373764	344545	274977	242930	195598	183747	121419	104207	74597	51588	42476	39565		526934	483355	390701	325554	286431	232094	206780	166118	128594	105107	70698	50372	43305	39938
	501774	471119	380141	332827	276487	242100	198192	176013	120820	108245	68943	49613	45090	39873		516657	491414	388067	323559	282569	229879	207266	174720	125868	101161	67941	55267	43934	38962
	501453	447265	366725	348305	279542	238230	187418	180032	123214	100797	70330	52617	44779	37587		524280	486038	392159	314935	278378	245546	203628	169705	118442	100260	72166	53773	46867	37122
	498181	455409	381051	339185	275175	243358	197800	183350	126085	105983	69972	57605	45564	41282		520635	479651	389073	316896	283097	245861	206583	167408	128456	103060	74341	50100	46706	39423
	491645	459226	375089	344485	288506	247704	193666	179854	120289	103096	76430	53556	45894	41749		517239	484363	388282	326997	279651	236449	205675	166647	123306	99456	73437	54627	45110	39511
	497414	469181	372595	337164	278922	238017	189644	181072	122213	109067	72446	50184	45501	40902		513604	485361	381843	322081	284007	236922	206615	165731	125679	102069	71981	49574	40508	39673
	499754	455324	366144	332508	274023	243341	193945	177698	126632	104654	72234	56184	49127	41678		512778	484314	390763	322957	286080	234480	205010	166136	126309	103873	69613	55715	43596	44740
	487844	461182	378872	345272	281247	244424	187914	175707	124820	102357	73857	55499	47668	40698		514865	477580	392035	308661	287792	230683	205554	159654	130820	102818	67314	52893	42762	38531
	496663	462162	366494	344568	278269	244793	192972	171793	121356	103691	70490	54588	47762	41768		517053	472706	381277	320495	292740	233971	203768	162224	129009	101457	69488	53504	43133	43537
	495340	450797	367623	342921	282284	244385	195348	174088	125167	98158	71796	57205	50449	43231		520456	473010	401690	319162	281055	234575	211317	167525	130327	105505	70879	53748	45219	38769
	487752	454532	368650	329036	279277	234894	195846	175345	125535	107011	69290	52675	46462	40775		504256	477819	390575	322334	275466	224692	208897	158031	134257	101758	74402	55066	45218	39624
	495155	447189	368469	342831	280645	239242	194527	168004	125179	108311	73357	54763	45013	43479		507653	482002	390321	311112	277003	234513	210704	164534	129147	100478	69744	56139	43926	38713
	487657	450882	376548	335495	276869	234920	196753	183992	122397	104429	72130	54465	50465	44247		503167	468515	387400	321645	288628	238069	210647	170460	121582	100657	75356	54622	41559	42018
	479171	450345	376417	333037	284235	234788	192928	177113	124022	97199	74779	57229	50239	41341		505120	478723	381392	318352	286444	232093	213742	171041	123745	102043	74288	55856	44182	38635
	472869	443753	368896	341828	276178	241831	187919	174801	119679	104458	71779	56623	45104	40190		509048	476227	378192	312459	283862	234037	205068	173708	128766	107827	70291	57472	45097	36495
	481418	451345	374043	322533	275442	226917	190509	173543	120232	103786	77993	57245	49164	45347		503771	474967	391828	325197	282079	235253	206798	168645	121535	102210	73680	58855	48027	42108
	491384	463747	369196	341452	264631	240015	195077	181410	121858	103756	73319	55561	47718	46337		511785	473458	387129	314288	276177	231712	210623	169761	119870	104993	71624	58341	45882	43950
	478061	450093	374457	333988	285804	233686	194012	175114	126107	103769	74018	57339	48183	43435		510955	470673	385700	318566	280192	230364	202986	170061	124441	102703	78300	50657	47487	41961
	482170	443444	364046	337193	277274	237100	192982	178521	118036	100079	72247	55893	49576	43121		506989	484951	374914	320272	280961	233005	202908	170846	125018	101915	71725	59171	50415	43576
	489026	449505	362835	332158	271580	230542	193356	171003	119808	105885	71418	56655	51427	43808		510634	471762	380748	318850	283886	226217	208395	166309	130405	100233	73407	53655	47650	43283
	477426	453959	362607	330552	277026	247324	197735	175152	122419	100428	74188	56335	53030	43987		496323	489136	375991	327119	283295	231595	203280	164478	126002	102719	70023	58725	45121	40433
	462338	449318	356910	342556	276120	234781	193741	179939	123431	105881	72121	55753	51656	42279		505407	471362	380595	321449	280348	234671	201863	159187	124884	99960	71483	57352	45347	38966
	478517	459657	370475	333827	271272	235727	190534	175619	122185	103110	71750	57894	50663	41366		501973	477668	379258	314454	280434	222981	202870	166144	126300	101181	74670	56583	47047	45118
	478267	450779	367487	336420	271032	242922	198024	173020	123919	105219	71424	60733	51048	44599		503342	459421	379305	305355	289510	241808	206684	167534	124111	100797	76424	54118	46266	43053
	467430	451788	374645	340402	273529	240383	196002	181028	117179	104661	73652	57288	54747	43828		507025	471682	386687	314272	284904	239983	208632	166955	118347	106975	71736	55369	49956	44975
	471331	447609	359364	331523	266552	240158	187971	177901	121023	102354	68513	57828	49828	47053		493739	472475	374570	319676	284428	241560	205036	170674	127320	105594	70513	59441	49204	45435
	455904	443906	371761	335751	276343	240751	193233	176861	119623	104738	73223	56365	52355	44286		494216	471184	375979	328761	279025	238492	209568	161140	121519	99271	70350	53747	48821	43672
	465779	447042	360773	326334	273204	244491	187362	173882	115874	99235	74833	54121	56124	43682		491938	460947	378234	314369	284034	232492	207460	162335	129139	105353	74966	54439	47359	39448
	467772	443220	369839	326462	261163	243914	192262	170040	122088	110366	74288	58522	45672	41979		491414	470415	385763	302391	284854	231044	208274	163458	121461	103581	72890	59045	51283	43447
	473302	447974	362247	321925	279807	232615	188462	172723	117794	105530	70436	56064	53747	44760		501714	462486	380626	311559	283981	226884	206646	165222	126054	101043	71675	54205	47368	42903
	475214	443226	372104	328079	270040	233524	187042	174168	124355	106885	72288	58679	52144	42140		494801	463087	379395	313706	277691	230708	204261	164284	125000	107643	73985	58366	46594	43291
	461082	448947	363713	332104	268320	235218	188385	170677	121715	105898	73693	60293	51525	44218		504227	470103	390753	311205	277436	227310	203613	167105	130612	103209	72761	57356	50756	40287
	468645	448198	358562	329394	269663	234386	192038	180349	122250	102068	75768	59600	54292	41297		492385	474954	380803	305220	281274	233352	208396	162873	124389	106824	77285	58300	49592	43910
	470605	448429	367503	334491	277610	236702	188474	175224	118252	103213	71444	63219	52221	46219		485301	465455	385480	309040	286949	231319	203517	160458	126831	96595	73670	56665	47374	43366
	462329	447448	352919	327560	265933	234694	179341	173618	119202	101841	75605	61840	51596	46070		492154	469645	385549	304922	282454	237353	207640	169390	122223	99376	77818	58676	51214	43382

## Sheet: Inf DEP
	11075	11377	11609	11300	11297	10757	11525	9833	8833	11903	11292	10292	8758	10601			9603	10600	10288	13442	11293	10830	10905	10755	12445	8835	9143	12367	9908	10143
	13164	12313	11316	9386	11080	10617	10306	11383	10537	10765	8383	8844	9694	9228			11382	9536	10381	13839	10689	12305	10609	10846	10229	10382	9692	12305	10075	10074
	11717	11249	11557	10169	10473	11782	12704	10165	12013	11004	11010	9083	9316	9700			11934	10392	7157	12241	10238	11930	10470	11238	11628	10470	9777	14165	10622	11626
	12265	11799	11647	10719	10640	11329	10250	10560	9864	10481	10018	8708	9019	10019			10558	11405	11016	11480	9707	9171	9554	9942	11557	10019	9788	16336	10944	9864
	11662	11115	10191	11036	9876	9335	9256	10336	10260	10873	9179	10030	9027	10337			11414	8946	9869	12723	12417	10872	11413	10105	9796	10183	11108	13496	9719	11336
	2270446	2167663	2052224	1782240	1615616	1373512	780234	653827	371601	198023	103852	56761	46470	37088			2027092	1994210	1866689	1859150	1521295	1219783	882863	584134	344157	216029	109873	67491	45516	38621
	2203940	2198468	2174148	1913411	1818465	1400394	977932	667871	389705	227336	126185	66455	51016	39334			2282602	2206308	2249663	2058204	1878703	1396556	1038140	694688	392019	236298	126562	71360	48139	37748
	2325392	2347056	2282873	2077221	1898737	1395826	982265	659572	385392	230688	132614	68197	47766	40888			2387232	2283076	2330414	2134347	1927722	1443450	1059165	697950	398653	247425	140163	78528	49704	42100
	2326113	2428258	2313344	2121050	1911871	1405770	1001459	664964	378267	220457	141495	71733	50550	43960			2441334	2328064	2370518	2173370	1967372	1456752	1077632	694303	380901	233861	141699	85204	51210	44568
	2369223	2436192	2341574	2129639	1911139	1408510	998421	667153	373005	233378	132205	77209	49850	42284			2472922	2361209	2382797	2176554	1960078	1451567	1034151	688244	381488	237493	148539	82889	54081	41753
	2390432	2482151	2338588	2154062	1891598	1397282	980742	642196	365780	223142	147903	75962	51128	42781			2470190	2382763	2386017	2213060	1953830	1427412	1030963	682428	377032	234633	140864	86031	53468	46121
	2373871	2458758	2365196	2157384	1910882	1381108	976894	636338	366384	227983	140882	78429	56643	45645			2500752	2401099	2374664	2209908	1938896	1417478	1017050	663598	359425	235389	146208	82252	56936	47851
	2378502	2473561	2366248	2135998	1894375	1378459	965036	638722	351305	221175	138204	80742	53819	44547			2520002	2408112	2360326	2195298	1936789	1404528	979961	660975	362535	228636	147724	86518	53201	47514
	2385695	2500617	2334560	2169436	1889023	1370181	961553	613355	358094	227916	132390	81652	55752	44815			2519286	2427536	2396182	2183514	1914950	1388371	974891	641991	361381	227951	145912	87502	55517	47699
	2390146	2495280	2353196	2169620	1872469	1362576	933365	625835	350350	220205	134600	76993	56332	48408			2521237	2428656	2394063	2195500	1942964	1378639	986215	643315	360370	227387	151817	89442	61403	47728
	2397821	2511286	2362284	2130347	1859677	1334043	949252	597917	338443	217927	148778	82218	58267	50106			2517362	2418474	2374181	2165194	1905858	1383377	956065	626109	350470	228842	146581	85334	57483	48912
	2410043	2486588	2389093	2118132	1849347	1326324	930374	597429	339855	220998	146299	87512	57452	48764			2506067	2429992	2398409	2170964	1907668	1351709	965380	636610	353646	232306	152695	82933	60422	49764
	2361766	2494180	2348700	2133687	1862512	1316299	923064	593667	338466	208846	140379	82129	59841	47116			2529723	2438843	2406202	2168042	1903071	1356829	953523	632217	345051	223544	152885	94622	63950	52067
	2397051	2508598	2360394	2133366	1835642	1309952	912933	582544	336127	210327	141744	83454	56896	50255			2514911	2440294	2373572	2159346	1893356	1350448	955365	614706	344404	227700	152019	91532	64347	52692
	2397410	2511988	2363661	2133099	1809118	1313806	907788	588453	331757	219358	146418	87920	57513	51729			2527416	2445492	2365978	2177146	1911777	1338162	950044	629881	339229	225297	150036	89414	64437	53543
	2387357	2505172	2378866	2139246	1816944	1290016	912326	584781	338290	217764	146038	90920	62118	49066			2541669	2412794	2386146	2144542	1896685	1326249	944672	620199	340588	228840	149845	92348	63326	51582
	2383172	2516760	2353968	2117408	1855989	1316198	907866	585246	330518	216896	147084	84452	61903	52746			2496338	2403963	2373208	2143907	1891348	1345336	933612	613943	340323	226373	147114	90324	63115	51069
	2385309	2476279	2319769	2127743	1806017	1312222	903535	579087	338479	217858	143513	85501	64360	50325			2535655	2423868	2378455	2148621	1863811	1337359	948954	614687	336170	225680	150740	95538	62589	56862
	2374168	2466462	2339704	2093979	1811658	1292479	884240	571676	342716	216268	141848	90321	58646	49568			2543888	2421411	2395735	2159138	1875508	1330067	923658	620527	340687	223842	151210	96004	65892	53899
	2371917	2491016	2343661	2113240	1822048	1297391	890893	575772	331937	214108	142435	86672	61184	56443			2523962	2401002	2360881	2142775	1855245	1315057	935836	598572	345550	216551	146866	93067	63839	56069
	2362242	2459402	2356180	2100339	1817559	1272836	884282	574864	328480	213704	139558	92163	67612	54311			2497440	2407207	2347058	2130358	1872492	1309530	921633	599565	340193	220491	144119	93240	66673	55838
	2370034	2472602	2332716	2064580	1811825	1306360	893978	579277	336330	211994	139695	94106	67542	52734			2506040	2424828	2364762	2153423	1836563	1309861	927881	602979	328603	215466	154396	99501	64704	51500
	2318878	2466846	2341593	2088669	1811724	1276452	878591	555382	330681	217013	141289	87624	66634	55335			2502204	2407185	2352850	2148613	1854828	1315068	934533	601582	336712	220108	150760	95562	66545	57071
	2367163	2436748	2328138	2065490	1783357	1272094	874718	560776	329368	211599	148421	91307	65875	52138			2497224	2400891	2344108	2137449	1854099	1308448	918422	587750	334675	214417	145596	100753	68227	57560
	2331901	2478668	2320396	2080628	1783298	1277691	876002	567894	329617	209913	141396	91384	65809	55425			2524460	2402496	2361710	2125931	1858908	1327329	918403	590006	340265	220656	148588	98643	69456	53432
	2338227	2458629	2307885	2065620	1787367	1267472	872280	563672	320544	211093	140807	96997	64754	54221			2499082	2385151	2326631	2122218	1839085	1320340	931290	593993	344430	221017	138449	100530	65580	53731
	2305849	2445265	2318743	2082904	1801745	1268862	875149	551380	334914	206803	145902	95610	68657	58567			2486566	2376544	2326409	2096141	1854083	1322082	903892	596242	329057	226900	151447	98109	70396	57032
	2336792	2434052	2306550	2063308	1799006	1288086	876269	545502	331137	213282	141261	94649	69355	58343			2496320	2383819	2314504	2120578	1841459	1308563	917531	599185	332546	222281	143386	98497	73985	57263
	2316401	2455249	2285454	2068158	1794024	1260170	866363	576228	327060	211253	141462	94417	67210	58190			2479050	2387111	2334057	2106799	1849352	1280429	911239	593065	327519	215813	152549	94843	69884	56876
	2308958	2438339	2312847	2082893	1758630	1257302	871710	550252	318753	213325	136509	92590	68692	54224			2500243	2390326	2325693	2100575	1824346	1322188	903742	593221	334570	218571	143004	99132	73775	55127
	2304887	2442413	2293577	2061034	1781908	1240453	873972	562989	328023	208179	138068	93827	71497	54608			2474216	2380446	2304350	2099348	1831820	1302516	908312	588804	335658	210880	150820	93480	71104	60798
	2299484	2444032	2271106	2052886	1783447	1257301	868663	556106	321275	207345	141853	84346	67840	57139			2476442	2384635	2311575	2105066	1848778	1275550	891182	587920	336360	221968	149693	99591	69432	55670
	2302762	2430736	2249671	2043908	1774000	1247461	857982	560246	322678	207498	140500	98576	71132	55989			2451802	2358166	2340764	2077984	1820360	1273338	908002	601304	330418	220356	142127	105322	69665	64923
	2303561	2449247	2260654	2059679	1770310	1253433	855555	553626	315889	200499	141065	99121	70899	60351			2456172	2368293	2308674	2085342	1814628	1271693	910230	588926	336426	217124	147381	98243	72416	64310
	2274190	2417738	2281694	2044877	1749951	1271901	864309	562552	322818	208932	140225	97886	66168	60055			2470686	2357842	2298254	2077366	1821867	1289800	891300	596347	335251	220689	147270	95487	70432	64469
	2276146	2411606	2256481	2049176	1740507	1243248	851580	556217	317934	211349	139150	96128	68692	59434			2467844	2367212	2301440	2098462	1804800	1275091	899677	588590	338879	214664	143035	97253	75175	59736
	2262947	2426809	2285293	2018697	1755288	1250032	863448	561116	309665	205059	139354	99634	70305	58141			2442202	2333592	2294269	2072804	1772952	1266604	911426	585119	324868	215206	143736	102983	73406	60592
	2270053	2395690	2248436	2027539	1764109	1242866	836523	549539	312036	204931	139834	93609	71676	60208			2436433	2359230	2300524	2070677	1801131	1273721	898827	582140	324802	213278	145494	97180	76312	62104
	2234784	2393534	2265788	2038991	1748822	1252251	847494	546811	322120	205868	143120	98656	70986	57078			2442048	2332457	2279569	2068674	1798669	1281882	897958	577910	321295	215645	148340	101143	73335	63858
	2267140	2390451	2269894	2030610	1748736	1242829	848309	533340	310573	203677	138930	97130	71519	59514			2426536	2338665	2277710	2061974	1787346	1274254	887425	563459	335036	212634	144433	106272	77527	61577
	2233024	2386083	2256705	2034245	1733084	1230302	850220	556807	325408	202403	135482	95229	72440	64326			2403338	2317791	2272398	2050534	1809212	1279924	877428	571166	317596	206811	144051	102070	75574	65838
	2239204	2378641	2232600	2035854	1733919	1239075	848716	547235	309819	193580	134866	99805	70366	62185			2404342	2341355	2266076	2063421	1801612	1260897	903613	583680	329832	210812	142131	96342	74175	63393
	2230628	2358726	2266249	2003986	1736266	1230838	841395	548085	305795	205759	144590	97824	72422	61201			2430302	2343024	2243036	2043223	1779318	1280877	873749	573644	324873	216206	150093	100612	71748	65606
	2231089	2354197	2237732	1977734	1740967	1229727	839556	532795	311061	202524	143367	95302	74200	62400			2438132	2313335	2244312	2041980	1781123	1278968	885784	576916	326576	213155	140976	99084	70643	62106
	2226586	2391157	2238284	2009123	1708324	1218695	846034	544388	317293	204689	145364	93012	69220	61736			2420397	2312726	2249966	2062244	1773129	1243626	899738	575684	334108	216735	144114	99013	76145	66376
	2191866	2353903	2238402	1987143	1708642	1216475	841573	551934	308757	204065	137898	98032	73885	59051			2425239	2289655	2240351	2023115	1769416	1270991	904023	581514	324532	209881	146756	99511	78374	64095
	2192284	2336472	2200752	1981924	1689965	1239610	832641	541576	318094	204849	138437	97733	73198	64698			2392380	2289414	2238489	2037896	1763021	1255764	887984	573277	320980	216611	141349	98778	75156	63769
	2212015	2349052	2228543	1996738	1715527	1201463	849399	552378	303082	197307	139493	96828	71503	63611			2378429	2327832	2236300	2066207	1761345	1254114	889833	573048	318932	203301	138823	102512	74770	63241
	2193889	2357972	2218996	2009834	1707468	1214866	833198	534956	305002	208510	138976	95434	72807	62712			2378251	2303538	2245037	2026566	1754613	1249100	892859	579085	326606	202263	140325	100679	75622	62624
	2165896	2343390	2225278	1968540	1693210	1207171	834552	547218	312990	193003	143058	101226	74015	60577			2363684	2285720	2224871	2036810	1754787	1236541	883002	568271	328522	209167	138972	102423	75452	63695
	2168495	2342499	2195236	1982859	1715859	1202346	840265	547490	314738	203269	137248	103130	75770	64698			2366690	2279716	2221834	2004832	1741091	1268581	889945	568671	323329	210631	143327	101825	76670	66746
	2180490	2345566	2205345	1979482	1681626	1216401	847998	544066	306550	201448	136582	100361	68214	60642			2388698	2291759	2222699	2000850	1768406	1235316	878269	565053	313553	215442	139849	96847	77827	64073
	2151284	2345486	2207127	1957202	1685399	1207521	842787	533294	304544	194636	139171	96639	73179	62074			2373844	2259618	2219256	1996341	1768164	1257403	893067	572953	313802	209864	137732	98133	81033	66428
	2188043	2327656	2193000	1966913	1698001	1217856	823480	544440	310094	197863	136403	97929	76457	66065			2367458	2285994	2223590	2000768	1747343	1242699	886573	571294	325333	201009	137885	101411	80262	67571
	2159270	2313754	2172936	1978850	1680270	1218241	829242	542061	318155	193659	138343	92884	72328	61919			2337150	2286286	2221926	1985175	1746008	1230302	879132	573162	319943	202665	141216	98744	78717	69107
	2160672	2313490	2211342	1963139	1682591	1208059	817409	545791	313754	194547	134298	102188	75849	62457			2344386	2298499	2203077	2002790	1737706	1239948	868600	562289	317009	209980	143341	103247	78421	67260
	2166008	2320938	2141996	1953395	1697335	1202276	811596	528843	302261	201843	132910	97067	71935	66579			2353885	2269295	2213896	1993566	1723641	1240482	871844	575104	305433	208044	138228	98509	77720	67035
	2173166	2316363	2157677	1942856	1676280	1197541	825774	535464	316696	201761	132826	101802	69655	65134			2342153	2271218	2186813	1996246	1751418	1228120	853097	560144	318288	209120	141984	94085	78347	69013
	2112298	2297596	2173040	1974309	1661680	1176090	823708	529761	298022	199909	130683	96465	74837	61991			2343619	2227907	2191106	1989314	1728084	1215377	859311	557306	314774	202226	136874	95513	76343	66797
	2130114	2293225	2178205	1946692	1642622	1195774	811316	533271	308575	197209	132504	96538	69796	64654			2326293	2248389	2169309	1980744	1730374	1236883	862301	563837	304573	211041	144033	98857	77574	69310
	2139974	2305626	2166282	1925918	1669142	1183415	827509	526080	300409	205930	136688	97308	72912	64135			2324904	2246626	2156986	1963194	1720685	1238720	865294	565372	321315	211093	141135	94417	76496	68534
