# Supplementary material for: Expanding detection windows for discriminating single nucleotide variants using rationally designed DNA equalizer probes
Source: Nat Commun. 2020 Oct 29;11:5473. doi: 10.1038/s41467-020-19269-9 (PMC7596233; doi:10.1038/s41467-020-19269-9)
Supplement: Supplementary file 4 — Source data [file 41467_2020_19269_MOESM4_ESM.zip › DNA-Equalizer-Gate-Source-Data-main/Supplementary Information Data/Supplementary Fig. 28/Raw. HBV. SNV27T.xlsx]

## Sheet: 100nM DEP
	15292	14539	13108	13711	10772	10774	10398	15143	11302	12658	8966	12961	11441	12570		13187	16806	11604	10475	11451	11530	9042	10925	10699	10549	11679	10928	10616	8658
	14201	14882	12766	11479	14426	10648	10422	13595	13294	12840	11103	11557	9138	11329		16091	15184	13143	10574	13294	8837	10347	11027	12234	9062	15181	10724	11251	11180
	15597	15515	14303	12715	10748	8704	10444	12261	15140	11581	9233	14684	9839	10295		17409	15441	18693	11202	13701	10747	10898	9461	10369	8854	14077	10067	9839	18468
	16085	11758	14033	13428	13121	9633	10545	14184	13654	11152	11151	12971	11530	10014		12290	15323	13353	10088	9937	10543	11453	9483	12515	8192	13275	9938	12288	15472
	16038	16270	12694	16268	15356	10035	10871	12012	13533	10490	11176	14216	11705	10188		15660	17560	12770	12086	12087	10871	11632	10034	12087	10869	12694	9351	11854	17712
	15315	16001	13637	15467	13636	12799	11048	12343	13486	11201	10361	14552	10360	9525		16305	14933	11961	10209	10818	12799	11353	10055	18210	9218	14856	9752	10207	18590
	54598	59564	53723	58257	55766	54824	51468	47369	38383	35020	31215	30927	30300	26946		59176	57933	53753	56318	60043	48043	48195	40291	41618	33490	36628	24495	27020	36150
	73085	73527	67799	72418	68015	59509	62591	53345	44689	40726	33236	33830	30664	27072		79760	70374	69487	68834	66694	54592	54377	48199	44983	35076	39029	30895	27952	35725
	82102	83627	79603	80098	70824	66270	63048	58485	54947	39946	33545	37221	30523	27581		82533	83573	77232	75834	73628	62447	60466	52883	50822	38765	38617	28979	31478	40521
	87449	82225	82134	89519	75574	72857	71315	66148	53609	44906	34954	38708	32293	27938		87464	82375	83629	86506	79130	63406	60165	59435	56556	38788	39452	33406	31038	38340
	93564	87068	92157	92078	82187	76780	72724	63193	58756	46633	35923	34885	31555	27937		85529	88987	85722	87050	82557	73304	65624	60011	55647	42200	43231	29339	35248	42417
	99652	91971	94340	97363	81879	80351	80413	65971	58863	49540	36573	38576	35987	30061		96938	88781	85150	90701	89601	71076	70416	61828	59300	46644	42575	33615	33983	42424
	98726	93907	96622	95835	86767	77565	76988	68158	58817	50508	38856	37306	37971	30111		92634	88846	89206	92181	90327	75788	72767	63177	60438	42342	42343	32189	31365	43305
	94117	95948	94766	96763	86383	81317	79319	67724	62829	49900	41589	36913	34163	31342		95503	89492	90895	90359	90519	74851	72635	61184	60524	45074	42174	31044	33936	42776
	101279	92867	102029	102621	86618	86247	75929	68769	62678	50632	43947	39774	39106	33688		99711	89744	92201	90342	90934	73081	74352	62453	61624	46909	42906	33676	35387	44618
	100127	94171	102866	103986	89922	85312	82850	71604	58806	54712	43841	38036	33497	31937		98698	92301	91623	96307	92061	75701	72425	66458	63714	46224	43242	33344	33788	42197
	103727	98352	102824	104761	89190	87840	80759	72956	62664	52901	42685	40007	37402	32635		102591	91425	98725	91340	94475	75921	77262	66003	64364	44478	42694	33971	35984	39263
	99281	102022	100757	102554	90531	90379	81213	74288	64735	50632	41688	40426	38180	32893		99707	95837	94354	100155	95086	76503	78165	68748	62717	49216	46311	34382	34451	42432
	103245	100778	100485	101223	88014	86737	88368	75166	60533	56284	42471	39255	37027	33220		96427	95391	96970	98284	91365	78364	76582	73221	62015	48886	45979	35676	35901	43514
	103619	104366	98628	106530	91496	95849	87862	77009	66341	55501	42803	40267	38103	32726		99348	90998	96351	96590	93679	81934	76124	71270	63778	49674	41528	33392	34064	45641
	107674	97791	102071	102202	94262	91812	89882	78274	70577	53385	44408	44191	40968	33950		97190	94340	94576	95018	94055	84250	75811	65933	62429	47017	47695	34018	38051	42688
	102364	102895	100718	102078	93364	89695	89343	74145	67336	54620	46911	42796	37791	34569		101678	93736	98156	97560	95540	85648	76243	70488	64928	52518	45267	37109	38376	44671
	101837	100249	98692	101073	93361	92018	87750	78751	66633	54207	43122	42675	38854	36017		103260	96428	94921	94783	102411	75080	81156	71046	66696	50607	44919	34142	38109	43719
	100928	98294	102046	104972	94539	91769	90132	82642	69075	54315	43972	39483	38361	37384		101044	94700	95737	102246	96109	76938	79557	72365	71012	56180	49742	37309	39632	41727
	99799	97079	102027	103380	93691	89829	91453	78709	67916	54952	47526	43921	38758	32763		98195	95268	99535	100390	97964	80126	79604	74054	69559	53894	48717	39279	34253	47071
	101499	102521	100958	104640	93745	89106	90826	81998	67432	52797	43879	41400	37656	37654		101564	98621	96212	97706	92557	81210	79882	74697	65320	51147	46497	36830	38851	46428
	102903	97258	101242	103559	93722	90573	93222	77740	69571	55604	46749	43075	38423	37068		107149	98900	96349	100701	97453	82383	80747	73976	67684	52069	51176	37440	38787	42544
	101923	97333	105235	103707	92350	90784	90251	80312	63892	58703	45082	42974	38839	36354		98737	97550	101597	97620	104918	84577	80530	75408	71197	55465	48230	37706	34994	40714
	99939	93911	103849	104370	100827	96468	88943	84790	71985	60767	46466	40881	41267	35699		102158	96830	100385	102641	94423	84475	82307	72962	73121	53381	46222	38481	37494	37270
	102462	94397	99452	110141	96573	89277	88297	82491	71116	56129	45729	44074	39705	34957		107199	99358	98303	100400	94316	78267	85413	75630	71190	54458	49791	39400	37664	43236
	101919	98071	102057	107999	97673	91428	88271	82825	70761	56977	43411	45444	40245	37619		104218	102346	100377	95574	95997	84699	84927	74240	71364	54103	49734	38813	38738	41142
	104357	98406	104348	108272	99842	96657	96735	86943	71484	58278	47124	44710	36342	37707		97489	98680	101856	100134	95969	91376	83084	78023	70122	52851	51865	39652	37621	40555
	99040	101174	100102	108853	97063	93994	91661	79728	71342	60413	49101	43828	38170	35680		107102	97751	102972	101592	102412	83796	87412	82972	73447	54679	51285	42392	38165	46161
	108296	99082	95315	108716	98922	94621	94171	85810	70467	56961	50480	45796	40976	34639		101174	93791	98234	95982	99885	83289	90546	73254	74999	53112	47910	42938	41200	45869
	103212	102875	103580	111031	96691	96084	95951	81976	68088	55466	45746	44006	40692	37523		98726	97968	97283	100981	100991	84215	85217	77664	72533	55392	49361	41140	40455	43395
	100742	101261	105027	108895	94148	93549	99461	87743	71649	61758	49913	42590	43120	33832		100348	93024	95730	102010	101406	85829	90375	77404	74054	53379	52251	39408	39637	40843
	102882	97137	101509	109227	96675	94406	95318	83990	74855	63284	50609	46226	41548	36259		103637	93575	94853	99775	99681	86626	86254	77027	72729	60331	49998	38140	34437	45997
	106324	94447	97179	110148	98968	97306	93848	86054	71529	60136	46768	45029	40427	36493		103187	95850	98512	98582	97989	88450	85220	80382	71840	54011	48716	41100	41251	46614
	104148	104589	108460	108525	96566	98180	91738	88040	77469	64079	48590	46925	40815	40212		102844	99286	100432	102098	102066	87730	87808	81760	75412	56740	49571	39750	39974	48891
	104098	96601	100611	107047	93354	92967	94653	84814	71647	62962	46942	43913	45205	37428		103550	94092	95691	101748	104602	86456	88594	75801	77462	54952	54790	41502	38173	49208
	101492	96861	100415	110686	97157	97218	95587	87619	72047	60636	50051	48611	41893	35986		99020	99883	100315	104713	97898	87614	89736	77866	76517	59253	51629	42336	40520	50273
	103765	100055	98552	106422	93388	99668	89618	84402	75626	63063	49160	42954	39251	38570		102844	96259	95122	101697	102914	85979	86277	84550	74546	53690	50435	43105	37047	44311
	98730	99696	102347	109465	95450	102416	97275	90324	73054	61264	45766	44702	44024	36616		103774	93240	96294	101423	101874	84177	82362	76699	77590	58685	48853	42589	43036	49995
	99509	100543	107221	108047	97426	100550	95713	86092	76103	65589	48341	48653	41689	38591		101215	100468	94412	99015	103932	85471	84955	82456	73515	57190	52039	43196	41235	52193
	102101	101032	101407	108521	98286	97768	94228	87922	73693	64703	53187	51155	43589	40038		102816	98818	100925	101927	104718	89643	88527	83079	80040	61207	51598	39121	41462	49481
	101817	97326	104148	111439	97550	100808	96884	89225	71363	63355	52746	47674	43971	38531		100350	94226	97832	101259	99067	88154	84908	81199	78018	58496	52515	38063	42229	48580
	103334	98495	102643	107715	95451	96072	96278	84331	78035	65711	51096	51016	43148	40581		99691	96275	98682	101804	104305	88790	87027	76221	76138	63355	52752	44882	40039	47457
	104101	95399	99110	104338	96526	99697	95015	86078	72895	66626	50344	47918	42477	39902		102492	90615	96142	104911	101063	86524	90545	84394	75925	57313	49728	42166	41331	47619
	101394	96689	104278	108144	98943	100570	96614	88814	73530	70343	54141	47921	44757	40066		101593	95024	102741	100615	101220	85856	86240	81830	76834	60800	53825	41036	41786	49290
	103095	97989	97534	107008	98295	103369	95548	91484	78604	66866	54067	47624	44382	39078		100103	92362	94718	99419	99261	90791	89423	81472	78807	61110	53682	40430	40440	49901
	105137	93462	103076	108783	100201	94441	95653	86423	77475	66872	53540	51281	44002	40295		96259	96247	100422	105786	104272	87470	90486	81646	82542	56570	56795	42187	38930	48389
	104458	98616	101453	106033	102934	102328	98858	86964	78531	66960	51433	54298	48710	42115		97774	92475	98149	102325	101643	87773	89147	82166	80957	60898	56941	45368	42184	48244
	101589	97468	98425	110660	100282	94231	96667	83785	80273	69308	48857	52337	45756	41363		100046	88317	97940	103085	102164	86572	82931	79156	80280	61197	56112	42490	41885	48330
	99486	94004	105463	113884	99528	100768	100986	84540	78648	63023	53707	48018	44315	39244		99707	93081	97628	105292	97022	87351	89526	82860	75276	58014	52801	40975	38931	54310
	105344	95988	100235	102508	97595	98413	97037	89029	76592	60911	54012	48636	44392	41748		100371	89691	98698	99449	98489	84989	84838	83257	78929	61292	53172	45229	43932	51658
	99744	94785	100623	109713	98498	97974	99089	84098	82290	67947	53638	47196	45163	39328		102580	88322	96446	97734	104143	86972	87643	80982	82116	63093	58488	45003	43182	48786
	101241	94196	95237	109485	102072	102751	100629	93401	74703	71070	55618	47577	42894	41066		97110	93264	96961	103951	100307	85000	88330	88255	79860	61805	54547	44928	42200	51595
	97161	96688	100259	114422	95994	103360	97761	94703	78269	65551	55230	50238	42519	39022		102745	89705	94327	102738	97207	93800	90758	83793	78726	59625	54542	45009	42429	50994
	103992	93278	96024	103146	98064	99047	104636	91768	78897	69334	54867	50692	46004	42516		102385	92821	100853	102745	96143	84417	87056	78418	81914	64466	59178	44477	41979	53491
	99283	90014	99265	107624	96540	101763	100044	87898	78660	71601	53499	50547	46226	42056		97210	90488	96216	108211	100850	90011	86228	82126	83505	65228	58048	45764	42205	50542
	100214	94502	106283	109720	96615	96706	99735	86008	79638	64725	57525	55008	47444	39794		102470	89714	96003	100629	104781	90106	92456	79400	87224	62661	55923	39105	44098	50926
	102085	93453	98835	105868	102606	104121	96190	89941	84806	72757	53120	51392	46685	40024		93890	90384	99501	101699	99710	90550	84934	81919	76831	67063	57819	43415	42137	53565
	100202	94152	102928	107473	103742	99235	93829	88812	79276	71170	53137	48192	44878	41604		97919	93505	101324	105776	95715	86471	86756	89579	83884	68513	56903	47142	38874	51837
	97109	101709	96949	109598	94517	97322	99138	92015	78894	70265	55316	52974	45858	43817		96916	88063	94278	106247	97925	89865	94496	83361	85481	66694	58423	43648	40999	53200
	100903	97088	97785	106418	95942	97170	105502	90887	76836	68433	53364	48273	48366	44344		98583	92771	98656	105037	102524	88128	91485	83134	83816	64029	53954	47070	40014	49039
	102937	95975	102934	108468	97528	101886	100351	88377	79344	66313	56095	50397	45561	40321		101794	90323	93208	97170	96388	90876	87373	86084	83369	65020	59793	44192	45464	50858
	97631	96188	99599	106055	99511	103007	96940	88011	79953	70869	52971	50706	49046	42752		97616	90424	92141	104962	97461	95718	87911	90337	83220	64562	54565	45165	46159	53213

## Sheet: 200nM DEP
	17454	14983	15508	12736	12213	11087	11013	9666	11164	11612	9816	10567	9431	10032		16112	15287	13116	10041	10414	9891	12588	10490	9291	8989	8691	8844	10480	11533
	14495	13293	16521	10288	13068	10438	11716	9991	11641	10813	9839	9162	11415	10139		14116	13292	10815	10213	9162	12166	9087	10589	10137	9160	8936	10440	7585	13742
	17240	14603	13625	11441	11590	9560	10916	11366	11517	10387	9486	9484	10989	11214		15207	13775	10238	10463	8656	13023	10764	10011	10839	7979	10913	10163	11963	12194
	15475	15696	14038	11244	11245	9961	10944	9585	11018	10339	9510	10944	10790	8225		14943	12378	11774	11320	9208	9660	10189	10413	9283	10187	8074	7925	10035	14261
	15136	13166	15359	11199	11424	10895	11729	12258	11802	8551	8928	9534	10742	9079		14074	13316	11274	8550	10669	9836	10669	10290	9457	9306	10895	9382	8019	14679
	14258	13957	16153	11452	11527	10846	10239	11604	11452	11147	10165	11905	11147	11148		14789	13424	12512	11225	10845	9404	10921	8950	9630	8116	10845	9936	7809	13198
	59361	64542	76729	67028	59145	59960	57794	48782	39837	33892	36303	30745	30321	30247		76323	69097	74500	68565	59388	57213	52925	48710	39313	32702	33221	30446	30185	30860
	84431	88694	90244	84272	72491	70090	66690	56579	45411	41483	32969	32144	32134	33413		91585	84722	92111	85165	72040	70152	66762	53940	45709	37947	31455	29496	28962	34022
	96984	95663	103418	95206	86587	80703	70667	61867	49308	40388	37669	34111	35994	31918		93173	95511	95608	94694	82049	72676	71860	60643	48401	41297	36064	67777	29344	35022
	96894	98107	119699	102726	91881	83405	78836	66725	52530	43370	39656	31850	34646	32142		103705	100758	106603	100111	84221	83144	69808	57315	50026	42680	34866	34487	30250	32980
	104196	108727	119460	107736	94140	90636	77354	72102	54549	44901	38604	37760	37136	34484		108911	104484	111504	98690	95107	81207	77411	64260	48776	45818	39654	31535	35621	37004
	102214	106615	121578	108584	97440	93086	78825	69681	55633	48859	42839	33097	35608	32714		107072	106235	118238	107403	89497	90656	76252	65533	55465	43147	38734	34175	32487	36616
	109507	110693	122198	109927	102566	99567	82463	77189	57414	52435	42529	36051	34217	37050		104583	108756	108865	107238	97567	94204	78202	66539	59144	46267	39551	34994	34749	34147
	112447	117123	128364	112218	101206	100039	83347	73729	57853	48084	40602	38165	37321	36253		107159	115313	115331	112138	92114	90508	79986	68369	53874	49071	38309	35724	34041	38008
	108731	119128	123924	116050	103322	101157	87040	74634	56089	51580	42411	35672	35374	38052		111788	112472	115446	105419	100670	92446	81362	73254	58354	50420	39952	35913	33618	35836
	112533	116704	121986	115575	105098	99199	85655	77555	60589	49334	43676	36867	37480	39306		113433	115491	119443	113757	98057	94765	84879	73865	55149	48335	40683	37391	32200	36187
	112531	115468	124401	113696	114750	104797	91440	78563	59656	50833	44025	35445	36814	38046		112325	113952	116205	114407	102443	101990	88116	75713	56871	51444	44012	38742	30773	40279
	103852	114482	132576	124537	105608	101086	90966	76706	60465	49426	41007	38547	38240	33021		117087	108320	117966	117489	102676	100671	93858	77542	57998	53331	40522	39170	32187	36556
	109516	116412	131986	119908	107972	109693	95728	84451	62581	48012	46251	37655	37733	36894		118460	117252	125853	119231	100143	97287	85824	77269	61105	50470	41552	35208	35356	39199
	108617	123365	125058	119695	119320	104875	96890	78673	64497	55018	45670	35156	38376	36763		110292	115019	120129	116737	100826	99454	92567	77718	62853	52742	41119	36145	35451	38304
	112621	119378	131679	124737	108989	107924	94947	85871	65754	51306	45636	39314	37018	36410		115672	113210	123937	116371	104588	96259	83082	81411	60899	51760	44548	39865	33864	40252
	113038	121206	136857	123777	119061	108422	97005	78871	67935	54725	46206	38737	39812	39745		117413	117629	122958	116638	104295	100206	88859	79540	59007	54337	45645	39121	34209	38276
	108411	121008	133387	123578	112220	107614	91596	84239	68665	51514	45071	40230	38384	38007		114773	117377	118143	120062	100819	92900	90388	79364	63056	51303	45537	37606	35307	37983
	111163	117293	127981	119991	116905	105219	94297	86288	69425	53170	44791	36786	38566	39335		116974	116971	124567	110968	99978	100908	96105	79789	64187	54554	44329	38638	36465	39183
	111433	121025	135754	121284	111898	111517	100910	85728	65759	54438	49513	42039	38888	37200		117187	115493	124657	126256	104539	103699	98047	77445	64752	55220	45957	38903	36192	41202
	113426	117705	126657	123880	112763	113360	101799	85508	64638	54718	50309	39990	40988	35658		111415	123645	126207	122023	103623	101767	100701	75324	63173	51142	49690	37670	37126	39297
	113129	120693	136156	122203	115186	106845	99916	88122	71296	54112	48102	42943	42467	35146		113686	120789	123996	120245	108948	102974	98642	84655	66981	52952	46623	38000	35991	40252
	114014	118722	134694	119329	116835	113309	99034	88693	72257	59211	44581	38165	35710	39405		112555	116321	123858	123730	109102	99685	93089	81185	67928	55894	49124	39255	34854	36793
	107762	120702	133262	125248	118565	105943	104547	91212	65103	56401	49222	38035	40354	37962		112330	116552	123982	121790	109013	107681	95872	78494	63268	55547	47354	39594	37879	39357
	108937	115688	129964	119446	118346	111443	97256	87003	75408	57199	49946	41056	39060	37430		111959	117511	128339	122485	105963	106644	94204	83253	68914	57398	46695	40524	37655	39442
	113223	121214	128716	119740	117581	113599	104465	88173	70296	59833	46335	39067	40624	37444		110959	117879	124230	118725	109176	102548	94201	88230	66016	56819	46858	45478	38753	38454
	105680	120094	132970	125598	112777	108165	95999	83957	69180	56389	49588	40473	41794	41703		115301	117037	119970	114971	104771	101627	91748	86636	66262	56542	49576	42095	37758	39011
	116246	122759	134765	121704	112209	110273	101901	91324	70290	56389	51772	39789	39020	40720		112191	114067	121913	116633	106009	98820	93470	89997	64744	56874	47376	40865	34303	41644
	114431	117623	126291	118024	115550	110979	100493	90826	72021	58055	52392	41261	38036	38332		117314	115620	129444	118333	105273	104483	95357	90031	68307	57954	45981	42290	36329	40438
	105965	114017	130991	125237	115252	117317	101598	91333	68894	61057	47089	40750	41210	37488		116957	115565	123304	115414	109373	107370	89824	85114	65876	56363	44999	42370	35879	40135
	109573	118787	128618	128435	111918	114589	101014	88784	75783	55379	46170	39362	46478	38737		119410	117671	125052	114508	109587	93945	96268	84597	69368	56899	49032	42843	38122	40223
	109578	114828	127510	121757	107593	118128	99931	90904	70560	59545	50598	44242	41607	37131		117631	111496	117962	118425	111169	111355	102980	85997	65367	54822	49408	42557	36816	37903
	108128	121033	133125	125034	116514	107007	104525	91752	73111	59811	50760	40687	39071	38130		116326	120198	123703	115512	102348	104080	97087	83564	68473	59635	48122	46502	38309	41545
	109740	121411	133782	126064	110239	113244	103113	84308	72342	58818	49156	41090	44336	38769		114989	115165	111123	117086	110838	110335	94564	86999	68333	57347	50228	42328	38785	39791
	111337	115828	130150	121528	117974	112773	100236	91202	66574	57513	49162	42345	40266	38317		115264	117871	123386	115862	102577	104322	97526	93584	67003	56661	49135	46610	36382	39942
	110594	118627	137063	131458	119649	115736	102297	91724	78431	57524	53186	42578	42122	39485		115529	115707	126417	113927	103436	103577	100571	83369	68204	60054	45521	44832	41582	37169
	110573	124733	128788	123785	115179	117536	104104	92086	77135	59454	49960	40884	42817	39177		115275	116776	118778	120625	108634	106072	95922	91093	68359	59068	49416	43760	40881	41136
	110717	124358	127210	121969	111605	115116	108799	93801	74330	58932	56000	43820	42905	41498		109367	115990	120408	118984	112534	108334	95082	86656	73161	61641	48934	44074	36874	41213
	110883	119254	124540	127492	121453	112545	101474	91627	74440	57634	54125	43533	41355	40120		112689	112604	118830	115061	105647	109264	98143	89154	70403	60245	53290	43687	38424	41754
	110189	120403	135316	120314	112795	111925	107847	92585	76466	59025	56016	43077	41292	40056		114352	110721	120295	118835	110126	106573	95667	89085	72112	61041	51496	45087	37427	41675
	110717	117525	126680	120348	120694	116444	102836	95363	78863	60651	52059	42610	43385	41364		114179	114123	121163	115260	108140	105822	97377	91340	67694	62057	50339	42999	39593	42226
	110128	117163	133327	126507	112676	114768	108296	92752	73388	63007	53535	44715	41456	41226		109615	114355	123805	118942	109939	102936	101499	89862	73442	59965	51980	44177	42622	42545
	106715	116554	132473	129857	115251	109346	102126	91308	75166	63055	48447	40991	43695	40200		113997	123510	122565	116244	103585	106307	100133	91811	73691	56010	50134	44568	40681	41615
	105191	114300	130901	121806	117075	119832	106576	91923	74565	58672	54242	43096	39982	41779		115322	113038	122178	120061	109932	101267	99488	88252	76568	55244	50747	45183	37127	39375
	105320	118685	125173	122712	116883	112242	102875	92316	77217	62230	53622	44494	44870	41536		114923	110330	124015	116230	107621	108599	99823	91595	71198	59589	51294	46050	39053	43108
	102190	111295	131731	128837	116802	106785	98831	91961	78586	60158	53565	43396	38688	41690		110506	117414	124259	115314	113926	105100	95315	92307	75863	61060	51687	46588	38823	40017
	105696	115425	135005	122674	121704	113490	102113	93971	81249	60618	54881	42869	43030	39994		109088	116030	121534	116650	108959	111295	95187	90071	72317	62009	49918	46344	37289	43036
	111185	108969	128523	121472	115469	115358	106354	95677	78530	60554	50227	38370	44571	41635		110805	111460	124088	117152	104848	105660	101454	89442	74330	60160	50379	54728	38527	46379
	102190	113106	127547	123654	116617	112450	104921	96738	72399	59773	53550	45115	44278	41159		109789	110555	113232	122328	101712	104645	105269	92824	69765	61705	55579	51726	41719	42956
	105386	117293	127049	123340	116602	112419	103974	95990	78613	62777	53420	43646	43040	40946		110438	114209	115333	117138	105936	106266	99467	94797	71642	60155	50222	50708	37115	45070
	105386	117832	131179	123368	114686	116218	108802	95912	79473	61331	54649	45137	45589	42643		107922	107362	118441	111552	101631	105605	96729	88150	70782	66051	51543	49314	39775	41712
	108104	114327	124384	121009	112496	112437	102649	90941	77915	61715	51480	44432	43190	38762		106462	107365	121030	120778	103347	108275	94281	90286	75822	62302	48309	50705	41946	41803
	102665	114224	126090	119568	114096	117923	106890	97573	76871	64602	57310	44380	41720	42786		115110	112908	118644	117831	108107	114110	100574	88137	70731	65380	51769	49133	39933	39011
	100253	108658	128738	117523	113940	110926	103693	95892	75168	66926	54868	43453	44865	40409		112142	110124	120963	111152	107168	105251	93826	91779	70826	61704	53958	49594	37072	43227
	104308	113170	123532	120104	118723	113541	104872	95761	82867	63195	57518	44162	40655	40270		106063	108817	114828	117468	110601	104113	96693	91652	76177	67442	51071	47735	40428	42367
	113135	116054	126708	117046	117331	116213	103087	94062	77102	61086	53170	42125	41193	40807		107245	113110	114248	118149	107407	105092	97210	87754	72054	62475	52461	47812	40583	44235
	104834	109598	127502	121192	111167	114662	105264	93958	75345	64972	54355	47270	44139	41035		104192	110209	124344	118375	108421	105917	97088	93443	70111	65459	51680	52168	37930	40890
	100453	116994	129335	120100	115650	114351	101652	102002	85395	65291	53459	45552	40954	40183		112103	114251	119459	114466	106235	113156	95401	92098	75689	66852	54481	51146	39792	40579
	110180	113651	126806	115706	118234	119507	104717	100406	81556	64823	54176	42820	44228	44604		107948	108421	115839	113633	102064	105198	101507	92294	75015	64414	55176	50062	40967	41749
	104866	114269	126479	123311	116776	117823	107343	95982	81608	65226	55637	43742	43439	43611		107853	112686	118796	122087	103404	104930	103281	89545	79334	69182	50681	48727	41659	44244
	107279	117538	125289	124528	118464	112866	109280	93408	79657	67401	56658	43603	42192	42822		107634	112297	113749	118959	107438	106380	98845	91312	78243	62563	53858	50440	40573	42209
	104724	107867	130166	119696	117845	118008	109124	97530	76611	70559	53779	44229	45386	45070		108567	111658	118785	115155	107245	104495	97900	89355	75048	64344	54782	50684	41344	42523

## Sheet: 500nM DEP
	17950	13229	13681	12638	17344	12334	13083	11890	10695	10093	13085	10917	12119	11892		19897	14881	13460	11072	15558	10917	11141	11742	9648	11666	9495	11294	11149	11078
	16052	13640	13113	12668	18208	12513	11084	10863	13113	11985	11759	12133	12209	12059		18051	15954	15875	12508	12132	11608	10783	12211	8915	10560	10338	13934	10037	11614
	15238	13055	12753	13730	18982	11775	12971	11324	12078	10498	13268	9597	11697	11473		17995	13343	14467	12971	13194	12369	12069	12150	11396	11620	11698	13274	10800	11699
	14957	13524	11642	12619	18400	11716	12535	12011	12694	10960	10135	12387	12086	9910		16070	15236	15163	11412	13511	11409	11482	12013	12011	11487	10511	16893	9986	11565
	17764	15269	12934	10755	15945	11728	11122	12781	12557	10749	10820	10823	10824	11122		16387	15335	14278	12249	12777	10374	10070	11122	12028	11502	11801	18043	11953	12179
	16197	12802	12729	12275	16185	12421	11515	11289	13400	11212	10536	10763	11890	11362		16407	15428	15202	10905	13243	10310	11511	11587	13774	10085	9933	19190	9406	11576
	57245	55417	45533	38491	40064	36540	36536	35491	30622	29712	23332	22961	24115	25917		65110	63072	61261	49627	47373	47751	41062	29347	30180	10583	39412	25893	25026	25097
	85032	84416	70835	65040	62223	52280	42857	42405	31638	30352	26889	24625	27263	22972		85827	86684	84333	64001	62287	59353	45932	40754	31718	9039	45871	38418	26825	24111
	87528	91796	77053	70355	71313	58936	54779	42928	37427	31375	30170	26247	27456	27087		94389	90426	94128	74965	70982	63005	53319	46238	37721	10789	44208	26253	27765	27696
	90820	100167	83758	76576	76933	66046	55370	46020	36723	31948	28099	28255	26288	25459		100033	103250	103654	77884	85523	68132	56338	47968	38387	11332	50848	28707	24178	23733
	97671	109089	90080	83468	84762	66356	60810	48644	40560	35165	27680	29193	25114	26929		106663	105140	100535	83959	85372	74432	61793	54606	41914	11122	52123	35551	26403	26402
	99706	114094	95616	89563	89333	74375	61175	53463	41278	37029	29302	27104	26810	27869		104427	110599	110048	86075	89429	78006	61411	56871	41810	10905	50666	40667	28854	26659
	101234	111929	97637	85731	87424	72633	62687	56245	42006	35995	30933	27596	28270	27668		111060	110212	105848	91808	87622	79978	66026	56707	44957	9249	49276	39188	25928	25630
	97141	112809	102651	91708	94442	73078	62436	56851	40673	37542	29970	28301	31035	29206		106458	113643	108042	93677	89077	79455	73943	58892	44251	10392	56303	31337	30426	27854
	102104	109553	104805	93831	92998	77682	65018	54147	45568	35832	30373	24451	26429	29992		109447	113510	108505	93907	89762	82365	71448	59691	44665	11618	51266	37667	27256	26962
	104469	109592	108154	92912	92675	79377	71892	54649	43547	39122	30169	29170	29710	29109		113702	114372	110330	97244	91422	88974	67562	61334	45221	10032	56694	42634	28726	29943
	104584	114006	103293	95636	97471	83071	69060	58268	47078	38093	34829	27450	29735	29659		108845	116887	112628	93225	92228	79257	73449	64720	47017	9278	51870	28296	28299	24715
	101484	114381	99088	92391	95570	74693	72451	58317	44075	40406	31730	31122	32500	27170		111445	116739	108009	98856	94980	82336	71614	62801	50851	10578	54644	30070	27556	27556
	107438	110423	111276	94284	99760	80467	74952	64893	48384	39529	37778	28929	30389	28715		101761	118806	108686	93587	94676	88498	73269	61082	45787	11806	55533	31608	32376	28264
	105760	110603	106042	96963	96929	81269	74553	55337	46355	41003	33383	30333	30714	25386		113800	113348	113337	96808	99839	88346	76742	61227	48642	11434	56872	28055	28056	28132
	102803	121030	106729	95813	100513	84698	80114	59579	50980	38900	32193	30814	32728	26237		105196	114074	112829	97320	97094	94213	73083	61103	45156	10909	58055	31581	27847	31892
	106257	111219	108038	99161	98529	81798	73299	60998	47186	40989	35650	29685	27106	27864		110706	119483	109852	100074	101378	89015	78637	65116	51688	10535	58187	29009	28857	30161
	106100	117892	107194	101089	100660	83706	77566	66158	48525	39043	34079	30012	32550	28731		109639	114449	114005	96637	96881	87701	77540	66786	51564	10467	60602	32315	30260	29806
	106306	115459	107953	99246	105717	86961	71506	63471	54301	45188	33870	30426	29746	30276		111080	116603	112529	93592	95177	90298	77304	66373	51385	10934	60416	30047	29972	27682
	106322	113171	104770	97785	103190	84339	79756	64437	46077	42607	31596	28842	31756	29683		106832	109723	113229	98593	98557	92126	79272	66561	55627	11631	63056	31981	27620	30304
	102942	111647	102997	103853	100509	85683	77652	63336	52456	43175	35060	32772	32464	28947		108270	114608	105574	100294	99825	93947	78867	69144	49539	10566	57361	29862	30558	30167
	100040	118585	108056	99291	98821	84312	77646	63755	50357	42368	33254	33181	30644	29576		106979	111612	110403	99440	99379	86500	79522	70041	52265	11265	63441	32335	29963	29345
	97474	118619	110482	103525	102489	90629	77234	64649	54062	42849	37946	31348	29132	32662		107112	115836	111337	90228	96905	90089	82025	67099	54285	10581	60956	29748	30052	29985
	101078	114781	107026	99968	99694	87109	76575	61167	51491	41274	36362	30001	32454	30071		109038	114001	112533	100657	100328	88151	80931	68596	53395	9514	61995	31995	28996	28543
	97747	112405	107176	101263	102672	87161	82246	65784	51821	43987	39844	28865	31624	30714		109584	114917	109763	94711	102169	91513	77601	70550	57195	10672	63956	28173	29482	28947
	101365	113066	107090	98396	97824	85904	80110	65437	55555	42693	39705	31493	30497	30647		113895	109751	113057	97695	101772	93538	76963	69686	52228	9756	63911	30721	29806	27271
	101028	110525	110972	99208	103409	89879	81167	66265	55268	43114	35117	29892	33121	29440		103450	116276	104917	98420	102201	93511	80545	67547	53412	8760	64734	32894	31737	29514
	103382	112011	106468	98504	101002	89374	81744	67687	53455	44210	36821	32439	30607	31215		106358	119941	110196	96775	105181	92035	83197	67502	55904	9227	68145	30293	32525	29529
	100738	113145	106163	94866	102060	88039	76024	68410	50633	43083	34464	31690	32080	30695		108709	109465	108679	103317	99765	92534	79695	70250	55014	11078	56083	32623	29390	30467
	104946	109123	108229	100143	101409	89150	77912	69652	54724	44168	35322	33180	32406	29475		104613	112640	108653	94345	98350	91352	76803	75429	55192	12008	66271	31480	32021	30708
	98988	112730	103119	99395	93820	91963	78813	68844	61455	45496	37813	35189	31027	30030		102240	112123	111388	97312	97685	93092	81071	75612	54361	9781	63830	32262	29721	31263
	99405	115250	104469	92494	106038	91526	80673	70030	50396	43597	36901	32045	29426	30582		106836	112852	109987	101514	101578	94451	79487	72108	56232	10786	63404	30735	31275	29659
	97517	109459	105642	99778	99673	86958	84624	69519	55416	43997	37376	32592	28739	30671		109132	116021	115959	94371	101620	93088	82440	75132	54489	11712	71369	30205	31054	29750
	100094	107752	104934	96431	101407	89065	83363	66763	54364	44385	37228	32291	32765	31682		103062	114982	111766	102204	97672	96402	83709	71369	55813	12334	64759	29524	31528	29299
	106289	112124	102082	102789	103911	90156	79666	72643	56304	41334	37631	32848	33693	29916		102969	112120	115591	99438	98461	94152	82258	71092	59915	10640	68642	33696	32237	30308
	101934	107706	107507	92646	95374	91199	80782	73358	56706	46348	40024	32544	30540	31472		101989	111311	107725	101577	97563	89779	80445	73823	53927	11417	63417	32011	32548	26766
	93857	110022	112827	97844	105970	91456	80702	71075	55019	45757	38120	34028	33947	32635		106950	114095	111710	101982	103005	88875	81623	69986	52551	11110	67514	33490	32325	29781
	97432	112006	103414	102178	102461	86237	83053	67087	57661	45606	38354	34886	33032	32647		106893	110672	113885	100323	94905	95158	83189	76330	56498	8953	73252	35576	32026	30652
	97380	108412	110868	101831	99620	91651	86176	72732	58598	46395	35824	33121	34895	33269		102001	116395	109605	99962	95176	92408	82817	76878	61685	9187	69485	34895	35121	30961
	94368	112828	111964	98140	102648	93780	82019	69421	58451	50498	39304	33114	31425	33043		100534	108703	113328	98443	99206	89952	83998	73432	58527	10350	72360	32507	31038	31589
	94817	114079	104275	100675	100926	85977	81893	73914	57158	47874	38457	32050	32977	30423		104573	113574	110117	97837	97992	93275	85417	78017	59630	8958	70908	35996	35056	34530
	101231	111345	102201	100345	97837	88151	79186	77107	58884	48973	40947	34689	35148	32748		102194	110380	115696	95393	100630	93780	84730	75724	62268	9810	69374	33993	35840	32604
	99786	111679	103306	100494	102040	92124	83011	69857	61720	48833	36468	36083	34611	33301		98437	109530	109379	103218	97491	93031	82580	73469	61123	11435	70310	31757	31281	29905
	100260	109133	105259	99220	98483	87829	83552	70480	57333	46518	40251	31062	30828	35395		103392	118065	109628	97683	94639	92118	88240	79376	55557	9661	71964	35468	30984	31147
	99511	116526	104509	99161	101434	89615	75607	69961	56578	48377	39810	32303	35619	32687		101189	111047	117325	96044	99692	92359	89499	76045	59274	10125	70021	32232	31757	29684
	98047	115826	109555	98935	97760	90838	79171	73977	58921	51178	41822	35559	34623	31579		107307	114019	107256	95444	103402	92153	88880	79543	62920	9741	72656	37564	33003	30459
	93805	107543	101118	98738	100560	89088	78650	69513	58602	45378	41523	32937	34478	32928		101614	107448	104797	92596	103409	91540	81017	75003	60083	10283	69879	35792	32624	34796
	96455	110969	104148	99676	91666	86155	79518	75083	59405	49641	41214	32400	32549	34027		102546	110024	105377	92926	101492	94651	87746	79493	57229	11290	72299	33713	33785	31398
	96477	109610	101846	95735	97648	92377	83549	71537	57628	48181	38903	36651	34406	31010		102765	109809	112221	98261	97342	90386	84304	75943	57556	10594	71457	36421	31004	29083
	96566	117665	103265	92108	97407	90534	84258	74258	57936	46795	39218	36808	31244	31398		103342	111844	111208	99616	94437	94793	87486	77966	62436	12068	73482	34032	32790	30559
	94717	117057	104036	96917	95747	88832	85827	74267	57705	46636	37751	34505	34504	32874		104138	112249	110146	97441	102110	94377	82839	81447	59800	9593	75186	36589	33571	32488
	91639	111641	100955	97558	98066	91549	81101	73496	60825	49671	40681	33418	33188	32571		106234	111785	110248	95981	95380	95847	82094	75916	63126	11296	73585	35819	34738	32103
	95032	112510	104298	99835	97604	84984	82438	78250	62827	50505	41934	38214	32957	30876		106402	108717	107516	98883	98558	93323	82476	75374	58731	9055	73430	35906	33348	31337
	94362	109042	99215	96721	95312	89236	81978	72911	57902	47898	41711	36064	33035	33736		99227	111493	107159	93142	98366	93249	86430	77710	62922	9597	72508	33967	33580	33666
	100496	105038	101455	99119	95944	93755	84458	75004	63861	48136	38073	36839	36062	32739		104323	114156	114919	98193	93794	87591	85686	77553	61289	9290	78644	36760	33819	30257
	92144	111862	101452	97675	97409	94991	79196	76020	59686	52616	39166	35592	35294	35523		102491	110043	106338	94127	97818	86773	86687	76620	59297	11069	78499	35066	36376	30886
	94371	114279	101878	98010	102268	89212	79666	72388	59756	53336	39548	34441	35681	34750		101256	111458	108812	98518	94350	97146	83132	74396	64338	10760	75243	33359	33815	34142
	90376	107989	99389	96275	98376	85270	82239	75710	59003	52103	43661	33443	35918	33207		103130	113105	108442	100010	98063	94446	89631	78662	60319	10919	79271	35145	37226	32596
	94326	103114	108632	96956	103395	87746	85502	73720	60946	51938	42646	32988	35220	36079		102139	107840	109448	96449	99998	95920	84691	78112	62179	9756	73239	38632	37541	29815
	96267	111482	107706	94526	96052	88612	80783	74722	56755	54114	41274	35300	35534	32905		96039	111011	111542	94067	95765	91059	87328	81444	59550	10067	74725	33914	33982	35162
	94416	110820	103147	90293	95065	89154	82172	75185	64213	53190	43896	35153	35611	35073		96042	110634	109638	99190	101213	89023	88197	78457	65988	10300	77827	35314	38023	33996
	95585	109492	102453	99455	95441	89232	86924	74884	65677	50559	45687	38007	36157	35152		106156	109729	109015	93320	101875	95783	87425	79394	60863	10456	77835	38026	33611	33684

## Sheet: Inf DEP
	7785	10128	11740	9680	9974	11148	8946	10705	7112	9091	8285	9973	8578	8946	4179	3152			7550	8722	9383	10188	9455	9527	11435	10266	12098	9241	9165	9238	9460	9897	3592	2713
	7812	10827	11709	9789	9714	8683	10964	11994	8535	7505	9344	10595	9344	10668	2796	3090			8239	7650	10521	8901	8752	9855	9858	10153	10300	10154	7874	8463	7212	8753	3237	2871
	9025	8648	11161	8574	6724	11299	10565	10856	7754	8344	8862	10193	10563	10560	2806	3029			9967	7974	9968	8491	10192	7605	9746	7900	10412	8493	8275	7976	8048	8124	3250	3545
	8459	8678	13197	10896	9041	8819	9337	8450	7780	8816	8149	8225	12299	9483	2668	3112			8517	10003	9703	10517	10001	8519	10520	8445	10889	9116	8669	7705	8002	6890	3705	2593
	9084	9300	12273	10483	8252	10703	10927	10777	7507	7877	9140	9289	9957	9289	3418	2304			8023	7208	9437	9434	9959	8100	11889	9213	10850	7729	8176	8398	7579	9138	2973	3789
	1287275	1085145	835590	582280	387675	231803	129982	103671	53335	41528	36905	29198	30132	29276	4110	3606			1209868	1007012	786915	603946	430366	228647	170367	110589	62196	44805	33113	26329	29571	27124	2813	3173
	1445434	1202488	977316	708800	471183	288116	185344	119704	63902	50690	37810	32317	31079	30353	3694	3550			1392864	1180470	923006	702424	486445	277326	197714	127120	69693	48324	39206	29565	27824	28474	3839	2970
	1476483	1232326	1003162	703132	485684	290672	204113	132729	69270	52831	42948	35258	32489	30596	3271	3344			1409418	1212212	925540	710606	485017	289743	206918	134171	76550	53575	39839	33580	31688	31614	3707	4143
	1493444	1262179	1001366	727563	474994	293432	201152	141895	72469	56134	41704	36447	32437	32372	3280	3135			1425491	1224476	916394	705168	493083	294130	206190	140832	77942	59644	41125	32524	29745	26752	3135	3500
	1488612	1261086	982563	689954	470865	292080	204726	143965	78965	59718	48531	38737	31864	32749	3655	3509			1428212	1221345	902948	690476	487586	277228	207717	142869	81719	56369	43279	34426	31873	32456	2559	3436
	1510188	1257335	977788	706296	469716	299351	211549	146180	76192	57734	45937	35017	33339	36191	3076	4395			1428056	1206824	904476	687847	470186	269601	199677	146490	84618	62793	44174	35015	30402	32528	2784	3223
	1491836	1268379	987476	697110	452118	282084	202198	144668	78485	61166	50151	37145	36120	34064	4185	3892			1412614	1194815	899042	675339	471314	272882	207095	143968	88109	59916	47424	35460	29804	30689	2864	3304
	1495091	1260155	950408	673415	453340	281809	198727	150072	84407	63710	52607	37299	38328	34585	3752	3311			1417581	1202994	885987	662732	457595	266438	204009	145936	85275	62544	47815	37302	33547	33176	3679	3605
	1478194	1248629	945829	661445	449972	281384	199484	147918	81676	65235	52634	38775	34490	34274	2727	3686			1436847	1186034	890865	656906	449092	261962	205268	151455	83153	62517	46877	36118	33968	31545	3464	3833
	1503759	1250180	947907	649255	456215	269722	199844	147030	86479	62546	54269	39432	35583	38169	4135	4061			1437737	1184653	888783	658954	445543	259893	200469	140881	88835	68071	51760	41276	33731	35290	3101	3322
	1507730	1230844	945048	664526	433241	266608	197549	152922	84827	70417	53929	40677	38823	38165	3773	3106			1413180	1187064	888646	658106	449067	263380	200401	145027	88250	64491	50590	39796	35055	38895	3623	3402
	1497088	1240769	936751	657078	441230	270914	191867	149304	89492	70077	54674	42820	36883	37703	3111	3630			1427220	1181908	861115	640740	442965	269606	200079	148379	88441	71336	51411	39328	36222	36074	3926	4222
	1472836	1229729	915267	653637	433170	270755	192425	152545	86378	73148	55641	40438	38429	35161	2300	3858			1431782	1181624	865560	644363	443716	255533	195958	149921	92741	68697	53781	41177	37909	33007	3635	4006
	1473741	1202369	915070	639030	425959	260968	194221	149542	87175	74148	56620	43087	37668	42206	4531	3492			1424674	1168698	846102	630703	451681	264263	198758	143085	89903	68720	50891	41085	33358	36324	3640	3789
	1480748	1226108	918037	646003	434844	269376	193032	153999	87669	69111	58931	41966	43969	38987	4166	3944			1420275	1175224	862225	634560	426369	258717	196362	149167	98280	72538	54015	42553	39056	34078	2975	3124
	1468418	1213394	945261	632996	425634	269230	188031	148413	87326	74349	60798	46717	41346	43733	4470	3054			1416218	1173011	868988	629946	427859	255599	197787	147666	97901	68918	55124	40154	34791	36349	2905	3278
	1462669	1218798	928038	633807	424122	264140	191394	141129	92602	73408	58339	42963	43717	42066	2238	4624			1415054	1173276	852263	626642	423504	260422	204766	151342	90648	70793	56837	43192	40420	38483	3655	4027
	1460745	1227478	908598	629473	419992	266805	190927	151381	88368	70731	56691	43680	41455	39431	3136	3809			1421668	1167629	859385	630994	419310	250138	200620	146412	94238	73781	55947	41372	37255	34352	3360	3659
	1480541	1207177	902893	631491	423610	263338	191205	144061	91617	76569	59151	46214	40673	38213	2468	3065			1422916	1175005	844904	633109	436769	256463	194956	154693	94060	76868	57791	43963	37906	37450	3888	3364
	1482982	1207188	916399	634549	423476	261704	192856	140180	90586	74934	56516	46342	40278	43187	4117	2994			1443514	1177649	855986	622393	425713	252964	196206	148972	94180	77093	58760	43945	39438	37649	3369	2619
	1456493	1224612	900344	621714	425743	274184	190270	147200	90922	80640	63705	47883	45183	38291	4196	3297			1413925	1137914	848540	622629	431694	256802	189682	146106	96143	75534	56661	45629	39412	41356	3147	4046
	1463330	1230892	909319	618754	420949	264074	191080	147446	89883	73964	60540	45242	41787	42679	4502	3976			1419081	1170896	855008	632272	423559	247014	199333	146253	95957	77490	55728	41783	37722	38626	3525	3150
	1472713	1197362	899263	629908	412555	259823	190285	149501	94795	80119	67875	45285	44909	42948	3605	4280			1399859	1148880	852382	623793	421844	256360	203885	148287	96181	74717	58198	46698	37622	40323	3529	3754
	1462954	1200235	909978	626198	409309	261634	192613	146325	90432	78316	64573	47880	41864	43367	5036	3533			1408445	1154917	848454	616615	419476	244220	197938	149490	98166	73893	58911	44500	39526	42014	4509	4134
	1469441	1191188	891751	622988	417068	258518	181989	142753	91956	82830	62063	50866	44236	40918	3912	3235			1406475	1165166	854208	607354	411003	253543	198032	146547	100969	76439	57027	48745	38890	39567	2482	3461
	1446080	1200900	904351	622562	409410	266086	182104	149528	94072	79143	63099	47134	42770	43523	2786	3388			1404091	1132238	841967	610061	413892	248315	198034	147581	100299	74305	57602	49995	44118	43665	2936	3539
	1449703	1191994	895140	622455	409561	261436	178440	146928	92410	76109	66007	50413	47165	42429	3090	3466			1411322	1148863	822286	619450	423208	251754	186538	154001	101425	77534	57725	46644	43171	42491	2863	3767
	1432696	1194993	889168	613697	425570	271844	190871	150144	96030	82973	65158	47442	48037	46382	3544	4526			1386510	1154686	819519	613999	427044	247822	191561	151131	94962	76097	62737	45629	41702	37254	3921	2790
	1439914	1199541	910592	627176	410657	263754	183971	143845	94222	83628	66663	49734	46045	45290	3396	4529			1396375	1135705	824835	601948	425015	242018	194067	145950	98861	76460	59402	44746	42032	40527	3018	3547
	1447346	1195926	899942	622854	410721	264535	188613	152510	95634	86957	66022	48646	48943	44727	4985	4230			1406302	1128612	827360	594902	410140	245778	191472	148511	95715	76658	60957	50835	42068	38670	4455	3777
	1442237	1182521	877417	612578	416941	258542	189945	148827	91124	79367	67738	48916	48074	46037	4686	3856			1396774	1141179	829338	607869	420440	253974	195279	145943	98650	82159	64406	46559	46257	44603	3854	4611
	1430086	1206570	878819	616101	419522	264196	184979	152348	94507	80339	68011	50070	44258	46742	3252	3253			1380600	1155275	832855	612844	412980	243327	199882	148348	98239	84648	63233	50532	39931	43491	2723	3176
	1430817	1188751	899926	622188	418679	269871	184610	143563	99014	82061	67818	52753	46324	49421	4088	3330			1379074	1132001	838569	597799	406318	247301	193145	147183	99605	82962	62213	48890	44803	42911	3179	3103
	1436841	1175196	889784	614415	414137	258415	186975	146536	92511	85432	71580	50594	47189	49073	4166	4469			1382128	1119643	820379	600807	421032	248430	198632	153431	97785	78317	64527	50965	43091	43850	3939	2650
	1438301	1184369	900651	617453	404111	267230	195327	147219	94210	78683	69872	52062	48200	47974	5077	3638			1387789	1133417	829918	600151	419875	250016	184700	147748	99967	77825	65780	50622	45154	43730	4849	3713
	1431538	1199100	888948	590754	414435	258171	191502	148528	91543	85386	72048	51488	48456	43149	3563	4171			1395570	1133153	818077	604034	406401	245999	188898	148411	96668	79698	60051	49366	46089	45342	4322	3488
	1427897	1192121	892445	619470	415019	259258	191531	141623	96521	85509	73125	52432	50753	47267	3945	3793			1389589	1140785	832537	598598	418420	246417	184099	146641	104559	80180	67444	51655	44224	47493	3034	4248
	1432461	1177141	878083	612173	408308	257511	195407	147635	94008	82748	69455	56329	50019	48586	4706	4175			1373585	1129130	828770	619223	407360	244435	194564	149934	104578	83120	64129	47590	47355	48193	3644	4857
	1438542	1188119	884075	607436	412845	256779	182948	149518	96462	81736	72834	53101	47919	53697	3569	4025			1391018	1134004	828344	615936	418579	252564	193760	153792	98422	80799	64101	56033	46547	50800	2658	3189
	1409169	1183067	886287	598090	410881	268905	180377	149744	89610	85786	71654	56670	50757	47254	4559	5014			1362875	1120403	821651	609833	415062	251115	195458	145960	96945	84853	64279	52566	46801	42089	3419	3570
	1412758	1185493	875802	615501	404907	264585	189969	145403	97695	86219	73579	54881	47279	45451	4789	5016			1376990	1130973	808533	603683	409296	244404	192554	150657	94715	83529	67348	54338	46213	45217	4180	4333
	1406313	1175663	883800	598492	403218	253877	193266	150826	92635	81299	69354	54152	52871	52013	4411	3498			1377191	1120626	814214	609468	412023	238569	194089	143953	97865	85774	64555	55126	47974	49123	4029	4258
	1408769	1174578	885508	606737	408357	259060	185614	147875	99527	83384	71054	58731	52193	51115	4032	5097			1366175	1117585	835396	593489	405135	245932	183513	153146	95385	88088	64202	56740	46707	45483	3119	3499
	1392407	1188674	877527	610241	401652	259606	192085	145655	91658	90336	72005	61038	49166	51514	3121	3729			1367769	1127625	799399	602530	414944	252829	190416	152894	98014	88055	65901	56160	51446	46265	3349	4413
	1407820	1165689	879893	604539	407619	260348	187076	141734	93356	87713	78340	53600	50328	50087	3655	3426			1340210	1112633	809302	596772	413029	243990	189519	147487	95772	86187	65300	55886	49933	45366	4719	3578
	1405057	1170852	887344	610220	414507	258920	194380	146193	92037	86823	74796	57114	55750	49879	3047	3275			1384212	1116884	811259	594781	410680	238848	189801	147533	100147	85581	71892	52543	55516	54061	3807	2894
	1395900	1173847	871428	610410	406626	261476	190077	143499	91662	86695	77107	53864	52869	52035	3732	4114			1356235	1120833	802176	603604	410668	240095	193078	144315	99644	83863	69544	50512	49280	47618	3503	3657
	1393284	1175329	867977	605732	400762	257456	189010	145293	94944	82856	74750	58689	52801	52124	4191	4649			1374936	1121812	808122	600856	419387	251406	197947	140971	100752	83732	67820	57220	46709	49984	4038	4039
	1383399	1152399	863226	608612	412158	259110	183260	150543	95168	88426	71666	56936	56181	51988	4421	4650			1357334	1111124	806876	597740	411737	241144	191808	147518	102819	87735	68751	54501	51599	51602	3430	4191
	1394623	1160892	873836	613366	410887	259652	187689	148802	95256	88358	76262	58706	51315	53520	4194	3889			1345544	1102399	819699	594930	401922	242951	193774	145652	101234	82553	73119	56114	49707	50699	2744	3431
	1403316	1159476	867649	605038	400489	265184	189961	142847	94276	89868	76426	57582	53619	54004	3356	4042			1348132	1123712	814810	598896	401373	242935	191622	154385	99902	82063	69016	56902	51928	50714	3660	4270
	1410658	1165775	866039	610595	409653	250141	194676	148222	97132	83538	75613	61262	55696	50873	5188	4348			1345602	1131999	808696	585530	414334	241804	198755	146721	99307	83765	71546	58130	49505	51250	3738	3737
	1386941	1174985	877029	607326	411601	259359	190273	150315	98151	88500	74334	62036	58608	54014	4044	3052			1350839	1108873	813229	579696	396356	249865	193525	145734	93932	87432	69214	56988	48981	47758	3815	4043
	1393770	1166464	884285	607651	400330	260216	187918	143066	95635	85962	72276	59531	55257	53875	4350	4884			1339106	1112432	816387	595810	413916	234220	193808	141666	97363	85857	73705	59993	51421	48920	3892	3739
	1370096	1179749	871444	608394	405296	253139	186701	143170	90699	84056	77635	55729	55642	52136	4809	3741			1340726	1109795	808640	606086	423197	244490	183173	153355	98301	88847	74101	60607	49152	54495	2900	3587
	1374345	1171570	867834	604491	398888	254301	179872	146404	95154	85054	78123	60473	58481	52899	4887	5039			1334269	1111448	813429	592310	400662	245575	189704	148941	100323	83746	67403	59006	55739	52280	3817	4199
	1389172	1169089	882267	603153	409436	256287	184983	144373	94631	85602	77287	63689	57972	60861	3895	3741			1364198	1094913	819164	601612	412620	243520	193840	142622	96666	82163	75669	58034	51084	57263	4200	3970
	1395001	1168300	866321	589988	404530	259992	184737	143043	91816	86772	78891	64703	54758	57279	3590	4201			1317049	1090415	796957	595129	409182	242289	182215	147675	103469	84098	66510	58350	55059	52467	4200	4964
	1396727	1173671	854594	603780	402004	258922	186694	147728	97255	86174	75010	62960	57822	55305	4583	3437			1331452	1096717	803917	596310	419589	240363	184343	142315	98636	87077	73163	59967	56973	53387	3055	4429
	1386063	1161625	864393	604774	391550	252640	184724	145749	91401	87104	77151	63879	56836	58448	4965	4507			1327552	1118461	818424	584373	407513	243916	188428	139667	100006	84704	73186	61489	52704	52861	4048	4278
	1354015	1164799	870330	612369	397934	257831	190639	142989	93935	88248	77410	62797	55784	56689	4661	4431			1306203	1109453	807125	598334	409398	236870	183889	148751	102209	83903	75862	58828	56300	54472	4737	3972
