# Supplementary material for: Expanding detection windows for discriminating single nucleotide variants using rationally designed DNA equalizer probes
Source: Nat Commun. 2020 Oct 29;11:5473. doi: 10.1038/s41467-020-19269-9 (PMC7596233; doi:10.1038/s41467-020-19269-9)
Supplement: Supplementary file 4 — Source data [file 41467_2020_19269_MOESM4_ESM.zip › DNA-Equalizer-Gate-Source-Data-main/Supplementary Information Data/Supplementary Fig. 28/Raw. HBV. WT.xlsx]

## Sheet: 100nM DEP
	8000	4000	2000	1000	500	200	100	50	20	10	5	2	1	0.5
	16775	15342	13402	9961	9582	6812	10031	8837	7637	8235	8762	8237	7718	10865		17153	12287	13259	9811	9663	9812	8387	8091	8540	7639	8161	9137	8319	13491
	16907	12918	9464	10967	8485	8633	10513	9987	9008	7054	9160	7806	7882	9156		17563	12086	12007	11105	9307	10733	7955	7580	7731	7883	7881	7882	8482	8259
	18284	14735	11133	9101	9322	8346	9096	8119	6690	7213	8341	7289	7893	10223		17811	12623	11797	10371	8567	9092	9318	8795	8942	7816	8569	8042	8646	10072
	15597	12351	10092	8362	7829	8207	9034	8806	8507	7903	7675	8127	9258	8280		15882	12418	12795	8128	10234	9106	8806	8204	8129	7902	9032	8883	8808	10464
	16151	13955	11618	8451	10934	8218	7162	10632	7692	6934	7462	6935	8067	9497		15001	11533	10554	8517	8140	8971	7839	9197	8292	7841	7763	7690	8293	11082
	16550	14353	11935	8764	8306	7247	8380	10718	6645	7549	7473	8154	8304	8457		16985	11549	9360	9660	7472	9358	8832	6794	8079	8530	6641	7700	8684	9362
	26371	24392	24983	22064	53982	163322	277507	253309	177418	118153	77754	42176	35257	30425		33203	21936	26538	18863	53882	187402	270740	218099	162542	114414	73083	45907	35202	32058
	31948	30986	19678	24668	81264	251780	296313	319916	225054	139990	88060	47408	33916	29719		31405	25604	26998	21713	76309	272641	334113	309724	196374	135681	87916	48356	40945	29796
	34360	30305	26631	25374	90727	276956	357452	341392	237564	149462	96024	50944	38087	30730		31754	25870	25212	23148	78073	297537	364090	344809	220330	149191	96462	50641	39292	29627
	34215	30291	28809	23042	93133	285545	381898	346174	239282	159065	95548	53524	39064	34545		33520	24948	25312	22512	85270	297693	360411	348350	220109	150392	97745	48727	40388	32710
	35818	31148	26117	24785	91997	280138	374525	339572	230367	152915	97393	53980	42449	30987		31491	28535	26468	23501	85676	305066	348800	343950	223662	149984	95993	50121	37783	32910
	33128	29414	26820	24371	88709	275397	379002	334433	222410	155094	92187	51234	42352	32280		32932	26275	24795	24277	88376	292778	357612	336830	221199	147172	93814	52266	38938	30580
	32213	28715	26185	26930	94560	275657	361995	327478	226874	154986	91357	54354	40420	30329		33885	28683	24759	26539	89638	285972	348053	331404	228270	143185	92236	49310	40178	31585
	32989	30899	26666	26509	96979	276419	355320	319008	221213	153252	94257	53524	39647	33698		34433	29468	25969	23821	88624	290079	354819	336275	210412	147368	87575	50616	40151	32965
	36381	29075	26175	25880	87200	275242	358662	313293	225233	151882	91058	49124	40727	32999		34180	24517	23178	25111	89695	283766	341527	324716	216285	141582	96827	52913	40866	35526
	32102	28439	24421	25307	94672	271522	350777	318011	221527	150982	95239	51790	41593	35416		34597	26922	26402	26254	99462	287797	339834	310181	209978	140484	90399	53495	41367	33624
	35343	25940	26830	24218	91417	274196	358423	319123	221457	148907	91712	55946	41116	32247		34028	25837	25467	24569	94584	276480	335514	312168	214885	143166	94741	50939	42678	33211
	37688	29253	25592	26109	93233	261710	352355	307988	218118	150040	93299	52352	39445	31766		36523	26466	24148	24527	88557	270384	329089	316083	205011	143555	93199	52346	44432	29823
	35336	27336	28900	25984	98159	258721	342347	309090	213680	150853	100318	57777	45014	33061		34998	27238	24923	28873	86484	278304	320212	306934	212148	141653	93223	52903	43508	33060
	34017	30954	25261	26756	93708	275113	349633	306336	222424	150440	97501	56406	44759	32644		33528	32184	24942	25315	93576	274240	322422	306588	207384	139703	93823	53544	46304	32716
	34121	31872	24463	24905	93342	262529	342449	307308	217345	154387	95479	54874	42768	37595		34912	29295	27351	24814	86471	272962	319155	311123	206071	143254	94731	54479	45223	32366
	34447	29277	26130	25751	91292	257985	340412	302554	223654	151763	95399	58965	43018	35839		35685	28493	23708	24459	89698	265397	319154	310592	211676	151357	92627	55282	43382	33518
	34554	30792	26069	24718	91142	253130	342534	301043	214817	151669	98320	55642	44105	36455		37570	24921	25823	27611	93413	264000	319030	304697	206342	144569	93427	55912	41545	37131
	33293	29321	26016	24733	90082	263074	337458	297760	216630	152112	94700	54848	45101	35129		39024	30477	25233	24420	90640	268657	311908	311225	200486	139571	97931	51158	47722	36024
	35113	27534	26181	25120	90359	248390	327118	300906	225122	144164	95655	55630	45419	34025		35379	30574	25023	25327	87689	269713	306700	314547	201995	149751	96725	55018	47287	35080
	33636	30474	26491	26791	96115	259718	333158	297430	221411	154995	102618	58736	42671	35245		36439	28193	27962	25871	91851	255915	312412	303679	203588	140479	96235	57661	45062	37493
	33946	29283	29060	25674	89541	253177	339876	293193	214530	158960	101008	59817	45098	34595		35482	30982	26331	24979	82665	264806	310519	302965	205564	146556	100029	54247	44038	40357
	32456	29749	26669	30641	95007	255037	339228	292952	214962	148011	104501	59684	47602	36342		36409	31374	26267	28141	85721	266212	308774	298418	202141	145484	98651	55481	49171	34001
	35111	29020	28936	24800	86870	251282	322993	301222	218184	151879	104997	59642	43338	36576		31993	31391	27184	27928	90959	250122	304943	298491	202021	142440	102456	55805	44603	35749
	35506	31135	28576	24587	92393	258288	326742	297890	216349	150351	96614	58855	46605	36689		36826	27727	26075	26449	86497	265027	306117	292704	205772	141736	99950	56273	49741	33954
	37474	32131	29265	26257	90775	247510	321033	293525	213996	150392	102719	61426	47809	35398		35477	27283	25248	28782	85920	260338	305101	292905	201950	146976	100354	55248	46442	35627
	33800	32892	28826	28517	88777	255174	326495	293584	221358	155855	102130	61155	46710	37676		34512	26467	26384	26466	88564	260782	305721	302843	206783	150410	95589	59174	45709	38649
	37654	31617	26277	28455	89922	250607	335360	295800	211214	158048	97966	63342	48815	37909		32794	29789	25042	27752	89806	259860	312298	294057	199434	143273	99026	60704	45280	37986
	36088	31479	27031	25301	85678	248258	324666	283372	208034	148512	103946	59836	44629	36125		35967	29192	24375	26182	88270	256311	303009	304121	204281	140766	95813	59445	49891	32727
	30595	29085	26667	27042	88658	252525	328805	292610	211423	155626	100071	56620	47722	40655		34172	29361	28146	26494	88590	260606	309514	283589	206233	138939	105048	63223	46742	35907
	31965	30073	28935	24336	91384	253257	327032	296320	208386	152087	100171	61995	45722	36525		32307	27854	24540	26428	87643	254232	320356	295521	202655	145200	101376	61221	45776	39227
	36576	28501	30456	26307	92632	246783	320120	293739	212050	154140	104208	59827	45503	37810		37060	31931	26885	26207	83824	250898	313642	289233	202139	149929	100579	60196	49104	37810
	35550	32125	27455	26922	95665	241926	324150	290316	206493	154385	106715	63981	49886	37076		36618	31191	23881	27047	87608	251344	302062	301525	202163	150135	95340	61872	47835	38652
	38110	31685	26324	28660	88292	244197	322143	289837	211233	159778	102975	64750	48018	36705		37302	29609	28182	27278	86316	253605	309555	291052	203200	144043	98355	58422	47095	41067
	35172	31692	27535	27686	88861	248731	312878	293871	213830	148187	105436	59192	49914	37096		34226	26761	25628	26001	85567	250622	297818	293866	200126	139819	102412	58510	52617	36549
	35345	31255	29666	26494	88829	245962	317053	278466	215865	151118	103529	59828	50760	41187		32889	34016	27982	28207	90959	253342	300613	292776	201759	146000	104773	62005	47600	35219
	33527	26124	28467	27094	88309	249104	319857	289425	213719	155320	104808	60165	51246	36293		34632	30778	28213	28522	81714	248241	306840	298422	207539	141800	100676	61873	50252	37347
	32715	31803	26968	27875	89458	250857	319676	293212	205891	152876	101371	63632	49428	39324		35166	31766	26487	28596	86802	257393	303942	295589	204463	140974	101689	61201	51922	35999
	33700	28929	28704	25298	90526	251068	316756	291638	210675	152914	97905	64168	50271	38948		35320	28749	26560	27009	89830	252220	304556	293850	198436	143501	104099	65883	48986	34418
	34610	34227	27498	29151	94264	244278	323726	289514	209561	152990	109706	60095	47635	37823		35177	30491	26033	28375	87638	259018	299685	292940	199638	149781	104253	61145	51790	37294
	37099	29996	27581	29240	89966	246711	317034	294647	212980	156922	105053	65531	50813	45220		32540	30187	26945	24905	84787	248152	305962	298786	212934	144002	105388	62508	47111	42061
	32214	29186	29250	27670	88807	249539	311206	283747	212155	153037	102768	62098	49867	40037		35353	33079	25073	26813	82855	251630	304809	298544	208090	152890	100867	60956	52735	34137
	36913	31680	26387	27218	96441	255143	325437	285027	213512	151832	103830	64470	51082	38539		34520	28632	26814	27197	90280	258040	298212	293027	204683	151756	102211	57636	54842	37623
	33275	31913	26309	24799	83357	247082	312975	295394	209686	153088	107858	65302	47986	42010		37173	28251	28561	24858	81981	253724	305838	288958	202352	150471	105049	63776	46611	36419
	34276	32079	30406	28057	90195	239206	317112	288393	216268	146746	104272	62668	47320	43539		36195	30377	28561	30227	87290	258402	307974	298522	195414	144380	103197	67261	51008	42322
	35261	26257	30037	29652	88038	241258	313707	287472	208535	148847	105012	63973	51568	41949		33721	30082	23500	26602	86847	259982	312059	291673	201368	151439	105452	64106	52221	40736
	31482	29816	25804	28072	86546	246251	307303	287365	209627	147979	101496	67004	53011	41889		32508	31597	27962	29707	82100	254434	304561	291552	207929	151311	100790	67815	53824	37947
	34597	29746	29287	26180	90408	240635	319349	288629	207748	152375	102700	67540	50440	43702		34709	29635	26008	28347	85990	252287	307851	292105	204223	141831	97926	60844	51706	41430
	34674	32475	26261	27547	90573	247810	316690	288553	206089	148818	100752	65491	53022	44916		34183	28515	29333	30020	87578	250382	299311	290307	209785	146160	104695	65181	51270	41599
	35213	32619	27484	24520	84302	246297	307871	287244	206102	153830	107741	67485	51431	39789		32594	29344	28127	27373	89088	247658	299754	298515	208416	148657	105080	61808	52325	37209
	34153	32253	27560	28611	88008	250719	313124	278118	206185	154952	110875	64988	54999	41766		37974	31687	27984	27452	83648	246939	309507	292240	199733	143677	105303	64823	54080	37973
	34841	29077	27179	26046	85370	246380	307578	288789	208474	155211	104727	66129	51762	39634		34349	31462	26851	27983	87276	250352	306490	282222	201637	146134	105537	64906	53488	39559
	33928	29383	27788	27940	88211	247167	316323	292624	206873	153187	107985	66984	50911	40468		37757	27839	25494	25492	86309	250913	295165	291153	200653	149572	99445	66360	50983	41082
	32040	29383	28093	26656	88271	247069	314764	279450	210905	153509	105368	64333	49802	38581		36308	32075	24588	26630	83230	256626	300262	290517	198262	144264	105800	66436	54772	41367
	36510	31733	27187	27337	90556	245623	312171	290740	209062	149595	107389	69194	52746	45472		32382	32383	26102	26026	85341	245986	298399	297706	199295	151825	101341	64321	53642	46154
	35003	29925	27569	28176	86240	242304	308468	283969	214579	145819	109335	68733	55474	43218		36034	31020	27014	29209	85357	243473	302278	280906	199641	146567	103608	63954	52664	41319
	36973	30528	27649	29990	91002	247282	309103	286277	208741	156031	105246	65421	55775	40415		37771	31100	26941	26182	84610	255959	303641	296152	204021	149832	101444	61922	49719	41013
	34407	28336	27573	28627	88698	241192	308923	289872	211836	144402	106438	64428	52380	42688		34590	28905	27172	27770	86662	260965	305212	296244	202273	145663	104479	66450	50707	37310
	31983	30531	28857	28777	86721	237419	322847	284226	213545	158137	108259	63823	53679	45193		33832	29209	29593	28231	81908	253353	303290	292741	199875	140345	101066	63881	52676	44204
	32744	30306	28562	28857	84582	242266	306300	285692	211941	154900	104736	67007	55112	42921		32703	33533	27929	28157	86226	262277	302239	292723	194434	147119	104186	69177	53665	44740
	36761	30080	25834	28561	87551	242471	315819	283722	207063	153580	104288	63001	55716	42165		34600	26791	27852	26414	84326	246372	299967	291080	199066	149983	97825	65398	53810	41779
	33499	30313	27656	26439	86634	237878	314607	285808	204039	159378	104205	71200	55275	43759		36107	30806	26491	28082	81987	239019	298518	291120	206930	147280	105780	67684	54808	44669

## Sheet: 200nM DEP
	19916	19385	14497	10520	9467	12170	10591	12102	11501	11567	11195	10146	10358	8936		19538	16530	13454	12778	11116	13674	10896	39602	11122	9920	10218	9542	10361	9466
	19725	18667	15055	11666	11669	11442	11363	10685	11141	13926	9555	10461	9934	8578		20847	15659	13996	14147	12265	13173	12492	45008	12870	9933	10989	8956	12270	9636
	20441	20057	14178	11617	12140	14783	11690	10109	10406	11162	10330	10029	9272	9727		19683	14548	13572	12972	12668	13268	12218	51882	13272	10404	10560	10404	11309	8820
	17537	23432	13829	12771	10732	10734	10201	11940	10809	10279	10656	9902	10352	9976		18968	16322	11792	11412	12922	11109	12017	46106	11335	9748	10805	8919	10125	9599
	19168	19619	13711	11517	12878	12799	11666	11592	10226	12044	10228	10302	9089	10529		19770	16435	15302	12954	11590	11514	13711	49921	9921	10757	11435	11364	10529	10376
	18227	18301	13518	11846	12604	12150	10781	10099	9796	9340	10403	8807	9489	8352		20046	17160	12224	11614	10476	9640	10932	47907	9490	10931	11237	8961	10326	9113
	39242	38172	32443	123673	396797	723077	635486	456845	285600	176102	107691	67009	45212	33159		40158	32377	28685	148444	433741	745384	633112	578732	287128	183485	108596	60295	40634	33464
	41425	49597	33691	167796	533683	869491	809680	626673	381534	231203	135690	73076	51032	34449		39598	36648	33694	191880	580090	910654	808417	741959	368747	227849	139098	66263	51635	36793
	39627	45246	28616	191461	604378	939685	869751	685852	421045	260903	148566	76220	48499	37037		39322	35068	36892	207097	639887	959746	878555	798377	414459	245770	146878	75850	52150	40453
	41402	50067	36907	198083	608394	973977	904071	718207	436328	269839	155842	79751	56304	40782		38882	34919	32494	221437	664412	960059	911914	842328	437949	260645	150415	80281	52351	41535
	38808	48036	37435	204909	618744	995960	877216	727576	449467	274884	155242	82650	54971	44294		39271	34764	31880	226835	677469	969895	937585	834686	465583	260003	164159	79226	55581	40866
	42089	51849	36279	204903	612731	959682	911341	724174	455559	282468	158768	86073	54678	40243		40928	37259	31382	234375	646752	938177	949865	859136	456558	269888	155245	85238	57817	41846
	42688	59273	37860	212497	611370	974803	890325	744656	437356	281072	147603	82747	57521	41073		42136	38467	34866	233239	651047	950885	924801	841371	457394	269280	166578	82066	58433	44123
	43429	52911	37987	214315	591242	968762	874232	736798	453568	284573	153766	84775	55749	39742		43872	32692	37975	228000	663067	955801	936578	834344	463990	273752	161251	87218	60731	43493
	41410	54730	37867	208330	591793	959026	860471	698631	448172	283970	159786	84157	59415	45923		43687	36716	34719	226478	633753	915823	924500	848949	455752	261262	158171	89695	60332	42550
	43981	56333	38444	207374	580207	936889	853855	714995	450337	282004	155162	82960	58926	44436		43430	39050	35758	223795	629490	916364	922802	842932	450505	270948	159644	86183	62387	44282
	41945	59992	38938	209433	586442	933075	844291	689912	437608	290781	159937	84794	58836	44474		42238	32409	36708	229991	627717	903513	898933	831416	444989	269282	159328	82799	61981	43008
	41447	59888	38293	210783	581107	913648	848911	711092	434312	279987	159519	86257	55358	40669		46660	34666	37816	224006	632499	916691	897516	840589	446554	262869	161995	87721	62126	46199
	40185	59628	37777	205579	575206	928478	844133	702635	444215	273868	165919	88699	61330	41700		47311	37315	37388	229940	614510	891410	904770	845645	439647	256780	162271	89485	62952	44241
	44055	55740	42589	213341	563733	917839	841266	708220	431707	288112	166464	87168	60829	45741		41344	35494	35186	230073	614241	891058	880436	816561	439276	271344	160180	87399	61303	44660
	42391	61729	36605	209403	566893	908661	833847	698557	441422	282529	172336	82980	57262	44931		44915	34358	35055	227820	614183	876034	881409	817460	439244	260741	167541	84372	63041	45533
	44345	62236	36627	209226	562731	899866	846882	693381	443390	278816	165646	91376	56373	44656		40936	37930	36852	227086	605672	889080	871878	804124	447950	267125	166237	92533	60844	44882
	44996	67898	41438	209840	559419	904613	831421	692902	441261	277508	166903	90428	59275	45063		42509	37798	38341	225994	608950	870649	875441	803600	441500	266212	163435	89744	64121	45212
	44638	59216	38756	202564	569563	912879	825576	680583	428685	285175	169721	93172	58216	46719		44003	43841	35433	220232	614898	871352	876538	806914	456471	256827	175541	90093	62623	42767
	42498	62108	40015	207715	553515	902429	827103	669268	434880	292910	164248	89131	57793	45197		44099	37613	35455	224171	596165	864286	860236	796383	426502	261028	169322	85677	63816	45037
	43526	64694	40583	210365	544622	884677	828757	664525	436182	279449	161481	94898	57286	41049		45825	41264	37714	227489	578402	868878	883643	798334	428266	263777	168634	87727	65712	47839
	40919	62333	42760	203721	549928	891334	829562	683836	421209	283699	172773	91326	57698	44469		44919	39039	37500	225424	586050	878970	870036	808418	428442	268424	171050	94262	65417	44615
	43403	65690	41699	204662	541213	891692	824194	675217	431385	280350	172131	93839	60498	45495		40838	35656	42701	227978	587662	864071	848056	800563	436918	264294	167411	91303	60897	49578
	41259	62524	40255	208412	531298	898859	816211	671013	432920	286892	173523	93961	65640	46447		42633	40240	36058	218655	579510	851966	854965	785543	433699	260189	167557	95515	66657	46044
	47081	66362	42204	204346	543862	885210	807085	682472	433421	287370	166945	95691	62946	46230		46138	37387	37084	222012	587285	853094	855781	796021	435763	265932	167389	95694	67142	46371
	42228	64909	37721	200045	539321	870333	812872	675385	436102	290947	167107	90936	66238	46945		44369	39803	36791	221335	565122	848792	847157	798964	427753	271620	171950	94661	71657	46866
	48515	64697	39526	198313	534656	888048	808576	676170	436276	289981	166606	91200	61764	52466		44862	37344	35562	214294	566905	855525	866106	779632	424979	267098	178503	93919	69839	50745
	46053	67191	40318	205037	529327	889605	801972	675932	427680	290867	176345	96671	64103	47682		44252	37818	35805	216745	566929	844304	840711	792478	415459	260151	166245	95421	70001	51847
	43895	63580	39395	200092	539883	872926	794640	680104	425537	287048	170295	99862	62200	45677		45967	39068	37762	218810	575162	839479	866238	782479	437447	266120	172739	99170	70413	48928
	42356	70586	39638	200816	538596	863875	789789	675992	420833	283757	173985	97865	64695	44909		41719	38686	37539	218477	565896	849246	849032	770201	433197	257531	167813	94240	68330	49412
	42213	65319	40574	201112	526102	867846	800378	656470	429635	276378	180119	101545	59658	47246		46997	38861	41027	215689	565489	846396	840028	773159	424403	268022	173602	95177	68964	51436
	45252	68134	38255	193491	525386	861615	782966	665442	419969	285951	168661	93187	64025	49052		47091	38864	37164	209992	562651	835036	836692	771936	415323	268237	176229	97781	65806	50584
	45186	64250	39353	196524	522950	870672	799746	656746	423871	283826	172087	95840	63346	47203		46870	39034	37332	216857	567801	850923	834260	767497	426107	269305	181041	99268	66911	48501
	41388	64668	38430	191318	523471	865033	801944	655994	419263	283757	174394	97200	61811	51714		45325	40278	37186	210440	576104	831727	838178	760749	426694	268062	180406	92159	71128	53252
	45587	64288	39300	193930	515642	860219	787786	656549	422298	282941	173700	96764	67420	47835		44875	35088	36878	206553	548122	830666	837950	761258	434532	260310	170112	94189	71386	53661
	43892	67879	39613	200661	520953	846899	795742	645227	429178	276235	173999	98861	63849	49014		47055	40842	39522	203025	562193	839636	831730	763928	426154	267732	174821	96370	69826	50875
	40711	63004	41015	197009	522730	863503	798282	658898	412454	279732	171696	93920	66112	49557		43256	41469	35721	207894	553168	822890	828568	755881	423836	272721	174305	98256	70540	48934
	44916	66028	40249	191517	513509	851940	784248	670691	415474	281503	173272	99284	64724	49881		44885	41791	40546	211462	548840	829711	840318	770764	420433	266367	177452	99974	71091	52205
	43906	65427	39014	193353	510026	846939	787173	653018	424936	289166	174843	101554	66049	52995		43808	40004	38226	199760	546585	821413	836091	747293	413582	253844	171358	92232	69936	51744
	48814	65662	39247	188097	523568	863827	801199	662790	425365	271771	170123	99853	64893	49194		46774	38453	37064	198878	554682	824811	832152	733981	414294	272384	167931	97525	69004	56259
	44697	66523	39018	188665	513037	855374	788952	656649	417601	282086	175120	97824	65519	48661		40792	36831	38463	200990	552108	819416	838718	751834	415332	266302	180050	98305	76100	52465
	46723	63723	36852	186973	514794	845886	788123	663087	420392	282346	174582	102904	66244	51305		44218	36526	33808	199298	552333	814953	839990	744606	434203	258175	185227	98560	77579	51914
	43622	65301	40195	186040	510988	841915	777189	677061	415762	284454	175248	94446	65235	47580		41882	38242	37543	198624	550363	811578	818741	750826	414258	260099	174121	101829	69803	51151
	44709	64055	39887	184652	505713	851471	789027	655160	412924	285424	172526	99810	64470	48749		45698	37464	36923	201034	540162	823490	830134	753497	413934	264962	175914	97562	75349	56597
	43699	67484	38649	179703	509714	841866	785878	655824	412314	274959	172843	98256	66954	51629		43765	40883	38713	207294	544710	809423	823386	754713	426822	275685	173609	91282	76984	55968
	42389	66475	39818	182204	503270	858113	779100	654273	419225	279575	172787	98660	66576	52020		44384	41584	37400	201293	540593	827021	825696	721927	420899	260529	178892	99453	75521	53416
	45033	64842	38104	179965	502414	840364	789246	663671	425452	277164	167581	101637	71312	53737		44309	39179	38248	196120	550330	826008	828344	739750	423426	263717	179047	97811	72492	53570
	41141	65716	41291	180032	487721	853891	771619	653686	416427	275089	175665	102101	66330	48290		44474	36534	38172	196917	533917	803919	825724	724387	421143	260570	176503	100166	72867	55052
	44804	65628	41606	180455	507521	852564	769331	652352	418527	279421	174376	96651	64394	51414		44478	39955	35371	196929	546067	817884	816923	729433	412211	258503	171682	96423	79255	54741
	45038	64548	41604	183506	493776	844416	764916	643279	414209	285972	168313	98206	68363	52811		45784	39572	39267	195289	541588	800571	810174	735989	417760	251929	175565	99709	77475	53342
	46199	67261	41688	187133	490601	818040	785352	651024	415168	296151	171081	100231	66971	53511		42761	39964	40580	194151	535430	812899	815263	728170	418734	260640	171732	99537	71712	54195
	43796	67959	39429	182561	497870	835900	762423	636679	423912	280482	172881	100312	67818	49695		38717	39879	39258	187905	537974	811707	823101	724712	413545	249627	169421	99541	75988	52180
	46286	62908	38184	176665	497559	841223	780062	656593	410992	278866	170175	97043	65491	53433		46414	43688	39962	192135	538276	796963	811733	720828	429640	259014	168877	99926	75292	52020
	43165	63846	41131	176026	491270	816586	752873	638473	421355	278944	165881	101485	70456	51881		45717	38555	34289	188474	541527	813446	809318	722184	410253	263870	176792	105999	71234	57152
	42699	65012	42233	175020	489744	829852	753550	655274	410720	277752	174720	104917	66036	53355		43615	34988	40119	189605	532171	809266	806932	719193	407594	259498	178981	105519	76216	57152
	40523	66330	43783	180144	497621	827826	758822	645050	411083	271157	172259	100079	71396	52412		48510	39879	39810	186625	529019	810616	825645	729915	409112	252046	172676	97126	81980	56995
	42924	65403	42225	182647	480886	836575	764926	637870	408294	281286	172781	97755	71865	55066		43226	40113	36541	189132	533995	805554	810202	731519	423804	256464	174554	99696	74588	56604
	42858	67801	37877	179544	490865	838109	768401	644149	417893	276144	175581	102094	67661	54055		38872	40734	38019	189048	529109	803301	811914	721662	411679	246383	171438	96744	77308	54817
	45965	64613	37633	174781	491534	830189	764293	642186	416101	272246	175687	105499	69603	53269		43072	38480	39036	193703	520854	812796	811993	731449	421626	262706	172393	100694	71092	55521
	44187	64145	39513	173881	487425	821830	761500	630198	408061	279351	179331	103491	69765	50630		43458	37001	36151	181210	534306	803089	822271	705755	404547	256820	171382	102405	75292	57765
	45345	69914	39193	176854	487316	832187	757510	638940	403768	271813	167214	102554	74347	53509		45553	37081	39494	189958	522088	799120	812823	708736	404029	252752	174398	104055	74505	55438
	43942	66553	40208	179781	476871	826322	754048	642788	415947	274873	172981	103095	71387	54911		47113	39644	40194	182204	515997	804283	819182	720947	423013	250894	173682	97805	76836	54579

## Sheet: 500nM DEP
	26746	14575	15093	10600	12143	10965	10451	11114	11189	11333	9862	9792	10167	12373		21657	15907	12443	10902	11044	9646	10677	14509	9793	12150	9719	9791	8916	11495
	29694	13983	12726	11246	12053	12496	10794	10795	10646	11161	13011	10277	11387	11531		19664	16039	13818	10939	11898	11161	10864	14267	11830	10723	9760	10794	10426	10943
	30946	17577	13941	13568	12081	13412	10746	11266	12597	9929	11185	10969	12081	12077		21038	17854	13335	10964	10001	9780	10668	11931	9263	10003	9930	9780	9781	12003
	30046	15237	13375	13895	9879	10696	12697	12105	10990	11508	9798	10395	9654	12920		21159	13957	13658	12471	12098	11803	10687	15292	10762	11581	9355	10690	9800	11806
	30101	16526	12579	10790	10491	10042	11977	11307	11380	11822	9000	10266	10415	12200		23946	16882	12940	13166	12569	12049	10561	13613	11457	10489	11901	8926	9444	11158
	32389	16406	12602	13791	12148	11997	11107	11030	10805	11177	10209	10135	10879	12741		19292	16536	13332	11024	10799	10725	10576	13632	9983	10806	9614	10803	10282	9686
	40215	30601	135831	419503	644541	797641	717590	549390	300787	175931	97045	60118	39480	36430		37544	28612	203587	544250	753714	786909	686771	477493	316922	173776	106803	58109	41746	38242
	40514	32052	220402	650366	940092	1007450	877809	660307	369063	220024	121143	65329	46740	38748		35312	32612	270783	729867	964829	1027819	924273	664549	393280	230430	131107	69645	51815	41514
	40764	35273	255460	712892	1029016	1082502	919623	701626	401095	236156	137681	70491	44451	45562		39873	35678	295860	771676	1037778	1100142	1003746	725169	411329	246253	146816	70334	51104	43617
	45509	35496	276078	733216	1060822	1127222	958961	724715	416512	246338	136134	76646	51016	42740		36360	35833	310932	781686	1073526	1120747	1040274	754656	425870	256289	142969	72591	52713	43349
	42221	32412	280881	751901	1058585	1130052	964635	723877	418443	253584	144360	79358	53724	42740		39741	36126	327448	791376	1067187	1125173	1047378	742006	424021	260788	145350	75047	53112	42896
	49747	33896	292330	739354	1053614	1120950	943657	713650	413060	242727	142912	77577	53216	45903		39432	35359	328030	793012	1063191	1136608	1029364	754865	421832	253108	145413	77941	59594	41612
	43634	35002	292722	743724	1048378	1097141	946890	704717	422381	243846	142293	80125	54343	44916		35790	35632	331705	771922	1047122	1124563	1036169	750992	423713	263802	143278	76113	56277	47540
	46626	36637	293753	729637	1048049	1110787	942063	705087	411220	243791	148822	77497	50800	46399		42775	35679	320166	790953	1043256	1093195	1010275	734622	430436	255839	147893	79376	57937	45717
	46678	35689	290185	728487	1037223	1082342	930973	704960	412645	242860	151159	79630	56211	46227		38141	35421	325942	774711	1033765	1098418	1002363	727192	431370	261030	146702	74623	56184	45842
	48776	35200	288120	731445	1031102	1072907	929446	711758	407868	245353	136796	77222	53388	44914		39388	37566	324543	752745	1038819	1108221	992702	726075	417616	258334	150277	73117	56768	42933
	54046	37426	292747	724457	1045029	1082886	924942	691819	407930	240091	146390	78498	53446	47682		42534	38131	323319	768998	998110	1090820	1001536	732060	419429	257294	144132	74394	55469	42753
	50073	36854	284581	705154	1031817	1074007	907198	687920	403543	247846	146138	82900	56674	44846		38172	37636	324725	764372	1009882	1068768	992732	723970	412213	258366	152057	78336	57190	43102
	61881	36811	290637	713818	1024312	1076576	918233	673350	413860	249168	151279	80168	55434	47761		41989	36226	315062	735156	1003654	1076718	1002433	709927	415047	259998	146938	77783	57455	46236
	55319	34487	291563	710231	1004104	1055285	910747	688373	401294	252923	148074	77331	56238	48033		41719	36945	320297	742583	982063	1079916	980984	719213	412874	263007	150423	77020	61822	47941
	55905	39832	293753	698216	998271	1060528	909256	670976	402909	249098	158111	80742	55908	45490		42519	36439	319888	757339	986185	1060795	988619	709960	411041	259369	154565	79120	57618	51836
	62189	35541	280547	702063	994747	1052050	905692	678443	399319	254538	144960	84737	54949	46098		43121	35111	315844	741560	1002558	1062116	969559	701976	417526	259324	150968	82296	58500	47609
	56122	39456	292718	694076	987541	1047376	900170	674860	398800	254985	154789	79150	57573	46961		38188	38256	306233	733663	980666	1043342	967107	708181	415918	257670	153059	83420	57555	45357
	56539	37653	287017	683246	981642	1045077	890693	672585	394125	249756	153760	87737	50979	46008		41344	38671	312147	745538	970132	1055236	976722	707389	413416	259012	156712	80496	59345	47225
	56118	39053	290042	686701	991020	1058802	887153	669000	414897	258389	156538	83458	58182	49390		39459	37472	315451	750495	962968	1055434	964022	697063	408733	255008	155846	82984	60592	45329
	57903	36392	284586	680297	990059	1047111	886159	664375	405789	246124	152265	82965	54169	49345		42234	37031	317491	723494	976652	1031266	973623	705427	411306	266448	158297	78908	60557	47344
	57331	37636	281531	683439	999437	1019744	893501	660039	392912	240496	156087	81255	56644	51581		35755	39422	312336	720556	973464	1059450	957035	687395	405368	258212	155681	83003	65857	50428
	57799	40187	281951	679465	989714	1027362	889885	655891	391155	248357	147652	83438	56740	47637		39902	37382	308993	721897	979586	1048084	944940	689180	403530	265523	152570	83182	63064	45178
	57762	40430	279538	668057	958931	1028462	882739	654651	390435	251648	154593	85680	56925	50872		39009	39985	306096	711877	965548	1032534	945110	704809	411564	258925	160948	85136	63162	45195
	59692	38456	281747	684603	981728	1022283	881453	651600	395633	249019	155412	85255	58171	50123		42236	38328	307101	710238	958858	1041725	955388	694499	410991	257647	159823	83191	63888	50582
	58344	40160	277919	688121	976770	1028261	884661	658034	392934	251265	147692	86000	60894	50224		40641	40871	302458	719623	969979	1033238	955426	681596	409000	258171	156609	85812	63003	45541
	58912	38560	283023	678811	973544	1023784	876187	653367	391980	248523	154130	86043	60215	50846		40890	37745	295071	715775	947570	1023337	957318	687326	405079	260788	166256	86917	64705	46098
	57611	39271	281978	672854	961149	1032706	885499	655974	391206	252542	156885	85140	61002	51496		38301	37761	309496	713020	960022	1042837	939395	679422	403005	267928	157694	87201	61602	46033
	53115	37743	278223	657265	972632	1021619	878089	651785	386750	244822	159413	86691	61173	50897		40002	39304	295034	718767	958219	1030682	935744	692657	395029	261791	154701	88156	61999	51799
	58355	33926	279494	663176	966403	1013899	872634	648748	383564	247085	153234	85182	61882	50908		38790	37630	303986	714134	943201	1004798	954307	685130	411045	259217	161498	91930	64486	46617
	56751	37312	275572	658803	972468	1025545	877541	652391	396563	247960	149029	86378	61528	50863		40189	33882	305816	712683	951066	1028983	930253	696962	397758	261220	160883	84590	62718	49146
	62836	33716	270947	661315	964591	1010240	875970	652021	390055	252299	163088	86786	59552	51408		40346	36820	302238	707132	949950	1025974	938748	689882	397293	260372	166910	81778	63599	49314
	59328	39025	273636	649646	958138	1017122	853614	654137	394605	240275	157744	90646	59570	57031		37298	36516	305854	698814	938679	1031465	957064	691822	396097	257322	158482	87167	65059	50026
	58342	37193	275968	661791	968781	1017440	868319	650821	393594	243055	158326	90151	61589	51125		35916	35384	290684	708014	938412	1029250	947610	688053	401727	257758	158849	92943	65229	55803
	58138	37894	268528	644182	942249	1028048	874568	649727	381457	250511	159826	95290	59529	53442		41834	35695	295198	705863	927187	1022988	924197	678882	403326	257657	163630	86459	64318	47829
	59133	38362	258939	643359	937109	1007882	876254	639376	382038	247609	158703	88399	59697	54606		40919	37999	298831	682900	943871	1019858	943067	664618	399415	257087	161095	90009	64892	54061
	58076	38905	268235	659897	940442	1023711	870248	630545	383417	239710	156385	88810	59234	51170		38558	40460	298121	690419	951247	1021725	945617	664820	406436	256710	158988	88731	61447	48527
	59461	37227	260210	664660	953990	1000496	855728	650089	387427	238840	156117	87142	59167	50336		42945	38015	299378	694240	934837	1009767	937834	672063	389726	254521	159135	92809	62532	53621
	56868	40690	269652	657568	949485	996079	854885	650682	381070	237779	158592	94753	64938	53108		41578	37324	292993	690185	936032	1022948	932433	678421	409562	259404	158470	90609	66845	50008
	55168	39242	271208	648528	953356	1009208	870993	647571	379300	238744	153191	89860	58964	53648		37886	37037	293387	695479	922524	1037801	937450	680348	401001	257769	157434	90076	68694	47334
	57951	39010	262597	640596	939259	1007436	861662	637966	381579	238873	161313	91338	62743	55123		39583	41654	293639	680690	933582	1003745	927288	672344	404883	264331	156339	85857	63561	50502
	58512	39401	258822	627197	937954	1024686	857193	645339	377312	238181	158041	91793	63364	53425		41273	36591	287209	693343	922091	1014364	929300	674142	397869	255397	159574	92870	63271	49491
	56594	37185	259069	639742	936009	999400	856808	635362	376927	245312	158066	91657	58213	54136		39521	39739	284675	682045	924652	1011886	931150	666920	394152	262199	158517	88273	65511	53801
	54055	36638	261060	634774	943892	985542	848773	635034	383984	245327	157609	90908	66763	56520		39290	34899	285566	679287	927407	1018511	935418	672477	396492	257283	160086	89973	64360	50360
	58444	37492	255892	633446	941864	1009038	858544	629991	372355	242903	157984	90922	65155	53374		40147	35906	279439	681040	927984	1010154	925192	683778	393786	257299	160173	91520	65661	51215
	58850	35646	261109	643634	937690	991386	858448	635385	382175	240794	162199	87009	63088	51617		38003	36056	288366	680176	936500	1001101	929536	666121	402544	264686	158433	89001	71055	53614
	56384	37961	252575	641018	926467	1006992	852025	634669	380528	245174	162045	90016	62550	52780		41542	35988	286913	684706	936838	984062	934016	662887	396423	254078	159972	89617	72136	51308
	54625	37422	253555	647365	925542	991141	848447	634957	378259	236707	151507	90953	66569	55849		38238	36076	287171	690136	913527	1017204	922573	664069	389765	256865	160623	88622	65690	54773
	57859	36668	258855	627328	914574	1006676	831363	640184	393713	233510	157125	92199	60489	54862		41928	42996	282086	675405	922448	1002234	908823	660906	395561	253940	162886	88628	68835	54076
	59246	36974	255794	624785	925686	994938	844470	621312	380013	241339	162845	94437	63726	52565		39860	38618	281932	680838	921436	1008372	925395	669650	409820	248422	155731	89318	62319	50770
	62251	38898	257245	620872	904137	992857	853520	639001	384740	244881	159940	88741	62735	51783		41385	39702	268960	676092	934115	984371	922631	668921	389952	261176	152266	90255	66255	53614
	56714	40048	248594	627889	927393	982458	845017	640267	380209	249254	158021	86437	62125	53708		39237	35155	279298	678363	920376	1010566	915954	655757	387143	251617	161413	95441	66540	51779
	53095	38054	252094	627443	914696	977105	846665	627975	366970	250016	157526	90127	60739	53183		41853	38315	270977	672507	911966	987239	914924	677117	379953	257858	157631	86278	68470	56714
	55183	37520	245027	622260	904766	973756	844556	630093	379622	230715	152507	88763	65057	52877		39706	38630	277391	675100	913891	1008352	919904	657986	382424	258117	165514	88422	65550	54175
	55484	38446	252840	627697	912210	990482	840493	613856	385676	238820	153517	92776	60435	55560		40401	38709	279520	680247	909391	994241	910819	650512	390232	252698	153296	86275	66341	52086
	55735	39675	252657	620562	914927	977367	841630	644080	373175	243603	154677	91452	63983	54342		38471	35786	274629	656943	893070	985018	922930	654313	382815	246560	155370	92992	66330	47409
	55651	36898	244726	620159	926585	982057	827103	626380	375106	235578	159000	92071	62439	55660		37867	36013	275357	662778	894984	988535	911530	656204	395780	257412	162676	94769	69584	53546
	54952	38292	250036	620756	902662	973401	826743	616630	376091	233286	149133	90540	65591	53119		39256	34087	268266	670455	909968	981101	915241	658136	387034	249540	157060	83889	69487	51643
	60582	37986	248256	614337	914812	973893	838772	623759	373649	238058	158667	97316	61977	53897		37645	36866	270652	653132	901768	962436	916387	651389	385886	247699	154677	90509	67568	54710
	53792	39139	245188	604409	888260	986809	847673	606687	370614	230147	153460	88384	55744	56648		37242	35402	270079	658377	894906	963706	916492	654123	384545	253396	157295	87520	69496	56176
	54399	38757	250884	620892	895489	967769	836360	613798	374550	248408	165530	88464	66449	53193		40633	37943	269138	649875	895993	989723	908649	665236	380997	246213	156299	86886	67119	55321
	54022	36215	244094	619041	910308	975252	834252	620522	364955	233103	152435	92770	64204	55585		39564	39625	277769	660004	896007	982073	905671	658845	389973	250433	157700	92593	70578	53024

## Sheet: Inf DEP
	7983	9306	12043	10788	9677	12555	10267	9169	11384	9906	9836	9393	13461	9761			8945	9981	10866	9685	10125	9313	10862	7989	9247	14719	10653	11242	11240	10652
	8617	8912	9799	8539	11800	13359	11502	10166	10383	11054	11799	8982	11059	9206			8754	9345	9053	9795	8678	10829	8752	9721	11652	14097	10093	10685	11502	11507
	8420	9611	9161	12585	11316	15632	11238	9380	10268	11240	11912	9753	11684	10792			9153	9823	10566	11161	10490	9747	10863	8634	9975	18833	11091	10569	11386	11539
	7399	9566	9712	9187	7843	11947	11798	11128	10676	10605	14411	10081	11127	10450			8136	10077	10973	10225	11048	10228	10522	8887	10233	20600	10381	10601	12765	10680
	9748	9067	9518	11612	10706	11911	10708	10034	10406	11011	11232	12128	9584	11752			8532	9282	9731	9734	10782	10551	10555	10705	10032	16473	11008	12129	11302	10780
	8648	9543	10293	10893	10134	12240	10436	8633	10209	10809	13891	10583	11411	10657			9306	9153	9829	10957	9981	11634	9380	9306	11039	18244	8933	10354	10356	10660
	2032487	2149804	2113402	1809458	1890861	1808251	1696574	1511568	906974	638474	336999	152811	92672	48683			2269749	1921228	2041638	1983303	1915683	1841766	1898713	1716263	1100364	656875	325101	150249	98327	65337
	2259945	2284413	2324509	2268949	2285577	2156102	2080860	1684962	1149902	715729	411913	167888	105358	61137			2385628	2269456	2252872	2282731	2366927	2283959	2248649	1787641	1219267	764088	376632	172521	111891	64592
	2311867	2431610	2476423	2443906	2433447	2312146	2201114	1754496	1198009	736544	427088	184110	110610	63850			2460127	2406580	2377033	2410143	2506036	2409516	2333202	1840290	1267118	799952	389195	172729	108856	68147
	2401683	2502826	2567725	2512623	2531372	2391740	2257605	1773611	1205278	729065	427052	182058	103623	66806			2510998	2451989	2480008	2493061	2596294	2477426	2376383	1840862	1251109	796323	398816	177582	117524	68993
	2455820	2567918	2635340	2575263	2603420	2444877	2282730	1769558	1221473	708146	418802	174416	112296	65511			2516342	2502940	2563292	2519289	2650998	2505594	2385323	1841721	1258402	788234	395032	179842	115838	68532
	2465117	2606421	2661918	2599685	2609192	2445292	2312346	1787526	1211499	718552	432838	181454	113039	64696			2549978	2516414	2564207	2594844	2679674	2547983	2350914	1838686	1241836	769251	394920	173672	108994	71835
	2470010	2613955	2683792	2636056	2609263	2481538	2285539	1735779	1190940	698071	429362	177561	109999	64788			2557800	2521832	2555174	2602138	2695066	2534970	2388810	1810122	1216151	773757	385420	176882	107650	63886
	2441380	2592773	2678707	2665786	2627258	2473604	2271458	1744331	1177594	706150	425393	172999	112684	67238			2544469	2550427	2569606	2612256	2721879	2548584	2383738	1794852	1201112	772559	400753	178928	111297	65403
	2437207	2602698	2679466	2615307	2635055	2458376	2283271	1714496	1165284	694957	420507	177567	107249	67320			2513792	2511031	2581730	2631771	2716851	2564220	2390122	1793439	1189895	747992	391956	176854	111584	70664
	2450222	2602994	2676495	2633510	2635166	2470402	2252536	1696817	1130712	686956	422313	174862	103095	69763			2522818	2501502	2627460	2601952	2723722	2537138	2344820	1775909	1199593	760234	383665	170929	108506	70218
	2380962	2603232	2690917	2616421	2615300	2457132	2240881	1699489	1145512	676576	421309	174234	112503	69368			2521337	2531225	2609748	2613732	2714816	2541582	2378006	1751059	1163920	740180	389461	169278	108225	71660
	2435351	2608432	2702926	2629206	2639738	2423484	2262908	1668638	1143937	664615	408921	177432	110097	65626			2530679	2523368	2604814	2610920	2729187	2546561	2373948	1769031	1189232	739548	386864	171870	112209	72194
	2422621	2601312	2681815	2644756	2652305	2446043	2253871	1687542	1135556	672112	413947	174543	111181	68208			2523969	2526882	2609251	2628646	2711066	2533643	2364870	1767059	1170263	742981	383387	173244	111706	71643
	2435532	2612620	2668744	2630782	2592056	2448724	2270058	1661644	1138966	672957	414167	172892	111191	66654			2566398	2554252	2599316	2614090	2748872	2556613	2371458	1730159	1169827	752922	382602	181584	109740	72547
	2387803	2605040	2697563	2653886	2630622	2473192	2257305	1694836	1101318	664984	406965	177421	107518	68255			2553316	2529606	2620604	2626400	2688801	2540928	2342913	1742711	1155273	734408	384210	174367	114655	71457
	2410651	2618554	2715459	2665922	2637319	2438915	2254274	1679516	1096766	668649	410224	172472	112372	68002			2535199	2558708	2608678	2653407	2727125	2536674	2366623	1725162	1139724	733976	391023	175894	109528	71732
	2403660	2586644	2689460	2634345	2664795	2440658	2231883	1665644	1083095	664404	406591	168857	111615	66348			2536958	2532869	2624414	2666991	2743550	2560916	2352690	1714610	1137035	756767	385838	180163	108686	72102
	2433507	2628324	2713236	2658132	2614460	2455536	2245530	1663292	1110044	665775	400330	175999	111462	67255			2545398	2550955	2617590	2649130	2734763	2536993	2337640	1734974	1156196	725600	376773	170884	110290	72230
	2416098	2611021	2693055	2670436	2628890	2430747	2230272	1663308	1108807	663612	409739	171034	107924	68279			2520592	2535791	2615169	2656446	2755730	2541195	2350676	1721559	1148966	727892	376636	182203	109814	71889
	2400296	2616547	2710684	2649357	2613053	2453288	2226610	1657431	1094038	654357	405073	177213	107133	74242			2537467	2559167	2586414	2638286	2736025	2552435	2377928	1711924	1142400	724558	385421	178267	118974	76601
	2387188	2594681	2704578	2649703	2621423	2428465	2242650	1652090	1091308	656845	412421	175270	116034	65989			2541772	2552646	2610581	2613213	2734227	2550096	2331383	1700266	1143578	715513	388862	178077	114101	72038
	2399537	2609358	2665722	2655432	2651148	2444918	2247542	1655290	1098955	654602	400884	175578	109559	69091			2506853	2548143	2641041	2653186	2718417	2573116	2330689	1715326	1142467	708111	374745	173737	119408	71690
	2383314	2617507	2684792	2638305	2616083	2415505	2219098	1639717	1104291	653620	414195	172427	108868	71895			2528544	2557536	2588136	2606648	2739188	2527202	2303700	1707514	1130687	719424	377119	182661	118159	73962
	2353826	2599209	2670023	2653649	2636008	2425072	2231989	1635182	1086865	646367	406927	181460	110884	70169			2529716	2527708	2615232	2621549	2735524	2549533	2353601	1686357	1120822	721201	377137	177900	115512	74380
	2397348	2601899	2677419	2657302	2622760	2407565	2220785	1627938	1099008	654704	406309	176899	115808	70510			2520306	2553820	2609498	2618480	2727561	2543072	2336202	1674004	1095765	713762	382960	180196	120039	75029
	2383360	2589907	2695796	2645732	2597615	2431404	2213708	1652582	1091681	658552	402605	177544	114769	73165			2521482	2512272	2601707	2652773	2730722	2529446	2292724	1700440	1124124	719292	371921	179030	116168	74919
	2371147	2588596	2659063	2625962	2596758	2404338	2230921	1628390	1077135	642783	398283	185259	113765	67159			2523382	2524374	2620808	2632379	2730585	2558919	2319017	1666868	1124618	711456	375088	184899	119744	75721
	2365272	2605807	2659954	2646820	2625522	2407874	2180855	1602529	1063119	645013	413782	175826	114470	70045			2535560	2526810	2618657	2637614	2714854	2538054	2313935	1668220	1108600	716800	370840	182220	115315	74817
	2362914	2587830	2689032	2633556	2612761	2379228	2195494	1631660	1081945	657377	403820	174487	116604	74721			2537130	2518984	2607163	2604350	2695896	2510068	2300342	1683744	1116568	707743	371652	171482	116659	77317
	2356986	2565741	2656545	2629699	2607335	2429093	2197254	1604669	1073854	653853	408467	179368	120497	69101			2530186	2526998	2585725	2613619	2702182	2515440	2297504	1675983	1107290	712496	371467	193215	117185	77973
	2361834	2577412	2678562	2598697	2588754	2409290	2193283	1619694	1090844	642342	410282	180031	117222	72680			2499711	2518554	2633689	2599895	2717238	2521278	2311204	1684282	1104655	705206	381195	182803	114916	79535
	2333292	2577535	2680352	2616131	2591580	2406629	2189722	1598784	1085115	648907	393469	183531	114496	71846			2513300	2495442	2589756	2591304	2711982	2534888	2299757	1649913	1102498	705020	386667	179877	119812	78085
	2357820	2565744	2651914	2622251	2609481	2407239	2168866	1602750	1057713	633285	401158	176020	117215	75642			2463080	2511674	2586274	2607318	2701550	2538324	2300719	1654360	1116876	709738	376980	179867	116799	77419
	2345602	2596186	2651598	2614501	2600870	2373499	2172797	1620735	1071122	641226	407537	174850	117704	75905			2499894	2510450	2563318	2625390	2710909	2526615	2273267	1671398	1123972	706448	389222	175049	119976	79206
	2339483	2575692	2637344	2601456	2592733	2373024	2173756	1594208	1069479	636184	400200	172115	121445	76066			2496175	2510303	2578888	2600185	2694010	2496950	2297742	1657650	1111051	711603	362646	182438	117281	76359
	2308910	2545435	2646173	2595355	2573686	2370906	2201168	1603089	1062608	630110	398109	176640	120157	78785			2500454	2499826	2603621	2607428	2714008	2498114	2259315	1651163	1114938	704524	386556	184620	117049	80032
	2331750	2557450	2654832	2581180	2559158	2387290	2182115	1585667	1050643	642465	409084	177413	117105	79820			2461989	2522288	2564790	2575051	2718750	2502950	2281212	1645347	1091151	707147	384527	177441	123575	76547
	2320269	2558525	2658394	2581950	2561054	2386728	2163100	1591876	1061970	645359	394130	181189	117495	74192			2465330	2486861	2564507	2605383	2715540	2502800	2272511	1651895	1100572	696637	380379	179945	125162	78270
	2323680	2550546	2617567	2611930	2565206	2380030	2173371	1616468	1051960	624289	402875	168422	117068	74279			2472561	2491763	2552397	2559996	2676313	2497364	2290256	1635285	1081495	707536	368606	181851	122721	80534
	2327078	2534450	2628014	2601536	2571223	2374483	2163160	1589120	1079296	629810	398396	180936	113667	80262			2478316	2504589	2537790	2580800	2687097	2498928	2266472	1630886	1105295	704493	366984	182444	120105	87428
	2304631	2534844	2622973	2568700	2557618	2392142	2164163	1573594	1059015	633129	397854	175784	116574	75543			2478318	2520385	2577314	2601862	2667645	2481504	2258738	1678708	1101231	698107	375251	185968	120116	81256
	2297470	2530952	2631075	2563186	2544483	2353944	2152558	1605842	1060491	634114	392380	179622	113717	76716			2455528	2478863	2554066	2562792	2665414	2477618	2262696	1656302	1102991	697995	375936	175175	118188	81656
	2278549	2548432	2624254	2574898	2527671	2373267	2156756	1566146	1054441	621368	395832	184091	122101	81284			2477076	2461829	2536566	2580362	2675458	2483066	2258816	1651436	1076316	698770	371906	189421	119048	84691
	2293963	2529487	2631460	2602932	2540516	2366345	2147024	1574854	1051737	627533	390175	180208	116312	74098			2420068	2462608	2535028	2536889	2657544	2475132	2261252	1636861	1092882	687196	363476	182232	120630	79521
	2253707	2511902	2640858	2578410	2546454	2343150	2145077	1559717	1046350	607627	393920	171519	112982	76116			2452727	2464163	2536433	2557626	2647481	2471088	2251272	1634996	1112501	697084	365046	183274	125268	79459
	2275380	2474208	2612142	2584133	2513362	2347941	2146292	1568356	1046359	622883	411628	181931	118414	77457			2428364	2466497	2534190	2556052	2641577	2450390	2254150	1615366	1090029	691300	365224	184977	118724	79913
	2237850	2501007	2610079	2555615	2514542	2343189	2129786	1552908	1044042	628891	396825	180726	117636	75915			2439880	2443464	2535054	2563864	2619572	2469144	2246947	1616762	1086328	681886	360720	187920	112271	77445
	2232665	2520484	2605555	2572050	2532286	2338363	2132940	1565757	1067691	617572	395517	179619	120381	73133			2428910	2478328	2536678	2550398	2674091	2455135	2228135	1636625	1075016	675706	365382	179381	128422	80693
	2240484	2487843	2568274	2551496	2490091	2297179	2121906	1591792	1053488	623158	390838	174871	111155	76087			2419649	2463306	2527595	2520354	2653022	2463695	2250698	1623958	1066027	677271	369858	181274	120122	77774
	2212014	2503581	2590959	2550631	2514479	2337483	2126234	1565813	1035122	626320	386472	176659	117843	76636			2414338	2433423	2482921	2512976	2614871	2440033	2210272	1644292	1083242	678055	365819	181782	125351	81100
	2243628	2495178	2572991	2510910	2504740	2342434	2098718	1568032	1043772	617689	386712	178109	119242	81351			2400093	2447034	2511245	2534066	2641916	2432634	2242988	1619574	1068288	678464	360668	179437	123786	80808
	2218846	2465173	2575204	2524162	2507860	2319857	2098517	1550485	1052622	620035	390692	179382	113212	78946			2394628	2442442	2492027	2543177	2614724	2471247	2215585	1617970	1076850	691494	364699	179802	123356	82208
	2232628	2486139	2563217	2514810	2532942	2286365	2096132	1541099	1053354	616177	395747	177728	118552	82521			2399140	2431859	2512896	2531983	2625494	2442048	2214597	1628905	1074297	682485	356549	177190	119625	82766
	2194402	2470238	2590039	2539200	2501788	2308353	2118842	1534256	1031213	619818	387119	181442	120665	80409			2372986	2423409	2500879	2511435	2630878	2440254	2235546	1580921	1064129	684192	361151	178910	127876	83877
	2205627	2445634	2542680	2526200	2492588	2324370	2098688	1557448	1030071	610152	390900	170806	121676	75133			2378982	2417014	2509044	2551416	2611329	2438316	2223176	1610298	1067297	668382	368436	183894	123210	80668
	2205870	2466812	2548556	2501820	2472748	2297860	2086351	1543902	1022767	619820	377418	174659	122767	81274			2413954	2429503	2467669	2502948	2629778	2455884	2196045	1586214	1066441	678686	367184	179520	118020	82885
	2208518	2448530	2541288	2508066	2497736	2269801	2070411	1550403	1035814	618341	389734	180115	112443	83131			2373914	2449718	2474305	2497491	2622568	2418790	2245548	1589583	1063662	686509	362853	178294	121450	82119
	2189394	2436646	2534169	2513067	2459313	2278137	2070411	1546973	1027828	603852	380133	182009	117879	74210			2384346	2404049	2495234	2505916	2606106	2446588	2214009	1612243	1063563	664351	362141	183894	127994	84294
	2203205	2458919	2547605	2489006	2494154	2288176	2084550	1539508	1026452	603538	394412	174825	118190	80966			2364004	2395686	2464390	2483437	2607681	2416068	2224029	1586994	1073894	666500	355997	189041	122157	86087
	2183968	2426407	2525028	2477674	2478061	2277506	2065754	1528486	1048959	611202	390856	175225	116721	81365			2394203	2401773	2459083	2503504	2581508	2403190	2211144	1604548	1042308	666054	363129	184701	125704	82997
	2156944	2415235	2502840	2494237	2471967	2269170	2073237	1545552	1032200	612447	388138	179844	119204	80267			2346576	2415916	2483128	2487574	2606298	2401225	2208719	1579863	1060505	666443	357565	183356	124979	82352
