# Supplementary material for: Expanding detection windows for discriminating single nucleotide variants using rationally designed DNA equalizer probes
Source: Nat Commun. 2020 Oct 29;11:5473. doi: 10.1038/s41467-020-19269-9 (PMC7596233; doi:10.1038/s41467-020-19269-9)
Supplement: Supplementary file 4 — Source data [file 41467_2020_19269_MOESM4_ESM.zip › DNA-Equalizer-Gate-Source-Data-main/Supplementary Information Data/Supplementary Fig. 32/Fig. S32. BRAF.xlsx]

## Sheet: BRAF raw
D594G correct	Time/min	P.C.	1	2	3	4	5	6	7	8	9	10	11	12	13	14	Bk		P.C.	1	2	3	4	5	6	7	8	9	10	11	12	13	14	Bk
	0.5	2345861	189530	126522	161717	317954	681575	1176966	1153061	912553	657621	452756	305290	195609	129101	103221	71038		2401762	181696	127159	172356	312809	679782	1135640	1043319	886204	730168	481100	315190	175956	139428	108648	72855
	1.5	3051768	225921	140432	207790	389035	871576	1449190	1454065	1175430	839847	576956	363187	219832	144246	111802	75652		2966629	200420	148967	204406	402113	917482	1471520	1333471	1170844	931918	617069	383330	205258	154579	118224	72726
	2.5	3180385	245441	165084	223546	445253	1012835	1681628	1655018	1381556	1020985	689730	436909	253119	165171	113208	82288		3166937	223747	159353	225197	459749	1090886	1692151	1539105	1365929	1079722	721582	442892	235364	164532	125488	77347
	3.5	3261798	271025	174341	252308	501440	1128571	1897050	1846036	1551092	1163971	764470	487489	276578	177931	123198	79679		3210565	254373	173279	246272	491254	1220321	1869364	1693834	1545202	1193283	799386	507160	253273	176405	129536	77656
	4.5	3285238	287276	186242	269918	540104	1240440	2064977	1984864	1665554	1288630	853388	529934	296110	183168	133716	83148		3193541	252776	184573	251238	540433	1334128	2002755	1825564	1641168	1285216	857947	542133	270419	183539	132533	81273
	5.5	3277926	298330	205272	292262	587624	1286185	2161258	2075723	1749290	1341784	919058	567635	311903	183818	135332	88951		3222804	273354	201568	282107	557040	1394700	2130398	1904246	1711798	1351322	898856	579589	288393	192180	146507	89483
	6.5	3324470	296734	210263	312992	584384	1340393	2200295	2164751	1783940	1410273	947739	593719	322109	213482	144409	79357		3255702	271421	210414	294330	584978	1445418	2181856	1987417	1762202	1402307	949657	599738	300401	203062	144606	83455
	7.5	3287974	297150	216274	315445	598952	1336855	2236200	2161006	1812475	1437386	983788	617048	332910	204708	146448	89566		3223557	265506	224859	309900	600266	1472341	2247998	1980571	1757930	1403429	958790	607963	305293	203410	149614	84337
	8.5	3319780	296901	226692	320301	625466	1364902	2268387	2167874	1791037	1465236	996878	636994	335954	215296	146198	91855		3208666	259498	229277	318209	615431	1513530	2261806	1969437	1779196	1413945	963031	621617	312017	206892	151974	92767
	9.5	3307548	299423	245387	340099	630131	1356091	2221810	2144111	1780380	1470940	1023522	637981	335476	214161	146709	90214		3247867	252120	234640	324736	629630	1477575	2226377	2000093	1771697	1442599	963586	603247	316969	211141	149798	91379
	10.5	3292152	286170	247123	340972	635105	1344210	2194981	2115162	1763034	1464119	1029534	633866	340585	206909	150736	89346		3246757	267162	249660	321712	633440	1482431	2232767	1975722	1764903	1422580	983179	617662	311147	207677	154070	88570
	11.5	3337206	277937	251309	356860	639313	1322831	2204771	2114401	1749374	1452384	1017758	628955	352232	219605	146087	95673		3260298	265169	252206	350467	643547	1483298	2248624	1946163	1766634	1416974	994626	625802	319322	211490	150851	93719
	12.5	3303093	274681	245771	365377	629322	1323343	2183664	2076262	1730344	1424512	1024885	642456	351037	221538	145661	93240		3229881	258374	250661	355140	646970	1436544	2196966	1941602	1726569	1404941	993381	624364	320662	223216	153152	94254
	13.5	3292595	277436	258367	346548	636529	1332503	2175586	2071970	1727860	1435132	1037314	648377	348799	221316	154533	98322		3273406	247359	262777	356194	631423	1429598	2194298	1929482	1712842	1389638	973642	619706	318459	211879	156626	89814
	14.5	3277275	281189	268843	357301	636363	1309934	2141711	2058497	1708259	1419726	1011667	634478	348562	214903	147045	98062		3240399	248368	262558	357071	631493	1436736	2176734	1914342	1716419	1378757	981075	605164	307477	209496	157171	95646
	15.5	3298826	278669	267287	373240	633354	1298750	2114576	2044374	1694742	1432669	998003	639903	356079	216728	160197	97416		3216337	239790	279018	359017	624402	1420227	2175415	1882634	1693768	1388820	957974	622478	311986	213397	158060	101642
	16.5	3286650	277373	274168	374059	641415	1288165	2125998	2002102	1663298	1399276	1000634	638898	343300	213960	152760	97936		3247899	236968	262070	359321	641834	1407464	2125873	1866129	1673764	1374315	954371	615792	320724	217725	161994	95342
	17.5	3266516	270262	270460	368777	626661	1262350	2094684	1997120	1671264	1400689	1004258	634785	335358	217372	152386	94214		3195510	236637	275380	356263	638178	1392060	2099578	1846355	1649014	1357535	948277	608646	319223	213124	155780	98209
	18.5	3300493	260758	274606	369712	617208	1257648	2075992	2005260	1653245	1380500	974339	630057	344665	221460	154270	92158		3193787	237089	279159	360116	639680	1381912	2098379	1830721	1656286	1369504	956042	602138	308774	214117	158214	96617
	19.5	3278080	257475	277977	373831	624541	1242104	2082612	1978998	1625486	1383609	982516	638848	343473	225088	154119	99017		3201829	237167	269657	361063	616698	1362920	2095772	1852677	1663515	1336873	943990	613416	313438	225965	156170	97588
	20.5	3237920	257255	288550	368911	610111	1221707	2068122	1965248	1641219	1382511	981304	636210	336345	218795	153824	101863		3209301	218719	282176	365138	643037	1364354	2102672	1825580	1646866	1341724	947379	597979	312272	215569	154521	99048
	21.5	3235085	244140	281355	369289	616169	1243217	2055122	1954946	1623902	1376572	988294	621617	345556	219263	161303	100819		3193891	229781	280723	363357	616700	1364344	2079630	1818050	1625376	1322319	940775	616149	311841	214405	156594	94447
	22.5	3253266	255514	276427	365878	617883	1202002	2051912	1963555	1628314	1356222	981176	615382	346285	217582	154866	100540		3185052	220446	292490	368396	611664	1340441	2066587	1809247	1621947	1324536	939786	596163	326873	214874	154615	95215
	23.5	3247531	247897	282007	370029	614694	1203131	2022834	1939357	1644427	1362247	958680	611289	350409	209351	150550	101663		3197580	221006	287805	368349	624456	1327822	2093424	1800448	1609956	1321978	946181	614890	315600	221428	167929	99874
	24.5	3233190	249215	270009	361997	613906	1198748	2034209	1942140	1620456	1367084	975250	625545	333903	221521	153770	101679		3199596	218955	282670	365032	618946	1325731	2059137	1802430	1614920	1322183	925000	592964	305395	218503	150669	96510
	25.5	3237416	238132	274102	365293	607643	1203163	1986372	1956960	1626646	1340676	960954	621313	345618	216356	153087	99890		3196045	218786	277398	352567	614832	1318452	2058717	1785196	1595857	1312800	937343	616465	321404	222559	157772	102220
	26.5	3223980	247071	271425	361177	611246	1193290	1989206	1908649	1599200	1344857	958214	625726	341971	219359	160712	101974		3160127	215784	282979	357854	604216	1293338	2035980	1766558	1623247	1316996	912296	604038	312154	220126	158305	96018
	27.5	3241091	241077	270969	361022	601828	1178198	2002805	1903116	1587801	1346808	963466	621647	352794	219996	157632	104509		3177757	218784	277206	348248	603424	1312090	2037468	1767250	1582225	1315895	923110	593800	316231	221814	156756	98124
	28.5	3211508	239403	282576	369535	597353	1166021	1992321	1912966	1603220	1353324	966318	628406	350577	222257	154302	107199		3197051	220624	279247	372491	610911	1308272	2007742	1783370	1591654	1305107	914084	589270	312548	229463	166081	100747
	29.5	3227122	235158	293384	350048	596140	1172552	2003808	1892261	1592909	1341945	940855	618715	334429	216673	155002	104251		3171196	213171	282861	364453	606498	1302188	1991802	1765866	1608762	1294217	931419	586111	314942	215848	163037	102046
	30.5	3188242	238864	288762	366879	608072	1159454	2018597	1886563	1588318	1348008	955651	619228	337595	215837	156941	107161		3138906	208684	278505	347289	592360	1306724	2037191	1763662	1574422	1284754	912068	596782	311714	215383	161247	93760
	31.5	3206761	236081	276758	364888	586146	1173770	1992192	1916004	1591142	1347636	953302	631768	351759	221254	152747	102049		3147078	211305	282506	352705	598274	1287795	2004015	1740256	1583060	1266636	901582	594559	322717	217553	159954	102450
	32.5	3198735	241388	274682	355656	587273	1174559	1996292	1919870	1596023	1303670	960684	615010	342753	209288	153357	101452		3118995	208799	277876	359121	603024	1296236	2010656	1749951	1572943	1289478	920932	600625	319021	211735	159047	100349
	33.5	3227914	235155	277703	356322	590380	1159380	1955138	1899651	1560590	1314622	954622	622598	351500	225558	153466	104100		3117486	203292	278963	348234	588698	1265584	2002039	1752613	1591120	1292527	920568	612113	309854	219158	167464	103730
	34.5	3204012	228649	278196	359069	586890	1182558	1972823	1883062	1584403	1325137	941236	624948	349169	227150	161045	105997		3117048	214709	280269	341096	578103	1270130	2003374	1732443	1571767	1288396	925241	589843	309627	214064	164334	103914
	35.5	3181192	230134	288646	355354	586981	1162089	1967176	1894772	1595126	1343194	946492	611441	357469	217436	155967	103244		3105195	205256	273569	341363	587093	1269177	2026927	1733497	1580932	1282431	919038	605822	314660	220882	155888	96741
	36.5	3191765	233949	276565	362559	561621	1158158	1950428	1874796	1577838	1312275	942376	616449	342614	220194	155445	108405		3129641	208258	269392	353403	591667	1274508	1987828	1740768	1562738	1302787	912460	592050	306525	215939	164040	95538
	37.5	3188572	234205	281059	351805	581996	1153653	1959583	1877941	1564570	1325113	947572	621319	345971	214787	156849	102643		3110826	210342	269243	342471	595509	1256548	2015888	1733906	1566122	1286054	911317	590209	325348	215681	163635	108120
	38.5	3210248	233811	279482	351793	573916	1140344	1976322	1859894	1570834	1311522	957716	627533	351962	222973	152067	108552		3125046	208708	275933	346163	577217	1281084	1978862	1728667	1552186	1265552	903112	611638	311165	219808	157375	100503
	39.5	3177646	224673	266519	352886	575428	1153643	1961498	1828716	1562853	1332328	934338	626328	353359	223826	155864	102752		3155162	205785	281223	345656	582342	1279049	1969977	1709616	1579763	1272136	909216	609510	317250	226425	156567	104318
	40.5	3171011	226823	278214	341633	573016	1153379	1958924	1860172	1539267	1316308	962671	616469	357704	217823	158483	108305		3121306	204586	282521	346038	587408	1264293	1972681	1700644	1561387	1260729	890820	604659	321367	222730	159896	103497
	41.5	3204787	230260	275612	352729	563501	1153406	1935635	1857344	1553380	1310322	936172	621811	346307	224993	162816	105014		3084798	211535	264934	351996	583363	1243716	1989221	1718361	1538249	1282362	915408	598316	315211	216907	160946	102436
	42.5	3164999	232206	277108	343784	569302	1160170	1944430	1852458	1557443	1314959	929582	618224	352322	222493	157482	105887		3117698	203392	277729	346096	573098	1242256	1960963	1695166	1549490	1271807	916739	590906	321796	219894	162848	103060
	43.5	3182800	227706	274481	343325	563816	1130454	1922041	1866020	1541361	1301552	937728	626608	342493	219075	155263	106418		3091434	202555	272711	342456	577323	1253198	1971922	1693339	1545558	1273048	892778	594766	317865	221620	164754	104966
	44.5	3134307	232409	273509	341659	577662	1143729	1935736	1863607	1544019	1323686	944725	610297	355115	225488	150708	111857		3087789	201583	274716	333261	565558	1244347	1968268	1698889	1529054	1261592	910572	593526	318091	221584	167070	104202
	45.5	3147010	229521	276285	350881	569738	1122081	1945134	1848288	1548303	1307585	938377	610811	354069	224148	155952	107267		3083829	198923	264067	341334	572309	1239374	1964458	1714512	1541400	1260129	897539	583128	320569	217704	165998	105568
	46.5	3138537	221623	269522	334962	559435	1122233	1921467	1845876	1546655	1290885	938152	614655	352716	224048	158041	108582		3078483	199846	270015	332588	572459	1243282	1950230	1695448	1553546	1262268	889230	595519	320271	219858	157779	107500
	47.5	3173649	220059	269505	343144	556990	1122311	1933568	1828684	1538210	1323059	925774	627667	340356	224212	155937	106696		3075928	193824	276083	343519	579629	1248807	1980601	1667535	1542980	1250426	891430	576850	315654	222422	163231	103083
	48.5	3143240	224855	277721	338585	563574	1141114	1941396	1832237	1535426	1322829	931204	627763	353279	230036	161041	109258		3086225	197340	272930	338552	565243	1255156	1950895	1708751	1546416	1254093	910005	595043	312995	215728	170933	105990
	49.5	3113138	219460	270600	334156	560281	1102956	1909988	1845462	1546492	1307716	948944	616528	341606	219901	163273	101567		3063488	200478	264142	335818	568596	1249867	1930853	1708334	1531163	1258627	895998	597924	316993	222952	159860	107473
	50.5	3129404	225103	264700	340936	541418	1113871	1938543	1838430	1523128	1274227	932588	612960	348089	221956	160606	109198		3059553	200913	268677	333963	562042	1228362	1974641	1706806	1507416	1259051	903283	596780	317575	223460	160129	103981
	51.5	3114254	224621	270416	339688	546008	1094808	1937554	1817680	1533350	1284105	928565	616015	360099	226152	164381	111875		3047496	192408	273962	335055	556991	1208121	1962408	1695209	1508217	1251837	905106	597869	327103	210726	159636	110447
	52.5	3111887	215520	271556	342518	541724	1104444	1919588	1823066	1521089	1288843	922766	609139	353864	217991	154401	111145		3066178	198568	271355	338859	564910	1224655	1968381	1686639	1512954	1258781	895488	595643	323606	222251	160795	104762
	53.5	3120462	212682	265786	327544	548232	1117839	1900055	1814223	1491314	1298027	923683	624727	355864	227836	159336	110855		3037712	191338	276002	331425	561903	1226468	1949038	1695574	1503251	1244929	902488	584082	309901	214988	161426	106767
	54.5	3093729	217625	263045	336094	541716	1142312	1916372	1835211	1505695	1302411	925122	626061	350813	226438	157182	107739		3048526	190948	277690	326116	561842	1228639	1934325	1678549	1526488	1256560	895710	585447	311713	219310	157361	111439
	55.5	3100496	215835	263222	328363	539695	1113702	1892730	1814422	1514514	1306394	939728	620958	356585	227647	152457	111238		3039648	193594	263700	335109	544520	1222999	1959757	1674398	1498989	1241102	891397	590190	310610	228548	160776	107705
	56.5	3104281	220009	267749	330411	542969	1108571	1920436	1800312	1510682	1300810	907649	614871	351072	225807	156629	108638		3033231	198108	272195	333487	554260	1220117	1949529	1669405	1514418	1260144	889950	604018	325208	228275	162129	109807
	57.5	3097505	213454	266201	327618	529750	1114203	1907260	1796370	1485839	1271320	910303	615954	352961	225063	161263	111843		3031997	193056	271199	323728	564875	1201775	1953708	1667495	1521708	1251071	870964	583745	312133	212483	161249	108485
	58.5	3086304	209610	261844	334812	541771	1095945	1889813	1802471	1503843	1269775	928766	617333	356528	217759	158414	111406		3011116	186589	261047	334379	546944	1204942	1946484	1655163	1511625	1232937	880221	581910	324207	227723	163216	107999
	59.5	3088223	209355	268134	316012	546516	1114413	1883034	1811289	1501976	1279200	931156	609061	350341	222551	158419	110702		3018175	192060	269887	335431	542437	1202226	1920574	1670037	1506692	1238415	897706	595068	319070	223495	156204	113613
	60.5	3062608	208779	267033	336416	539513	1115638	1903809	1794620	1477866	1290491	915536	601185	354445	228202	163268	108878		2995095	192128	261679	330723	545701	1222571	1921584	1669750	1507008	1237626	890602	583487	314275	232473	164684	110102
D594G spurious		P.C.	1	2	3	4	5	6	7	8	9	10	11	12	13	14	Bk		P.C.	1	2	3	4	5	6	7	8	9	10	11	12	13	14	Bk
		85339	119084	104814	103245	97143	92561	82126	78972	72637	84719	80038	86171	77029	82454	72575	79523		87847	123576	100907	95674	84958	87221	85044	77094	76872	81348	78716	77492	73725	74472	73416	69555
		90077	122711	103988	102465	89505	85642	76463	84732	78742	86120	83699	84458	84450	84060	76331	78930		91571	118379	102756	95419	80040	83760	79732	86386	76698	84975	77174	79524	78314	80747	75343	72395
		98950	121800	107598	97790	96596	84505	81903	81918	75080	82619	88380	84232	86183	81566	80326	82399		98346	116321	111820	99575	91625	89502	81333	80559	80181	85361	80434	81239	80110	83166	79040	79282
		108608	118714	109601	96883	96222	86689	83348	84864	84085	88001	87020	89449	82859	87789	79332	86112		110994	121372	114856	95414	91559	89027	90004	82202	84037	89229	81763	84898	81451	83678	84197	77199
		114294	127049	109629	104882	100022	93907	91405	83233	83327	91797	90874	93030	87294	88154	86072	85095		113711	129327	117407	106372	91848	92832	91402	89182	85528	89957	89142	85697	84654	86456	84638	78015
		120899	129315	123085	110757	100375	95796	91281	93214	84867	94202	98096	98023	91925	90928	86201	90784		120090	131021	120419	106064	96928	94170	89168	93188	82912	93906	84612	88936	89928	85890	85206	81674
		126396	125174	114863	108808	106255	96672	96978	92772	85373	96309	97534	95404	91347	97696	89669	94487		125697	134132	120412	107211	102400	100803	87975	96899	87127	99743	89904	90945	86466	92266	87080	79810
		135293	133798	123028	112089	105819	107338	95225	92279	84464	97937	99628	99424	90294	93372	90599	90228		133365	133387	129275	112968	99429	97711	95114	97169	90891	95046	90517	91528	90659	91157	85933	85701
		135731	127430	126431	113809	112821	104767	95956	102082	92907	96672	97505	98675	98059	97808	90009	93451		131737	135008	124292	111335	97851	102786	96513	94514	93304	101501	94278	95686	89009	88859	91007	89230
		137901	136224	126033	113083	108576	104721	101708	96760	96521	99285	97771	99230	99830	100983	85899	92404		142444	141404	129307	110450	103479	108016	96070	99187	89163	96753	87801	89117	93780	92392	92946	87563
		145704	143679	126986	118174	111944	103413	97590	97004	94075	104433	103372	105223	95228	93930	92939	101148		143706	143210	130409	115764	103726	108180	97016	99749	89542	95865	92933	94455	94694	94169	94951	90161
		154497	139785	126702	118259	115898	105589	102513	99913	86176	102996	100767	103923	97779	97015	90786	94066		139695	142129	128302	113622	100745	107891	101310	94919	100834	95550	95547	94387	94101	93936	90470	90632
		149254	138938	128746	124650	111833	101687	101809	100071	90450	105311	102609	98916	100858	95087	98922	99051		145630	146140	133693	125472	105645	108754	97026	99380	94216	102289	89628	98080	96077	96332	94228	88789
		148824	134904	124141	121831	117987	111722	104060	99371	85142	102833	106142	100626	102020	101988	95928	97524		145210	153475	132928	120812	103125	111261	101847	102455	99215	101831	98455	100950	102375	93456	98086	93855
		148008	137228	127765	118687	116944	113603	104984	105590	91421	105048	104379	103562	103244	100994	94757	100459		157692	148980	134937	123072	108121	111509	103058	102193	98132	100080	96846	105215	101443	92615	101154	94139
		158196	144631	125066	125325	119188	108852	109126	104746	95346	105679	105535	101830	102908	104454	96232	99925		151695	150550	134800	118486	106479	111610	103001	102664	97440	106141	92605	99216	94663	99216	90210	94458
		154385	144061	131575	125680	119522	115385	107065	103881	93955	108535	104610	113165	102266	106754	94675	102215		154279	150110	138743	122680	105481	108750	107212	107129	99362	97753	95045	103977	95190	95122	94663	97119
		155229	142001	135182	124607	112826	114932	108117	110265	94325	108838	111070	104197	103124	104598	95342	97716		159792	155575	131429	124583	112034	111663	107652	103034	102581	104951	101563	102662	98801	101104	101358	98499
		160372	145222	136969	122846	121157	115431	109020	101402	97454	109962	106874	106425	103883	103195	102810	100689		157327	145821	144791	119939	109931	113334	103420	106633	101476	105644	99863	101948	104625	102328	95325	94144
		155915	142920	133638	121299	118355	114703	105741	107388	97836	106465	110635	109414	99067	108106	99209	96438		156654	148054	138126	123891	113865	114111	107334	103591	99682	109632	98459	106935	100993	103761	102000	97216
		163065	144301	135961	125606	123460	112312	104971	105448	97808	105616	111329	108248	105078	106925	92804	107385		162900	150160	135674	122861	104958	106841	105552	102797	96937	104985	96567	109221	102122	97499	101375	95649
		161612	146709	136811	122267	115329	111540	103718	103499	95076	106915	107456	111234	103882	107593	96482	105662		160067	150511	132559	122328	113299	114071	109293	102337	102884	109531	103573	103660	97091	104204	98874	100419
		166063	151867	132697	130614	120960	117297	110950	105789	101310	112811	110648	108054	106525	104499	99613	105258		162998	150925	142701	122773	111494	109959	105020	101838	98058	105464	97446	101793	103854	99913	99230	99088
		162538	145697	133167	131506	126825	117014	109382	107826	94381	111329	108654	108805	103281	109030	103317	106918		167581	153316	136991	125614	112552	108936	105897	102411	101284	109633	98274	107006	98977	102602	101216	97198
		159318	144962	135748	126299	125283	114392	106946	102923	94778	109897	113849	107742	106808	109985	96804	105560		176568	151711	135378	124460	114156	116708	105638	107641	97809	108339	105469	109724	102376	99128	96503	98501
		165608	152578	138434	133859	120041	116904	113423	105300	99786	112344	111423	112302	106389	111032	105374	103977		164107	153228	131485	129313	108144	109463	109561	104733	102651	107071	103029	108309	110425	103359	105755	102351
		163497	147264	137007	130420	124532	116752	108354	107112	103450	111748	109144	111582	109140	108273	96498	102994		167601	152981	133790	127597	120456	115735	113336	106248	109515	109214	105434	103176	104155	96940	105421	102774
		170089	146187	138255	122241	125433	113934	107476	113058	101186	113845	108652	111293	104296	110664	96383	111745		169251	153136	131157	129190	114437	118280	107618	106599	100021	103884	101487	105775	103758	105137	104076	97216
		165957	149260	136641	131689	126013	112896	112853	106426	103221	114139	104034	109933	111557	112253	100975	103636		174822	152412	136248	123577	118302	115986	113274	106193	106176	112024	103406	101373	105639	104092	99680	100618
		166020	142951	142626	129313	123577	118521	112207	109893	97445	115790	114627	113879	107433	106778	106081	109519		170001	150852	135833	131149	122000	115712	110218	103432	102959	108014	97768	108968	103821	103899	101493	102458
		167167	150472	139968	131024	125560	118103	109154	111946	102532	110790	114805	117022	110182	112805	100284	108451		178432	154695	139539	125156	117833	119077	112024	105266	106531	113028	108002	105043	107352	103410	100446	103329
		170943	152994	137155	129436	128662	114626	112908	112148	104272	112229	111985	114015	106480	109588	97609	110126		176488	155022	143961	133267	117944	114852	115804	104123	104674	104529	100086	107312	102361	108573	100095	103673
		176583	155227	138309	131120	125111	122392	110005	109934	99193	110702	111409	110114	110256	110323	95066	110638		172420	154283	130763	128204	120342	115918	109704	109061	106341	108456	108374	103784	110854	107356	98325	107840
		167943	148216	143970	127720	125778	117208	112290	111727	104565	116203	112597	110524	108960	111373	101478	109099		176228	153792	138509	125504	115844	113213	116904	111681	109806	110517	104514	109191	110111	105285	100003	103745
		170370	148666	137744	128547	126522	116444	110906	108121	99315	110255	114668	109087	108772	110139	100664	113033		172685	150171	142372	130784	120033	119873	115057	106724	107820	109594	108128	110708	107580	101520	104265	105397
		171394	153846	137706	130281	120646	118843	116310	113833	101050	119081	118053	118473	106703	111830	97808	111126		184634	162826	134941	127764	112743	115684	112283	106832	107306	104597	101088	112276	109872	111915	103039	100044
		169979	146999	140001	126910	129855	119286	115020	112067	105291	115754	112630	110693	110608	112414	102689	120892		182289	154791	141596	134569	112743	122033	115750	114110	105233	112857	105447	105460	103750	99709	101656	107712
		180393	148609	143002	129203	126713	118273	112655	110257	105477	110877	116956	117115	110314	109535	103841	116076		189206	155142	139065	125500	114681	118659	110651	108055	104945	102776	109942	108278	106805	109393	104023	112903
		178651	153018	146432	126569	126113	118455	114313	109095	103464	118240	113244	122364	114629	112004	108886	117832		177788	148449	145395	132878	117497	120021	111997	111752	109340	111759	108032	108018	110576	105924	107008	110190
		175550	152277	138985	132908	130290	121783	114321	108188	103426	120174	117089	116406	107273	117078	101883	121288		189236	150927	139045	130938	120664	119098	114680	112397	109087	102169	106032	110165	107334	115051	104463	107730
		173304	150692	143969	129511	129687	125284	112330	115329	100961	112589	118886	110643	113847	115329	107612	122586		187898	154377	141905	131854	117178	119658	111575	109846	105503	108378	105354	106985	116573	106822	106174	110256
		173254	154003	138315	139004	128858	121974	114078	106296	104726	120031	116529	116543	107707	111990	101860	116510		185636	149420	139882	126333	116803	120164	114323	108775	99829	112937	105289	110047	108480	104197	107154	112008
		175862	145906	135276	136824	135198	117925	119462	107806	102874	118178	115302	115860	113047	116755	103986	119590		185942	156631	140261	126822	122118	123545	112430	103641	101184	110983	106001	109454	112107	108823	110668	109444
		180188	157544	136872	136937	127880	124689	111341	108847	102647	119059	110802	113871	113987	109369	99880	113501		190539	156177	141280	125523	121377	116480	114767	103999	106330	109305	109075	106978	111334	107592	103548	109525
		183267	148051	138762	131643	126126	124709	117840	113700	102757	118059	116417	110969	115332	112551	103024	113945		191980	154661	138693	133906	120631	114615	114243	113150	104722	107772	106194	112047	107361	109082	112061	113764
		178812	149733	137449	126828	128623	125407	110252	113105	102377	114502	118346	119354	108716	115187	103737	119565		188186	155373	138974	130533	115031	125665	116543	113626	104198	108705	104891	114804	105760	110067	116617	108879
		177156	148834	146399	132490	131250	121380	112072	112948	106866	115766	115554	115550	117428	114056	106238	119116		190330	152446	142908	127387	119331	120974	112650	111944	108906	105708	106734	109113	110128	105009	108832	105379
		179415	148682	140308	128590	131821	119712	117026	115063	104527	119157	118592	122133	114099	119946	104398	115911		190462	147189	137392	126852	114648	122254	117666	107515	106343	111564	108200	110397	113126	105970	108774	113840
		178602	150590	144075	132455	124429	123538	116034	117982	104765	115658	116368	114285	116234	117056	101830	120028		197067	153183	143252	128677	117272	120407	120586	115565	103337	116119	108306	112307	113954	108089	107932	104883
		182794	148500	142641	137853	130149	122539	113549	117633	103083	113954	120836	112790	111540	117064	106071	122515		198070	155487	140344	129967	116034	118551	111682	114337	104193	119254	108150	111206	111217	108500	108479	111763
		186015	150335	138834	132324	134936	118600	119649	115911	111121	113741	122789	118429	111941	115442	106700	120085		197139	157157	143477	137549	119332	121609	117402	111163	106156	111153	108259	110531	112424	102416	106625	115375
		178548	146129	144474	131901	126290	118585	116000	111802	105613	112797	116007	114559	117447	116331	109288	120621		189682	160068	145366	128273	125819	121558	113031	106476	103142	111177	109703	111714	112651	109682	113269	110776
		178637	149500	137589	137693	132786	125645	115241	108521	109146	114161	121448	120194	113859	113919	111575	122742		200028	156865	140770	131941	116401	124852	119378	112822	111192	113589	107977	109931	107987	103377	110634	114790
		185287	148801	136230	131293	133342	119229	118522	110964	106798	113540	117990	119393	112300	114314	106255	123074		192766	153310	142415	133282	123652	120968	117819	112580	110495	115877	108297	110801	110573	105181	111096	109323
		184546	152293	139131	139182	128257	122046	121921	117600	107301	118255	120448	120686	117704	115583	110200	124974		192809	151532	139864	128689	117588	118917	113834	110808	107386	111980	110904	112638	111522	111223	107848	114034
		178677	144001	138901	137667	133671	123699	123140	114976	105949	119744	116628	116479	114670	116066	113561	124344		194813	152572	136616	136043	129318	123234	111913	113160	109677	106775	105898	111834	110509	109432	112332	111302
		185743	151746	136360	132590	132425	121382	118482	118266	111380	111859	120068	117038	116323	108943	109191	123821		192983	154942	136451	134341	121515	119361	118348	108630	108178	116926	109361	114603	106543	111785	105748	114447
		185303	141626	138150	127820	135282	123746	119302	116550	108821	122120	117507	121878	118985	110800	113676	125330		204704	154634	139278	131079	121088	121088	116308	110779	111575	111088	104970	116941	110008	107278	107176	119696
		182476	150514	143177	130668	133592	130100	117648	113210	102573	123145	119313	119168	114077	112983	110089	124227		197352	152386	141568	124981	118962	121018	118222	112435	112983	115883	106486	112336	112425	111892	107750	115861
		176405	148630	139970	138797	129668	123923	119223	112819	104218	120106	121424	125741	110423	112297	103446	126812		194352	152582	135343	128869	121104	120337	122230	111028	108383	112055	113601	114379	109368	108988	112524	116669
		184110	145970	139675	130829	128898	126832	119031	114732	107679	121373	122863	130450	116274	110562	113235	124138		199039	154268	141139	135747	125049	127392	116498	112048	105727	111753	112848	116684	107839	108539	110740	116840
V600E correct		P.C.	1	2	3	4	5	6	7	8	9	10	11	12	13	14	Bk		P.C.	1	2	3	4	5	6	7	8	9	10	11	12	13	14	Bk
		79376	42791	52718	42564	57806	68973	70503	58045	48110	47424	39264	37811	37271	34666	41604	40381		95878	53526	43043	41739	54902	79105	68145	60446	59137	49656	35885	37644	34185	34602	36606	41937
		123651	46372	50839	42570	59174	81785	80866	64948	58853	47261	39371	38757	41003	35609	40026	36620		136854	48916	43031	43187	53550	89308	91954	71890	64938	49945	34825	38678	32969	33347	39774	41882
		167500	49231	49997	40539	62173	91516	97546	78729	67473	47885	41145	36564	38111	35714	41216	39735		181264	52276	45536	40653	59171	101394	106026	80858	71787	48487	39514	39814	34005	38800	37172	43856
		201367	46711	48170	42817	69877	109033	113608	89730	72564	52410	44583	40002	41007	34035	36594	38763		219868	55726	45417	40771	71921	109436	110982	87132	74101	54713	41321	40237	35273	36895	37435	44352
		237020	49234	51085	42844	74286	109207	118411	98811	80466	58269	41438	40269	42055	35523	42520	41122		256640	52515	44828	46538	75010	128626	118971	94503	80037	55705	46400	40724	34984	37236	39482	42676
		271357	50355	50886	48241	82886	123891	127988	106807	80216	57226	46734	42077	45581	34161	38824	42637		286192	51934	45795	44868	78934	136713	130436	100752	86108	64272	48221	40833	35714	38267	40372	39995
		297795	52657	54199	43388	83981	133781	138605	110143	87602	61394	49029	44525	43591	38537	36520	45233		325365	51208	47542	47780	84504	143646	142494	108753	89365	59974	48571	41251	37845	42033	41866	42814
		321624	52758	53150	46053	88847	137137	145782	116747	92302	62773	52643	41059	45017	37474	38176	44712		360371	53103	48808	47804	87744	157523	148095	112508	96097	63433	48606	45086	39966	39023	40507	45409
		335318	51942	55819	50447	98159	155513	152979	120962	97562	66927	52124	44736	42018	37882	43721	43410		375468	53528	51093	53445	92463	163838	157442	117225	96083	67276	50419	42325	38663	41457	41697	49329
		375047	50947	56953	48520	99390	160936	158946	125845	99573	65545	56118	44996	43356	40391	43199	46324		410526	54162	48480	50973	99296	164590	165717	128194	100566	65356	53716	43816	39391	40862	41163	50436
		400421	50193	56496	52047	105656	163277	166347	132433	104772	69159	54110	42838	44317	38856	42518	48287		431922	55276	49821	52478	99392	172322	169424	124447	108619	68207	55212	45400	37374	37921	38373	49987
		412385	53501	55036	49885	114572	165470	178394	137710	104487	76430	57187	42376	44795	37232	43470	47681		443705	50786	51627	55373	105284	183116	173000	131941	106018	71342	51577	48538	41134	39253	39952	47675
		439945	54985	57390	51699	108696	167779	179375	146867	105371	76471	53840	49255	45124	44176	40213	51509		474082	54541	57958	51338	110019	183881	176512	145371	108708	69190	58442	47928	42778	40826	37936	51822
		441411	48138	54374	55545	113794	185160	176000	150492	114222	79292	56286	48098	49571	43178	44107	50359		488306	55244	53687	54621	111436	189606	190422	142639	112623	76929	58773	47152	38580	41532	44179	48239
		473101	57822	55550	51566	117111	180101	188071	158082	118366	78442	59256	49816	43976	40853	46151	50836		500243	55970	56268	60408	114976	195053	186560	142891	122959	78714	59659	50669	41326	42016	44036	55823
		490692	51356	56187	50171	110265	184589	191732	163214	118407	80563	61981	48664	49369	41635	44292	52635		540544	56133	58229	55972	117716	192869	193932	155458	123907	77972	58641	53960	37426	45530	44350	50685
		485540	54256	56575	51350	121434	181329	192975	159224	121840	82001	62860	48278	47814	43278	43588	49211		529122	57633	52781	57780	125607	201095	191071	155176	119640	83842	61378	47881	44613	44288	44590	52877
		509164	55200	60485	59942	122679	195457	201788	159791	128011	78714	63182	46093	50700	41411	42972	55470		548010	58719	59345	56519	123287	199776	201536	156361	124777	80105	56775	51554	45466	42878	44445	57176
		519630	52549	58225	56987	120773	190424	203336	169605	132285	84032	64194	49385	49300	43684	44613	55078		557369	52796	58329	60751	124301	206542	202297	161638	124777	84245	62328	50391	45001	43349	49361	55685
		536341	53637	59950	57917	125044	194742	209814	172097	128980	83712	66147	51480	47121	41954	40085	52185		550265	56073	57228	56775	130540	206406	202706	162694	133000	80420	63739	51405	41646	48653	42192	55850
		538144	55277	60188	55177	127148	199888	209705	165608	133148	91697	66920	50875	50077	41887	44917	51709		581216	60682	58082	60680	127108	205886	203864	163266	131041	86354	67406	52872	43844	49912	42968	58195
		544185	53559	62848	62678	128631	200207	213132	173458	138817	91151	66998	50082	47817	42425	42115	55236		595893	57943	56927	58877	128890	214897	211111	174713	134244	81421	67159	54362	43998	43735	42577	62252
		556964	53097	63851	58861	129272	201574	215111	174579	137464	92853	67770	53593	51181	42586	45707	58049		603076	56151	60201	59193	129358	211002	214466	163531	135796	89931	69898	55543	46876	47414	45468	60519
		559090	50743	59415	56190	130911	203258	215481	176446	130450	94011	70056	51568	52494	41573	41099	58961		621562	57711	58244	60829	132555	221535	220912	173320	137572	85165	65845	58647	45244	41721	45303	63494
		575939	53627	60024	56829	133055	202439	220655	181820	136108	90495	66452	49686	50002	43523	45075	58431		608814	59337	55364	60119	129305	219954	218175	174334	140463	88516	66783	52950	47976	46239	44132	65672
		577188	53094	63217	59619	132464	211792	225203	184468	137685	93165	71511	52643	49063	46159	47026	59429		613421	58021	59341	61747	132538	222273	211905	178056	138132	93918	71672	56458	46563	43589	45143	66218
		583167	52919	62908	57281	131264	206621	220272	187638	140742	92736	72073	58574	49286	43909	42976	63724		616680	57149	58090	65567	128779	216558	221756	174451	146010	91699	70816	53735	39932	47480	46392	63328
		579654	56506	62128	58914	130303	207239	227118	191762	145010	97042	69931	54200	53265	43824	43508	59807		631728	59564	59636	62063	136043	219473	218331	175743	150570	91462	69098	57538	43672	46690	47789	65961
		584201	49644	62428	57508	132587	214228	220599	189505	143835	92112	70105	54985	51390	45066	46311	59273		638806	56844	62752	61343	135796	223443	222557	181381	144872	95889	71816	56844	43429	45752	48103	67451
		597440	50181	66313	54532	140860	212315	224585	186378	145047	93129	75384	55832	53184	42568	48965	59729		636288	53943	61805	62043	134445	224329	228858	183279	154386	94794	74163	57154	47636	50432	44662	67523
		603138	53136	63268	57257	130898	209072	235052	193592	145850	103725	74699	58712	51304	45362	45130	58871		638860	55965	60005	58760	142497	231438	223790	184856	146239	92591	73993	55504	45528	50430	45355	66964
		612309	54317	62630	57178	136606	216613	230861	192865	155142	102961	72424	59014	50523	46456	45136	66581		643214	60009	58758	63986	136693	226512	219530	183022	149655	93856	71030	56436	47166	47852	47381	70141
		607315	51494	64582	62546	142642	213614	227039	195264	147032	102610	76010	53386	56665	43572	48486	64531		643502	57283	57504	59767	130350	231160	232664	189331	148146	99762	72580	60408	47074	46121	47369	68283
		620132	52573	59904	59495	136095	219153	234951	194575	149431	103617	81998	61733	51996	46995	48784	64851		661116	58203	58745	59296	135402	231933	226788	186278	154313	100129	75065	58134	50736	48853	44713	72321
		630375	53978	60741	56619	137629	216588	237168	210044	149884	104767	73976	58214	54158	49320	47603	66084		659394	58435	61061	62645	138203	231925	238498	189918	151896	97396	77791	58357	47924	49225	44404	68248
		619877	53270	62147	58708	140670	217879	236904	196540	154844	105686	74985	56418	57600	44640	50577	70987		650532	57187	59908	64960	134394	234991	240969	187028	148200	103538	74971	61863	47222	48371	51573	75660
		624342	53725	64226	59330	138868	221366	243033	204312	150387	100136	78986	55866	52830	49007	49538	70203		657022	56236	58172	58563	140774	229748	236490	198785	159718	99325	78295	62399	46668	52343	46107	72151
		628961	54340	64394	56105	133786	210035	245060	200142	158160	103399	75799	60925	52270	46192	46581	70043		669700	56848	58954	65330	147126	234876	242856	194923	154541	105944	77048	61382	48138	50702	45634	78044
		627421	53874	66008	60558	136571	214641	236361	204156	151284	98642	75955	56239	56942	48126	44631	72504		664703	56938	57940	63929	144290	239739	238852	193022	156016	102960	79546	55998	48992	51551	51075	77272
		618023	53626	59539	52595	142955	219178	246042	207728	153265	103392	76461	55922	54210	48904	47809	68303		671578	56377	56589	61201	139573	241415	231118	192080	160816	103834	77486	63939	49829	51387	48811	72978
		621901	52381	62493	57426	141997	221240	236746	204884	158188	102126	80365	57474	53585	47493	47571	72577		669339	55034	57998	62433	137786	239150	232632	195842	157447	106442	78807	65335	50227	47315	49976	75668
		635403	55479	66374	53370	142626	215870	241835	216026	165473	107881	82141	60028	53425	47639	48428	69295		682939	56593	56585	63974	136082	237282	236937	198752	154555	109015	76926	63917	50131	48419	49429	78152
		643998	51272	61470	63560	140825	216155	241166	204689	169145	109323	77547	58861	55588	47486	49893	77778		665109	58309	64822	61256	141021	233507	238543	189929	162826	109164	77313	62204	48808	48795	47776	82366
		643485	50166	62856	60132	144716	223450	240847	212893	155008	109242	82898	60096	57136	48025	51683	74498		669800	57590	62569	65518	144940	238668	245232	206570	166973	107633	78993	62667	48179	52374	48943	76359
		652500	56866	61209	61129	137701	224625	244126	210380	163049	111861	82024	57907	54172	48632	49564	76119		670706	60468	60908	58574	140362	238266	240212	206979	164528	108526	78079	66997	54240	53839	51501	81409
		631555	53968	65648	58326	134304	218282	253650	205519	167631	103034	82000	57514	58596	48480	53600	71348		670550	60696	59420	64648	147539	234741	240982	202899	168544	116795	83733	62647	48243	51338	51197	80517
		633269	53662	59158	55122	139037	220810	244905	209775	164009	111277	82008	61773	56942	48774	49247	78502		684605	56083	62150	60424	145342	233185	242937	203431	169150	108911	74922	64343	51500	53668	51485	78512
		635462	57922	63212	58695	147349	224398	249420	205461	168544	106824	78564	63477	57791	49006	54518	79511		676647	57241	60894	59335	142602	241910	254055	198718	173325	107108	81368	63569	52043	51484	49536	89142
		637974	56288	64992	56585	142202	221200	250260	208464	167978	115836	85555	58024	53820	49765	51788	76369		674274	59728	62747	60020	136610	246205	249278	205259	170797	108326	83833	67965	51647	55356	52248	86869
		631214	55497	59456	54786	139922	222268	251552	215668	169314	108377	86319	62456	61359	52395	49071	81269		669269	58709	59398	59781	146865	247099	248320	204825	165243	109124	77842	62918	52721	51312	53644	88427
		639170	56035	62402	59361	139758	222516	255223	224447	170859	109039	82340	62755	57226	50695	51077	77232		698649	59085	63283	62177	140591	242222	249129	209536	167549	114292	83219	66950	51547	55113	50685	86703
		644558	52049	64877	55475	135815	224999	259522	223117	166508	114696	81313	62342	54747	49289	49822	81713		696046	57443	62558	63032	139960	248599	245302	207390	170132	110853	84764	69501	51691	53392	53857	91357
		658139	55388	62693	58794	146047	224461	256861	219214	171349	115444	85249	60173	57371	52304	50672	80985		678870	59458	58124	59519	143302	244595	253511	217667	176081	111387	84201	69341	52532	54864	53304	87614
		649449	53822	60805	58642	136001	227643	255273	217306	174076	117777	91302	64899	56968	49424	51516	77263		687490	57972	62147	59447	143467	243056	245590	207507	177053	116122	81824	69181	53926	56561	53526	91406
		632755	57324	64468	57546	141907	224948	256780	217194	176053	115419	83480	58368	55176	54774	51668	87791		687114	55701	56326	63855	141319	241898	247012	212725	169097	118513	84764	63736	55245	56005	51800	95908
		636193	57539	63680	57617	143357	225351	253653	214128	176247	122026	88510	65032	58274	48787	49254	84999		682351	57398	61058	62522	141814	245730	255047	211411	181671	114495	83070	66116	54154	52578	50551	89889
		653651	50218	60712	61176	146206	232652	256838	223817	168054	116407	89328	59974	61374	51344	50326	81410		668407	57949	66005	60336	142047	250594	255767	210121	174621	115837	85222	66569	51028	55055	49687	95074
		655279	52546	60619	55653	145332	219937	247222	225159	174094	120006	90545	61052	59256	48762	52573	83031		684511	56220	59627	61332	142952	242490	260052	212148	176818	118997	86301	68352	56776	55126	50936	93995
		650454	52387	61242	57821	145209	227949	253704	222347	177018	119955	83400	64701	63372	50152	56208	82303		697643	59003	60629	60391	147040	237984	249356	217998	183336	119258	92499	66475	56444	54805	53094	95653
		644459	51132	58820	60524	142622	226218	253755	228520	174472	118305	85514	64605	60336	52715	50229	86793		694800	56670	60319	61244	138610	248689	254449	213755	178410	117616	86354	69976	53723	56105	53006	92012
		650849	52369	58712	62841	143559	223675	251658	219156	175148	118637	87406	61947	63581	55271	50918	90442		692746	59296	62007	62160	138191	230982	257330	216736	178887	121084	88906	71421	55417	56733	51526	88579
V600E spurious		P.C.	1	2	3	4	5	6	7	8	9	10	11	12	13	14	Bk		P.C.	1	2	3	4	5	6	7	8	9	10	11	12	13	14	Bk
		58605	54124	45449	42633	46552	59147	52978	49290	41558	39559	42451	41281	43318	34938	38229	34628		68232	54543	46423	43208	51750	45485	53766	41085	46571	46456	41131	38709	37609	40819	39171	37136
		77913	52902	47697	46818	50543	63520	56822	47364	45247	43920	42195	44478	41096	36453	38962	35581		87206	49499	44630	47302	52661	50452	50212	46283	47769	43601	39279	38728	36213	40132	39116	36294
		97602	50582	46646	46866	53726	63183	58289	48358	44637	43249	43245	40962	39310	38527	35372	35136		100684	46542	46794	46392	59477	52066	53167	50320	45691	48134	40163	41914	37879	40568	34817	38284
		106360	52200	44855	44458	52650	64425	62905	54934	47425	43119	42794	40757	42251	38159	37984	37833		116592	47217	45627	48404	55242	59357	61704	51546	49815	48948	43584	42574	40594	39877	37915	37534
		119357	45199	49857	47012	55847	66823	60651	55204	49524	48434	44088	41726	42906	41738	37230	36909		129215	47483	48811	48271	60340	60107	59949	52989	51195	50005	41250	38974	38089	40544	34156	35505
		135049	50756	48932	47519	58565	66156	68020	61490	52012	48457	42308	43967	41836	38282	38201	41040		142924	45839	46392	46892	57141	59432	62510	55725	54054	51455	42075	41113	43485	41912	36387	39471
		141459	54116	45087	47067	59803	71405	68221	62540	54087	52992	46204	42891	44781	45016	39021	40982		156953	51474	49908	45730	67449	66089	67914	57723	56226	55524	49114	43040	41382	44540	40750	40768
		159405	54050	47108	50110	60067	69940	77762	67543	57753	50732	45514	41485	45603	39987	37528	41092		167304	50393	49308	51603	68744	66442	74747	60524	61567	53007	44709	45752	42358	38077	40224	41490
		167865	51874	47375	52020	64766	79241	79216	64175	58420	57314	51312	46328	43325	38750	41982	41741		177841	51938	45934	47672	66106	71709	70986	65457	59454	58270	49566	44190	41588	41190	40791	39938
		183137	47474	51975	49209	63373	81946	84008	66275	60187	54575	48095	48250	46905	42487	38521	41056		195572	45697	47457	51653	71663	67857	76557	68810	64541	57825	49740	49354	43503	43658	39227	41227
		195429	53579	51845	52550	71783	87065	82629	74532	68125	58324	50331	44552	43996	42735	38310	41382		211725	51337	54912	49774	69877	74472	80158	62188	63225	57512	49688	48356	44150	43671	45659	42267
		205913	52896	52731	52247	67854	86284	94262	77232	64835	58023	52330	47812	42275	43706	42586	40684		215608	51909	46943	53041	72524	80988	81450	67912	67362	59842	54147	48523	43928	44393	40529	44417
		215102	52594	47610	49024	70483	86733	94963	76789	65635	61055	55360	48539	45851	42454	43003	40779		227777	50839	49895	53918	74602	81656	89395	70942	71271	60809	52348	50839	44017	45690	43955	42774
		221641	51979	52214	55450	71072	89130	92592	77131	73094	59020	52753	50769	46346	43025	43175	40080		228348	54172	48558	53070	75557	83499	87449	72323	71207	64074	58447	52765	44042	43873	41588	46437
		235281	51915	47312	51986	74895	92951	98508	83835	68844	64750	57205	53487	48746	43277	41914	43026		249270	51190	52854	54511	77661	86229	89934	79292	72104	69813	53884	52697	41912	43263	42077	43191
		237275	51522	50255	51522	75231	91484	102012	87333	69116	67537	58258	53490	44699	42174	45026	43437		254641	48656	51984	56112	80459	89264	95277	77595	76336	66108	56204	54055	44614	47463	43039	48835
		245165	51950	46304	53040	77722	99057	101255	94344	77216	67706	59077	47967	44956	43458	39964	44627		256857	50095	46711	55091	80223	89822	97287	79668	76901	66823	61207	53606	45504	42248	43285	45437
		244387	53240	51003	56861	74645	105758	102019	91267	77868	69632	62894	49971	48540	46709	42186	48454		266260	52952	49390	56066	80186	92880	94936	86993	76056	73754	55983	50527	45037	46862	44180	45615
		252283	51025	51504	58071	79656	105133	106334	92624	72242	69724	57113	52349	45933	43638	40146	47501		272395	48376	45298	58547	81544	94326	102584	87177	80833	72730	59896	54982	49090	46549	44822	46250
		261297	56275	50158	58245	77936	105157	113567	98049	79656	69990	65312	56419	52609	51572	43159	47452		289016	54732	47287	56419	83790	92845	102151	82753	82288	73864	60296	55855	46566	41179	40710	44679
		268627	52075	51764	53264	76924	108581	114704	95724	83481	74602	59528	55153	46114	43331	42692	49282		284084	48647	49125	55860	81023	99385	103021	87837	83174	71173	66661	58023	45950	46576	46183	46200
		283956	51604	51205	55660	81380	117207	116212	95794	82470	75333	63106	52315	51920	44457	44776	49370		287740	51910	48100	58738	86128	96848	110089	90638	81690	73900	63582	58027	50087	49525	45807	50176
		274654	51849	45660	53131	85134	112203	112265	97175	88929	77633	65247	59630	52888	46770	43740	49303		290207	51427	47237	58997	81708	101142	104470	93022	90526	76375	66135	61937	51997	50805	47564	50510
		284702	50520	51957	53376	79582	105636	120323	101936	86640	75752	69005	57976	51860	47179	43444	49077		308013	51053	49786	58454	85460	110723	116322	92402	86246	81870	65026	57490	47553	46045	45905	47818
		285374	53869	54824	59107	81997	109629	121737	107673	86087	80935	67677	56556	52105	49251	45190	46939		299520	52241	49011	59497	82376	101509	113644	93159	86677	83633	66243	58545	48447	50423	47808	53390
		286332	48790	53867	58072	89466	113797	119950	108578	90720	84830	69833	58303	53136	46317	41708	49333		307745	49311	48138	59902	89463	106523	117963	99377	90090	81258	70232	56955	45983	48140	45839	51400
		285696	50069	51016	57531	81067	111875	122524	113439	93430	83825	65147	58004	52520	48315	42032	50523		306186	50133	49414	55371	89387	110047	118444	100032	91226	83663	68237	58941	48215	46398	44334	52690
		299386	53967	49283	56986	82901	116511	124451	103704	91376	84085	70496	55387	49265	47208	45932	52285		314730	51970	48874	58719	81857	108002	120461	102015	93446	80961	69045	59198	50386	48391	45136	58025
		293712	53580	56444	61447	87684	117188	129894	108213	95200	83690	66986	61665	51036	51674	45538	49351		311533	51882	51584	60948	89716	109285	119539	100054	98334	85587	72008	58570	52597	49828	50708	53423
		307090	53751	51921	59225	90319	126583	126240	113317	90219	84181	73608	61926	55167	51273	44351	49524		317538	53003	52050	56901	87761	105417	123366	95680	97380	89569	71055	58665	49991	46890	46025	55655
		305021	54555	54070	54854	87687	123398	134222	114962	100010	86182	71405	64551	55252	48332	45165	52143		308084	48637	50952	58833	87377	105199	132053	101568	98185	91877	70596	67336	50879	49771	43241	60278
		304077	50425	50337	58754	91294	120980	133514	119665	105517	92466	67979	63689	55983	50412	46347	55412		319024	50712	49454	58846	88437	112360	129182	108272	97167	88621	71943	59473	50957	49368	52396	57903
		294847	49637	53608	57661	86366	122480	138286	120245	97577	91586	73231	67358	52180	48914	48588	50649		308472	50798	52083	56383	85906	109992	122452	102469	104798	96369	74277	60990	50881	51604	46919	59422
		304732	56170	53222	60292	88321	121386	134818	115223	95357	87809	76211	62745	57661	52415	45975	54236		324424	51023	48599	59011	91716	113293	131548	110451	105492	86991	77048	65290	51457	49863	48190	57280
		301461	52508	55380	55372	83705	123558	140475	123685	99993	90042	76678	65870	54808	53693	45493	55598		325511	54639	52581	54250	89488	111821	131376	111955	107070	92331	76596	66266	52164	49939	46840	52505
		313458	47340	47892	58005	85695	125237	136912	121939	103493	93539	71433	63890	57206	51222	46301	57665		326020	51999	50284	58710	87985	114912	131180	111991	105817	94653	74301	63722	57657	52252	47652	61749
		317068	53402	50527	60546	90782	124604	140427	119504	100181	97132	78739	68246	56405	48933	46298	60057		323689	52246	54258	61898	91020	119575	133319	113984	106139	96174	76457	66515	54953	49631	49482	57850
		305677	52449	51882	56096	86579	124800	138747	122909	103738	98497	76618	63798	53553	49732	49496	53935		311678	52341	51162	62376	94286	120602	135317	116385	108613	98090	81796	63178	49795	51704	48699	59129
		311498	53634	52992	57371	90104	130540	143549	127536	97701	97768	78384	64384	56181	49408	44309	55298		317569	47724	46395	59350	92300	122448	137394	113308	106655	99283	77648	66513	53380	51862	49722	58983
		307269	53562	51162	62470	92984	128855	146409	130175	103676	97176	73759	68757	56893	53484	48067	54658		320664	54808	55389	61274	95174	122062	139649	116188	109520	97141	79321	66829	53937	53072	52275	62798
		316008	52146	50308	61445	87474	129136	143277	129852	102253	94632	83069	72085	59603	53568	43456	58168		316128	47733	50706	59370	87133	126510	138721	119845	111250	102555	79740	67806	51719	50839	53394	56360
		309886	54923	53340	55956	90735	132371	147805	128931	103460	100127	75860	71301	56260	54520	41303	58807		323842	47747	52534	55544	93903	119247	137466	122921	111810	102797	77591	70838	56257	51393	49655	61451
		315930	50461	53956	57878	86311	131017	145478	128378	105218	96622	81268	70510	63184	56910	48550	58487		319252	49017	51325	59354	89779	120899	139340	116885	113663	106793	83897	69873	52672	50529	50855	64549
		305129	55658	53170	58328	89006	133993	148273	135511	105855	104800	80633	70521	54918	51656	44493	58320		316706	53079	51109	57695	90726	124800	146059	119690	108797	103659	88512	68779	53788	50988	48226	63445
		309907	49518	56517	55245	89803	136714	148227	132999	111514	104184	84921	70444	61294	54363	55870	55788		326847	49722	55470	60731	97583	127360	142130	124800	114959	102654	82616	72198	52927	56499	49506	65195
		314088	52378	55245	57647	95318	137713	148362	139044	110801	100028	81740	69964	59230	54361	49178	59698		321059	49491	52058	64951	94316	131076	144616	117465	118796	107661	79912	69414	54911	54904	48864	63468
		313192	48407	49921	58037	93153	136466	154602	131695	108977	100360	82135	70121	59707	55081	52999	58341		321093	54016	50942	59383	93282	125018	140884	119156	116540	108316	90086	71638	56910	56819	56584	63462
		312684	52866	54603	59797	94378	137333	153472	134843	106263	99092	84298	66948	55881	55253	47683	64466		328780	56009	50708	57708	97335	122575	145192	122464	114641	100455	86505	69889	58902	51899	53158	67282
		311890	51666	50157	58363	89570	137736	155796	138881	111981	105066	80243	69418	61459	51499	50064	61447		325387	51890	53408	62400	93640	124104	143652	127980	116017	107191	90360	74904	58731	53570	53574	64327
		308464	52613	55725	57554	93079	142222	154448	135719	112151	107873	86140	72682	60504	55966	46398	63029		330086	47982	55960	58983	90985	130238	151661	124092	116639	110045	91996	70128	57547	59929	53254	73959
		307886	47450	54849	60661	90929	144799	155149	137289	111890	107942	87883	74750	65676	54281	48466	59696		324909	53551	50391	60573	100114	128684	148203	120251	121321	115551	91852	72127	60249	54271	51003	69744
		306562	53279	49200	57226	93153	137134	155821	135228	119144	105176	86766	75136	60430	52383	44581	60643		319376	51557	47848	60189	93129	122973	151651	126023	123319	117643	92663	75616	57609	54515	52291	69354
		317655	51114	53896	57947	93076	139426	156055	142734	119331	108659	87664	75867	63121	55557	48560	61604		312037	54681	46957	62486	99178	129304	149262	122097	115513	112299	92529	74579	56349	52053	50061	67596
		308066	51595	55254	59158	96656	138466	157851	139606	122022	108977	89405	74663	64480	55633	50224	60888		315003	52671	50534	60981	96019	128474	154303	132584	120241	113486	89609	74424	58583	53408	54198	69120
		309857	54771	50558	61228	89422	139478	155473	142247	119236	107682	93208	72591	61775	55877	49576	63284		325159	48135	47026	58735	95679	129899	147253	123673	116165	112527	91365	78248	58420	57054	49580	67671
		320924	49603	47765	59144	86698	141333	156826	138938	118102	113819	86982	80631	62486	56689	48476	68052		330633	48532	51971	58589	95520	125751	152990	120903	124338	113460	92232	76728	59768	56582	56105	67914
		314615	50399	55177	59300	85739	145703	167814	145572	119841	113519	89776	80612	63114	52073	49990	62717		324792	50928	53883	61194	95180	129982	155617	133799	122193	120792	95033	75389	57770	57145	56834	67424
		315252	53747	54228	62972	98561	140673	164019	144434	118739	113486	97013	80302	63525	52147	47834	64470		315612	51166	54451	61296	89859	134763	148049	129647	129203	114740	88960	74748	55472	57056	51811	73013
		309190	51748	53504	61775	92094	141235	161911	143193	115710	110562	93995	74728	64233	56362	51497	68361		315522	54513	54288	58091	96138	133414	157633	127737	121222	113963	93358	78654	59207	54508	54449	65519
		316000	53414	56051	57637	88384	138987	165956	142158	126384	113175	95281	77680	66864	58358	56266	66053		322568	50839	50938	65825	92881	124896	154492	126535	125306	119137	94228	81037	60249	57539	52049	71334
		303418	52295	51670	56052	94277	143221	164289	142126	122659	112476	92176	74897	61451	55095	52615	70119		330643	50199	54446	60340	92489	139517	156970	139752	126488	115157	94871	77619	60804	61192	56971	72451

## Sheet: D594G-correct
																					8000 nM	4000 nM	2000 nM	1000 nM	500 nM	200 nM	100 nM	50 nM	20 nM	10 nM	5 nM	2 nM	1 nM	0.5 nM
		200nM	8000 nM	4000 nM	2000 nM	1000 nM	500 nM	200 nM	100 nM	50 nM	20 nM	10 nM	5 nM	2 nM	1 nM	0.5 nM				P.C.	1	2	3	4	5	6	7	8	9	10	11	12	13	14	Bk
	Time/min	P.C.	1	2	3	4	5	6	7	8	9	10	11	12	13	14	Bk			3.22361e+06	237987	285363	367024	626574	1.29303e+06	2085397	1895414	1.64404e+06	1.36212e+06	964342	617094	324308	217182	154172	100456
	0.5	2.37381e+06	185613	126840	167036	315382	680678	1156303	1098190	899378	693894	466928	310240	185782	134264	105934	71946.5			14309.5	12076	3187	1886.5	16463	71323.5	17275	69834	2823.5	20393.5	16962.5	19115.5	12036.5	1613	348.5	1407.5
	1.5	3.0092e+06	213170	144700	206098	395574	894529	1460355	1393768	1173137	885882	597012	373258	212545	149412	115013	74189
	2.5	3173661	234594	162218	224372	452501	1.05186e+06	1.68689e+06	1.59706e+06	1.37374e+06	1.05035e+06	705656	439900	244242	164852	119348	79817.5		Avg	1	0.0440361	0.0592054	0.0853525	0.168457	0.381849	0.635557	0.574726	0.49424	0.40397	0.276607	0.165422	0.0716753	0.0373745	0.0171996	0
	3.5	3.23618e+06	262699	173810	249290	496347	1174446	1883207	1769935	1548147	1178627	781928	497324	264926	177168	126367	78667.5		Std	0.00443897	0.00223449	0.000661219	0.00043871	0.00442616	0.0210628	0.00526482	0.021175	0.000848814	0.00604821	0.00486544	0.00512422	0.00266018	0.000277579	3.88789e-05	0
	4.5	3.23939e+06	270026	185408	260578	540268	1287284	2033866	1905214	1653361	1286923	855668	536034	283264	183354	133124	82210.5
	5.5	3250365	285842	203420	287184	572332	1.34044e+06	2145828	1.98998e+06	1730544	1346553	908957	573612	300148	187999	140920	89217				Avg	Std
	6.5	3290086	284078	210338	303661	584681	1.39291e+06	2.19108e+06	2076084	1773071	1406290	948698	596728	311255	208272	144508	81406			8000	0.0440361	0.00223449
	7.5	3.25577e+06	281328	220566	312672	599609	1404598	2242099	2.07079e+06	1.7852e+06	1.42041e+06	971289	612506	319102	204059	148031	86951.5			4000	0.0592054	0.000661219
	8.5	3264223	278200	227984	319255	620448	1439216	2.2651e+06	2.06866e+06	1.78512e+06	1.43959e+06	979954	629306	323986	211094	149086	92311			2000	0.0853525	0.00043871
	9.5	3.27771e+06	275772	240014	332418	629880	1416833	2.22409e+06	2072102	1.77604e+06	1.45677e+06	993554	620614	326222	212651	148254	90796.5			1000	0.168457	0.00442616
	10.5	3.26945e+06	276666	248392	331342	634272	1.41332e+06	2213874	2045442	1.76397e+06	1.44335e+06	1.00636e+06	625764	325866	207293	152403	88958			500	0.381849	0.0210628
	11.5	3298752	271553	251758	353664	641430	1.40306e+06	2.2267e+06	2030282	1758004	1434679	1006192	627378	335777	215548	148469	94696			200	0.635557	0.00526482
	12.5	3266487	266528	248216	360258	638146	1.37994e+06	2190315	2008932	1.72846e+06	1.41473e+06	1009133	633410	335850	222377	149406	93747			100	0.574726	0.021175
	13.5	3.283e+06	262398	260572	351371	633976	1.38105e+06	2184942	2000726	1720351	1412385	1005478	634042	333629	216598	155580	94068			50	0.49424	0.000848814
	14.5	3258837	264778	265700	357186	633928	1373335	2.15922e+06	1.98642e+06	1712339	1.39924e+06	996371	619821	328020	212200	152108	96854			20	0.40397	0.00604821
	15.5	3.25758e+06	259230	273152	366128	628878	1.35949e+06	2.145e+06	1963504	1694255	1.41074e+06	977988	631190	334032	215062	159128	99529			10	0.276607	0.00486544
	16.5	3.26727e+06	257170	268119	366690	641624	1.34781e+06	2.12594e+06	1.93412e+06	1668531	1.3868e+06	977502	627345	332012	215842	157377	96639			5	0.165422	0.00512422
	17.5	3231013	253450	272920	362520	632420	1327205	2097131	1.92174e+06	1660139	1379112	976268	621716	327290	215248	154083	96211.5			2	0.0716753	0.00266018
	18.5	3247140	248924	276882	364914	628444	1319780	2.08719e+06	1.91799e+06	1.65477e+06	1375002	965190	616098	326720	217788	156242	94387.5			1	0.0373745	0.000277579
	19.5	3.23995e+06	247321	273817	367447	620620	1302512	2089192	1.91584e+06	1.6445e+06	1360241	963253	626132	328456	225526	155144	98302.5			0.5	0.0171996	3.88789e-05
	20.5	3.22361e+06	237987	285363	367024	626574	1.29303e+06	2085397	1895414	1.64404e+06	1.36212e+06	964342	617094	324308	217182	154172	100456
	21.5	3214488	236960	281039	366323	616434	1.30378e+06	2067376	1886498	1624639	1.34945e+06	964534	618883	328698	216834	158948	97633
	22.5	3219159	237980	284458	367137	614774	1.27122e+06	2.05925e+06	1886401	1.62513e+06	1340379	960481	605772	336579	216228	154740	97877.5
	23.5	3.22256e+06	234452	284906	369189	619575	1.26548e+06	2058129	1.8699e+06	1.62719e+06	1.34211e+06	952430	613090	333004	215390	159240	100768
	24.5	3216393	234085	276340	363514	616426	1.26224e+06	2046673	1872285	1617688	1.34463e+06	950125	609254	319649	220012	152220	99094.5
	25.5	3.21673e+06	228459	275750	358930	611238	1.26081e+06	2.02254e+06	1871078	1.61125e+06	1326738	949148	618889	333511	219458	155430	101055
	26.5	3.19205e+06	231428	277202	359516	607731	1243314	2012593	1.8376e+06	1.61122e+06	1.33093e+06	935255	614882	327062	219742	159508	98996
	27.5	3209424	229930	274088	354635	602626	1245144	2.02014e+06	1835183	1585013	1.33135e+06	943288	607724	334512	220905	157194	101316
	28.5	3.20428e+06	230014	280912	371013	604132	1.23715e+06	2.00003e+06	1848168	1597437	1.32922e+06	940201	608838	331562	225860	160192	103973
	29.5	3199159	224164	288122	357250	601319	1237370	1997805	1.82906e+06	1.60084e+06	1318081	936137	602413	324686	216260	159020	103148
	30.5	3163574	223774	283634	357084	600216	1233089	2027894	1.82511e+06	1581370	1316381	933860	608005	324654	215610	159094	100460
	31.5	3.17692e+06	223693	279632	358796	592210	1.23078e+06	1.9981e+06	1828130	1587101	1307136	927442	613164	337238	219404	156350	102250
	32.5	3158865	225094	276279	357388	595148	1.2354e+06	2003474	1.83491e+06	1584483	1296574	940808	607818	330887	210512	156202	100900
	33.5	3172700	219224	278333	352278	589539	1212482	1.97859e+06	1826132	1575855	1.30357e+06	937595	617356	330677	222358	160465	103915
	34.5	3160530	221679	279232	350082	582496	1226344	1.9881e+06	1.80775e+06	1578085	1.30677e+06	933238	607396	329398	220607	162690	104956
	35.5	3.14319e+06	217695	281108	348358	587037	1215633	1.99705e+06	1.81413e+06	1588029	1.31281e+06	932765	608632	336064	219159	155928	99992.5
	36.5	3160703	221104	272978	357981	576644	1216333	1969128	1807782	1570288	1307531	927418	604250	324570	218066	159742	101972
	37.5	3149699	222274	275151	347138	588752	1.2051e+06	1.98774e+06	1.80592e+06	1565346	1.30558e+06	929444	605764	335660	215234	160242	105382
	38.5	3167647	221260	277708	348978	575566	1210714	1977592	1.79428e+06	1561510	1288537	930414	619586	331564	221390	154721	104528
	39.5	3166404	215229	273871	349271	578885	1216346	1.96574e+06	1769166	1571308	1302232	921777	617919	335304	225126	156216	103535
	40.5	3.14616e+06	215704	280368	343836	580212	1208836	1.9658e+06	1780408	1550327	1.28852e+06	926746	610564	339536	220276	159190	105901
	41.5	3.14479e+06	220898	270273	352362	573432	1198561	1962428	1.78785e+06	1.54581e+06	1296342	925790	610064	330759	220950	161881	103725
	42.5	3.14135e+06	217799	277418	344940	571200	1201213	1.9527e+06	1773812	1.55347e+06	1293383	923160	604565	337059	221194	160165	104474
	43.5	3137117	215130	273596	342890	570570	1191826	1.94698e+06	1.77968e+06	1.54346e+06	1287300	915253	610687	330179	220348	160008	105692
	44.5	3111048	216996	274112	337460	571610	1194038	1952002	1781248	1.53654e+06	1292639	927648	601912	336603	223536	158889	108030
	45.5	3.11542e+06	214222	270176	346108	571024	1.18073e+06	1954796	1781400	1.54485e+06	1283857	917958	596970	337319	220926	160975	106418
	46.5	3108510	210734	269768	333775	565947	1.18276e+06	1.93585e+06	1770662	1.5501e+06	1.27658e+06	913691	605087	336494	221953	157910	108041
	47.5	3.12479e+06	206942	272794	343332	568310	1185559	1.95708e+06	1.74811e+06	1540595	1.28674e+06	908602	602258	328005	223317	159584	104890
	48.5	3.11473e+06	211098	275326	338568	564408	1198135	1.94615e+06	1770494	1540921	1288461	920604	611403	333137	222882	165987	107624
	49.5	3088313	209969	267371	334987	564438	1.17641e+06	1.92042e+06	1776898	1.53883e+06	1.28317e+06	922471	607226	329300	221426	161566	104520
	50.5	3.09448e+06	213008	266688	337450	551730	1.17112e+06	1956592	1772618	1515272	1266639	917936	604870	332832	222708	160368	106590
	51.5	3080875	208514	272189	337372	551500	1.15146e+06	1949981	1.75644e+06	1.52078e+06	1267971	916836	606942	343601	218439	162008	111161
	52.5	3.08903e+06	207044	271456	340688	553317	1.16455e+06	1.94398e+06	1.75485e+06	1.51702e+06	1273812	909127	602391	338735	220121	157598	107954
	53.5	3079087	202010	270894	329484	555068	1.17215e+06	1.92455e+06	1.7549e+06	1.49728e+06	1271478	913086	604404	332882	221412	160381	108811
	54.5	3.07113e+06	204286	270368	331105	551779	1.18548e+06	1.92535e+06	1756880	1.51609e+06	1.27949e+06	910416	605754	331263	222874	157272	109589
	55.5	3070072	204714	263461	331736	542108	1.16835e+06	1.92624e+06	1744410	1.50675e+06	1273748	915562	605574	333598	228098	156616	109472
	56.5	3068756	209058	269972	331949	548614	1164344	1.93498e+06	1.73486e+06	1512550	1280477	898800	609444	338140	227041	159379	109222
	57.5	3064751	203255	268700	325673	547312	1157989	1930484	1.73193e+06	1.50377e+06	1.2612e+06	890634	599850	332547	218773	161256	110164
	58.5	3048710	198100	261446	334596	544358	1.15044e+06	1.91815e+06	1728817	1507734	1251356	904494	599622	340368	222741	160815	109702
	59.5	3053199	200708	269010	325722	544476	1.15832e+06	1901804	1740663	1504334	1.25881e+06	914431	602064	334706	223023	157312	112158
	60.5	3.02885e+06	200454	264356	333570	542607	1.1691e+06	1.9127e+06	1732185	1492437	1.26406e+06	903069	592336	334360	230338	163976	109490

## Sheet: D594G-spurious
																					8000 nM	4000 nM	2000 nM	1000 nM	500 nM	200 nM	100 nM	50 nM	20 nM	10 nM	5 nM	2 nM	1 nM	0.5 nM
		200nM	8000 nM	4000 nM	2000 nM	1000 nM	500 nM	200 nM	100 nM	50 nM	20 nM	10 nM	5 nM	2 nM	1 nM	0.5 nM				P.C.	1	2	3	4	5	6	7	8	9	10	11	12	13	14	Bk
	Time/min	P.C.	1	2	3	4	5	6	7	8	9	10	11	12	13	14	Bk			3.50857e+06	147230	135818	124234	114209	109576	105262	104122	97372.5	105300	103948	108734	103600	102212	97089.5	101517	115200
	0.5	86593	121330	102860	99459.5	91050.5	89891	83585	78033	74754.5	83033.5	79377	81831.5	75377	78463	72995.5	74539			55114.5	2929.5	143.5	1372.5	9251	2735.5	290.5	1325.5	435.5	315.5	7381	486.5	1478	4713	4285.5	5868	3785.5
	1.5	90824	120545	103372	98942	84772.5	84701	78097.5	85559	77720	85547.5	80436.5	81991	81382	82403.5	75837	75662.5
	2.5	98648	119060	109709	98682.5	94110.5	87003.5	81618	81238.5	77630.5	83990	84407	82735.5	83146.5	82366	79683	80840.5		Avg	1	0.0134173	0.0100675	0.0066675	0.00372522	0.00236554	0.00109905	0.000764738	-0.00121645	0.00111049	0.000713521	0.0021184	0.00061138	0.000203989	-0.00129951	0
	3.5	109801	120043	112228	96148.5	93890.5	87858	86676	83533	84061	88615	84391.5	87173.5	82155	85733.5	81764.5	81655.5		Std	0.0157086	0.00026697	1.0637e-05	7.36609e-05	0.000301745	5.9054e-05	3.03314e-06	9.73527e-06	-5.44059e-06	3.32724e-06	5.06647e-05	9.47816e-06	8.72219e-06	9.40594e-06	-5.736e-05	0
	4.5	114002	128188	113518	105627	95935	93369.5	91403.5	86207.5	84427.5	90877	90008	89363.5	85974	87305	85355	81555
	5.5	120494	130168	121752	108410	98651.5	94983	90224.5	93201	83889.5	94054	91354	93479.5	90926.5	88409	85703.5	86229				Avg	Std
	6.5	126046	129653	117638	108010	104328	98737.5	92476.5	94835.5	86250	98026	93719	93174.5	88906.5	94981	88374.5	87148.5			8000	0.0134173	0.00026697
	7.5	134329	133592	126152	112528	102624	102524	95169.5	94724	87677.5	96491.5	95072.5	95476	90476.5	92264.5	88266	87964.5			4000	0.0100675	1.0637e-05
	8.5	133734	131219	125362	112572	105336	103776	96234.5	98298	93105.5	99086.5	95891.5	97180.5	93534	93333.5	90508	91340.5			2000	0.0066675	7.36609e-05
	9.5	140172	138814	127670	111766	106028	106368	98889	97973.5	92842	98019	92786	94173.5	96805	96687.5	89422.5	89983.5			1000	0.00372522	0.000301745
	10.5	144705	143444	128698	116969	107835	105796	97303	98376.5	91808.5	100149	98152.5	99839	94961	94049.5	93945	95654.5			500	0.00236554	5.9054e-05
	11.5	147096	140957	127502	115940	108322	106740	101912	97416	93505	99273	98157	99155	95940	95475.5	90628	92349			200	0.00109905	3.03314e-06
	12.5	147442	142539	131220	125061	108739	105220	99417.5	99725.5	92333	103800	96118.5	98498	98467.5	95709.5	96575	93920			100	0.000764738	9.73527e-06
	13.5	147017	144190	128534	121322	110556	111492	102954	100913	92178.5	102332	102298	100788	102198	97722	97007	95689.5			50	-0.00121645	-5.44059e-06
	14.5	152850	143104	131351	120880	112532	112556	104021	103892	94776.5	102564	100612	104388	102344	96804.5	97955.5	97299			20	0.00111049	3.32724e-06
	15.5	154946	147590	129933	121906	112834	110231	106064	103705	96393	105910	99070	100523	98785.5	101835	93221	97191.5			10	0.000713521	5.06647e-05
	16.5	154332	147086	135159	124180	112502	112068	107138	105505	96658.5	103144	99827.5	108571	98728	100938	94669	99667			5	0.0021184	9.47816e-06
	17.5	157510	148788	133306	124595	112430	113298	107884	106650	98453	106894	106316	103430	100962	102851	98350	98107.5			2	0.00061138	8.72219e-06
	18.5	158850	145522	140880	121392	115544	114382	106220	104018	99465	107803	103368	104186	104254	102762	99067.5	97416.5			1	0.000203989	9.40594e-06
	19.5	156284	145487	135882	122595	116110	114407	106538	105490	98759	108048	104547	108174	100030	105934	100604	96827			0.5	-0.00129951	-5.736e-05
	20.5	162982	147230	135818	124234	114209	109576	105262	104122	97372.5	105300	103948	108734	103600	102212	97089.5	101517
	21.5	160840	148610	134685	122298	114314	112806	106506	102918	98980	108223	105514	107447	100486	105898	97678	103040
	22.5	164530	151396	137699	126694	116227	113628	107985	103814	99684	109138	104047	104924	105190	102206	99421.5	102173
	23.5	165060	149506	135079	128560	119688	112975	107640	105118	97832.5	110481	103464	107906	101129	105816	102266	102058
	24.5	167943	148336	135563	125380	119720	115550	106292	105282	96293.5	109118	109659	108733	104592	104556	96653.5	102030
	25.5	164858	152903	134960	131586	114092	113184	111492	105016	101218	109708	107226	110306	108407	107196	105564	103164
	26.5	165549	150122	135398	129008	122494	116244	110845	106680	106482	110481	107289	107379	106648	102606	100960	102884
	27.5	169670	149662	134706	125716	119935	116107	107547	109828	100604	108864	105070	108534	104027	107900	100230	104480
	28.5	170390	150836	136444	127633	122158	114441	113064	106310	104698	113082	103720	105653	108598	108172	100328	102127
	29.5	168010	146902	139230	130231	122788	117116	111212	106662	100202	111902	106198	111424	105627	105338	103787	105988
	30.5	172800	152584	139754	128090	121696	118590	110589	108606	104532	111909	111404	111032	108767	108108	100365	105890
	31.5	173716	154008	140558	131352	123303	114739	114356	108136	104473	108379	106036	110664	104420	109080	98852	106900
	32.5	174502	154755	134536	129662	122726	119155	109854	109498	102767	109579	109892	106949	110555	108840	96695.5	109239
	33.5	172086	151004	141240	126612	120811	115210	114597	111704	107186	113360	108556	109858	109536	108329	100740	106422
	34.5	171528	149418	140058	129666	123278	118158	112982	107422	103568	109924	111398	109898	108176	105830	102464	109215
	35.5	178014	158336	136324	129022	116694	117264	114296	110332	104178	111839	109570	115374	108288	111872	100424	105585
	36.5	176134	150895	140798	130740	121299	120660	115385	113088	105262	114306	109038	108076	107179	106062	102172	114302
	37.5	184800	151876	141034	127352	120697	118466	111653	109156	105211	106826	113449	112696	108560	109464	103932	114490
	38.5	178220	150734	145914	129724	121805	119238	113155	110424	106402	115000	110638	115191	112602	108964	107947	114011
	39.5	182393	151602	139015	131923	125477	120440	114500	110292	106256	111172	111560	113286	107304	116064	103173	114509
	40.5	180601	152534	142937	130682	123432	122471	111952	112588	103232	110484	112120	108814	115210	111076	106893	116421
	41.5	179445	151712	139098	132668	122830	121069	114200	107536	102278	116484	110909	113295	108094	108094	104507	114259
	42.5	180902	151268	137768	131823	128658	120735	115946	105724	102029	114580	110652	112657	112577	112789	107327	114517
	43.5	185364	156860	139076	131230	124628	120584	113054	106423	104488	114182	109938	110424	112660	108480	101714	111513
	44.5	187624	151356	138728	132774	123378	119662	116042	113425	103740	112916	111306	111508	111346	110816	107542	113854
	45.5	183499	152553	138212	128680	121827	125536	113398	113366	103288	111604	111618	117079	107238	112627	110177	114222
	46.5	183743	150640	144654	129938	125290	121177	112361	112446	107886	110737	111144	112332	113778	109532	107535	112248
	47.5	184938	147936	138850	127721	123234	120983	117346	111289	105435	115360	113396	116265	113612	112958	106586	114876
	48.5	187834	151886	143664	130566	120850	121972	118310	116774	104051	115888	112337	113296	115094	112572	104881	112456
	49.5	190432	151994	141492	133910	123092	120545	112616	115985	103638	116604	114493	111998	111378	112782	107275	117139
	50.5	191577	153746	141156	134936	127134	120104	118526	113537	108638	112447	115524	114480	112182	108929	106662	117730
	51.5	184115	153098	144920	130087	126054	120072	114516	109139	104378	111987	112855	113136	115049	113006	111278	115698
	52.5	189332	153182	139180	134817	124594	125248	117310	110672	110169	113875	114712	115062	110923	108648	111104	118766
	53.5	189026	151056	139322	132288	128497	120098	118170	111772	108646	114708	113144	115097	111436	109748	108676	116198
	54.5	188678	151912	139498	133936	122922	120482	117878	114204	107344	115118	115676	116662	114613	113403	109024	119504
	55.5	186745	148286	137758	136855	131494	123466	117526	114068	107813	113260	111263	114156	112590	112749	112946	117823
	56.5	189363	153344	136406	133466	126970	120372	118415	113448	109779	114392	114714	115820	111433	110364	107470	119134
	57.5	195004	148130	138714	129450	128185	122417	117805	113664	110198	116604	111238	119410	114496	109039	110426	122513
	58.5	189914	151450	142372	127824	126277	125559	117935	112822	107778	119514	112900	115752	113251	112438	108920	120044
	59.5	185378	150606	137656	133833	125386	122130	120726	111924	106300	116080	117512	120060	109896	110642	107985	121740
	60.5	191574	150119	140407	133288	126974	127112	117764	113390	106703	116563	117856	123567	112056	109550	111988	120489

## Sheet: V600E-correct
																					8000 nM	4000 nM	2000 nM	1000 nM	500 nM	200 nM	100 nM	50 nM	20 nM	10 nM	5 nM	2 nM	1 nM	0.5 nM
		200nM	8000 nM	4000 nM	2000 nM	1000 nM	500 nM	200 nM	100 nM	50 nM	20 nM	10 nM	5 nM	2 nM	1 nM	0.5 nM				P.C.	1	2	3	4	5	6	7	8	9	10	11	12	13	14	Bk
	Time/min	P.C.	1	2	3	4	5	6	7	8	9	10	11	12	13	14	Bk			556166	55832.5	60359.5	62500.5	140875	227328	254494	217946	177018	119860	88156	66684	59499	56002	51222	89510.5
	0.5	87627	48158.5	47880.5	42151.5	56354	74039	69324	59245.5	53623.5	48540	37574.5	37727.5	35728	34634	39105	41159			14145.5	3463.5	1647.5	340.5	2684	3653.5	2836	1210	1869.5	1223.5	750	4737	4082	731	304	931.5
	1.5	130252	47644	46935	42878.5	56362	85546.5	86410	68419	61895.5	48603	37098	38717.5	36986	34478	39900	39251
	2.5	174382	50753.5	47766.5	40596	60672	96455	101786	79793.5	69630	48186	40329.5	38189	36058	37257	39194	41795.5		Avg	1	-0.0721689	-0.062468	-0.05788	0.11007	0.295332	0.353545	0.275226	0.18752	0.0650373	-0.00290257	-0.0489152	-0.064312	-0.0718057	-0.0820488	0
	3.5	210618	51218.5	46793.5	41794	70899	109234	112295	88431	73332.5	53561.5	42952	40119.5	38140	35465	37014.5	41557.5		Std	0.025434	-0.00447691	-0.00170505	-0.000315328	0.00209708	0.00474641	0.00393979	0.00152801	0.00198041	0.000663882	-2.46941e-05	-0.00347476	-0.0044122	-0.000937288	-0.000486956	0
	4.5	246830	50874.5	47956.5	44691	74648	118916	118691	96657	80251.5	56987	43919	40496.5	38519.5	36379.5	41001	41899
	5.5	278774	51144.5	48340.5	46554.5	80910	130302	129212	103780	83162	60749	47477.5	41455	40647.5	36214	39598	41316				Avg	Std
	6.5	311580	51932.5	50870.5	45584	84242.5	138714	140550	109448	88483.5	60684	48800	42888	40718	40285	39193	44023.5			8000	-0.0721689	-0.00447691
	7.5	340998	52930.5	50979	46928.5	88295.5	147330	146938	114628	94199.5	63103	50624.5	43072.5	42491.5	38248.5	39341.5	45060.5			4000	-0.062468	-0.00170505
	8.5	355393	52735	53456	51946	95311	159676	155210	119094	96822.5	67101.5	51271.5	43530.5	40340.5	39669.5	42709	46369.5			2000	-0.05788	-0.000315328
	9.5	392786	52554.5	52716.5	49746.5	99343	162763	162332	127020	100070	65450.5	54917	44406	41373.5	40626.5	42181	48380			1000	0.11007	0.00209708
	10.5	416172	52734.5	53158.5	52262.5	102524	167800	167886	128440	106696	68683	54661	44119	40845.5	38388.5	40445.5	49137			500	0.295332	0.00474641
	11.5	428045	52143.5	53331.5	52629	109928	174293	175697	134826	105252	73886	54382	45457	42964.5	38242.5	41711	47678			200	0.353545	0.00393979
	12.5	457014	54763	57674	51518.5	109358	175830	177944	146119	107040	72830.5	56141	48591.5	43951	42501	39074.5	51665.5			100	0.275226	0.00152801
	13.5	464858	51691	54030.5	55083	112615	187383	183211	146566	113422	78110.5	57529.5	47625	44075.5	42355	44143	49299			50	0.18752	0.00198041
	14.5	486672	56896	55909	55987	116044	187577	187316	150486	120662	78578	59457.5	50242.5	42651	41434.5	45093.5	53329.5			20	0.0650373	0.000663882
	15.5	515618	53744.5	57208	53071.5	113990	188729	192832	159336	121157	79267.5	60311	51312	43397.5	43582.5	44321	51660			10	-0.00290257	-2.46941e-05
	16.5	507331	55944.5	54678	54565	123520	191212	192023	157200	120740	82921.5	62119	48079.5	46213.5	43783	44089	51044			5	-0.0489152	-0.00347476
	17.5	528587	56959.5	59915	58230.5	122983	197616	201662	158076	126394	79409.5	59978.5	48823.5	48083	42144.5	43708.5	56323			2	-0.064312	-0.0044122
	18.5	538500	52672.5	58277	58869	122537	198483	202816	165622	128531	84138.5	63261	49888	47150.5	43516.5	46987	55381.5			1	-0.0718057	-0.000937288
	19.5	543303	54855	58589	57346	127792	200574	206260	167396	130990	82066	64943	51442.5	44383.5	45303.5	41138.5	54017.5			0.5	-0.0820488	-0.000486956
	20.5	559680	57979.5	59135	57928.5	127128	202887	206784	164437	132094	89025.5	67163	51873.5	46960.5	45899.5	43942.5	54952
	21.5	570039	55751	59887.5	60777.5	128760	207552	212122	174086	136530	86286	67078.5	52222	45907.5	43080	42346	58744
	22.5	580020	54624	62026	59027	129315	206288	214788	169055	136630	91392	68834	54568	49028.5	45000	45587.5	59284
	23.5	590326	54227	58829.5	58509.5	131733	212396	218196	174883	134011	89588	67950.5	55107.5	48869	41647	43201	61227.5
	24.5	592376	56482	57694	58474	131180	211196	219415	178077	138286	89505.5	66617.5	51318	48989	44881	44603.5	62051.5
	25.5	595304	55557.5	61279	60683	132501	217032	218554	181262	137908	93541.5	71591.5	54550.5	47813	44874	46084.5	62823.5
	26.5	599924	55034	60499	61424	130022	211590	221014	181044	143376	92217.5	71444.5	56154.5	44609	45694.5	44684	63526
	27.5	605691	58035	60882	60488.5	133173	213356	222724	183752	147790	94252	69514.5	55869	48468.5	45257	45648.5	62884
	28.5	611504	53244	62590	59425.5	134192	218836	221578	185443	144354	94000.5	70960.5	55914.5	47409.5	45409	47207	63362
	29.5	616864	52062	64059	58287.5	137652	218322	226722	184828	149716	93961.5	74773.5	56493	50410	46500	46813.5	63626
	30.5	620999	54550.5	61636.5	58008.5	136698	220255	229421	189224	146044	98158	74346	57108	48416	47896	45242.5	62917.5
	31.5	627762	57163	60694	60582	136650	221562	225196	187944	152398	98408.5	71727	57725	48844.5	47154	46258.5	68361
	32.5	625408	54388.5	61043	61156.5	136496	222387	229852	192298	147589	101186	74295	56897	51869.5	44846.5	47927.5	66407
	33.5	640624	55388	59324.5	59395.5	135748	225543	230870	190426	151872	101873	78531.5	59933.5	51366	47924	46748.5	68586
	34.5	644884	56206.5	60901	59632	137916	224256	237833	199981	150890	101082	75883.5	58285.5	51041	49272.5	46003.5	67166
	35.5	635204	55228.5	61027.5	61834	137532	226435	238936	191784	151522	104612	74978	59140.5	52411	46505.5	51075	73323.5
	36.5	640682	54980.5	61199	58946.5	139821	225557	239762	201548	155052	99730.5	78640.5	59132.5	49749	50675	47822.5	71177
	37.5	649330	55594	61674	60717.5	140456	222456	243958	197532	156350	104672	76423.5	61153.5	50204	48447	46107.5	74043.5
	38.5	646062	55406	61974	62243.5	140430	227190	237606	198589	153650	100801	77750.5	56118.5	52967	49838.5	47853	74888
	39.5	644800	55001.5	58064	56898	141264	230296	238580	199904	157040	103613	76973.5	59930.5	52019.5	50145.5	48310	70640.5
	40.5	645620	53707.5	60245.5	59929.5	139892	230195	234689	200363	157818	104284	79586	61404.5	51906	47404	48773.5	74122.5
	41.5	659171	56036	61479.5	58672	139354	226576	239386	207389	160014	108448	79533.5	61972.5	51778	48029	48928.5	73723.5
	42.5	654554	54790.5	63146	62408	140923	224831	239854	197309	165986	109244	77430	60532.5	52198	48140.5	48834.5	80072
	43.5	656642	53878	62712.5	62825	144828	231059	243040	209732	160990	108438	80945.5	61381.5	52657.5	50199.5	50313	75428.5
	44.5	661603	58667	61058.5	59851.5	139032	231446	242169	208680	163788	110194	80051.5	62452	54206	51235.5	50532.5	78764
	45.5	651052	57332	62534	61487	140922	226512	247316	204209	168088	109914	82866.5	60080.5	53419.5	49909	52398.5	75932.5
	46.5	658937	54872.5	60654	57773	142190	226998	243921	206603	166580	110094	78465	63058	54221	51221	50366	78507
	47.5	656054	57581.5	62053	59015	144976	233154	251738	202090	170934	106966	79966	63523	54917	50245	52027	84326.5
	48.5	656124	58008	63869.5	58302.5	139406	233702	249769	206862	169388	112081	84694	62994.5	52733.5	52560.5	52018	81619
	49.5	650242	57103	59427	57283.5	143394	234684	249936	210246	167278	108750	82080.5	62687	57040	51853.5	51357.5	84848
	50.5	668910	57560	62842.5	60769	140174	232369	252176	216992	169204	111666	82779.5	64852.5	54386.5	52904	50881	81967.5
	51.5	670302	54746	63717.5	59253.5	137888	236799	252412	215254	168320	112774	83038.5	65921.5	53219	51340.5	51839.5	86535
	52.5	668504	57423	60408.5	59156.5	144674	234528	255186	218440	173715	113416	84725	64757	54951.5	53584	51988	84299.5
	53.5	668470	55897	61476	59044.5	139734	235350	250432	212406	175564	116950	86563	67040	55447	52992.5	52521	84334.5
	54.5	659934	56512.5	60397	60700.5	141613	233423	251896	214960	172575	116966	84122	61052	55210.5	55389.5	51734	91849.5
	55.5	659272	57468.5	62369	60069.5	142586	235540	254350	212770	178959	118260	85790	65574	56214	50682.5	49902.5	87444
	56.5	661029	54083.5	63358.5	60756	144126	241623	256302	216969	171338	116122	87275	63271.5	56201	53199.5	50006.5	88242
	57.5	669895	54383	60123	58492.5	144142	231214	253637	218654	175456	119502	88423	64702	58016	51944	51754.5	88513
	58.5	674048	55695	60935.5	59106	146124	232966	251530	220172	180177	119606	87949.5	65588	59908	52478.5	54651	88978
	59.5	669630	53901	59569.5	60884	140616	237454	254102	221138	176441	117960	85934	67290.5	57029.5	54410	51617.5	89402.5
	60.5	671798	55832.5	60359.5	62500.5	140875	227328	254494	217946	177018	119860	88156	66684	59499	56002	51222	89510.5

## Sheet: V600E-spurious
																					8000 nM	4000 nM	2000 nM	1000 nM	500 nM	200 nM	100 nM	50 nM	20 nM	10 nM	5 nM	2 nM	1 nM	0.5 nM
		200nM	8000 nM	4000 nM	2000 nM	1000 nM	500 nM	200 nM	100 nM	50 nM	20 nM	10 nM	5 nM	2 nM	1 nM	0.5 nM				P.C.	1	2	3	4	5	6	7	8	9	10	11	12	13	14	Bk
	Time/min	P.C.	1	2	3	4	5	6	7	8	9	10	11	12	13	14	Bk			556166	50361	50444.5	54562	78973.5	103983	108862	91780.5	83327.5	72887.5	63094.5	56588	46032	44953.5	44437.5	47741
	0.5	63418.5	54333.5	45936	42920.5	49151	52316	53372	45187.5	44064.5	43007.5	41791	39995	40463.5	37878.5	38700	35882			14145.5	1714	1319.5	1298	2049.5	4598	5841.5	3943.5	153.5	1714.5	3566.5	1435	82	1622.5	1745.5	1541
	1.5	82559.5	51200.5	46163.5	47060	51602	56986	53517	46823.5	46508	43760.5	40737	41603	38654.5	38292.5	39039	35937.5
	2.5	99143	48562	46720	46629	56601.5	57624.5	55728	49339	45164	45691.5	41704	41438	38594.5	39547.5	35094.5	36710		Avg	1	0.00515317	0.00531741	0.013416	0.06143	0.11062	0.120217	0.0866195	0.0699937	0.0494597	0.0301982	0.0174008	-0.00336136	-0.00548262	-0.00649752	0
	3.5	111476	49708.5	45241	46431	53946	61891	62304.5	53240	48620	46033.5	43189	41665.5	41422.5	39018	37949.5	37683.5		Std	0.025434	0.000175385	0.00013909	0.000319158	0.00159421	0.00489149	0.0064508	0.00372175	0.000128937	0.00116342	0.00170699	0.000441263	-5.98783e-06	-0.000197884	-0.000255222	0
	4.5	124286	46341	49334	47641.5	58093.5	63465	60300	54096.5	50359.5	49219.5	42669	40350	40497.5	41141	35693	36207
	5.5	138986	48297.5	47662	47205.5	57853	62794	65265	58607.5	53033	49956	42191.5	42540	42660.5	40097	37294	40255.5				Avg	Std
	6.5	149206	52795	47497.5	46398.5	63626	68747	68067.5	60131.5	55156.5	54258	47659	42965.5	43081.5	44778	39885.5	40875			8000	0.00515317	0.000175385
	7.5	163354	52221.5	48208	50856.5	64405.5	68191	76254.5	64033.5	59660	51869.5	45111.5	43618.5	43980.5	39032	38876	41291			4000	0.00531741	0.00013909
	8.5	172853	51906	46654.5	49846	65436	75475	75101	64816	58937	57792	50439	45259	42456.5	39970	41386.5	40839.5			2000	0.013416	0.000319158
	9.5	189354	46585.5	49716	50431	67518	74901.5	80282.5	67542.5	62364	56200	48917.5	48802	45204	43072.5	38874	41141.5			1000	0.06143	0.00159421
	10.5	203577	52458	53378.5	51162	70830	80768.5	81393.5	68360	65675	57918	50009.5	46454	44073	43203	41984.5	41824.5			500	0.11062	0.00489149
	11.5	210760	52402.5	49837	52644	70189	83636	87856	72572	66098.5	58932.5	53238.5	48167.5	43101.5	44049.5	41557.5	42550.5			200	0.120217	0.0064508
	12.5	221440	51716.5	48752.5	51471	72542.5	84194.5	92179	73865.5	68453	60932	53854	49689	44934	44072	43479	41776.5			100	0.0866195	0.00372175
	13.5	224994	53075.5	50386	54260	73314.5	86314.5	90020.5	74727	72150.5	61547	55600	51767	45194	43449	42381.5	43258.5			50	0.0699937	0.000128937
	14.5	242276	51552.5	50083	53248.5	76278	89590	94221	81563.5	70474	67281.5	55544.5	53092	45329	43270	41995.5	43108.5			20	0.0494597	0.00116342
	15.5	245958	50089	51119.5	53817	77845	90374	98644.5	82464	72726	66822.5	57231	53772.5	44656.5	44818.5	44032.5	46136			10	0.0301982	0.00170699
	16.5	251011	51022.5	46507.5	54065.5	78972.5	94439.5	99271	87006	77058.5	67264.5	60142	50786.5	45230	42853	41624.5	45032			5	0.0174008	0.000441263
	17.5	255324	53096	50196.5	56463.5	77415.5	99319	98477.5	89130	76962	71693	59438.5	50249	46788.5	46785.5	43183	47034.5			2	-0.00336136	-5.98783e-06
	18.5	262339	49700.5	48401	58309	80600	99729.5	104459	89900.5	76537.5	71227	58504.5	53665.5	47511.5	45093.5	42484	46875.5			1	-0.00548262	-0.000197884
	19.5	275156	55503.5	48722.5	57332	80863	99001	107859	90401	80972	71927	62804	56137	49587.5	46375.5	41934.5	46065.5			0.5	-0.00649752	-0.000255222
	20.5	276356	50361	50444.5	54562	78973.5	103983	108862	91780.5	83327.5	72887.5	63094.5	56588	46032	44953.5	44437.5	47741
	21.5	285848	51757	49652.5	57199	83754	107028	113150	93216	82080	74616.5	63344	55171	51003.5	46991	45291.5	49773
	22.5	282430	51638	46448.5	56064	83421	106672	108368	95098.5	89727.5	77004	65691	60783.5	52442.5	48787.5	45652	49906.5
	23.5	296358	50786.5	50871.5	55915	82521	108180	118322	97169	86443	78811	67015.5	57733	49706.5	46612	44674.5	48447.5
	24.5	292447	53055	51917.5	59302	82186.5	105569	117690	100416	86382	82284	66960	57550.5	50276	49837	46499	50164.5
	25.5	297038	49050.5	51002.5	58987	89464.5	110160	118956	103978	90405	83044	70032.5	57629	49559.5	47228.5	43773.5	50366.5
	26.5	295941	50101	50215	56451	85227	110961	120484	106736	92328	83744	66692	58472.5	50367.5	47356.5	43183	51606.5
	27.5	307058	52968.5	49078.5	57852.5	82379	112256	122456	102860	92411	82523	69770.5	57292.5	49825.5	47799.5	45534	55155
	28.5	302622	52731	54014	61197.5	88700	113236	124716	104134	96767	84638.5	69497	60117.5	51816.5	50751	48123	51387
	29.5	312314	53377	51985.5	58063	89040	116000	124803	104498	93799.5	86875	72331.5	60295.5	52579	49081.5	45188	52589.5
	30.5	306552	51596	52511	56843.5	87532	114298	133138	108265	99097.5	89029.5	71000.5	65943.5	53065.5	49051.5	44203	56210.5
	31.5	311550	50568.5	49895.5	58800	89865.5	116670	131348	113968	101342	90543.5	69961	61581	53470	49890	49371.5	56657.5
	32.5	301660	50217.5	52845.5	57022	86136	116236	130369	111357	101188	93977.5	73754	64174	51530.5	50259	47753.5	55035.5
	33.5	314578	53596.5	50910.5	59651.5	90018.5	117340	133183	112837	100424	87400	76629.5	64017.5	54559	51139	47082.5	55758
	34.5	313486	53573.5	53980.5	54811	86596.5	117690	135926	117820	103532	91186.5	76637	66068	53486	51816	46166.5	54051.5
	35.5	319739	49669.5	49088	58357.5	86840	120074	134046	116965	104655	94096	72867	63806	57431.5	51737	46976.5	59707
	36.5	320378	52824	52392.5	61222	90901	122090	136873	116744	103160	96653	77598	67380.5	55679	49282	47890	58953.5
	37.5	308678	52395	51522	59236	90432.5	122701	137032	119647	106176	98293.5	79207	63488	51674	50718	49097.5	56532
	38.5	314534	50679	49693.5	58360.5	91202	126494	140472	120422	102178	98525.5	78016	65448.5	54780.5	50635	47015.5	57140.5
	39.5	313966	54185	53275.5	61872	94079	125458	143029	123182	106598	97158.5	76540	67793	55415	53278	50171	58728
	40.5	316068	49939.5	50507	60407.5	87303.5	127823	140999	124848	106752	98593.5	81404.5	69945.5	55661	52203.5	48425	57264
	41.5	316864	51335	52937	55750	92319	125809	142636	125926	107635	101462	76725.5	71069.5	56258.5	52956.5	45479	60129
	42.5	317591	49739	52640.5	58616	88045	125958	142409	122632	109440	101708	82582.5	70191.5	57928	53719.5	49702.5	61518
	43.5	310918	54368.5	52139.5	58011.5	89866	129396	147166	127600	107326	104230	84572.5	69650	54353	51322	46359.5	60882.5
	44.5	318377	49620	55993.5	57988	93693	132037	145178	128900	113236	103419	83768.5	71321	57110.5	55431	52688	60491.5
	45.5	317574	50934.5	53651.5	61299	94817	134394	146489	128254	114798	103844	80826	69689	57070.5	54632.5	49021	61583
	46.5	317142	51211.5	50431.5	58710	93217.5	130742	147743	125426	112758	104338	86110.5	70879.5	58308.5	55950	54791.5	60901.5
	47.5	320732	54437.5	52655.5	58752.5	95856.5	129954	149332	128654	110452	99773.5	85401.5	68418.5	57391.5	53576	50420.5	65874
	48.5	318638	51778	51782.5	60381.5	91605	130920	149724	133430	113999	106128	85301.5	72161	60095	52534.5	51819	62887
	49.5	319275	50297.5	55842.5	58268.5	92032	136230	153054	129906	114395	108959	89068	71405	59025.5	57947.5	49826	68494
	50.5	316398	50500.5	52620	60617	95521.5	136742	151676	128770	116606	111746	89867.5	73438.5	62962.5	54276	49734.5	64720
	51.5	312969	52418	48524	58707.5	93141	130054	153736	130626	121232	111410	89714.5	75376	59019.5	53449	48436	64998.5
	52.5	314846	52897.5	50426.5	60216.5	96127	134365	152658	132416	117422	110479	90096.5	75223	59735	53805	49310.5	64600
	53.5	311534	52133	52894	60069.5	96337.5	133470	156077	136095	121132	111232	89507	74543.5	61531.5	54520.5	52211	65004
	54.5	317508	51453	48792	59981.5	92550.5	134688	151363	132960	117700	110104	92286.5	75419.5	60097.5	56465.5	49578	65477.5
	55.5	325778	49067.5	49868	58866.5	91109	133542	154908	129920	121220	113640	89607	78679.5	61127	56635.5	52290.5	67983
	56.5	319704	50663.5	54530	60247	90459.5	137842	161716	139686	121017	117156	92404.5	78000.5	60442	54609	53412	65070.5
	57.5	315432	52456.5	54339.5	62134	94210	137718	156034	137040	123971	114113	92986.5	77525	59498.5	54601.5	49822.5	68741.5
	58.5	312356	53130.5	53896	59933	94116	137324	159772	135465	118466	112262	93676.5	76691	61720	55435	52973	66940
	59.5	319284	52126.5	53494.5	61731	90632.5	131942	160224	134346	125845	116156	94754.5	79358.5	63556.5	57948.5	54157.5	68693.5
	60.5	317030	51247	53058	58196	93383	141369	160630	140939	124574	113816	93523.5	76258	61127.5	58143.5	54793	71285
