# Supplementary material for: Expanding detection windows for discriminating single nucleotide variants using rationally designed DNA equalizer probes
Source: Nat Commun. 2020 Oct 29;11:5473. doi: 10.1038/s41467-020-19269-9 (PMC7596233; doi:10.1038/s41467-020-19269-9)
Supplement: Supplementary file 4 — Source data [file 41467_2020_19269_MOESM4_ESM.zip › DNA-Equalizer-Gate-Source-Data-main/Supplementary Information Data/Supplementary Fig. 32/Fig. S32. EGFR.xlsx]

## Sheet: EGFR raw
G7119A correct	Time/min	P.C.	1	2	3	4	5	6	7	8	9	10	11	12	13	14	Bk		P.C.	1	2	3	4	5	6	7	8	9	10	11	12	13	14	Bk
	0.5	926855	45847	49451	141716	331343	531314	564416	482310	385039	217367	148558	92400	54769	43637	33539	25933		989695	47295	42987	137251	383294	506706	550952	442544	361676	245638	169490	97977	55870	45841	35339	26016
	1.5	1601466	45816	52511	214338	523987	806432	789834	642181	522496	301661	182412	116547	66602	45189	35109	26528		1574103	44621	54230	190602	541323	737014	767342	579205	507089	322041	205707	122107	64626	48257	38487	26764
	2.5	2058013	46717	62539	289078	708868	1008636	977842	841765	648200	395655	229957	144840	70429	49619	38272	26386		2055112	50389	58047	253076	716651	946522	988636	767238	657088	407021	248869	148409	75748	54025	38991	26621
	3.5	2361854	47682	66807	329862	873212	1213630	1157211	1034419	814788	477562	282424	169363	84317	53744	43104	27658		2362982	44040	66879	311757	877152	1097633	1190972	955678	751496	498176	294216	173907	89507	62553	42697	26084
	4.5	2537024	47614	79627	390665	1019142	1364555	1366171	1196365	953392	568768	330657	189160	98623	62746	44217	25693		2603456	48067	70544	370194	1023123	1283498	1386689	1091185	892698	584535	357054	201260	102364	61793	48384	27745
	5.5	2695650	49688	82715	441624	1154807	1497055	1548992	1363570	1080458	645070	379861	217580	111212	65520	45342	26886		2689101	49746	74027	419170	1157592	1460443	1547499	1228676	1021122	664745	400495	218091	107395	75828	45256	25229
	6.5	2758841	51209	94186	497114	1290632	1703840	1690002	1515689	1187215	730561	446955	240824	122118	76587	51024	27527		2791158	51962	80062	472154	1292443	1598545	1705149	1370150	1115935	738506	437971	252802	119018	77439	53475	26659
	7.5	2841550	53503	102424	557462	1369168	1801797	1841224	1625602	1296717	804376	480702	267948	131641	82287	50807	26195		2891738	51428	85772	509591	1381402	1749110	1843044	1493406	1232748	817205	493828	267212	128201	86928	57838	28638
	8.5	2888489	54862	104516	578549	1474261	1914930	1962418	1749537	1404975	858838	504618	298331	140977	83269	54536	28332		2918605	50659	96754	549764	1472678	1864127	1985694	1610222	1325674	873792	528980	307264	138512	88692	55714	27938
	9.5	2903797	55750	110537	618173	1553985	2014606	2055922	1837299	1476557	911254	556808	308143	148817	92361	59826	30469		2907205	52873	94402	598021	1568943	1992662	2062472	1692212	1380292	951135	557049	323327	144117	88320	60471	26129
	10.5	2894951	55283	112691	649973	1603827	2099588	2151634	1909902	1560924	976483	588272	326839	162351	94271	57561	28818		2915206	56836	97417	623825	1633325	2045633	2151456	1748707	1471822	998410	595413	339764	155065	98039	60390	28902
	11.5	2894080	56644	116192	687883	1686036	2154468	2220108	1985069	1603224	1047789	616930	347280	159622	96118	66179	24395		2957189	58980	104224	647997	1690711	2135865	2251811	1832820	1531724	1045305	627682	363513	163288	99558	66953	27796
	12.5	2936407	56799	122295	710750	1729222	2216031	2242252	2068475	1661077	1070386	635292	368807	170241	102690	64061	28745		2936415	53700	107471	676531	1764041	2164232	2294960	1877030	1581324	1081316	665015	371273	161424	105064	66102	29935
	13.5	2943614	58862	125642	740454	1765492	2275083	2333873	2092738	1683959	1102411	667731	389490	176347	106586	66106	26934		2932787	55522	113980	693452	1779927	2206570	2367708	1912508	1631234	1117947	675718	381257	164915	105772	65006	30252
	14.5	2923664	59032	135740	765603	1796112	2298757	2311930	2135014	1748120	1146316	699248	385101	185605	109571	63044	26071		2951911	58920	117945	722044	1820622	2256409	2400806	1949950	1645526	1134664	701565	400164	173802	109643	66191	28998
	15.5	2924842	60063	131669	769698	1819767	2340280	2393259	2162163	1787116	1195887	715319	404614	192840	109653	63443	28601		2942805	57423	119319	741562	1870018	2294928	2445090	1981281	1708102	1160065	708480	407540	177374	108849	70477	29946
	16.5	2926496	58738	135709	782107	1864770	2355700	2404671	2191203	1795074	1216279	726940	404415	196641	111449	65117	28608		2919113	57747	119339	758189	1875766	2297224	2444137	2001510	1717020	1192328	739339	434942	181727	114171	73087	30899
	17.5	2936504	61118	143558	784222	1884740	2371961	2430168	2196044	1838695	1217659	766177	427010	194209	114611	71288	29632		2956613	61861	122722	755340	1896297	2338447	2455168	2015499	1749476	1221783	761256	422924	187234	115443	68978	29088
	18.5	2977583	60643	142679	809995	1876377	2383618	2491859	2233076	1821860	1242578	764198	432453	202944	113271	66638	30898		2955024	59976	126294	771613	1944045	2390620	2482646	2049750	1794953	1226376	765292	429475	199224	119350	77209	29485
	19.5	2943496	65546	144451	813109	1879154	2414344	2448820	2237238	1842423	1251847	778487	442180	205356	117852	69240	30114		2924950	60373	126947	766196	1936174	2373319	2502652	2079222	1769078	1236950	781689	439456	195989	113260	73257	28534
	20.5	2949250	62851	142009	816937	1910433	2428240	2469462	2263400	1847439	1260363	779699	438809	208005	113774	70272	30590		2926520	62987	132947	782984	1973354	2376716	2523221	2055370	1797930	1240874	764777	447409	192245	120268	78884	29959
	21.5	2936803	62924	145865	831559	1928840	2418700	2496147	2264391	1854479	1287701	806435	446237	214245	111718	68924	28534		2976738	57776	128208	786622	1962292	2380376	2529996	2081168	1809308	1264322	773983	444928	197397	119022	70265	32960
	22.5	2905042	65163	150461	835573	1940504	2443251	2463744	2272841	1867410	1284459	793526	445539	212117	121868	70988	30903		2948804	61485	130034	791950	2000290	2402271	2524418	2096308	1827464	1285920	797491	461115	202444	119809	74536	32096
	23.5	2913946	65003	147801	837817	1965958	2438404	2500204	2262070	1895041	1305418	805243	454617	212729	116997	66012	30667		2910030	59897	127047	805642	1991477	2435076	2539444	2121591	1822547	1279815	801867	451380	199104	117543	80299	31867
	24.5	2916845	62073	151212	836177	1953514	2424899	2488921	2276689	1870186	1302402	823773	462391	211670	128952	66563	32173		2920596	59914	134316	805644	2005880	2414341	2528872	2102352	1822944	1269400	802846	454632	203445	126140	70351	31781
	25.5	2941756	67219	143535	840428	1932325	2417817	2470892	2291982	1877768	1310933	823245	461818	211361	120472	67351	28851		2927244	65593	132423	809494	2018442	2422528	2544929	2103496	1836212	1291425	835935	456601	195524	125907	77624	33204
	26.5	2894555	66896	149457	853291	1967148	2435622	2473752	2297635	1875524	1322090	818388	459998	220370	126651	74306	32959		2941780	60610	129564	807752	2040570	2404812	2549777	2112079	1835121	1284951	816515	464957	203584	127991	74613	32653
	27.5	2915443	61994	148582	839007	1963736	2411874	2510924	2274936	1867532	1328839	832060	451344	210398	122302	74174	34623		2941986	64017	130055	809046	1995301	2413950	2556524	2123246	1828992	1293168	802053	459771	203353	119524	71841	34712
	28.5	2906356	64672	145977	844180	1952449	2458898	2485107	2306024	1894046	1349568	841718	470473	220132	124995	75568	32332		2937038	63771	130621	801556	2029431	2428957	2559779	2114699	1835996	1288652	817465	458614	201904	129406	72637	33836
	29.5	2896151	59230	148745	837156	1960262	2422113	2473197	2284672	1867790	1318774	838024	471773	223770	128391	72258	30981		2914062	68836	138762	804693	2045860	2411808	2546120	2112420	1836153	1289452	836412	464833	208229	119998	75331	32963
	30.5	2921738	67428	149275	858456	1937659	2443964	2469701	2269256	1901608	1330015	835785	468054	218860	124200	77698	33514		2920443	64164	134545	809969	2037316	2420943	2533253	2088139	1833714	1281355	819259	465254	206088	121390	76364	32725
	31.5	2893672	67292	146902	845420	1955580	2425775	2460171	2315652	1869554	1343342	840608	464399	219190	127243	72323	31301		2893777	66539	133442	807886	2058412	2434361	2563649	2105119	1816059	1291696	826990	466713	205620	120133	73578	32808
	32.5	2879588	65388	153100	841460	1961198	2403533	2457231	2236054	1869612	1327095	858737	474478	224008	123152	74076	31688		2904373	65358	132239	808334	2021378	2412369	2535232	2092435	1827287	1300277	825329	471825	200784	125299	75230	33995
	33.5	2900230	68153	147075	839528	1963991	2436020	2474546	2280970	1882323	1340936	854359	462648	221865	126394	71130	32406		2912668	66616	131453	814774	2012390	2427617	2536808	2087187	1842619	1312724	823560	477362	204394	124792	77616	32803
	34.5	2899842	63401	145149	846362	1978781	2446352	2465412	2265153	1856500	1322566	838916	460112	217990	121074	72639	33508		2891801	60920	138946	811213	2028376	2419987	2527118	2108464	1822236	1303483	804748	463003	208130	120524	72462	32095
	35.5	2883390	63316	144242	837576	1952898	2414424	2454930	2260720	1881036	1347960	842582	464912	221995	121018	68524	36907		2905676	69843	130716	797887	2034834	2407540	2538860	2079740	1799971	1281504	823613	463923	205777	124377	73734	34225
	36.5	2877720	66490	147190	847260	1957521	2420540	2451832	2263744	1895522	1348983	843693	476510	221779	127151	75547	32948		2890634	68103	136706	803428	2033817	2424213	2538704	2054523	1824616	1273856	833322	467862	203663	120595	73162	34303
	37.5	2870011	67582	143860	849946	1941858	2429353	2454297	2268166	1869187	1342542	846275	476273	221600	120516	73817	33973		2870676	62406	130612	816648	2042256	2403734	2523374	2115763	1830963	1306604	827410	473778	205455	127210	73480	31060
	38.5	2869721	67661	152522	839893	1960280	2418724	2448898	2260409	1861750	1334845	845830	483410	224460	123125	73396	32627		2889744	63824	136056	808523	2023201	2400317	2530280	2090438	1786777	1287957	809448	466393	199698	121825	77433	34531
	39.5	2887918	66394	142554	849420	1928491	2408478	2412460	2256679	1859868	1335542	848991	482966	226918	126807	70568	33181		2864002	67152	136346	810027	2018614	2392059	2492964	2109938	1814372	1296020	816595	480644	206857	119383	72920	33504
	40.5	2857742	66063	147176	835008	1941211	2413881	2431599	2255278	1864862	1335845	840781	461422	218826	120896	78053	31918		2875932	68732	133282	811241	2032459	2392150	2525113	2065559	1816713	1286947	807523	483981	209504	125942	76631	39184
	41.5	2833689	65920	146032	837461	1946843	2404676	2409924	2243464	1851144	1329403	838436	475897	220507	123591	73384	36493		2858616	70209	128861	811427	2019558	2372858	2499701	2076620	1790821	1300534	814197	463280	199653	126857	73075	31053
	42.5	2829488	70565	146664	842241	1940756	2388740	2437319	2240911	1832336	1339360	834846	475346	219998	125176	72285	36177		2850264	64605	132193	796106	2025376	2389615	2498035	2082909	1793567	1277370	827750	473990	202643	126063	76083	33019
	43.5	2839032	66362	147277	828808	1934015	2407463	2416052	2246456	1847598	1324419	849880	472707	218489	131676	71637	33965		2891065	66569	135139	806074	2037207	2400899	2533128	2061830	1790122	1285880	822819	472424	201754	123780	75747	36575
	44.5	2836094	70414	144126	840124	1950132	2391036	2440015	2244510	1828179	1325552	857262	477435	224402	125954	72836	34589		2840775	64670	132054	797581	2002045	2370022	2504540	2045748	1800681	1292165	805681	464105	196653	119984	74873	34519
	45.5	2833166	65262	141016	826170	1950584	2356184	2444060	2262861	1836542	1316367	843043	472740	218856	127826	77406	36016		2834796	62864	128815	806046	2024048	2355605	2521212	2070857	1797949	1299491	809979	458892	198508	123894	78723	34916
	46.5	2853214	62339	139432	826089	1942388	2369137	2407410	2244948	1840010	1319808	838718	467651	219883	121797	65942	35378		2841704	63734	132216	793344	1992431	2381621	2514846	2047267	1780337	1255980	819128	466762	197146	123558	80700	33571
	47.5	2821930	63204	141955	830758	1953911	2392974	2440654	2212050	1851244	1327879	844915	482795	225638	123397	70434	35616		2812516	63242	130171	798010	2014937	2367425	2520322	2048881	1797257	1286540	811536	471430	203749	120348	75031	33562
	48.5	2827738	64622	140055	819681	1921298	2356139	2431531	2223961	1805037	1327629	844440	477264	221558	117689	71145	32529		2828382	62756	133472	795010	2026478	2348253	2518182	2055527	1786924	1287166	813092	465803	195680	125158	75476	34914
	49.5	2797556	63820	139502	818969	1920460	2374956	2409481	2227224	1811428	1299124	822765	462483	221817	130079	75893	38928		2795291	68142	127586	798121	2022836	2381156	2499133	2044271	1763848	1274652	789845	462024	202308	122935	74773	36723
	50.5	2822054	64842	142021	819154	1942323	2375291	2395132	2196374	1804598	1312507	835522	470609	220983	118095	73512	34422		2820670	64971	128221	792928	1980072	2385614	2464937	2042328	1789273	1273546	815359	457134	201644	128209	75148	35454
	51.5	2803002	65466	138281	820182	1929890	2372418	2415600	2215120	1806796	1318617	837630	473096	224667	123949	72950	35757		2820784	68350	130441	784184	2031062	2385772	2502616	2026917	1797240	1256603	808452	458241	202809	122907	76273	37030
	52.5	2805430	64281	139053	823002	1941948	2358968	2440590	2208080	1781554	1306456	814990	465397	220833	122378	75859	34424		2822008	65515	127586	773549	2002233	2349617	2503015	2048274	1782972	1267167	798125	458981	198197	124154	73887	35694
	53.5	2805307	60167	139013	815200	1915000	2334074	2403796	2193430	1795602	1320517	837758	473035	221020	121738	77280	38355		2816555	65739	125607	778445	1984746	2362398	2478181	2039004	1781502	1274083	793754	454375	199268	119564	72845	39631
	54.5	2802407	66407	137627	811536	1926638	2349522	2406101	2210507	1800360	1292163	836045	464784	221544	123132	72302	38595		2815377	66206	125800	779997	2017632	2365434	2475880	2007512	1775582	1249400	798947	474396	201974	117967	73246	34027
	55.5	2782906	62772	137065	799072	1904570	2355637	2382949	2196810	1804103	1299716	839574	461376	218048	117974	71492	35513		2796672	66441	126747	798050	2000752	2366293	2496892	2003991	1770228	1262531	799210	456455	204112	123104	76239	39386
	56.5	2809278	67098	139004	804979	1935098	2352868	2385266	2195446	1793125	1318699	819259	469069	220941	118494	75925	33150		2808816	60826	126190	783561	1991319	2364073	2472628	2028544	1764671	1251612	790443	454208	202809	122386	71408	39073
	57.5	2806500	64884	145222	789616	1913011	2339653	2376838	2187116	1785978	1297646	837963	471999	218759	121020	72520	34875		2761921	64688	127387	780849	2007808	2353088	2456851	2045238	1767986	1264622	808486	465117	201185	120421	77023	38596
	58.5	2763438	65982	141117	799100	1931386	2349412	2356172	2181262	1795393	1290885	809749	472266	216650	123325	75992	36614		2773563	66584	129472	784570	2011150	2325823	2478418	2012619	1735659	1241328	800587	459110	206973	124804	77881	38910
	59.5	2792472	65906	132658	821156	1896313	2337620	2386946	2160846	1785972	1292896	808225	461845	213757	126980	68171	40077		2774068	60659	128438	793708	1989034	2344544	2499024	2011280	1741359	1256987	787206	458583	207755	125357	71712	34642
	60.5	2769347	67228	136855	814622	1899652	2342681	2394079	2152153	1749977	1292705	820866	464485	217038	119872	72905	35816		2770172	63584	126702	788521	1979274	2348525	2451063	2004916	1728581	1259554	772939	461933	204362	119920	73364	37947
G7119A spurious		P.C.	1	2	3	4	5	6	7	8	9	10	11	12	13	14	Bk		P.C.	1	2	3	4	5	6	7	8	9	10	11	12	13	14	Bk
		879092	46876	55706	73870	117778	151164	147059	137441	114842	78776	57235	47520	34968	30815	28209	27896		1130976	49345	58261	75626	118756	145248	146544	136910	124272	86052	58260	45391	33548	31167	32337	26115
		1769819	55445	70351	108397	162671	209885	207994	190143	150683	101600	72964	50525	36398	36174	33236	27525		1708715	60500	76999	108708	168689	215187	208985	183334	153444	102932	67495	52248	36944	33936	28380	28070
		2353658	61100	84029	134373	213718	271675	264794	248264	192006	125145	81487	56902	39122	32230	31833	28738		2281661	63166	87844	138055	223358	273148	272045	240071	191376	124585	71426	59024	41408	35942	32059	29987
		2665194	75585	102509	168532	267685	322760	331557	298791	228369	147626	90924	63589	43754	36778	32727	29864		2593959	70172	103207	172084	275699	327886	323569	286024	225741	153737	93692	63272	40809	33111	33262	30330
		2872095	82448	123455	204159	310044	381191	389014	352978	273219	175125	110815	75311	50508	37753	33058	31625		2788115	78007	115328	195200	314773	378880	379810	332029	275771	167907	107568	67739	44878	34955	34389	30657
		2986144	90586	133460	219037	359648	445933	441413	393314	308376	192481	127012	79391	50701	41346	34102	30523		2912566	90748	137965	219782	364793	439072	432232	385804	303028	185057	118738	77556	46879	38866	36228	29161
		3074628	93033	146695	235861	398466	500512	510589	436608	339479	215817	138531	91045	53196	39219	36109	33243		3023122	97642	152326	246925	409526	488861	502404	431449	335024	216163	127761	83178	52708	42138	34978	29812
		3148738	104446	161538	262547	446331	553919	541251	492394	378478	223301	159560	91870	60686	42017	37321	30555		3073225	108247	164222	266324	450586	524228	530717	480455	363963	231069	146383	91938	54641	39836	34674	33246
		3170106	111895	170553	296058	478503	597108	587566	529576	402664	255413	161850	99386	58719	48489	39082	31671		3105435	110296	171639	286459	475494	573219	583264	510104	400156	252402	157971	94758	58480	43844	37074	32534
		3225182	119798	186527	306298	502962	640887	640135	559026	430394	284461	178167	102215	62560	46590	37339	33522		3143288	120598	183490	304207	517821	612242	619154	547029	434395	266875	166823	101323	61517	44804	37806	31360
		3240760	125352	196127	318376	539917	658812	674922	601857	463724	291419	183372	112746	67117	45488	42619	32337		3154901	125773	186349	323889	543008	624794	652669	577350	446280	288631	173167	105098	61054	49911	38930	30575
		3211618	132299	203414	336202	561886	700618	703819	632594	491216	312682	198536	117342	68732	50999	39436	33783		3142873	128312	198303	332942	578340	672915	683520	603650	490993	294115	185951	111508	61874	47860	39973	29535
		3225716	136083	212756	347655	584193	736634	726135	651556	505042	320974	206010	127142	66269	55468	42159	31477		3172371	129691	201369	347735	585548	693714	713607	626713	498169	310532	188150	119175	66187	48275	40299	33372
		3245728	138027	215236	353257	609048	761719	750420	674040	524806	342883	205752	125238	71306	53807	42014	32520		3185630	138792	214034	355649	607054	711113	726233	647258	517259	331543	200744	123082	68437	51858	44854	34171
		3205258	145842	221163	365856	619438	763617	780059	691873	526509	338315	213649	130228	72039	50223	40656	32371		3185484	139200	212773	365971	608670	733203	753998	667861	525398	325272	197342	125195	67634	56019	41756	31235
		3264164	144792	232012	386075	633903	774173	784557	706477	540081	354341	226309	125239	74838	52632	44729	34763		3188716	144600	221634	369596	640522	739714	760659	684580	549193	337526	216786	130556	69091	54273	44064	31631
		3229151	149055	236546	388002	647674	806369	806955	723517	559999	366976	225671	132486	79881	51362	46017	37157		3158593	146818	227084	378166	644054	756502	767174	694471	558113	350365	212290	132809	71723	52838	45351	34111
		3240535	152129	240230	398984	662222	816241	818743	745937	570642	374766	232790	141124	76851	54962	46815	32855		3171030	149268	228427	382872	652782	769913	787546	703296	567787	363753	222917	134258	75471	58514	41291	33073
		3232935	151286	237431	387637	667823	822229	806075	766525	569482	382131	234598	140425	85310	56322	41078	34930		3169207	153160	234560	391189	656432	788005	791487	729410	567216	360152	228173	136827	74290	56597	42888	34434
		3270870	162038	245725	392399	676033	831415	844934	763155	604972	385617	234780	148274	81483	57211	46109	36375		3178775	147593	235722	396350	680110	786348	801710	729312	576377	364690	233371	142193	74945	52699	42970	35313
		3232516	155189	243658	410072	677671	842972	861372	761343	605132	399671	245031	150727	83735	54741	45793	36937		3188910	151126	245453	407093	667424	800748	819382	740123	587632	367155	232026	138444	74938	55738	41298	33887
		3262700	156905	245421	406068	701403	851436	835521	780428	607786	393526	244911	160070	82557	55784	43797	34470		3170351	154646	234811	405736	673927	801595	808680	743965	589165	382887	238687	141306	77349	59403	46891	36523
		3254400	161957	245238	418135	686148	854981	870860	789297	612936	391926	252546	148987	79024	56418	44533	38059		3183132	161766	233717	414701	674037	822496	831498	762946	599362	378492	234970	145548	75029	59251	40184	36844
		3226112	160585	243898	420076	683921	853627	879671	781462	613236	405190	258405	145276	84472	60091	45172	33432		3164208	161771	240059	409992	681405	808734	818343	745922	607128	384999	243865	143497	80138	55503	46325	38363
		3242190	161116	261756	412054	704198	855016	868265	788674	623677	421939	257136	150597	83435	61536	48515	38539		3188669	156017	245948	403967	691259	804816	825426	752066	598825	388695	235271	146454	76966	57112	42191	36925
		3221567	157090	250273	412121	692547	867824	861212	797115	627310	414117	257472	156431	84001	57953	47485	38379		3182043	164160	244727	415528	685238	809422	827874	742193	592793	386364	244695	151690	76976	58381	46432	35895
		3230893	160436	250353	414823	702726	868820	870648	787978	627412	412134	252141	154202	85520	55878	45091	38624		3172655	158197	238751	415621	698117	819861	819568	756005	610979	397779	247744	155449	77449	56558	49847	37968
		3244816	164851	260425	419278	699896	864270	873992	807183	620622	413665	262243	161548	81688	59869	49959	35356		3142837	155000	242006	407424	690735	824868	836422	740851	602592	392335	250345	153559	78407	57999	46347	35257
		3257338	167405	258963	418894	710200	876053	879609	803110	648751	404962	259434	154626	81055	58758	47169	39503		3191515	158526	243243	411110	683885	807294	834746	759244	615950	382662	253347	149321	82634	55918	51997	35896
		3276879	161505	252158	405403	713066	860617	879609	800416	631983	410871	257585	153579	87583	59233	46045	39351		3203794	159298	243458	413744	695916	831366	842524	762500	617888	397846	246020	144952	82310	56469	43473	36785
		3259180	166379	254431	410711	697088	871636	894982	806197	648323	415396	263643	154881	88235	67451	45896	36634		3158874	163090	254431	416340	698800	820260	847081	753448	609082	396206	248869	149130	78883	56886	46508	38530
		3229052	172017	260106	409234	724114	876686	881783	803509	646347	411124	262118	166618	86221	59470	50370	37508		3153286	161744	243721	415327	687847	818236	849687	752372	608023	390860	249659	152068	80483	58391	44281	36214
		3218142	161159	250210	417364	718691	856038	884136	794265	634341	423591	259812	162319	85289	58278	47338	38866		3149702	154128	244695	415155	699953	810487	838208	761191	605747	399229	258774	152472	78334	61823	50011	33503
		3224370	164995	260753	416791	703879	866987	888262	828199	626014	432706	271102	165352	89834	64346	47569	41812		3151651	154686	249229	408050	701528	811179	826039	757971	604290	405721	252940	157419	82483	59583	44828	35334
		3266015	164271	253650	427451	705955	856114	869671	797811	635559	419079	265860	159046	79693	64502	48923	39272		3151396	157455	246515	408795	688895	818396	823563	756128	616530	406693	262420	156457	81212	58315	46897	36380
		3244721	163862	259980	432147	701710	862179	888045	796742	634678	421410	263839	165809	88321	57881	48283	40862		3143340	153270	246794	406148	707005	821778	839171	765890	608843	409380	253911	152407	81919	57517	49057	41328
		3202080	169629	256720	424722	718006	863753	869774	820846	638393	414396	269745	160691	92771	61151	49164	38703		3155708	157553	245286	413505	698025	813577	824788	765092	609701	410312	254910	149101	82876	61659	49284	37416
		3243741	166479	261357	414130	717164	858020	874427	802338	637133	425347	275198	168165	87814	63464	51555	39819		3177435	161777	246275	412493	694614	815920	848960	759839	608144	402116	256561	160479	83352	59902	46420	38048
		3215193	160547	246475	418587	705990	867908	887530	817970	638473	418069	268911	158580	88307	59474	49241	41896		3182733	159198	241480	405255	699760	803380	827824	763194	604789	394583	251294	153155	81209	57663	46186	37720
		3235852	164670	250848	416020	712174	875927	894539	814988	642807	427968	269559	160665	85113	66090	52824	39899		3162796	162330	240203	422672	691534	820314	832242	778140	607227	402249	251982	155175	87258	58862	48966	41321
		3218310	157489	252340	410764	705943	854057	882279	789211	638095	437388	267085	159383	87802	66642	51081	42300		3159644	150433	238918	424973	703559	815867	834719	769635	625095	400188	254167	153090	84059	59025	48891	39153
		3217458	165798	254126	419864	717579	882142	874136	817624	621501	425955	275455	162739	89950	60101	48588	40449		3114225	156326	241727	423029	699782	816799	821458	756680	609782	397673	266456	160165	82158	60688	47293	38753
		3238131	161192	253647	412653	713736	860633	873480	813203	645674	428950	275393	163410	87099	61689	48835	39415		3142298	154940	246331	409939	700045	797098	821697	763894	609064	401731	252499	161655	77987	61404	45620	42746
		3216132	165596	255991	425438	722841	879266	871860	803383	635175	429148	267103	166212	91137	70697	48992	40367		3156768	156828	250775	414354	700752	821325	828432	761767	609404	409407	256112	155578	81188	61326	46165	42582
		3189559	151231	249529	417654	724330	853432	851626	796459	651306	435866	262443	159591	87623	64722	50656	43714		3116569	155693	238267	402172	688422	807508	817571	760341	602517	399483	260714	156321	83812	66989	49992	41063
		3203354	155199	243642	424342	713143	856624	869459	812966	640560	429214	272928	165255	85959	64867	48436	39647		3143260	153260	240076	411761	687225	822789	831759	761220	621459	401200	258207	148400	88258	61304	49749	38914
		3217448	170589	245342	413264	712468	845310	874514	805194	633751	429523	276279	163059	91134	63658	52817	42923		3131687	157716	249761	407053	686851	813101	828486	750054	610501	408622	256633	154536	84268	61145	47753	40020
		3212776	160814	254458	418531	703307	856884	864539	792893	635129	428318	267576	159401	91462	59758	51844	43706		3106242	160242	243252	409819	690319	811769	811743	749311	621957	403157	249051	155583	78435	57643	47986	40097
		3222816	157896	256301	414487	705110	859363	870688	805991	649573	427426	273123	159375	88710	63815	49533	42984		3116903	155144	239463	400738	702646	807993	821431	758178	617287	406574	253507	159912	87925	65054	51027	42083
		3202207	160566	248603	422438	711176	849402	872592	795538	641230	420325	276100	157945	97963	61183	51123	42823		3135576	147615	244145	411999	684997	798224	822255	745583	605554	406283	258102	160098	88155	63541	51420	40814
		3186935	166408	247965	412811	712886	858689	864888	785099	649670	425959	276189	169197	89764	66366	48249	40668		3120258	152567	233842	405033	682714	815364	800063	747985	597077	396509	260335	162044	85197	62490	50059	41761
		3203419	159503	242790	416787	706910	851954	877001	807009	658151	427718	266787	163511	82397	63328	49592	42971		3082760	148666	241283	401190	692124	821004	818557	752996	603062	393359	253402	159992	89425	60982	46772	39530
		3192196	160864	245693	416799	716568	856470	869143	796919	638392	434814	267364	161002	90470	61968	49993	46488		3123010	153320	240996	402548	670509	808125	805414	749516	608408	394785	254073	157341	85263	63518	51399	40963
		3179290	161299	245262	408835	715870	861583	873910	796895	633684	433561	270244	163362	91013	62216	51033	43130		3119334	156219	234206	397656	682776	808236	806531	749946	602086	404982	253427	156847	88938	61526	45581	40481
		3181765	161396	251440	407479	708117	859080	866391	820127	634459	430718	259861	159552	88864	59889	50459	43370		3135135	155791	235775	395586	695635	802195	812466	752333	610843	398374	252996	160817	85013	64160	49156	39442
		3163558	160508	246506	411520	716654	849096	868039	801853	631422	428879	261182	166778	85013	63465	49429	44005		3091438	147656	236556	404955	696423	809142	814514	755348	608431	401460	253688	153932	85906	63259	46449	42866
		3191984	167793	246737	422912	701882	850134	880661	793045	640002	419175	268101	164621	87000	62187	49032	45193		3093019	154256	230829	403468	687420	797922	803158	734743	613256	408636	261114	154485	81507	63502	49234	43821
		3190023	168947	247940	411480	708901	857341	881186	801590	635848	432660	267615	164850	90361	64672	53330	42071		3095265	150332	232263	400638	685563	793320	806191	739132	606298	396838	255313	158140	82450	64294	49948	44218
		3153712	164005	246904	407507	708936	850131	860820	792142	644344	435699	262495	165795	90983	61458	48619	43506		3089393	158698	234920	412316	697369	793107	795073	736993	612220	408277	263258	159091	80294	60217	51055	44121
		3164570	157598	238832	413525	716329	853267	857493	796908	636666	432257	265020	158868	87540	64164	51321	44470		3110922	147439	229726	399178	683653	800662	810074	746938	604923	395192	252122	157907	82915	63796	48828	42778
		3151538	160048	243135	397715	696995	834832	865144	786138	635488	427565	268961	162805	83887	64793	50286	46061		3074990	154833	233334	388702	681898	787235	788585	754428	609291	395725	260887	159968	83137	63485	47143	42047
L858R correct		P.C.	1	2	3	4	5	6	7	8	9	10	11	12	13	14	Bk		P.C.	1	2	3	4	5	6	7	8	9	10	11	12	13	14	Bk
		942071	68544	72513	125185	253498	379293	469130	402561	337273	234670	149519	106949	77138	73268	60112	67439		1080521	65155	65306	134007	259679	391158	433861	408351	330053	220858	154331	103770	72304	68211	63615	60658
		1743292	67325	76503	182643	391552	541920	661528	577038	460727	288897	189253	129184	87315	74251	64835	62311		1842362	63177	68723	179574	372042	561497	605191	564393	442954	274076	178308	127459	80804	78233	65033	59884
		2388274	68170	73875	226402	486788	703949	831869	729817	582035	371495	238281	151418	95230	75024	70225	60642		2496432	65651	72941	226502	481089	706451	751536	702356	549708	347289	222572	146244	89637	77420	63762	59841
		2976872	70254	83267	270431	605550	871838	1000656	855600	692622	439456	266583	172279	105585	82679	75381	57685		3075468	62310	81943	261141	589976	850725	912217	861776	654239	420935	258095	165319	101849	88273	72679	62169
		3517103	73749	87483	318504	707964	1006107	1157382	1028945	814662	493591	304548	188818	112398	81642	76981	59310		3524753	69566	81585	311865	689913	993423	1058366	977297	775435	486688	306149	188915	110385	86681	69417	61641
		3928278	67192	92478	359828	826254	1164201	1300940	1173659	929288	568610	345855	217926	118751	90889	82056	58790		3900048	71105	87460	338074	789416	1142834	1193849	1123960	862852	534850	336005	214153	113377	93881	79371	62710
		4310272	72945	97107	399414	904626	1296827	1459490	1301532	1045068	622892	382107	232044	130910	96824	82127	62292		4269950	69639	89401	374609	895182	1287134	1363519	1265783	969490	610003	368364	228726	127677	101423	82216	59041
		4593079	70882	103756	450326	1009064	1433318	1607404	1429741	1124403	697777	417382	259461	134779	104062	87809	63250		4552653	70320	98010	425060	977601	1419022	1483037	1367101	1085227	654925	424602	247382	134185	106496	81647	65045
		4862332	72247	103560	477825	1102248	1569482	1753747	1543133	1263410	763486	449720	272410	151284	107965	88006	63680		4764176	72560	99464	444049	1064119	1516122	1603603	1521192	1158143	719433	448302	268133	136069	111366	84034	64029
		5068978	71332	114271	512476	1166803	1697380	1858297	1677343	1328903	811024	479587	287471	158257	111784	90962	64648		4997764	73528	105065	469844	1147931	1637249	1727782	1603842	1260301	776122	481115	287429	145616	115852	85644	62669
		5189091	75609	114040	550082	1265529	1809478	1993224	1793716	1433059	867741	524278	301084	158224	111333	95952	61130		5150042	69533	110105	516216	1224358	1758281	1860712	1732137	1329547	834630	521953	297686	154650	123807	87336	63545
		5313526	74678	117536	588542	1337763	1896360	2093890	1878583	1546863	922676	553105	324760	170494	114766	96068	68323		5288168	75628	117003	536302	1308615	1853582	1942250	1808046	1409078	886175	542443	325754	158323	118879	88689	65701
		5460688	75571	119067	616560	1396751	1971770	2206968	2024264	1606467	972442	567043	334026	176630	124108	97682	62572		5358006	72648	113884	572110	1368102	1957672	2031711	1908905	1492848	911557	573882	337506	167516	128657	92200	64134
		5540710	75827	124541	630984	1447151	2083063	2311072	2106262	1677916	1033569	602298	345581	188042	130438	98101	62681		5481690	74807	114207	592358	1430375	2015539	2115784	1999300	1554482	981079	592986	352127	174653	128736	98022	59742
		5647254	72549	129682	661161	1538882	2183081	2399555	2201434	1725565	1071631	633927	373046	198313	126547	98129	64580		5510718	73476	127586	600106	1498768	2093367	2215373	2056974	1620897	1012694	635149	364604	182782	134272	100504	67968
		5655246	76107	130574	688446	1595392	2257758	2475684	2265586	1827253	1114476	646482	380105	195779	134393	102856	67293		5528678	78636	128607	642127	1553042	2220464	2296081	2147929	1707464	1048947	649603	381920	190450	146226	97618	67427
		5747908	75269	133614	724182	1625741	2345974	2560749	2372178	1902177	1149597	686402	403130	196641	132130	102590	67466		5645378	72711	123915	672558	1588454	2262563	2390640	2231736	1759139	1096738	680562	398211	191070	135520	100969	65310
		5734082	79698	131492	723969	1694555	2425109	2645112	2443580	1958640	1217272	706274	416434	207417	144709	108713	65348		5636596	72992	126630	682804	1661432	2316134	2457852	2321350	1808324	1125018	699548	405840	195454	147457	106571	65867
		5775560	79082	140448	753034	1737770	2529383	2762311	2498130	2010280	1249344	740543	426795	218089	144328	118560	64401		5680546	73710	133753	692672	1678117	2388968	2536414	2358902	1891306	1170852	728776	407721	199867	148339	105802	68172
		5801538	77836	137568	771218	1780035	2571093	2838538	2577073	2086273	1280998	758147	445593	223070	146888	114725	66718		5706984	77113	129421	723886	1766245	2466729	2575603	2427950	1919386	1217662	758918	427928	206181	156034	104333	73078
		5847004	82010	143971	796899	1825983	2630152	2896222	2648838	2146158	1339000	774953	460684	222403	150960	112158	63405		5754074	75525	129554	728364	1789330	2519625	2641951	2496239	1981676	1227868	770705	435372	211931	156859	114300	66604
		5817200	78152	145137	818722	1871622	2677576	2998032	2715612	2187429	1334265	801195	451360	228009	149483	117214	69664		5756221	74219	137985	720770	1812831	2598486	2708746	2556690	2027483	1259875	812292	462096	215725	159559	112582	65832
		5891866	79691	140157	823652	1932609	2738519	3027829	2776036	2257590	1383772	819697	468782	227286	154966	118094	62561		5776968	67433	135910	765254	1839689	2631526	2760040	2613528	2044071	1300774	826156	463114	228283	159526	109534	70440
		5962116	81207	141457	843611	1960261	2779897	3065550	2827804	2284170	1410500	832880	493509	245691	155973	116699	65016		5762588	73534	141355	780368	1902601	2657257	2816120	2656500	2121454	1342683	833198	472543	225785	159067	111817	63503
		5909942	84375	144384	845959	1974755	2836168	3148990	2869698	2344918	1448846	848627	503627	240404	161399	118005	65193		5757948	77639	143775	792990	1908544	2709173	2859248	2736903	2165634	1379703	849817	494695	238508	167699	113983	66103
		5899220	77363	146857	885786	2016064	2879815	3178125	2895959	2373786	1504360	871820	513915	248979	165531	122107	72389		5817842	76398	141428	802029	1936387	2787026	2916208	2749372	2179908	1378553	867467	487404	234320	171519	110668	65659
		5911202	81317	147410	873854	2098145	2945261	3266784	2979910	2404501	1505328	887654	518016	253745	157206	119751	64652		5775016	76958	143552	799837	1976120	2803908	2977647	2788518	2232102	1405137	878501	511938	238697	168402	117316	63290
		5893034	80066	150628	894720	2078700	2958626	3277251	3055857	2484598	1528552	899893	528763	252759	164798	122846	66319		5758980	74363	146583	811836	2027071	2842186	2984516	2828500	2266630	1435889	898692	516209	240665	167680	112514	63694
		5914398	73979	154160	911346	2111202	3007270	3354301	3062074	2505638	1588426	918225	534108	265363	163180	126041	71073		5785376	72552	143450	831383	2065407	2888412	3054407	2906144	2332546	1480026	894173	509617	247169	173104	116668	63850
		5922359	76193	159190	915197	2156641	3049970	3401338	3151380	2547115	1577072	935574	542116	265448	166001	119086	67274		5794460	75158	147569	810857	2054339	2959230	3061934	2923948	2337222	1492915	921105	530452	242813	179276	120692	63315
		5908993	75898	152851	940337	2147543	3089963	3410270	3143014	2549975	1617858	956333	561395	269114	171372	126757	65714		5851842	71685	141110	851205	2102666	2966543	3129487	2948610	2361580	1492458	942085	544067	256619	176995	120530	61732
		5895362	81665	156408	931331	2200016	3115272	3476910	3187718	2605253	1664169	955303	558784	268956	183597	128122	65468		5735174	74933	151561	841628	2109875	3013618	3181150	3013398	2407878	1554920	954925	565430	250950	187553	118005	65921
		5895252	78893	160264	925163	2218954	3188892	3473664	3236374	2632724	1668534	964045	576754	284361	173028	122736	66045		5753054	77868	151062	852216	2159241	3027162	3198434	3033058	2410972	1555851	975256	551954	254751	184111	118747	69002
		5943524	83197	156765	943370	2247084	3158070	3534598	3288328	2695173	1686672	995393	583524	267549	172960	128072	63585		5779694	73833	146068	871738	2174078	3044308	3169957	3069464	2436381	1573706	968938	560705	258488	184061	120625	66878
		5858738	83437	157803	957323	2236846	3201798	3586374	3330008	2732315	1700022	988470	581047	282375	176098	133535	69035		5796780	78196	147799	883892	2203965	3084814	3238791	3095750	2503683	1587556	989896	572918	260815	185740	116695	71080
		5859638	79388	156331	973989	2278786	3269992	3614520	3342846	2708134	1713251	1004186	600062	283792	185561	131095	69675		5761166	75589	146771	864574	2201490	3131817	3268094	3129498	2505742	1612881	1010589	571544	268058	193332	126999	68543
		5879007	81151	154507	968028	2302746	3253903	3647443	3358278	2780766	1737214	1032800	595948	283741	182243	130642	68420		5759992	79393	156746	901685	2206677	3152378	3308836	3168660	2545790	1629271	1004380	582193	270343	183069	119794	66821
		5860204	83047	166290	975983	2307696	3306977	3661585	3425098	2765810	1766067	1040216	605447	281050	181413	133381	66537		5806804	78209	156124	902636	2246780	3184061	3345558	3189505	2574885	1648206	1035328	579208	262157	186804	129221	66111
		5868053	82021	163691	961972	2327835	3358128	3664615	3394096	2792427	1781780	1033718	612314	291034	183460	136867	70719		5749200	72829	150769	894627	2247243	3190430	3394903	3177219	2578317	1654499	1043275	592186	265472	185697	127240	64842
		5827130	80523	160342	995935	2341179	3352273	3723519	3457584	2852415	1811796	1056926	610808	291555	180073	131908	67574		5770783	78780	161023	904124	2269841	3208472	3362405	3231154	2588189	1674466	1040012	580778	276382	186962	124338	69029
		5880368	80355	157746	1005064	2363188	3419879	3768056	3511150	2866996	1824222	1045119	612927	293245	190694	132049	67974		5782810	74983	157726	894217	2265611	3211361	3384982	3239277	2625295	1687424	1055601	585054	280531	193066	126774	70149
		5891660	82182	164129	1018919	2376142	3404726	3782477	3503377	2890753	1829197	1060231	619896	291267	199273	133566	67728		5764631	73639	154146	906847	2286018	3211449	3419831	3287159	2649456	1699508	1055477	591886	268277	194502	131070	67142
		5906675	76820	166022	1010201	2424767	3425146	3763204	3535203	2917190	1838188	1077170	627518	302840	189318	138565	71598		5733407	77913	160891	937532	2293975	3287107	3427044	3315365	2674928	1733031	1069785	606018	284769	195002	131378	69844
		5843444	77910	170430	1020014	2420236	3461151	3831863	3545640	2932380	1917726	1088143	630925	300446	190548	136520	70269		5748342	75673	153118	915984	2310094	3270341	3459829	3368027	2659686	1738815	1079444	609581	276760	193955	132714	69123
		5831027	77839	158696	994875	2418014	3465103	3841232	3573002	2948994	1885660	1092882	631617	296667	191486	133249	69713		5708326	77438	155264	919678	2315501	3279414	3471295	3320967	2707903	1756011	1100076	615480	288144	194338	130345	72685
		5816255	81401	175024	1035324	2423413	3478402	3874322	3621654	2970813	1912152	1095030	651138	304214	192363	135386	73502		5737996	77505	155066	927096	2338586	3311781	3536112	3359313	2700963	1753959	1094106	624943	296401	193894	131577	72222
		5854730	83993	160005	1008309	2451155	3480951	3877100	3628474	2989809	1917788	1110396	655235	305480	186979	131463	71533		5746124	73157	156485	945295	2341430	3326267	3504712	3384991	2718160	1761339	1094969	621478	277542	192670	128368	67142
		5776938	80054	164746	1029426	2465062	3537489	3901167	3665400	3019876	1926452	1127264	663767	306084	196230	135240	67970		5707718	76714	157657	927790	2365178	3325471	3516930	3393858	2753940	1775774	1095188	632111	278211	196353	129484	70007
		5819941	77994	175724	1037192	2473884	3574664	3864779	3641779	3016030	1923911	1125289	663681	308923	198136	142624	70023		5722996	78778	159714	935751	2366913	3378853	3579690	3400794	2777696	1781419	1131446	625160	290159	202361	132864	69914
		5833260	76261	162847	1023290	2464506	3537842	3937175	3696995	3009628	1928782	1121240	646065	310318	203804	142307	64800		5735536	76657	160115	935246	2377113	3366725	3562968	3444668	2763402	1811282	1114106	630764	288958	194673	133022	66757
		5790649	79896	168838	1029214	2455048	3585746	3962025	3683170	3061520	1968011	1135185	661333	309971	193946	136986	73027		5679684	78058	161138	948366	2382579	3406099	3537842	3443842	2769398	1790986	1117507	636704	290685	205506	135219	73315
		5812174	81639	175125	1033830	2474202	3567975	3971254	3692453	3095854	1964693	1134404	676690	318299	195695	145594	65510		5698880	74734	165553	936951	2389668	3387668	3579788	3453619	2814853	1802488	1130795	634622	287143	204873	132635	68328
		5777418	79171	177154	1045569	2505434	3591113	3968659	3715876	3076638	1981922	1148122	668864	316926	193849	137931	67640		5720550	76234	159341	950311	2390204	3391182	3581222	3460244	2795216	1840570	1147441	643428	297679	205018	136744	69440
		5776703	84397	177335	1039695	2488265	3619420	3991051	3769457	3112880	1991156	1143542	680539	320012	200150	142825	69767		5686024	75355	166069	928679	2403240	3425992	3572328	3463588	2835689	1851086	1164100	647624	300556	201214	131994	68405
		5774326	81689	172978	1052454	2513381	3614661	3996010	3744118	3140555	1977078	1157717	669778	311435	196686	139035	70875		5695036	78280	164403	933533	2378773	3409959	3583604	3474766	2835276	1858982	1155932	660709	291894	207437	131524	71080
		5790222	82008	172544	1039335	2521961	3617902	3987414	3767825	3115828	1972663	1151414	681718	315272	197367	145432	68117		5711052	75602	159362	939829	2401808	3413260	3594667	3512713	2827632	1857179	1142891	657351	298252	202203	136107	72110
		5841108	78120	183391	1034556	2520774	3648729	4056273	3794789	3105478	2025622	1152187	685268	316499	200407	144095	73574		5708390	74801	159283	947531	2388558	3426377	3632444	3516186	2831380	1867634	1139605	656016	296955	205466	132622	66814
		5807612	85166	175481	1037013	2541497	3647895	4016676	3756571	3155746	2023376	1183999	687991	323163	204081	140288	68508		5658500	77351	169623	940330	2398329	3419059	3637325	3522576	2876966	1866616	1164179	660213	298856	208485	134283	72510
		5768944	81299	173668	1041136	2521786	3643280	4005886	3794644	3109850	2020821	1173104	686763	314470	195540	138766	71103		5692751	78847	168843	949974	2421526	3430963	3644008	3537622	2877629	1893570	1175368	661869	306371	201709	135755	69661
		5807342	77480	175075	1041419	2568583	3664942	4019774	3783334	3143629	2036727	1185196	684296	311286	199609	140353	71431		5674190	75422	166443	941353	2408188	3472803	3665422	3557563	2879524	1863741	1172116	649953	297264	206527	135211	68460
		5752551	80329	174425	1049409	2543330	3675381	4048910	3789186	3152414	2023042	1184512	691060	321391	204147	144705	72606		5670856	75266	166558	950327	2411514	3463682	3653886	3551348	2869214	1862770	1166098	644711	299263	203568	134095	71157
L858R spurious		P.C.	1	2	3	4	5	6	7	8	9	10	11	12	13	14	Bk		P.C.	1	2	3	4	5	6	7	8	9	10	11	12	13	14	Bk
		974174	65937	67953	70833	82364	65280	72312	70293	68247	70313	61318	55279	51075	53868	51355	60850		1147887	75281	73033	70268	76208	72305	75834	75942	62985	55871	66421	57333	53178	56650	53905	55237
		1824111	75343	66026	69903	73989	71046	79448	82890	75835	65859	56488	57431	53986	54712	58001	58875		2002202	71996	75199	74473	75814	75754	82348	80619	70558	65054	61677	61612	53589	59521	53629	58794
		2453608	70229	74908	72049	79065	73312	81475	90073	80245	69801	61857	57521	59737	52368	54173	62279		2661442	79332	71884	79067	77666	88657	89133	85711	80331	69042	57923	61329	54464	58724	58657	62136
		2992503	78881	72753	79098	86178	77433	92935	96553	87249	74548	60440	59329	54771	52721	57852	63243		3227199	81225	82487	78827	86832	88977	94164	89646	85558	71549	66206	61651	52622	57767	57511	67114
		3465782	80952	80259	81978	89863	87825	101789	98715	89002	80071	68625	55748	59241	59411	55891	61234		3687593	85114	83674	87981	89425	101128	105639	98267	90413	78649	64459	62171	54753	60064	52661	59579
		3880982	84921	86640	89017	97025	89320	105266	99667	96220	84506	74079	60468	57345	57313	57828	64235		4094944	94243	90781	98137	97122	107456	107280	111875	97640	78933	70300	64637	53679	60953	62087	64304
		4223218	87071	83011	92125	102821	98462	117044	110092	99543	83527	72387	62495	58109	58044	57288	64490		4430867	96207	93966	99431	103006	113024	122160	116528	99870	83404	74605	63699	58879	60522	58669	67466
		4566226	91109	91453	90231	110285	107220	122019	121575	108726	88607	78698	63420	58998	61559	60517	62939		4736386	95473	94270	101368	112409	125293	128458	127109	106584	83826	74160	66650	56959	59081	58262	67001
		4770026	89283	95547	106194	119769	108449	131396	127759	115449	92889	78914	67207	64128	58932	62469	68113		4957074	97871	93269	103092	112124	128663	138329	127498	118923	92637	77954	70114	56061	61573	62627	67456
		4955702	93326	100777	110002	122954	113311	135905	130353	115718	94278	79133	65625	63803	58405	60878	65992		5175002	98639	102096	108650	121933	130711	143981	139346	120128	95504	82526	69544	58946	63366	56745	68046
		5076766	100454	102329	116033	120812	122425	147476	136078	122826	106280	75585	68302	59976	59812	62129	68044		5327650	109230	101975	113370	122637	135535	151209	145088	124388	95524	82092	72966	56096	62930	63962	68329
		5239752	98294	106304	108148	128826	118639	150783	143003	134424	105907	81704	71480	62015	61865	60908	70386		5445620	111896	106789	125151	130706	145066	153000	150819	125871	100380	85169	70121	58878	65640	67339	66662
		5344434	101639	109390	119622	134300	126650	155365	151654	138354	104734	85455	73978	65120	60039	65350	70926		5574676	110064	114654	131273	133685	152282	163914	152844	136725	105263	88034	73219	62790	61136	62127	67976
		5428234	106615	102085	124110	141779	132290	163871	149137	138387	115196	88758	75024	62900	64013	66511	73420		5672547	115790	114202	120769	133799	158737	165849	157741	137359	112083	88244	75670	62448	66826	62099	68669
		5500314	103770	115105	123490	135822	134512	174503	160252	142070	115984	90884	72081	60430	64625	62660	75835		5775232	111922	116387	130926	138990	160135	170216	163238	151013	109009	94693	76044	61299	64985	66811	74468
		5567654	113742	117441	125900	146230	140559	164172	155034	145206	119944	97907	81486	65746	60684	66025	75565		5788688	115385	118771	131008	143628	163861	178558	176516	144400	108569	92994	79247	65810	68939	65085	73470
		5621070	115916	116581	129661	156195	147398	178701	164441	153124	118878	90902	77005	65007	61472	64638	72904		5882158	122544	117753	136852	153220	171958	190248	171842	154440	117568	94901	78527	64160	72489	62219	77075
		5686376	112574	120944	127035	155712	146703	179984	171202	151046	119417	93896	78193	67565	64068	66891	77702		5883702	124893	121302	133661	149801	177032	195529	179892	158723	119433	104790	82126	67698	66797	62860	79401
		5739661	109444	111112	136826	160653	149117	190691	178187	166973	121469	92038	81991	70162	65835	64455	76104		5956828	119462	124836	139967	155329	179687	198097	184917	166764	124228	102252	83566	66749	66036	63970	84694
		5718773	111898	116989	144324	163673	157398	192550	182933	164513	128730	97270	78147	69248	66721	66016	77377		5924691	120055	125974	143326	157668	185936	202531	190120	170440	128293	100001	82188	66321	69426	64976	80574
		5747520	115011	119564	138439	162265	154261	191894	181847	173008	125284	103348	75848	67512	66053	65913	73608		5969136	126237	121493	143311	164201	192142	203675	201702	170745	129156	102710	80951	72735	70664	63003	80166
		5723860	115990	123673	139608	169513	160031	202307	187662	168380	135685	100648	81725	74567	70590	69027	76654		5914463	123345	128108	148323	165948	184477	213236	200884	173672	128573	104728	89046	66968	70410	65700	81771
		5751564	119540	121968	141311	167099	158878	201138	192641	178568	141056	101628	83999	65156	60056	65761	79700		5975546	124831	126404	146630	164380	192989	217251	209354	177504	136836	106336	84431	69376	71483	65754	81949
		5747846	123427	128341	139160	165927	169862	210608	200924	180656	139096	105054	89237	76222	67315	67252	75834		5972148	128827	128043	157943	168485	194577	220477	204687	180361	135756	112470	93551	68836	70880	65697	87505
		5813435	117495	126910	143851	174189	167393	210564	200105	176976	139767	110315	85415	70118	68643	67515	77263		6036498	129049	136062	159253	171262	207559	218118	207464	184751	132382	108387	90506	67781	65868	66606	80637
		5780424	115034	125259	149146	180202	176056	217687	201489	183259	141762	108571	85289	71866	70494	64471	81427		6017354	133732	133206	149934	174925	212110	224656	213916	188253	141762	107760	85712	73125	68495	65797	83877
		5810724	118813	125629	144310	177582	170085	219305	209741	181279	152052	114223	89333	72021	63916	70267	81998		6001778	128874	130722	160562	180146	206736	236156	220162	192613	146920	117793	92617	69337	72104	65124	84462
		5820004	122612	128412	146837	180141	184710	224273	219649	192258	146949	106038	86322	73224	71058	65766	86264		6015784	131422	138207	155862	182942	211047	237672	221617	197056	148735	112239	95731	71570	70158	64685	86153
		5779296	116625	133514	156916	182618	184432	222568	222819	188877	144453	115071	91139	73953	69926	72616	79848		5996710	133191	135786	152584	184997	217239	246276	224915	194641	148164	115342	97333	71224	69919	66607	91819
		5805350	123108	131641	154447	178323	175895	223941	223403	193884	148626	112014	96498	69712	70471	65166	83896		5952652	137352	135014	164696	177772	218715	246854	238283	200944	149980	116161	94255	71323	68143	70704	87609
		5777584	123991	132570	156047	178320	183481	231333	229715	201322	151719	116738	89246	73590	66870	69450	86224		5961660	135650	141231	160776	184258	221999	251476	233138	197445	146895	117716	94974	73672	74585	65453	93564
		5767533	126937	132557	154484	189572	184140	232587	230002	194726	151680	119900	96602	72315	70894	68611	85861		5937310	131017	139145	162454	183400	230269	251701	236563	205337	142424	121031	94992	74068	72587	69919	85047
		5735529	126872	131778	152623	192484	184774	232630	236484	198548	159715	116331	89935	75819	69036	70123	91733		5951922	130923	137357	158028	184797	223565	253591	242975	210258	158172	113412	100348	76952	70897	70334	90248
		5793420	133155	135110	159007	186654	186198	239902	231533	208321	163131	117884	96424	72451	68006	68914	85196		5987744	136937	147352	164578	190697	226916	260073	244707	212319	157493	128680	97928	73513	69623	69554	91405
		5769650	126171	141881	160282	188182	193657	244373	235188	206512	158188	122900	93882	78340	70132	70193	91529		5947822	137709	142415	158812	186081	233443	259916	245935	216613	155821	118334	103391	79321	76774	70525	93735
		5743122	127702	138255	149453	192022	190849	251212	243567	214442	169441	121497	95435	73108	73752	68234	87478		5986152	143917	137910	163440	193865	232285	264553	247441	214830	162452	126140	94946	78429	71391	73064	95257
		5733975	128204	131795	157849	185681	195873	248924	246278	211391	171143	129413	100298	76331	71067	74144	88818		5920150	140004	142591	164492	198668	242704	269722	258176	221235	160449	127176	99949	72257	78221	69077	90941
		5766558	121046	133358	163733	195068	188839	252127	239547	212930	175930	125259	96269	82091	72420	69713	90208		5882662	140130	144056	175691	188990	234338	272554	254781	229454	157970	124493	104776	73076	71788	74731	93894
		5683818	126732	133470	161206	203778	200431	262722	248290	216908	167192	125933	101169	73736	67824	70875	90896		5903520	132156	142058	169458	199372	239543	275442	273414	224899	155137	124887	104846	77112	75071	69853	96666
		5754596	127873	140488	159799	194900	199889	253435	251577	219521	176850	124711	101852	76287	72763	69608	91493		5898234	138373	147864	170236	192642	251567	274473	264407	233598	167160	127080	104265	75555	76349	74531	94270
		5730384	123594	138229	153274	203852	197236	273052	255950	219951	167629	130841	109320	76260	72808	75674	94875		5904718	135441	143816	167306	198401	248778	287541	266100	232349	169815	127496	106451	75944	77125	71021	97966
		5692584	125576	136246	167549	192949	199243	261128	260797	230962	174953	130317	97650	76494	76025	72104	94913		5873410	141462	150584	173114	202596	248252	284247	273985	226209	162891	131874	107106	75618	74035	71690	99400
		5630020	129314	144050	165418	198148	197940	267889	260177	224292	167851	128297	102266	75699	75524	71035	94897		5876796	143432	146547	168497	196358	250463	284755	272273	233935	175529	130820	103037	75277	74492	77597	101580
		5656262	128193	132375	161503	197380	203525	267953	257969	231777	178039	131356	101305	80197	73664	71308	95684		5869926	140574	138803	167351	207783	254146	287694	277972	243377	169107	135082	105231	78175	76048	71790	97614
		5665033	128103	141377	161633	209099	204722	264897	264699	234658	176234	124499	100733	81857	75265	72965	102378		5861362	144434	157370	169877	200155	254343	289344	283065	239569	170853	134385	107432	78796	75482	76132	104426
		5640052	129851	139589	159224	195849	208976	278917	265190	234995	177480	131618	102470	82830	78325	74074	102330		5846616	142376	147962	176746	203343	252173	292319	268621	236405	170330	136146	108907	80374	74252	74413	103578
		5652372	124904	139337	156494	197442	208386	280423	261762	243449	177650	133162	110111	81882	74801	71814	94809		5825308	141955	144928	178848	206155	253846	296632	277647	236063	184285	140300	107783	78982	79509	77630	102093
		5667574	129525	137687	161189	212241	209316	273044	268766	234891	179775	131044	102283	81501	76402	73093	100750		5779747	147065	145532	170436	206230	259901	297423	284846	240287	169787	131970	108528	78609	76799	67586	104340
		5616894	129001	141339	164271	209893	212674	282472	272563	238244	181364	137206	104348	85645	73731	73538	97166		5796536	144525	146746	176531	202214	266874	302097	292459	249419	173060	135924	110636	82926	78964	71079	101804
		5594062	131870	139889	166230	210332	207143	281490	271874	240894	182143	140001	103500	83802	78472	72615	97304		5768080	140053	141785	170538	206958	261420	307734	290385	252453	179936	137460	117871	87355	76927	77498	103132
		5608051	128404	142676	159659	211407	216827	280432	276916	240235	182998	131035	108496	81789	74880	71219	101259		5774872	140169	149370	180877	213507	259463	311079	302277	255497	177865	144242	113599	81028	79719	75945	110196
		5605782	126702	139810	167655	207632	213153	290986	280824	249723	184340	136436	101243	84098	80769	74398	102578		5788125	153151	142045	171348	204722	260962	311041	288495	253272	181391	136998	112965	84202	76185	78869	111872
		5566627	131918	136314	160862	206872	218202	294707	284211	247700	181155	142673	101205	84036	81210	77666	98690		5736612	143455	144271	170113	205415	267967	306225	298553	257338	187559	142452	113718	80029	80808	72337	106865
		5561926	125207	133061	157197	201737	211235	280290	285460	238152	192517	142230	111334	83958	80821	80236	101984		5755915	148747	140782	176793	206509	275437	316351	290828	254990	184378	144784	115035	80710	77867	77878	111794
		5566852	135016	145592	159085	201865	210103	287852	287030	247601	194044	138438	106542	83735	74986	75278	100733		5752732	143110	148789	174160	213936	264676	305665	295262	258429	172385	144650	109498	82132	73244	77569	110010
		5545378	124298	136101	162078	205640	215782	280315	283620	254388	193245	139024	106571	82823	80403	72514	101151		5727344	145043	144933	178826	219042	271213	318667	300913	261489	190014	143114	111823	88751	81806	76012	110537
		5568197	131353	139177	166503	210451	213585	295650	281392	255568	197204	141780	108341	83965	76178	76425	103977		5733438	138567	152774	169686	210134	268529	311674	298894	260486	187139	137968	116554	85721	81735	76912	117894
		5536173	129155	144386	164500	209914	213805	292383	294080	259300	187238	142326	108103	86056	76162	79930	107117		5715901	140708	148436	176468	209229	270006	312508	307796	267131	195448	139645	111846	90866	79706	76496	116053
		5559762	128666	142442	167505	216889	208048	295589	293319	262127	189925	143445	107340	87597	80451	76978	108156		5725867	144007	150581	175558	216791	280719	314661	303318	266035	192335	147064	114861	83420	82140	72243	115466
		5486956	125358	133172	164228	207852	213305	309541	303489	256539	190169	142951	105343	83907	83032	76366	107202		5728476	145893	148967	172016	208988	282355	312384	315617	259279	189855	151825	117728	88543	77172	73234	121747
		5515518	123289	139306	155877	211925	216388	296251	299029	247357	185371	143719	119666	87859	76239	75274	118299		5711834	141181	143671	177310	212323	282453	321452	310029	268665	200336	151937	117506	87268	83043	76093	118253
L861Q correct		P.C.	1	2	3	4	5	6	7	8	9	10	11	12	13	14	Bk		P.C.	1	2	3	4	5	6	7	8	9	10	11	12	13	14	Bk
		1308312	37911	37115	35540	162699	379419	526757	517079	405406	298501	212570	128316	77125	49944	39948	28529		1410413	37146	35721	36510	167102	421147	515339	443443	360450	300104	197765	134516	67522	51678	41688	27345
		1883198	39795	34705	35968	239202	543608	737082	657006	508952	372068	253019	151921	85752	56851	46020	29454		2016575	38496	39305	36369	227965	524720	688812	604179	490438	388488	235992	158351	80791	57161	46486	30653
		2220449	41117	40316	36259	304045	679614	837546	762916	591746	440915	291252	165355	95872	64147	47008	28208		2307637	38313	36964	33860	264160	684140	830180	713810	608312	442765	276533	176251	89148	64531	50916	25577
		2357003	37164	39469	34445	336766	776749	955993	867791	666278	490099	320350	194193	104607	67950	45217	29345		2469222	39058	34440	37155	314194	761107	934916	813367	686398	481020	309567	200641	91748	61948	50392	27588
		2431547	35436	40071	37589	369554	838194	1041386	934914	727988	531387	351083	212386	119795	65037	52116	29365		2512277	37498	35984	35108	343931	838798	1026684	874569	737752	518848	336875	205581	106035	71720	50114	29289
		2452699	35385	38975	38503	394888	912677	1109248	993847	772301	554146	355421	215254	112634	72828	48399	32266		2595454	37925	34014	40004	354176	872012	1101415	905402	774624	559069	357326	220287	110339	73150	51574	29309
		2497342	41254	36289	37168	420991	937173	1147240	1035260	799268	586892	381065	226361	121680	72102	53233	27813		2596011	38515	34045	39963	384295	942700	1139776	968045	808844	566786	374046	226296	109332	80705	56988	30936
		2455252	37113	38471	43425	435958	964860	1167413	1083034	807450	605025	390147	239652	124540	74530	54544	28951		2613306	37167	40384	37020	395067	967331	1173908	961324	825442	593060	381374	236341	119693	72606	54048	29268
		2480410	38104	42335	39855	463074	992845	1201663	1095117	841736	616056	397074	242043	126706	78014	51535	27526		2594576	40237	39607	40001	408220	986718	1203139	992711	841951	619139	392163	239906	118823	79207	58886	28724
		2499246	37322	38994	41555	468138	1036472	1203565	1110298	857059	619324	410809	245213	126343	81354	57409	32102		2601575	38973	35548	44022	413974	1018892	1217813	1015897	857463	607382	384774	249465	120894	76053	56671	29303
		2482516	39652	38858	37883	467738	1020487	1225912	1123333	852139	637250	409087	250302	128817	81300	54081	30356		2586235	41318	36204	42368	428059	1006371	1228560	1017479	866286	611527	403491	249764	120869	79752	58063	29633
		2486952	37985	39115	41105	476442	1028815	1232294	1111072	862255	645375	415636	255392	131588	81741	58654	33814		2588303	37092	39497	37419	445162	1047323	1241570	1014847	860951	630137	401216	249814	128142	81070	57208	30930
		2473509	37843	41048	41044	485551	1061867	1244870	1111479	876595	641239	431254	259616	132691	83611	60599	31419		2584980	39995	34621	40962	441327	1032336	1247797	1020016	890660	640353	407268	254256	121578	81749	58112	31181
		2479236	40416	41704	43393	476321	1046028	1235269	1126941	874604	638300	432236	262276	129914	86039	56456	33190		2596600	39603	37116	41699	446738	1023307	1244713	1041982	877816	638918	416937	258029	121609	84111	56675	31516
		2492378	35944	41393	46206	487378	1032887	1260072	1120762	871695	645010	412832	261006	135501	87505	55738	30717		2606180	40263	37125	45478	450817	1045994	1254968	1029433	891336	627059	404472	247026	125972	78426	61272	26316
		2459652	37391	42052	43562	487553	1037333	1253084	1115537	881190	657383	430983	263145	137245	85525	55935	32817		2606378	37936	37389	38819	451307	1054604	1252283	1024526	867972	635894	407441	249939	128686	79745	59999	33782
		2464488	39407	38209	43253	481543	1042702	1235154	1134704	874452	655428	435626	267978	137481	81954	57460	35062		2591317	37858	38524	40438	454025	1033818	1246571	1016293	875353	640886	427418	255713	124927	83851	56568	30177
		2481504	38456	40462	43270	483744	1038482	1244444	1130509	881279	673060	431152	260957	134319	84017	59638	31461		2565126	42531	40121	46476	454046	1054501	1239136	1028426	878069	642675	420504	261562	126147	85628	56097	28175
		2464246	39672	45206	39498	492502	1038516	1232298	1132582	882629	655096	429318	264648	136000	82621	58446	33798		2556036	40931	38933	43015	454581	1032394	1247100	1030879	877202	648807	426332	260488	126176	79067	63891	29707
		2500631	40152	38220	44565	493096	1054260	1233627	1116515	867570	657599	434385	270805	126382	81036	55473	31465		2531106	39414	36607	40379	445021	1022121	1252780	1037428	877644	633907	425609	261469	133266	81245	60290	28989
		2481432	39602	42004	40316	491939	1040270	1232179	1130427	876978	656463	427313	270278	136036	80868	60052	31317		2576548	39256	39344	42476	465017	1020813	1238737	1043618	886537	647014	414201	254620	129032	83338	62874	33404
		2471910	38484	41609	45136	497021	1036959	1230690	1117283	876914	650133	432910	265822	135018	82311	59107	31797		2511842	39739	36865	43766	463188	1035743	1259098	1033134	878379	628923	427083	255085	127020	88649	58610	30676
		2470944	38157	38635	38551	494930	1022789	1235439	1107312	871881	643218	427331	265036	140628	82903	58224	33170		2577795	38699	36860	48516	457573	1020484	1254475	1014677	886923	631236	431122	261271	126783	83122	61908	32367
		2470460	40899	40001	42896	483320	1031549	1234232	1105472	867480	646282	432210	259259	138732	85700	55179	29475		2557390	38862	39106	43452	457034	1009424	1238377	1014711	881977	634293	418517	258075	121575	83933	59346	32613
		2466020	42677	43786	42980	493387	1006786	1221956	1116185	860917	654742	430148	264376	137129	84016	57115	34698		2518147	42722	36950	43693	465697	1019027	1229080	1031982	872132	636446	421891	253473	126719	86576	61437	34059
		2459805	39456	40735	40409	486954	1030926	1242562	1102128	866766	667075	430606	278984	132648	82346	60314	35505		2523968	39027	37422	44740	468591	1011317	1227630	1017807	889314	644771	415314	262384	131725	83208	64503	30282
		2444066	39691	43713	40652	496716	1027324	1218415	1097773	862502	658822	429656	263205	142134	85961	59766	31884		2574904	42648	37027	46741	475264	1021126	1205090	1025586	855929	641606	423207	266465	131632	82421	60955	35994
		2456657	42591	40814	43710	501459	1009300	1217486	1106784	871281	653359	433340	270983	142711	85399	55590	34780		2537692	40638	35906	44584	453950	995968	1228235	1000843	869160	642337	412462	265464	127463	82640	62487	31090
		2445598	39371	42335	41941	496346	1002381	1222076	1103452	861858	664897	435321	268866	144285	88547	57993	38472		2534950	38954	38145	44740	456115	991526	1214951	1003677	867248	635380	421103	268554	133184	85872	61037	32698
		2464487	41466	41696	43149	491988	997340	1218855	1090215	851564	648500	436206	272608	141888	84435	58075	32933		2549479	37584	36474	42493	462677	1000300	1214387	990770	855457	625047	432356	267089	129738	89631	61842	30608
		2432123	38899	40823	40093	483013	989261	1206417	1120225	861641	655756	435615	263943	141723	85737	56872	33661		2514124	39752	35907	42821	444882	990948	1211410	1002890	853662	630921	424759	265438	140736	85714	61527	34864
		2455528	37449	39533	36072	486551	995525	1227550	1093990	859931	655428	430455	276715	135295	91118	59358	31971		2517184	37181	40075	45057	457044	989855	1206941	1001746	864981	647302	419256	269643	133010	84019	57671	30927
		2443420	38977	39291	40330	490428	986812	1209998	1091324	858210	652957	437865	264678	140375	85643	58398	33008		2533257	39115	36865	42655	446445	982257	1223484	997029	844728	632405	425699	269500	131488	88776	60798	35347
		2415252	40503	41057	41542	489302	1004990	1213216	1100340	856822	660334	434371	270635	142304	88687	56388	33330		2524374	40879	36956	44419	457496	979586	1195749	1000458	844544	621932	415463	262947	135371	87456	59993	32130
		2421240	42188	36642	43626	482032	980598	1205650	1086719	852421	643691	428886	273519	148648	83055	60812	33656		2499185	42803	39444	46759	447564	986554	1215595	1001153	849670	627340	411391	263145	131345	82241	63064	35185
		2417753	42592	40977	43065	483287	983625	1187221	1101190	862767	653423	432668	267410	137924	90383	62340	31324		2518153	41602	37673	43451	441753	988454	1211691	986698	853120	617611	423891	267590	138959	82734	63057	30930
		2423888	39777	41214	43784	492358	991466	1214791	1070888	848102	661702	435595	268464	147197	86277	57264	38300		2524047	40478	35661	41282	444852	957155	1214187	988775	870471	637432	416441	269215	132980	81992	60475	34300
		2407754	39532	40893	45795	491827	986249	1190438	1075104	853652	643666	428205	264562	141280	84673	59037	34298		2505079	41202	39353	43852	459893	969964	1210401	980632	837241	627038	415622	259724	131720	86642	63776	36228
		2409293	41296	39844	42741	478594	971423	1201115	1086236	859091	639306	445094	265321	144271	88357	57595	31483		2465213	41677	38302	49237	452050	963864	1182275	985234	842629	623057	434995	266270	134871	85202	57503	34943
		2439714	39445	41613	43142	479124	984703	1183286	1072182	850543	646197	440994	271679	137607	83523	56459	33326		2489502	38464	37422	43779	445313	968772	1193014	982852	851694	633067	428239	262734	135782	88417	62952	33497
		2416235	40412	39598	38882	482228	966166	1174430	1080515	848467	633873	441732	260439	145291	89958	58146	35973		2495548	41516	36310	42163	446716	957959	1204572	990222	858797	633928	420646	266912	132561	85205	59345	32451
		2423578	39362	42411	40717	478273	975481	1173299	1077191	847364	653767	440432	270465	142007	87792	57970	35973		2490142	39342	34213	45612	459627	952699	1203812	993181	841636	618072	416237	267164	131449	90490	60148	33485
		2394226	40879	42653	40721	472438	962608	1185226	1072101	839490	644868	438899	268091	145731	88494	60471	34849		2484410	41901	39431	44800	442653	960086	1191012	982338	833565	605473	418486	259969	128774	91778	63753	35255
		2411324	38878	39917	41198	484288	963507	1187276	1081510	835224	643316	439703	269537	144701	82624	61033	38541		2460454	43825	37499	46491	454787	959300	1168842	982563	831045	606799	409542	267717	132967	84944	61252	34288
		2410514	38323	41761	41360	473981	936436	1193790	1057581	827075	642749	433486	264889	141025	91457	60860	36285		2475377	37486	40310	42798	451412	948150	1177621	976676	826996	619277	418006	268128	135050	86129	63819	33244
		2369298	41447	39108	42798	481409	944320	1193348	1080258	842888	644213	445262	265627	149804	91534	61505	33155		2462310	40459	38696	45917	444553	937325	1179713	974777	849482	628258	432106	269315	132205	89756	66090	33807
		2368321	35980	43434	44898	482312	948305	1177505	1060086	829916	645986	430887	275848	146000	90559	60941	35079		2459728	41014	34593	44241	446614	943602	1175812	973428	829648	620522	426681	277650	136941	89911	63010	32838
		2384073	39592	40230	39827	483611	938118	1152886	1084756	833964	640960	448695	279524	140543	90966	57410	33711		2443038	40443	40454	43028	459266	941277	1169421	976853	832438	632678	413639	264237	132231	86917	61892	35569
		2389250	38142	40231	39743	482391	943515	1191958	1070911	827530	640156	438704	275187	142745	83892	64144	34438		2445215	36359	38688	38771	444021	934610	1181892	972030	837364	613129	413893	263862	142297	88454	66781	37171
		2409720	40472	39505	41586	479517	935981	1163832	1063189	822410	636012	432773	276328	148607	85412	64210	37805		2456907	43099	37480	41176	440296	953746	1194486	974330	841358	612004	417225	273696	128668	94629	59631	35160
		2396585	40554	38295	39818	469555	923304	1163159	1072953	813783	634122	427174	276373	148928	92298	58522	35639		2464568	39240	39808	43339	456394	928207	1178883	946200	815845	615499	422218	267192	129915	89168	63559	36203
		2362170	39823	39900	38364	465312	933768	1166389	1060452	839503	633399	436988	272626	145909	90059	60750	37311		2421354	36193	35870	39879	443276	929563	1169759	947351	828224	599334	418471	260340	134172	88187	65479	34669
		2370396	41266	39733	41017	472064	947635	1162364	1072179	813435	641990	430798	266462	141976	87803	60030	35066		2454734	37863	37720	44059	446811	939212	1172371	958400	818096	620038	422484	263340	127114	89540	58897	33225
		2344208	39413	38127	42372	474344	928098	1143432	1082266	828516	644345	438838	273919	148497	91249	56969	35299		2433373	41239	40363	44456	443153	934665	1171386	957180	836367	619836	422468	270717	135372	92176	64742	32661
		2382586	40297	43013	39570	471987	923545	1157912	1049161	810891	637208	444628	273500	144705	95086	62911	36902		2412015	37222	37941	41967	450599	913086	1175721	965109	835830	607648	412177	266284	134632	93141	62578	33865
		2348583	41813	38524	40853	461028	940844	1145958	1066400	824177	617547	440095	276318	150380	88749	58497	36342		2437970	38020	34094	41470	432131	915658	1169418	963771	837677	609154	418037	267961	135390	87439	66190	34341
		2358181	41482	39084	40439	466670	918410	1154743	1053100	806261	632785	431380	273098	143789	90262	60157	34980		2412184	41705	39548	41156	443016	928286	1170590	947412	822543	608152	400777	266500	130193	87362	66253	37549
		2360612	44784	39162	38433	461982	914834	1161912	1074436	809527	633809	431234	270913	147155	91926	61693	36966		2400184	41544	38737	45634	447088	914767	1156682	935748	824096	611143	417382	262746	136678	89424	63769	36982
		2364960	39801	37784	42120	470169	908454	1165132	1028946	818981	626176	443489	278172	146820	88161	60227	34969		2437569	37843	38579	41701	440410	916515	1170556	950668	820641	604398	427090	274132	139869	91991	62714	34245
		2327854	39960	38903	37214	467757	917870	1167222	1036017	806424	643822	439412	269515	145361	90393	59110	33758		2418971	36399	35932	44594	443381	901553	1165186	939810	798952	591220	413100	266038	135769	93750	64548	36499
		2359841	40911	38420	40178	467585	906842	1157609	1039053	816171	628723	436843	276486	145998	93105	56458	35842		2409310	46904	37439	40338	434525	900961	1175764	957844	814884	618729	412817	267135	134882	88035	62710	37456
L861Q spurious		P.C.	1	2	3	4	5	6	7	8	9	10	11	12	13	14	Bk		P.C.	1	2	3	4	5	6	7	8	9	10	11	12	13	14	Bk
		126804	33310	33290	32124	31042	44521	49831	48110	53027	49761	37908	33542	31049	32323	29902	29125		137204	39031	34183	32382	29814	42373	48994	54393	47443	41583	36359	31288	29331	30313	27264	28275
		185147	33317	30097	30798	34090	49200	54827	58127	55532	46847	41440	33523	26085	28355	30243	30090		195962	37124	34077	30388	33206	45582	61239	56625	56314	46374	43555	36103	29294	29852	27734	29224
		228743	31207	34656	25675	36933	46854	61803	69218	65497	50775	40686	38182	29049	29063	31181	32286		249913	35506	31724	35663	32116	48100	68082	66285	63355	54785	41087	37947	30307	28899	30719	28115
		268074	33260	30949	30006	36547	52653	66220	72935	71031	54293	44344	37088	32904	29365	29436	30230		289469	35030	32828	30774	37242	51991	67455	69432	68008	55785	45849	37488	29745	31255	30231	32132
		296420	35469	31894	30622	41306	59865	66284	72845	71743	56544	47917	36930	31240	32428	29900	32351		312711	35581	34236	31948	35977	53049	69191	72834	75276	55117	46661	37162	31953	35355	29976	30927
		312634	33238	34564	28458	38675	54914	71007	82970	70122	56252	45626	39220	35813	33125	32171	33834		334407	37238	33506	31448	37703	54185	79209	74146	79848	58150	50851	40168	31290	31540	30028	32335
		328473	35834	31920	31439	39065	57227	76354	80326	78095	61576	48008	36897	33487	31824	32541	31668		350083	34919	36258	31655	36573	54978	82672	76163	83312	61805	46572	42693	34279	32060	30950	31349
		348764	35005	32123	31323	42056	60170	78040	82088	71523	63887	49426	39812	30595	31076	31469	35442		348526	34162	34957	31302	37572	55296	80719	76898	81272	61495	48072	39647	31300	33533	32978	31232
		354528	33848	31527	28975	38045	59437	79743	83561	81396	63019	49960	38420	34606	30313	32541	32458		375484	33484	32528	31973	37783	56779	79366	85438	82401	62275	51866	43116	34446	33333	31747	32936
		378148	34125	32189	31631	39841	58142	87617	84258	80982	67448	53751	41482	34168	32338	32251	28752		379202	35586	32885	30889	40679	54779	84870	81375	84162	62176	50332	41651	29619	31212	35680	37587
		364268	35429	33579	31505	38601	58522	80290	85874	81948	70461	57070	41286	35952	32763	29334	33486		389333	40802	36419	31397	41277	56015	85665	87187	82950	64714	48386	45586	33156	33313	34914	34990
		378744	32342	35448	34567	41982	59926	84260	92393	80749	61512	52808	41398	34944	33593	32388	33026		373892	35173	34857	32705	37161	59500	86933	81845	80869	64846	51529	42039	33418	32705	31034	34224
		367589	35167	33395	32509	41612	60610	85598	87201	84728	66985	53566	40394	34413	31938	31457	35368		386371	36640	33765	31451	36396	61215	87888	86685	81342	63456	53252	42476	33363	32334	30101	33295
		376138	34307	34056	29415	41239	60655	87100	92768	79426	62397	54723	41865	33237	33311	31478	32762		378948	39858	36261	32825	40255	58944	82830	83951	86593	66146	52328	44814	33554	31474	33639	33877
		377534	32249	31195	32481	42471	61008	82919	89408	85795	62921	52124	43494	34297	34542	31659	39252		383595	36293	32050	32364	36125	62020	86481	92559	87763	68265	56921	43891	32457	34295	35732	34059
		374312	32436	34822	31298	40894	58267	83376	86883	80962	68010	51751	44641	33760	28325	33763	34401		376702	34637	37991	35432	34069	60624	89748	87511	89574	65339	52407	43835	32956	36476	29838	36645
		381902	37341	36123	35566	37557	63406	77259	93917	83809	72354	57872	40901	36903	32266	33946	35547		399208	34900	34089	35690	40016	57226	89620	85641	83069	67878	57952	43062	35859	32735	34264	34899
		386455	35518	35100	29571	40865	63045	84029	94061	84908	67284	53821	46217	35082	33481	29148	34031		388813	37473	38513	29948	38035	58932	91601	93439	87288	69575	52857	44284	35799	31636	35161	38125
		380469	33128	29989	34391	42165	59709	86148	92890	84711	67713	54405	43510	34301	33658	34862	35660		394013	36774	33324	32445	38850	55844	86982	87480	85082	74421	55119	47677	34533	32525	33732	38942
		384507	35792	31205	34245	42022	59891	85231	99027	88908	69194	52349	42492	32950	34720	32229	36794		391183	35669	34387	34621	36063	60593	89452	86726	82865	68127	55709	41598	35188	35671	35351	34311
		381126	35569	33714	31616	41329	60247	84474	90419	82139	69865	54776	42588	34331	34653	32322	38735		392084	38010	33919	34477	37605	55820	89951	88367	88931	71371	52119	44266	35367	34163	33360	36095
		381251	32850	31956	31626	43749	60991	86599	95990	84011	68446	56407	41968	35864	35146	35781	36189		395704	34818	32963	32563	37854	61039	89445	92571	90390	76611	58006	42844	35539	34982	33938	36184
		375079	36558	32209	29635	38873	61414	83020	93468	89991	70241	52899	44872	34356	32034	32908	34595		405445	34989	34586	34347	34507	58417	91650	94209	88841	72869	55621	47996	35635	32825	33869	38843
		379313	35851	32381	31171	42494	60159	88265	93489	87362	71329	57017	40309	35733	33330	30027	36376		404238	36928	33877	33149	39255	58442	82211	87344	88167	71542	53721	45282	36450	34286	33805	37174
		379288	34899	33994	33836	39698	62746	89496	99212	91981	71100	52693	43690	36629	35022	31887	35825		390627	34932	33888	34045	36781	61200	91951	90832	92031	69709	55097	43613	35335	34215	35340	34221
		397465	32089	35771	33529	41470	62847	91219	98289	87499	69335	56397	46441	34952	33346	32946	38890		394977	36957	35904	31243	38400	58239	92784	90538	90297	71495	55765	43633	35030	35427	32623	39220
		384220	34674	33291	28542	39474	64313	86405	94691	88817	69520	57047	46527	35207	35358	35039	41153		389300	35594	37204	34392	36794	56963	88535	94743	92877	71986	55283	45003	40573	35036	32864	38253
		388716	31784	29763	30563	41094	62144	88596	97691	86339	72918	57313	48555	37702	32160	37296	36575		407115	38008	36247	33105	35444	59550	99662	96508	89451	71686	55630	45734	37057	35284	33838	36255
		387369	33717	32745	31853	41992	66503	90791	98692	88941	74779	58124	45026	38594	34337	38106	38673		385090	36011	34723	32306	35048	58677	90913	92610	91976	70340	54267	46790	35294	36983	34489	39956
		394101	33736	34364	32994	39263	60974	90257	100410	96597	68780	58869	47773	37082	34501	36110	39488		394587	34175	36420	34252	35863	62227	87169	92238	88116	71738	54689	47121	39162	30641	35545	37720
		391212	33095	30423	33964	38713	62765	84404	99458	90677	68786	55352	46658	33953	33552	34993	37565		398728	35069	32893	34337	38359	61610	95879	98766	95793	69184	51807	46101	36435	35872	33302	36360
		379527	34388	31396	28012	45241	64694	95772	104461	89387	73065	57850	47873	34436	33476	36282	37090		395518	34663	36117	32167	39660	61451	94750	92748	90978	69026	56471	45942	36684	32336	34912	41996
		384868	35038	33179	35588	38405	65107	91598	96283	86194	69927	58996	45067	36220	35000	35650	39598		398550	35482	32260	34190	37249	63553	89295	99516	97597	69444	56078	46348	36690	36536	36848	40960
		388140	35284	33265	31727	41391	62065	87499	99108	95478	70916	56415	46206	39120	36940	34613	37918		396617	37095	35079	34118	39424	61968	94144	96419	95122	71938	55123	49827	38146	33796	36785	42661
		389116	35129	31980	33100	37530	62954	90895	101130	92192	70594	58427	47645	36232	35419	35822	38800		393889	37668	35244	32677	35805	58511	91419	93596	98347	72031	56664	48054	32351	33482	35651	37265
		389400	34899	33911	30526	45180	60801	93394	98641	90176	67646	57879	42912	36153	38567	32850	43000		398197	37027	32839	33406	39113	62533	95948	100785	92570	77366	59895	51603	37193	38232	36793	38892
		385392	32802	35450	31743	40600	60005	89624	99868	91539	75539	57735	46294	39384	33250	36317	39459		395778	37596	33003	32675	36305	60533	93874	98447	98225	77454	56772	45092	39128	34624	35022	38811
		385553	31032	34970	31424	44306	62180	92780	100610	94881	74658	52171	45423	34715	35273	31564	40341		385961	34535	34859	32442	38313	59581	91053	94778	92738	73028	59824	48803	36224	36307	35668	43650
		382740	34180	34086	31583	45450	63642	87720	99656	91494	71445	60078	48488	35518	35035	34631	39622		399336	35347	36716	35908	40893	62075	94763	99771	91482	75524	59102	48569	40015	38895	34456	40345
		391916	33617	34892	30537	39560	67673	89493	104238	95423	73545	61688	43491	37934	34707	34711	40434		401227	36317	33815	33173	37598	61121	95246	99543	100647	78035	59587	45183	37445	37279	32053	45096
		388879	34747	30871	32794	43271	61959	91438	102966	97706	75158	60009	45590	37452	35043	35442	39310		395598	35913	35677	34215	39134	59508	98012	102016	92691	76281	57107	50178	38655	36961	37129	43166
		394628	31609	29257	32159	38041	65177	92008	102486	92318	74514	55890	48484	38675	32789	35122	41001		398940	36237	34152	32932	39463	67405	97951	97693	89311	79813	57759	47127	40591	37370	35601	44389
		377476	33058	31358	31514	40220	60436	88633	99605	91704	76941	60563	51237	39720	33189	37132	44631		393029	38020	37285	33260	36722	60736	102523	103184	96656	74665	60901	47533	35120	33666	33907	43985
		369444	29673	30957	33774	39419	62527	95259	102513	89328	74292	58808	48100	37780	39077	34888	40123		401574	36001	34236	33991	35278	60891	91984	101489	99156	74365	59037	49070	35037	36970	38183	43021
		376868	34761	32972	33137	40866	62225	95575	102923	99911	75173	61215	46247	36103	35209	38033	41578		394496	32789	34551	30603	32623	62587	98763	104312	101429	77188	57448	43592	40357	36494	38594	45926
		390390	35325	35396	32004	40549	63831	88978	99934	90101	69945	60667	46327	37060	34969	37541	43353		403186	36728	35688	33424	37943	60972	89024	94078	97503	72587	62200	46815	37787	37383	36819	42952
		380416	32584	31931	31842	38700	64552	93483	110756	101946	75356	61149	52463	37633	34490	35854	43749		397369	36013	35930	34394	36327	64367	103839	103544	100771	77674	56483	46165	35051	34322	37702	43824
		383828	34277	32406	33055	38455	61911	91868	107703	95098	74147	60913	49552	35942	33602	34972	41661		400187	37950	34319	31898	37216	62673	93068	98860	95937	79449	58252	49402	34480	38027	33350	42940
		383833	30403	29510	30714	37892	65281	93557	103820	97977	80263	57529	46418	39484	34165	36183	39654		392890	35450	34638	32791	40195	61787	101919	102644	98225	72822	58989	49231	37792	37707	36091	48029
		382253	34517	35640	27326	42643	65617	100982	109049	96201	73327	61558	48190	41500	34488	36577	42628		386388	40198	34236	33668	38268	64215	96334	99917	100703	83645	60504	50606	38111	32794	38674	41911
		390726	31614	36039	32007	40549	66976	94363	103014	98783	76883	59054	46747	34892	33356	34567	44320		391145	34803	31982	36003	34803	62341	100630	98038	99195	75800	58828	50525	37227	37221	36898	40290
		396358	33469	33619	34742	46279	67055	94546	107268	93818	76394	58335	50284	35538	38835	36829	41494		393777	38513	34881	34560	35852	61707	94589	102560	94261	74448	59052	50275	40128	35452	29245	43278
		373512	34030	32332	31604	39900	62636	92528	105965	92181	75034	61959	53815	38199	37066	33112	45604		400163	38023	36089	33914	34793	57276	98351	100233	100952	82412	56963	50522	37707	35603	38833	44243
		382916	30318	31531	35712	40387	67932	96320	109774	95330	80164	62698	49155	35374	36180	35378	45856		393016	34479	31415	33989	40762	62990	99337	103681	99028	81211	61479	49391	36740	38994	36737	46090
		384776	32984	34828	33937	40142	62299	91799	105758	98941	82833	58264	46086	36186	35284	36419	44163		382977	36892	35845	33505	37136	64264	98038	102224	101194	80639	60025	50042	35773	36406	37948	47469
		386681	32577	30476	33131	41505	63581	91704	106799	96526	74861	63708	50195	37308	36336	35848	42311		378220	37297	37942	34315	36406	63483	104315	107937	100217	79176	60675	45436	38831	34963	35129	47139
		377004	32255	31360	31359	38774	67222	96849	107360	97713	81227	59763	46812	39640	33360	36902	43015		391532	34238	35199	34070	40357	62742	101106	103282	101999	78638	63318	52295	39071	38344	38179	48177
		377817	32574	32969	32484	40308	68094	93858	102432	98960	80419	59052	49470	39810	33998	38431	43756		389214	36008	35922	32869	35840	63153	99807	106105	97229	82500	63161	49147	40276	39633	35687	47858
		373959	35880	32164	31032	38369	67294	94776	99682	95150	76699	62041	48741	38752	34801	39798	43828		387950	35359	33504	32614	40270	63467	96263	104292	105286	82089	63405	50838	41567	33590	38582	47773
		376979	30477	31597	30298	39414	65905	100075	105096	94983	81224	57115	50433	38431	35848	33668	44795		385637	36326	37446	34951	38656	64762	100577	100348	99982	77731	60909	52608	37534	36410	38257	44950
		378766	30152	33450	31670	41669	63888	99495	106781	99015	83212	61799	46002	37949	32227	36169	44790		390262	32139	34711	35196	38824	64109	98905	103489	102285	84573	61060	50749	39467	36487	35845	45445

## Sheet: G7119A-correct
																					8000 nM	4000 nM	2000 nM	1000 nM	500 nM	200 nM	100 nM	50 nM	20 nM	10 nM	5 nM	2 nM	1 nM	0.5 nM
		200nM	8000 nM	4000 nM	2000 nM	1000 nM	500 nM	200 nM	100 nM	50 nM	20 nM	10 nM	5 nM	2 nM	1 nM	0.5 nM				P.C.	1	2	3	4	5	6	7	8	9	10	11	12	13	14	Bk
	Time/min	P.C.	1	2	3	4	5	6	7	8	9	10	11	12	13	14	Bk			2.92109e+06	65796	141910	834212	1.98749e+06	2.43245e+06	2501477	2.1787e+06	1867661	1305685	827522	466654	212474	122795	77031	33119.5
	0.5	958275	46571	46219	139484	357318	519010	557684	462427	373358	231502	159024	95188.5	55319.5	44739	34439	25974.5			647.5	1632	7365	24243.5	49828.5	11510.5	31776	90558.5	33947	24330	8263	1400	6386	1405	667	394.5
	1.5	1.58778e+06	45218.5	53370.5	202470	532655	771723	778588	610693	514792	311851	194060	119327	65614	46723	36798	26646
	2.5	2.05656e+06	48553	60293	271077	712760	977579	983239	804502	652644	401338	239413	146624	73088.5	51822	38631.5	26503.5		Avg	1	0.0113147	0.0376702	0.27739	0.676727	0.830803	0.854703	0.742936	0.635235	0.440643	0.275073	0.150117	0.062104	0.0310514	0.015205	0
	3.5	2362418	45861	66843	320810	875182	1.15563e+06	1.17409e+06	995048	783142	487869	288320	171635	86912	58148.5	42900.5	26871		Std	0.000221664	0.000280649	0.00195505	0.00806137	0.0169663	0.0039314	0.0108572	0.0308805	0.0115462	0.0082109	0.00274667	0.000450364	0.00186656	0.000355285	0.000131658	0
	4.5	2570240	47840.5	75085.5	380430	1.02113e+06	1.32403e+06	1376430	1143775	923045	576652	343856	195210	100494	62269.5	46300.5	26719
	5.5	2.69238e+06	49717	78371	430397	1.1562e+06	1478749	1.54825e+06	1296123	1050790	654908	390178	217836	109304	70674	45299	26057.5				Avg	Std
	6.5	2.775e+06	51585.5	87124	484634	1.29154e+06	1.65119e+06	1.69758e+06	1.44292e+06	1151575	734534	442463	246813	120568	77013	52249.5	27093			8000	0.0113147	0.000280649
	7.5	2866644	52465.5	94098	533526	1375285	1.77545e+06	1842134	1559504	1.26473e+06	810790	487265	267580	129921	84607.5	54322.5	27416.5			4000	0.0376702	0.00195505
	8.5	2903547	52760.5	100635	564156	1.47347e+06	1.88953e+06	1974056	1.67988e+06	1.36532e+06	866315	516799	302798	139744	85980.5	55125	28135			2000	0.27739	0.00806137
	9.5	2905501	54311.5	102470	608097	1561464	2003634	2059197	1.76476e+06	1.42842e+06	931194	556928	315735	146467	90340.5	60148.5	28299			1000	0.676727	0.0169663
	10.5	2.90508e+06	56059.5	105054	636899	1618576	2.07261e+06	2151545	1.8293e+06	1516373	987446	591842	333302	158708	96155	58975.5	28860			500	0.830803	0.0039314
	11.5	2.92563e+06	57812	110208	667940	1.68837e+06	2.14517e+06	2.23596e+06	1.90894e+06	1567474	1046547	622306	355396	161455	97838	66566	26095.5			200	0.854703	0.0108572
	12.5	2936411	55249.5	114883	693640	1.74663e+06	2.19013e+06	2268606	1.97275e+06	1.6212e+06	1075851	650154	370040	165832	103877	65081.5	29340			100	0.742936	0.0308805
	13.5	2.9382e+06	57192	119811	716953	1.77271e+06	2.24083e+06	2.35079e+06	2002623	1.6576e+06	1110179	671724	385374	170631	106179	65556	28593			50	0.635235	0.0115462
	14.5	2.93779e+06	58976	126842	743824	1808367	2277583	2356368	2042482	1696823	1140490	700406	392632	179704	109607	64617.5	27534.5			20	0.440643	0.0082109
	15.5	2.93382e+06	58743	125494	755630	1.84489e+06	2317604	2.41917e+06	2071722	1747609	1177976	711900	406077	185107	109251	66960	29273.5			10	0.275073	0.00274667
	16.5	2.9228e+06	58242.5	127524	770148	1870268	2326462	2424404	2.09636e+06	1756047	1.2043e+06	733140	419678	189184	112810	69102	29753.5			5	0.150117	0.000450364
	17.5	2.94656e+06	61489.5	133140	769781	1.89052e+06	2355204	2442668	2.10577e+06	1.79409e+06	1219721	763716	424967	190722	115027	70133	29360			2	0.062104	0.00186656
	18.5	2.9663e+06	60309.5	134486	790804	1910211	2387119	2.48725e+06	2141413	1.80841e+06	1234477	764745	430964	201084	116310	71923.5	30191.5			1	0.0310514	0.000355285
	19.5	2934223	62959.5	135699	789652	1907664	2.39383e+06	2475736	2158230	1.80575e+06	1.2444e+06	780088	440818	200672	115556	71248.5	29324			0.5	0.015205	0.000131658
	20.5	2937885	62919	137478	799960	1.94189e+06	2402478	2.49634e+06	2159385	1.82268e+06	1.25062e+06	772238	443109	200125	117021	74578	30274.5
	21.5	2.95677e+06	60350	137036	809090	1945566	2399538	2.51307e+06	2.17278e+06	1.83189e+06	1.27601e+06	790209	445582	205821	115370	69594.5	30747
	22.5	2926923	63324	140248	813762	1970397	2422761	2494081	2.18457e+06	1847437	1.28519e+06	795508	453327	207280	120838	72762	31499.5
	23.5	2911988	62450	137424	821730	1.97872e+06	2436740	2519824	2.19183e+06	1858794	1.29262e+06	803555	452998	205916	117270	73155.5	31267
	24.5	2.91872e+06	60993.5	142764	820910	1979697	2419620	2.5089e+06	2.18952e+06	1846565	1285901	813310	458512	207558	127546	68457	31977
	25.5	2934500	66406	137979	824961	1.97538e+06	2.42017e+06	2.50791e+06	2197739	1856990	1301179	829590	459210	203442	123190	72487.5	31027.5
	26.5	2.91817e+06	63753	139510	830522	2003859	2420217	2.51176e+06	2204857	1.85532e+06	1.30352e+06	817452	462478	211977	127321	74459.5	32806
	27.5	2.92871e+06	63005.5	139318	824026	1.97952e+06	2412912	2533724	2199091	1848262	1.311e+06	817056	455558	206876	120913	73007.5	34667.5
	28.5	2921697	64221.5	138299	822868	1990940	2.44393e+06	2522443	2.21036e+06	1865021	1319110	829592	464544	211018	127200	74102.5	33084
	29.5	2.90511e+06	64033	143754	820924	2003061	2.41696e+06	2.50966e+06	2198546	1.85197e+06	1304113	837218	468303	216000	124194	73794.5	31972
	30.5	2.92109e+06	65796	141910	834212	1.98749e+06	2.43245e+06	2501477	2.1787e+06	1867661	1305685	827522	466654	212474	122795	77031	33119.5
	31.5	2.89372e+06	66915.5	140172	826653	2006996	2430068	2511910	2.21039e+06	1.84281e+06	1317519	833799	465556	212405	123688	72950.5	32054.5
	32.5	2.89198e+06	65373	142670	824897	1991288	2407951	2.49623e+06	2.16424e+06	1.84845e+06	1313686	842033	473152	212396	124226	74653	32841.5
	33.5	2906449	67384.5	139264	827151	1.98819e+06	2.43182e+06	2505677	2.18408e+06	1862471	1326830	838960	470005	213130	125593	74373	32604.5
	34.5	2.89582e+06	62160.5	142048	828788	2.00358e+06	2.43317e+06	2496265	2.18681e+06	1839368	1.31302e+06	821832	461558	213060	120799	72550.5	32801.5
	35.5	2894533	66579.5	137479	817732	1993866	2410982	2496895	2170230	1.8405e+06	1314732	833098	464418	213886	122698	71129	35566
	36.5	2884177	67296.5	141948	825344	1995669	2.42238e+06	2495268	2.15913e+06	1860069	1.31142e+06	838508	472186	212721	123873	74354.5	33625.5
	37.5	2.87034e+06	64994	137236	833297	1992057	2.41654e+06	2.48884e+06	2.19196e+06	1850075	1324573	836842	475026	213528	123863	73648.5	32516.5
	38.5	2.87973e+06	65742.5	144289	824208	1.99174e+06	2.40952e+06	2489589	2.17542e+06	1.82426e+06	1311401	827639	474902	212079	122475	75414.5	33579
	39.5	2875960	66773	139450	829724	1.97355e+06	2.40027e+06	2452712	2.18331e+06	1837120	1315781	832793	481805	216888	123095	71744	33342.5
	40.5	2866837	67397.5	140229	823124	1986835	2.40302e+06	2478356	2.16042e+06	1.84079e+06	1311396	824152	472702	214165	123419	77342	35551
	41.5	2.84615e+06	68064.5	137446	824444	1.9832e+06	2388767	2.45481e+06	2160042	1.82098e+06	1.31497e+06	826316	469588	210080	125224	73229.5	33773
	42.5	2839876	67585	139428	819174	1983066	2.38918e+06	2467677	2161910	1.81295e+06	1308365	831298	474668	211320	125620	74184	34598
	43.5	2.86505e+06	66465.5	141208	817441	1985611	2404181	2474590	2154143	1818860	1.30515e+06	836350	472566	210122	127728	73692	35270
	44.5	2.83843e+06	67542	138090	818852	1.97609e+06	2380529	2.47228e+06	2145129	1814430	1.30886e+06	831472	470770	210528	122969	73854.5	34554
	45.5	2833981	64063	134916	816108	1987316	2.35589e+06	2482636	2166859	1.81725e+06	1307929	826511	465816	208682	125860	78064.5	35466
	46.5	2847459	63036.5	135824	809716	1.96741e+06	2375379	2461128	2.14611e+06	1.81017e+06	1287894	828923	467206	208514	122678	73321	34474.5
	47.5	2817223	63223	136063	814384	1984424	2.3802e+06	2480488	2.13047e+06	1.82425e+06	1.30721e+06	828226	477112	214694	121872	72732.5	34589
	48.5	2828060	63689	136764	807346	1973888	2352196	2.47486e+06	2139744	1.79598e+06	1.3074e+06	828766	471534	208619	121424	73310.5	33721.5
	49.5	2.79642e+06	65981	133544	808545	1971648	2378056	2454307	2.13575e+06	1787638	1286888	806305	462254	212062	126507	75333	37825.5
	50.5	2821362	64906.5	135121	806041	1.9612e+06	2.38045e+06	2.43003e+06	2119351	1.79694e+06	1.29303e+06	825440	463872	211314	123152	74330	34938
	51.5	2811893	66908	134361	802183	1980476	2379095	2459108	2.12102e+06	1802018	1287610	823041	465668	213738	123428	74611.5	36393.5
	52.5	2813719	64898	133320	798276	1.97209e+06	2.35429e+06	2.4718e+06	2128177	1782263	1.28681e+06	806558	462189	209515	123266	74873	35059
	53.5	2810931	62953	132310	796822	1949873	2348236	2.44099e+06	2116217	1788552	1297300	815756	463705	210144	120651	75062.5	38993
	54.5	2808892	66306.5	131714	795766	1972135	2357478	2.44099e+06	2.10901e+06	1787971	1.27078e+06	817496	469590	211759	120550	72774	36311
	55.5	2789789	64606.5	131906	798561	1952661	2360965	2.43992e+06	2.1004e+06	1.78717e+06	1.28112e+06	819392	458916	211080	120539	73865.5	37449.5
	56.5	2809047	63962	132597	794270	1.96321e+06	2.35847e+06	2428947	2111995	1778898	1.28516e+06	804851	461638	211875	120440	73666.5	36111.5
	57.5	2.78421e+06	64786	136304	785232	1.96041e+06	2.34637e+06	2.41684e+06	2116177	1776982	1281134	823224	468558	209972	120720	74771.5	36735.5
	58.5	2.7685e+06	66283	135294	791835	1971268	2.33762e+06	2417295	2.09694e+06	1765526	1.26611e+06	805168	465688	211812	124064	76936.5	37762
	59.5	2783270	63282.5	130548	807432	1.94267e+06	2341082	2442985	2086063	1.76367e+06	1.27494e+06	797716	460214	210756	126168	69941.5	37359.5
	60.5	2.76976e+06	65406	131778	801572	1939463	2345603	2422571	2.07853e+06	1739279	1.27613e+06	796902	463209	210700	119896	73134.5	36881.5

## Sheet: G7119A-spurious
																					8000 nM	4000 nM	2000 nM	1000 nM	500 nM	200 nM	100 nM	50 nM	20 nM	10 nM	5 nM	2 nM	1 nM	0.5 nM
		200nM	8000 nM	4000 nM	2000 nM	1000 nM	500 nM	200 nM	100 nM	50 nM	20 nM	10 nM	5 nM	2 nM	1 nM	0.5 nM				P.C.	1	2	3	4	5	6	7	8	9	10	11	12	13	14	Bk
	Time/min	P.C.	1	2	3	4	5	6	7	8	9	10	11	12	13	14	Bk			3209027	164734	254431	413526	697944	845948	871032	779822	628702	405801	256256	152006	83559	62168.5	46202	37582
	0.5	1005034	48110.5	56983.5	74748	118267	148206	146802	137176	119557	82414	57747.5	46455.5	34258	30991	30273	27005.5			50153	1644.5	0	2814.5	856	25688	23950.5	26374.5	19620.5	9595	7387	2875.5	4676	5282.5	306	948
	1.5	1739267	57972.5	73675	108552	165680	212536	208490	186738	152064	102266	70229.5	51386.5	36671	35055	30808	27797.5
	2.5	2.31766e+06	62133	85936.5	136214	218538	272412	268420	244168	191691	124865	76456.5	57963	40265	34086	31946	29362.5		Avg	1	0.0400929	0.0683755	0.11854	0.208221	0.254889	0.262798	0.234039	0.186388	0.116104	0.0689509	0.0360793	0.0144972	0.00775246	0.002718	0
	3.5	2.62958e+06	72878.5	102858	170308	271692	325323	327563	292408	227055	150682	92308	63430.5	42281.5	34944.5	32994.5	30097		Std	0.0156287	0.000400237	0	0.000806797	0.000255375	0.00773994	0.00722608	0.00791546	0.00581679	0.00274524	0.00198762	0.000682515	0.000811269	0.000658732	1.80016e-05	0
	4.5	2830105	80227.5	119392	199680	312408	380036	384412	342504	274495	171516	109192	71525	47693	36354	33723.5	31141
	5.5	2949355	90667	135712	219410	362220	442502	436822	389559	305702	188769	122875	78473.5	48790	40106	35165	29842				Avg	Std
	6.5	3048875	95337.5	149510	241393	403996	494686	506496	434028	337252	215990	133146	87111.5	52952	40678.5	35543.5	31527.5			8000	0.0400929	0.000400237
	7.5	3.11098e+06	106346	162880	264436	448458	539074	535984	486424	371220	227185	152972	91904	57663.5	40926.5	35997.5	31900.5			4000	0.0683755	0
	8.5	3.13777e+06	111096	171096	291258	476998	585164	585415	519840	401410	253908	159910	97072	58599.5	46166.5	38078	32102.5			2000	0.11854	0.000806797
	9.5	3184235	120198	185008	305252	510392	626564	629644	553028	432394	275668	172495	101769	62038.5	45697	37572.5	32441			1000	0.208221	0.000255375
	10.5	3.19783e+06	125562	191238	321132	541462	641803	663796	589604	455002	290025	178270	108922	64085.5	47699.5	40774.5	31456			500	0.254889	0.00773994
	11.5	3.17725e+06	130306	200858	334572	570113	686766	693670	618122	491104	303398	192244	114425	65303	49429.5	39704.5	31659			200	0.262798	0.00722608
	12.5	3.19904e+06	132887	207062	347695	584870	715174	719871	639134	501606	315753	197080	123158	66228	51871.5	41229	32424.5			100	0.234039	0.00791546
	13.5	3215679	138410	214635	354453	608051	736416	738326	660649	521032	337213	203248	124160	69871.5	52832.5	43434	33345.5			50	0.186388	0.00581679
	14.5	3195371	142521	216968	365914	614054	748410	767028	679867	525954	331794	205496	127712	69836.5	53121	41206	31803			20	0.116104	0.00274524
	15.5	3226440	144696	226823	377836	637212	756944	772608	695528	544637	345934	221548	127898	71964.5	53452.5	44396.5	33197			10	0.0689509	0.00198762
	16.5	3193872	147936	231815	383084	645864	781436	787064	708994	559056	358670	218980	132648	75802	52100	45684	35634			5	0.0360793	0.000682515
	17.5	3.20578e+06	150698	234328	390928	657502	793077	803144	724616	569214	369260	227854	137691	76161	56738	44053	32964			2	0.0144972	0.000811269
	18.5	3201071	152223	235996	389413	662128	805117	798781	747968	568349	371142	231386	138626	79800	56459.5	41983	34682			1	0.00775246	0.000658732
	19.5	3.22482e+06	154816	240724	394374	678072	808882	823322	746234	590674	375154	234076	145234	78214	54955	44539.5	35844			0.5	0.002718	1.80016e-05
	20.5	3210713	153158	244556	408582	672548	821860	840377	750733	596382	383413	238528	144586	79336.5	55239.5	43545.5	35412
	21.5	3.21653e+06	155776	240116	405902	687665	826516	822100	762196	598476	388206	241799	150688	79953	57593.5	45344	35496.5
	22.5	3218766	161862	239478	416418	680092	838738	851179	776122	606149	385209	243758	147268	77026.5	57834.5	42358.5	37451.5
	23.5	3195160	161178	241978	415034	682663	831180	849007	763692	610182	395094	251135	144386	82305	57797	45748.5	35897.5
	24.5	3.21543e+06	158566	253852	408010	697728	829916	846846	770370	611251	405317	246204	148526	80200.5	59324	45353	37732
	25.5	3201805	160625	247500	413824	688892	838623	844543	769654	610052	400240	251084	154060	80488.5	58167	46958.5	37137
	26.5	3201774	159316	244552	415222	700422	844340	845108	771992	619196	404956	249942	154826	81484.5	56218	47469	38296
	27.5	3.19383e+06	159926	251216	413351	695316	844569	855207	774017	611607	403000	256294	157554	80047.5	58934	48153	35306.5
	28.5	3.22443e+06	162966	251103	415002	697042	841674	857178	781177	632350	393812	256390	151974	81844.5	57338	49583	37699.5
	29.5	3.24034e+06	160402	247808	409574	704491	845992	861066	781458	624936	404358	251802	149266	84946.5	57851	44759	38068
	30.5	3209027	164734	254431	413526	697944	845948	871032	779822	628702	405801	256256	152006	83559	62168.5	46202	37582
	31.5	3191169	166880	251914	412280	705980	847461	865735	777940	627185	400992	255888	159343	83352	58930.5	47325.5	36861
	32.5	3183922	157644	247452	416260	709322	833262	861172	777728	620044	411410	259293	157396	81811.5	60050.5	48674.5	36184.5
	33.5	3.18801e+06	159840	254991	412420	702704	839083	857150	793085	615152	419214	262021	161386	86158.5	61964.5	46198.5	38573
	34.5	3.20871e+06	160863	250082	418123	697425	837255	846617	776970	626044	412886	264140	157752	80452.5	61408.5	47910	37826
	35.5	3.19403e+06	158566	253387	419148	704358	841978	863608	781316	621760	415395	258875	159108	85120	57699	48670	41095
	36.5	3178894	163591	251003	419114	708016	838665	847281	792969	624047	412354	262328	154896	87823.5	61405	49224	38059.5
	37.5	3210588	164128	253816	413312	705889	836970	861694	781088	622638	413732	265880	164322	85583	61683	48987.5	38933.5
	38.5	3198963	159872	243978	411921	702875	835644	857677	790582	621631	406326	260102	155868	84758	58568.5	47713.5	39808
	39.5	3199324	163500	245526	419346	701854	848120	863390	796564	625017	415108	260770	157920	86185.5	62476	50895	40610
	40.5	3188977	153961	245629	417868	704751	834962	858499	779423	631595	418788	260626	156236	85930.5	62833.5	49986	40726.5
	41.5	3.16584e+06	161062	247926	421446	708680	849470	847797	787152	615642	411814	270956	161452	86054	60394.5	47940.5	39601
	42.5	3.19021e+06	158066	249989	411296	706890	828866	847588	788548	627369	415340	263946	162532	82543	61546.5	47227.5	41080.5
	43.5	3186450	161212	253383	419896	711796	850296	850146	782575	622290	419278	261608	160895	86162.5	66011.5	47578.5	41474.5
	44.5	3153064	153462	243898	409913	706376	830470	834598	778400	626912	417674	261578	157956	85717.5	65855.5	50324	42388.5
	45.5	3173307	154230	241859	418052	700184	839706	850609	787093	631010	415207	265568	156828	87108.5	63085.5	49092.5	39280.5
	46.5	3.17457e+06	164152	247552	410158	699660	829206	851500	777624	622126	419072	266456	158798	87701	62401.5	50285	41471.5
	47.5	3159509	160528	248855	414175	696813	834326	838141	771102	628543	415738	258314	157492	84948.5	58700.5	49915	41901.5
	48.5	3.16986e+06	156520	247882	407612	703878	833678	846060	782084	633430	417000	263315	159644	88317.5	64434.5	50280	42533.5
	49.5	3.16889e+06	154090	246374	417218	698086	823813	847424	770560	623392	413304	267101	159022	93059	62362	51271.5	41818.5
	50.5	3.1536e+06	159488	240904	408922	697800	837026	832476	766542	623374	411234	268262	165620	87480.5	64428	49154	41214.5
	51.5	3.14309e+06	154084	242036	408988	699517	836479	847779	780002	630606	410538	260094	161752	85911	62155	48182	41250.5
	52.5	3157603	157092	243344	409674	693538	832298	837278	773218	623400	414800	260718	159172	87866.5	62743	50696	43725.5
	53.5	3149312	158759	239734	403246	699323	834910	840220	773420	617885	419272	261836	160104	89975.5	61871	48307	41805.5
	54.5	3158450	158594	243608	401532	701876	830638	839428	786230	622651	414546	256428	160184	86938.5	62024.5	49807.5	41406
	55.5	3127498	154082	241531	408238	706538	829119	841276	778600	619926	415170	257435	160355	85459.5	63362	47939	43435.5
	56.5	3.1425e+06	161024	238783	413190	694651	824028	841910	763894	626629	413906	264608	159553	84253.5	62844.5	49133	44507
	57.5	3142644	159640	240102	406059	697232	825330	843688	770361	621073	414749	261464	161495	86405.5	64483	51639	43144.5
	58.5	3.12155e+06	161352	240912	409912	703152	821619	827946	764568	628282	421988	262876	162443	85638.5	60837.5	49837	43813.5
	59.5	3137746	152518	234279	406352	699991	826964	833784	771923	620794	413724	258571	158388	85227.5	63980	50074.5	43624
	60.5	3113264	157440	238234	393208	689446	811034	826864	770283	622390	411645	264924	161386	83512	64139	48714.5	44054

## Sheet: L858R-correct
																					8000 nM	4000 nM	2000 nM	1000 nM	500 nM	200 nM	100 nM	50 nM	20 nM	10 nM	5 nM	2 nM	1 nM	0.5 nM
		200nM	8000 nM	4000 nM	2000 nM	1000 nM	500 nM	200 nM	100 nM	50 nM	20 nM	10 nM	5 nM	2 nM	1 nM	0.5 nM				P.C.	1	2	3	4	5	6	7	8	9	10	11	12	13	14	Bk
	Time/min	P.C.	1	2	3	4	5	6	7	8	9	10	11	12	13	14	Bk			5.7117e+06	77797.5	170492	999868	2477422	3.56953e+06	3851398	3670267	3010814	1942906	1175305	667886	310327	203858	139400	71881.5
	0.5	1011296	66849.5	68909.5	129596	256588	385226	451496	405456	333663	227764	151925	105360	74721	70739.5	61863.5	64048.5			40847.5	2531.5	3933.5	49541	65908	105850	197512	118919	141600	80136	9207	23174.5	11064	289.5	5305	724.5
	1.5	1792827	65251	72613	181108	381797	551708	633360	570716	451840	281486	183780	128322	84059.5	76242	64934	61097.5
	2.5	2442353	66910.5	73408	226452	483938	705200	791702	716086	565872	359392	230426	148831	92433.5	76222	66993.5	60241.5		Avg	1	0.00104897	0.0174846	0.164542	0.426528	0.62017	0.670148	0.638032	0.521104	0.331752	0.195649	0.105678	0.0422789	0.0234007	0.0119717	0
	3.5	3026170	66282	82605	265786	597763	861282	956436	858688	673430	430196	262339	168799	103717	85476	74030	59927		Std	0.00715154	3.4133e-05	0.000403396	0.00815264	0.0113471	0.0183903	0.0343673	0.0206726	0.0245078	0.0136833	0.00153265	0.00366684	0.00150736	3.32316e-05	0.000455596	0
	4.5	3520928	71657.5	84534	315184	698938	999765	1107874	1003121	795048	490140	305348	188866	111392	84161.5	73199	60475.5
	5.5	3914163	69148.5	89969	348951	807835	1.15352e+06	1.24739e+06	1.14881e+06	896070	551730	340930	216040	116064	92385	80713.5	60750				Avg	Std
	6.5	4290111	71292	93254	387012	899904	1.29198e+06	1.4115e+06	1.28366e+06	1007279	616448	375236	230385	129294	99123.5	82171.5	60666.5			8000	0.00104897	3.4133e-05
	7.5	4572866	70601	100883	437693	993332	1426170	1.54522e+06	1398421	1104815	676351	420992	253422	134482	105279	84728	64147.5			4000	0.0174846	0.000403396
	8.5	4813254	72403.5	101512	460937	1.08318e+06	1542802	1678675	1.53216e+06	1.21078e+06	741460	449011	270272	143676	109666	86020	63854.5			2000	0.164542	0.00815264
	9.5	5033371	72430	109668	491160	1157367	1.66731e+06	1.79304e+06	1.64059e+06	1294602	793573	480351	287450	151936	113818	88303	63658.5			1000	0.426528	0.0113471
	10.5	5.16957e+06	72571	112072	533149	1.24494e+06	1.78388e+06	1926968	1.76293e+06	1381303	851186	523116	299385	156437	117570	91644	62337.5			500	0.62017	0.0183903
	11.5	5300847	75153	117270	562422	1323189	1874971	2018070	1.84331e+06	1.47797e+06	904426	547774	325257	164408	116822	92378.5	67012			200	0.670148	0.0343673
	12.5	5409347	74109.5	116476	594335	1.38243e+06	1964721	2.11934e+06	1.96658e+06	1.54966e+06	942000	570462	335766	172073	126382	94941	63353			100	0.638032	0.0206726
	13.5	5511200	75317	119374	611671	1438763	2049301	2213428	2052781	1616199	1007324	597642	348854	181348	129587	98061.5	61211.5			50	0.521104	0.0245078
	14.5	5578986	73012.5	128634	630634	1518825	2138224	2307464	2129204	1673231	1.04216e+06	634538	368825	190548	130410	99316.5	66274			20	0.331752	0.0136833
	15.5	5591962	77371.5	129590	665286	1574217	2239111	2.38588e+06	2.20676e+06	1.76736e+06	1.08171e+06	648042	381012	193114	140310	100237	67360			10	0.195649	0.00153265
	16.5	5696643	73990	128764	698370	1.6071e+06	2.30427e+06	2.47569e+06	2301957	1830658	1.12317e+06	683482	400670	193856	133825	101780	66388			5	0.105678	0.00366684
	17.5	5685339	76345	129061	703386	1.67799e+06	2.37062e+06	2551482	2382465	1883482	1171145	702911	411137	201436	146083	107642	65607.5			2	0.0422789	0.00150736
	18.5	5728053	76396	137100	722853	1.70794e+06	2.45918e+06	2.64936e+06	2428516	1950793	1210098	734660	417258	208978	146334	112181	66286.5			1	0.0234007	3.32316e-05
	19.5	5754261	77474.5	133494	747552	1773140	2518911	2.70707e+06	2.50251e+06	2.00283e+06	1249330	758532	436760	214626	151461	109529	69898			0.5	0.0119717	0.000455596
	20.5	5800539	78767.5	136762	762632	1.80766e+06	2.57489e+06	2.76909e+06	2.57254e+06	2063917	1283434	772829	448028	217167	153910	113229	65004.5
	21.5	5.78671e+06	76185.5	141561	769746	1.84223e+06	2638031	2853389	2636151	2107456	1297070	806744	456728	221867	154521	114898	67748
	22.5	5834417	73562	138034	794453	1886149	2.68502e+06	2.89393e+06	2694782	2.15083e+06	1342273	822926	465948	227784	157246	113814	66500.5
	23.5	5862352	77370.5	141406	811990	1931431	2718577	2940835	2742152	2202812	1.37659e+06	833039	483026	235738	157520	114258	64259.5
	24.5	5833945	81007	144080	819474	1.94165e+06	2.77267e+06	3004119	2.8033e+06	2255276	1.41427e+06	849222	499161	239456	164549	115994	65648
	25.5	5858531	76880.5	144142	843908	1.97623e+06	2.83342e+06	3.04717e+06	2.82267e+06	2276847	1.44146e+06	869644	500660	241650	168525	116388	69024
	26.5	5843109	79137.5	145481	836846	2.03713e+06	2.87458e+06	3.12222e+06	2884214	2.3183e+06	1.45523e+06	883078	514977	246221	162804	118534	63971
	27.5	5826007	77214.5	148606	853278	2.05289e+06	2900406	3.13088e+06	2.94218e+06	2375614	1.48222e+06	899292	522486	246712	166239	117680	65006.5
	28.5	5849887	73265.5	148805	871364	2.0883e+06	2947841	3204354	2984109	2419092	1534226	906199	521862	256266	168142	121354	67461.5
	29.5	5.85841e+06	75675.5	153380	863027	2105490	3004600	3231636	3037664	2.44217e+06	1.53499e+06	928340	536284	254130	172638	119889	65294.5
	30.5	5.88042e+06	73791.5	146980	895771	2.1251e+06	3028253	3.26988e+06	3045812	2.45578e+06	1555158	949209	552731	262866	174184	123644	63723
	31.5	5815268	78299	153984	886480	2.15495e+06	3064445	3329030	3100558	2.50657e+06	1.60954e+06	955114	562107	259953	185575	123064	65694.5
	32.5	5824153	78380.5	155663	888690	2.1891e+06	3108027	3336049	3134716	2521848	1.61219e+06	969650	564354	269556	178570	120742	67523.5
	33.5	5861609	78515	151416	907554	2210581	3101189	3.35228e+06	3178896	2565777	1630189	982166	572114	263018	178510	124348	65231.5
	34.5	5827759	80816.5	152801	920608	2.22041e+06	3143306	3.41258e+06	3212879	2617999	1643789	989183	576982	271595	180919	125115	70057.5
	35.5	5810402	77488.5	151551	919282	2240138	3.2009e+06	3441307	3236172	2606938	1663066	1.00739e+06	585803	275925	189446	129047	69109
	36.5	5.8195e+06	80272	155626	934856	2.25471e+06	3.20314e+06	3.47814e+06	3263469	2663278	1.68324e+06	1018590	589070	277042	182656	125218	67620.5
	37.5	5833504	80628	161207	939310	2277238	3245519	3.50357e+06	3.3073e+06	2.67035e+06	1.70714e+06	1037772	592328	271604	184108	131301	66324
	38.5	5.80863e+06	77425	157230	928300	2287539	3274279	3529759	3.28566e+06	2685372	1.71814e+06	1.0385e+06	602250	278253	184578	132054	67780.5
	39.5	5.79896e+06	79651.5	160682	950030	2305510	3.28037e+06	3542962	3344369	2720302	1743131	1048469	595793	283968	183518	128123	68301.5
	40.5	5831589	77669	157736	949640	2.3144e+06	3315620	3576519	3.37521e+06	2.74615e+06	1755823	1050360	598990	286888	191880	129412	69061.5
	41.5	5.82815e+06	77910.5	159138	962883	2331080	3.30809e+06	3601154	3395268	2.7701e+06	1.76435e+06	1057854	605891	279772	196888	132318	67435
	42.5	5820041	77366.5	163456	973866	2359371	3.35613e+06	3595124	3425284	2796059	1.78561e+06	1.07348e+06	616768	293804	192160	134972	70721
	43.5	5795893	76791.5	161774	967999	2365165	3365746	3645846	3.45683e+06	2796033	1.82827e+06	1.08379e+06	620253	288603	192252	134617	69696
	44.5	5.76968e+06	77638.5	156980	957276	2.36676e+06	3.37226e+06	3.65626e+06	3.44698e+06	2.82845e+06	1.82084e+06	1096479	623548	292406	192912	131797	71199
	45.5	5.77713e+06	79453	165045	981210	2.381e+06	3.39509e+06	3705217	3.49048e+06	2835888	1.83306e+06	1094568	638040	300308	193128	133482	72862
	46.5	5800427	78575	158245	976802	2.39629e+06	3403609	3690906	3.50673e+06	2.85398e+06	1.83956e+06	1.10268e+06	638356	291511	189824	129916	69337.5
	47.5	5742328	78384	161202	978608	2415120	3431480	3.70905e+06	3529629	2886908	1851113	1111226	647939	292148	196292	132362	68988.5
	48.5	5.77147e+06	78386	167719	986472	2.4204e+06	3.47676e+06	3.72223e+06	3.52129e+06	2896863	1852665	1.12837e+06	644420	299541	200248	137744	69968.5
	49.5	5784398	76459	161481	979268	2.42081e+06	3.45228e+06	3.75007e+06	3.57083e+06	2886515	1870032	1117673	638414	299638	199238	137664	65778.5
	50.5	5.73517e+06	78977	164988	988790	2.41881e+06	3.49592e+06	3.74993e+06	3563506	2915459	1.8795e+06	1126346	649018	300328	199726	136102	73171
	51.5	5755527	78186.5	170339	985390	2431935	3.47782e+06	3775521	3573036	2.95535e+06	1.88359e+06	1.1326e+06	655656	302721	200284	139114	66919
	52.5	5748984	77702.5	168248	997940	2447819	3.49115e+06	3.77494e+06	3588060	2935927	1911246	1.14778e+06	656146	307302	199434	137338	68540
	53.5	5.73136e+06	79876	171702	984187	2.44575e+06	3522706	3.78169e+06	3.61652e+06	2.97428e+06	1921121	1153821	664082	310284	200682	137410	69086
	54.5	5734681	79984.5	168690	992994	2446077	3512310	3789807	3609442	2.98792e+06	1918030	1.15682e+06	665244	301664	202062	135280	70977.5
	55.5	5750637	78805	165953	989582	2.46188e+06	3515581	3.79104e+06	3640269	2971730	1914921	1.14715e+06	669534	306762	199785	140770	70113.5
	56.5	5774749	76460.5	171337	991044	2454666	3537553	3.84436e+06	3.65549e+06	2968429	1946628	1145896	670642	306727	202936	138358	70194
	57.5	5733056	81258.5	172552	988672	2469913	3533477	3.827e+06	3.63957e+06	3016356	1944996	1174089	674102	311010	206283	137286	70509
	58.5	5.73085e+06	80073	171256	995555	2471656	3.53712e+06	3824947	3666133	2.99374e+06	1.9572e+06	1174236	674316	310420	198624	137260	70382
	59.5	5740766	76451	170759	991386	2.48839e+06	3.56887e+06	3842598	3.67045e+06	3.01158e+06	1950234	1178656	667124	304275	203068	137782	69945.5
	60.5	5.7117e+06	77797.5	170492	999868	2477422	3.56953e+06	3851398	3670267	3010814	1942906	1175305	667886	310327	203858	139400	71881.5

## Sheet: L858R-spurious
																					8000 nM	4000 nM	2000 nM	1000 nM	500 nM	200 nM	100 nM	50 nM	20 nM	10 nM	5 nM	2 nM	1 nM	0.5 nM
		200nM	8000 nM	4000 nM	2000 nM	1000 nM	500 nM	200 nM	100 nM	50 nM	20 nM	10 nM	5 nM	2 nM	1 nM	0.5 nM				P.C.	1	2	3	4	5	6	7	8	9	10	11	12	13	14	Bk
	Time/min	P.C.	1	2	3	4	5	6	7	8	9	10	11	12	13	14	Bk			5.7117e+06	132235	141488	166594	212124	249420	308852	304529	258011	192854	147828	118586	87563.5	79641	75683.5	118276
	0.5	1.06103e+06	70609	70493	70550.5	79286	68792.5	74073	73117.5	65616	63092	63869.5	56306	52126.5	55259	52630	58043.5			40847.5	8946	2182.5	10716.5	199	33032.5	12600.5	5500	10654	7482.5	4109	1080	295.5	3402	409.5	23
	1.5	1.91316e+06	73669.5	70612.5	72188	74901.5	73400	80898	81754.5	73196.5	65456.5	59082.5	59521.5	53787.5	57116.5	55815	58834.5
	2.5	2557525	74780.5	73396	75558	78365.5	80984.5	85304	87892	80288	69421.5	59890	59425	57100.5	55546	56415	62207.5		Avg	1	0.00249561	0.00414996	0.00863826	0.0167783	0.0234462	0.0340713	0.0332985	0.024982	0.0133331	0.00528334	5.54222e-05	-0.00549082	-0.00690721	-0.00761474	0
	3.5	3109851	80053	77620	78962.5	86505	83205	93549.5	93099.5	86403.5	73048.5	63323	60490	53696.5	55244	57681.5	65178.5		Std	0.00715154	0.000168834	6.40143e-05	0.000555676	1.57402e-05	0.00310514	0.00139004	0.000601394	0.00103158	0.000517308	0.000146855	5.04747e-07	-1.85298e-05	-0.000295053	-4.1201e-05	0
	4.5	3.57669e+06	83033	81966.5	84979.5	89644	94476.5	103714	98491	89707.5	79360	66542	58959.5	56997	59737.5	54276	60406.5
	5.5	3987963	89582	88710.5	93577	97073.5	98388	106273	105771	96930	81719.5	72189.5	62552.5	55512	59133	59957.5	64269.5				Avg	Std
	6.5	4.32704e+06	91639	88488.5	95778	102914	105743	119602	113310	99706.5	83465.5	73496	63097	58494	59283	57978.5	65978			8000	0.00249561	0.000168834
	7.5	4651306	93291	92861.5	95799.5	111347	116256	125238	124342	107655	86216.5	76429	65035	57978.5	60320	59389.5	64970			4000	0.00414996	6.40143e-05
	8.5	4863550	93577	94408	104643	115946	118556	134862	127628	117186	92763	78434	68660.5	60094.5	60252.5	62548	67784.5			2000	0.00863826	0.000555676
	9.5	5065352	95982.5	101436	109326	122444	122011	139943	134850	117923	94891	80829.5	67584.5	61374.5	60885.5	58811.5	67019			1000	0.0167783	1.57402e-05
	10.5	5202208	104842	102152	114702	121724	128980	149342	140583	123607	100902	78838.5	70634	58036	61371	63045.5	68186.5			500	0.0234462	0.00310514
	11.5	5342686	105095	106546	116650	129766	131852	151892	146911	130148	103144	83436.5	70800.5	60446.5	63752.5	64123.5	68524			200	0.0340713	0.00139004
	12.5	5459555	105852	112022	125448	133992	139466	159640	152249	137540	104998	86744.5	73598.5	63955	60587.5	63738.5	69451			100	0.0332985	0.000601394
	13.5	5.55039e+06	111202	108144	122440	137789	145514	164860	153439	137873	113640	88501	75347	62674	65419.5	64305	71044.5			50	0.024982	0.00103158
	14.5	5637773	107846	115746	127208	137406	147324	172360	161745	146542	112496	92788.5	74062.5	60864.5	64805	64735.5	75151.5			20	0.0133331	0.000517308
	15.5	5678171	114564	118106	128454	144929	152210	171365	165775	144803	114256	95450.5	80366.5	65778	64811.5	65555	74517.5			10	0.00528334	0.000146855
	16.5	5751614	119230	117167	133256	154708	159678	184474	168142	153782	118223	92901.5	77766	64583.5	66980.5	63428.5	74989.5			5	5.54222e-05	5.04747e-07
	17.5	5785039	118734	121123	130348	152756	161868	187756	175547	154884	119425	99343	80159.5	67631.5	65432.5	64875.5	78551.5			2	-0.00549082	-1.85298e-05
	18.5	5.84824e+06	114453	117974	138396	157991	164402	194394	181552	166868	122848	97145	82778.5	68455.5	65935.5	64212.5	80399			1	-0.00690721	-0.000295053
	19.5	5821732	115976	121482	143825	160670	171667	197540	186526	167476	128512	98635.5	80167.5	67784.5	68073.5	65496	78975.5			0.5	-0.00761474	-4.1201e-05
	20.5	5858328	120624	120528	140875	163233	173202	197784	191774	171876	127220	103029	78399.5	70123.5	68358.5	64458	76887
	21.5	5.81916e+06	119668	125890	143966	167730	172254	207772	194273	171026	132129	102688	85385.5	70767.5	70500	67363.5	79212.5
	22.5	5863555	122186	124186	143970	165740	175934	209194	200998	178036	138946	103982	84215	67266	65769.5	65757.5	80824.5
	23.5	5859997	126127	128192	148552	167206	182220	215542	202806	180508	137426	108762	91394	72529	69097.5	66474.5	81669.5
	24.5	5.92497e+06	123272	131486	151552	172726	187476	214341	203784	180864	136074	109351	87960.5	68949.5	67255.5	67060.5	78950
	25.5	5898889	124383	129232	149540	177564	194083	221172	207702	185756	141762	108166	85500.5	72495.5	69494.5	65134	82652
	26.5	5906251	123844	128176	152436	178864	188410	227730	214952	186946	149486	116008	90975	70679	68010	67695.5	83230
	27.5	5917894	127017	133310	151350	181542	197878	230972	220633	194657	147842	109138	91026.5	72397	70608	65225.5	86208.5
	28.5	5888003	124908	134650	154750	183808	200836	234422	223867	191759	146308	115206	94236	72588.5	69922.5	69611.5	85833.5
	29.5	5879001	130230	133328	159572	178048	197305	235398	230843	197414	149303	114088	95376.5	70517.5	69307	67935	85752.5
	30.5	5869622	129820	136900	158412	181289	202740	241404	231426	199384	149307	117227	92110	73631	70727.5	67451.5	89894
	31.5	5.85242e+06	128977	135851	158469	186486	207204	242144	233282	200032	147052	120466	95797	73191.5	71740.5	69265	85454
	32.5	5.84373e+06	128898	134568	155326	188640	204170	243110	239730	204403	158944	114872	95141.5	76385.5	69966.5	70228.5	90990.5
	33.5	5890582	135046	141231	161792	188676	206557	249988	238120	210320	160312	123282	97176	72982	68814.5	69234	88300.5
	34.5	5858736	131940	142148	159547	187132	213550	252144	240562	211562	157004	120617	98636.5	78830.5	73453	70359	92632
	35.5	5864637	135810	138082	156446	192944	211567	257882	245504	214636	165946	123818	95190.5	75768.5	72571.5	70649	91367.5
	36.5	5.82706e+06	134104	137193	161170	192174	219288	259323	252227	216313	165796	128294	100124	74294	74644	71610.5	89879.5
	37.5	5824610	130588	138707	169712	192029	211588	262340	247164	221192	166950	124876	100522	77583.5	72104	72222	92051
	38.5	5793669	129444	137764	165332	201575	219987	269082	260852	220904	161164	125410	103008	75424	71447.5	70364	93781
	39.5	5826415	133123	144176	165018	193771	225728	263954	257992	226560	172005	125896	103058	75921	74556	72069.5	92881.5
	40.5	5817551	129518	141022	160290	201126	223007	280296	261025	226150	168722	129168	107886	76102	74966.5	73347.5	96420.5
	41.5	5782997	133519	143415	170332	197772	223748	272688	267391	228586	168922	131096	102378	76056	75030	71897	97156.5
	42.5	5753408	136373	145298	166958	197253	224202	276322	266225	229114	171690	129558	102652	75488	75008	74316	98238.5
	43.5	5763094	134384	135589	164427	202582	228836	277824	267970	237577	173573	133219	103268	79186	74856	71549	96649
	44.5	5.7632e+06	136268	149374	165755	204627	229532	277120	273882	237114	173544	129442	104082	80326.5	75373.5	74548.5	103402
	45.5	5743334	136114	143776	167985	199596	230574	285618	266906	235700	173905	133882	105688	81602	76288.5	74243.5	102954
	46.5	5738840	133430	142132	167671	201798	231116	288528	269704	239756	180968	136731	108947	80432	77155	74722	98451
	47.5	5.72366e+06	138295	141610	165812	209236	234608	285234	276806	237589	174781	131507	105406	80055	76600.5	70339.5	102545
	48.5	5706715	136763	144042	170401	206054	239774	292284	282511	243832	177212	136565	107492	84285.5	76347.5	72308.5	99485
	49.5	5681071	135962	140837	168384	208645	234282	294612	281130	246674	181040	138730	110686	85578.5	77699.5	75056.5	100218
	50.5	5.69146e+06	134286	146023	170268	212457	238145	295756	289596	247866	180432	137638	111048	81408.5	77299.5	73582	105728
	51.5	5.69695e+06	139926	140928	169502	206177	237058	301014	284660	251498	182866	136717	107104	84150	78477	76633.5	107225
	52.5	5.65162e+06	137686	140292	165488	206144	243084	300466	291382	252519	184357	142562	107462	82032.5	81009	75001.5	102778
	53.5	5.65892e+06	136977	136922	166995	204123	243336	298320	288144	246571	188448	143507	113184	82334	79344	79057	106889
	54.5	5659792	139063	147190	166622	207900	237390	296758	291146	253015	183214	141544	108020	82933.5	74115	76423.5	105372
	55.5	5636361	134670	140517	170452	212341	243498	299491	292266	257938	191630	141069	109197	85787	81104.5	74263	105844
	56.5	5.65082e+06	134960	145976	168094	210292	241057	303662	290143	258027	192172	139874	112448	84843	78956.5	76668.5	110936
	57.5	5626037	134932	146411	170484	209572	241906	302446	300938	263216	191343	140986	109974	88461	77934	78213	111585
	58.5	5.64281e+06	136336	146512	171532	216840	244384	305125	298318	264081	191130	145254	111100	85508.5	81295.5	74610.5	111811
	59.5	5607716	135626	141070	168122	208420	247830	310962	309553	257909	190012	147388	111536	86225	80102	74800	114474
	60.5	5613676	132235	141488	166594	212124	249420	308852	304529	258011	192854	147828	118586	87563.5	79641	75683.5	118276

## Sheet: L861Q-correct
																					8000 nM	4000 nM	2000 nM	1000 nM	500 nM	200 nM	100 nM	50 nM	20 nM	10 nM	5 nM	2 nM	1 nM	0.5 nM
		200nM	8000 nM	4000 nM	2000 nM	1000 nM	500 nM	200 nM	100 nM	50 nM	20 nM	10 nM	5 nM	2 nM	1 nM	0.5 nM				P.C.	1	2	3	4	5	6	7	8	9	10	11	12	13	14	Bk
	Time/min	P.C.	1	2	3	4	5	6	7	8	9	10	11	12	13	14	Bk			2528990	39429	40674	41396	478478	1.03054e+06	1235458	1.08702e+06	881758	651738	420757	262449	132534	82103	61463	32360.5
	0.5	1.35936e+06	37528.5	36418	36025	164900	400283	521048	480261	382928	299302	205168	131416	72323.5	50811	40818	27937			47558	173	1330	1080	13461	9728.5	3279	43404.5	4779.5	4724.5	6556	7829	3502	1235	1411	1043.5
	1.5	1.94989e+06	39145.5	37005	36168.5	233584	534164	712947	630592	499695	380278	244506	155136	83271.5	57006	46253	30053.5
	2.5	2264043	39715	38640	35059.5	284102	681877	833863	738363	600029	441840	283892	170803	92510	64339	48962	26892.5		Avg	1	0.00283122	0.00332989	0.00361908	0.178688	0.399811	0.481889	0.422434	0.340217	0.248086	0.155568	0.0921596	0.0401235	0.0199239	0.0116567	0
	3.5	2.41311e+06	38111	36954.5	35800	325480	768928	945454	840579	676338	485560	314958	197417	98177.5	64949	47804.5	28466.5		Std	0.0188051	1.24223e-05	0.000108884	9.44199e-05	0.00502702	0.00377429	0.00127897	0.0168677	0.00184412	0.00179839	0.00242398	0.00274917	0.0010602	0.000299696	0.000267602	0
	4.5	2471912	36467	38027.5	36348.5	356742	838496	1034035	904742	732870	525118	343979	208984	112915	68378.5	51115	29327
	5.5	2.52408e+06	36655	36494.5	39253.5	374532	892344	1.10533e+06	949624	773462	556608	356374	217770	111486	72989	49986.5	30787.5				Avg	Std
	6.5	2.54668e+06	39884.5	35167	38565.5	402643	939936	1143508	1.00165e+06	804056	576839	377556	226328	115506	76403.5	55110.5	29374.5			8000	0.00283122	1.24223e-05
	7.5	2534279	37140	39427.5	40222.5	415512	966096	1.17066e+06	1022179	816446	599042	385760	237996	122116	73568	54296	29109.5			4000	0.00332989	0.000108884
	8.5	2537493	39170.5	40971	39928	435647	989782	1202401	1043914	841844	617598	394618	240974	122764	78610.5	55210.5	28125			2000	0.00361908	9.44199e-05
	9.5	2.55041e+06	38147.5	37271	42788.5	441056	1027682	1210689	1.0631e+06	857261	613353	397792	247339	123618	78703.5	57040	30702.5			1000	0.178688	0.00502702
	10.5	2.53438e+06	40485	37531	40125.5	447898	1013429	1227236	1070406	859212	624388	406289	250033	124843	80526	56072	29994.5			500	0.399811	0.00377429
	11.5	2.53763e+06	37538.5	39306	39262	460802	1038069	1236932	1.06296e+06	861603	637756	408426	252603	129865	81405.5	57931	32372			200	0.481889	0.00127897
	12.5	2.52924e+06	38919	37834.5	41003	463439	1.0471e+06	1.24633e+06	1.06575e+06	883628	640796	419261	256936	127134	82680	59355.5	31300			100	0.422434	0.0168677
	13.5	2537918	40009.5	39410	42546	461530	1.03467e+06	1239991	1.08446e+06	876210	638609	424586	260152	125762	85075	56565.5	32353			50	0.340217	0.00184412
	14.5	2549279	38103.5	39259	45842	469098	1.03944e+06	1257520	1.0751e+06	881516	636034	408652	254016	130736	82965.5	58505	28516.5			20	0.248086	0.00179839
	15.5	2533015	37663.5	39720.5	41190.5	469430	1.04597e+06	1.25268e+06	1.07003e+06	874581	646638	419212	256542	132966	82635	57967	33299.5			10	0.155568	0.00242398
	16.5	2.5279e+06	38632.5	38366.5	41845.5	467784	1038260	1.24086e+06	1.0755e+06	874902	648157	431522	261846	131204	82902.5	57014	32619.5			5	0.0921596	0.00274917
	17.5	2523315	40493.5	40291.5	44873	468895	1.04649e+06	1241790	1.07947e+06	879674	657868	425828	261260	130233	84822.5	57867.5	29818			2	0.0401235	0.0010602
	18.5	2510141	40301.5	42069.5	41256.5	473542	1035455	1239699	1.08173e+06	879916	651952	427825	262568	131088	80844	61168.5	31752.5			1	0.0199239	0.000299696
	19.5	2.51587e+06	39783	37413.5	42472	469058	1.03819e+06	1.2432e+06	1.07697e+06	872607	645753	429997	266137	129824	81140.5	57881.5	30227			0.5	0.0116567	0.000267602
	20.5	2528990	39429	40674	41396	478478	1.03054e+06	1235458	1.08702e+06	881758	651738	420757	262449	132534	82103	61463	32360.5
	21.5	2491876	39111.5	39237	44451	480104	1036351	1244894	1.07521e+06	877646	639528	429996	260454	131019	85480	58858.5	31236.5
	22.5	2.52437e+06	38428	37747.5	43533.5	476252	1.02164e+06	1244957	1.06099e+06	879402	637227	429226	263154	133706	83012.5	60066	32768.5
	23.5	2513925	39880.5	39553.5	43174	470177	1.02049e+06	1.2363e+06	1.06009e+06	874728	640288	425364	258667	130154	84816.5	57262.5	31044
	24.5	2.49208e+06	42699.5	40368	43336.5	479542	1.01291e+06	1225518	1.07408e+06	866524	645594	426020	258924	131924	85296	59276	34378.5
	25.5	2.49189e+06	39241.5	39078.5	42574.5	477772	1.02112e+06	1235096	1.05997e+06	878040	655923	422960	270684	132186	82777	62408.5	32893.5
	26.5	2509485	41169.5	40370	43696.5	485990	1024225	1.21175e+06	1.06168e+06	859216	650214	426432	264835	136883	84191	60360.5	33939
	27.5	2.49717e+06	41614.5	38360	44147	477704	1002634	1.22286e+06	1.05381e+06	870220	647848	422901	268224	135087	84019.5	59038.5	32935
	28.5	2490274	39162.5	40240	43340.5	476230	996954	1.21851e+06	1.05356e+06	864553	650138	428212	268710	138734	87209.5	59515	35585
	29.5	2506983	39525	39085	42821	477332	998820	1216621	1.04049e+06	853510	636774	434281	269848	135813	87033	59958.5	31770.5
	30.5	2.47312e+06	39325.5	38365	41457	463948	990104	1.20891e+06	1.06156e+06	857652	643338	430187	264690	141230	85725.5	59199.5	34262.5
	31.5	2486356	37315	39804	40564.5	471798	992690	1.21725e+06	1047868	862456	651365	424856	273179	134152	87568.5	58514.5	31449
	32.5	2.48834e+06	39046	38078	41492.5	468436	984534	1216741	1.04418e+06	851469	642681	431782	267089	135932	87209.5	59598	34177.5
	33.5	2469813	40691	39006.5	42980.5	473399	992288	1.20448e+06	1050399	850683	641133	424917	266791	138838	88071.5	58190.5	32730
	34.5	2.46021e+06	42495.5	38043	45192.5	464798	983576	1.21062e+06	1043936	851046	635516	420138	268332	139996	82648	61938	34420.5
	35.5	2467953	42097	39325	43258	462520	986040	1199456	1043944	857944	635517	428280	267500	138442	86558.5	62698.5	31127
	36.5	2.47397e+06	40127.5	38437.5	42533	468605	974310	1214489	1.02983e+06	859286	649567	426018	268840	140088	84134.5	58869.5	36300
	37.5	2.45642e+06	40367	40123	44823.5	475860	978106	1.20042e+06	1027868	845446	635352	421914	262143	136500	85657.5	61406.5	35263
	38.5	2437253	41486.5	39073	45989	465322	967644	1191695	1035735	850860	631182	440044	265796	139571	86779.5	57549	33213
	39.5	2464608	38954.5	39517.5	43460.5	462218	976738	1188150	1027517	851118	639632	434616	267206	136694	85970	59705.5	33411.5
	40.5	2.45589e+06	40964	37954	40522.5	464472	962062	1189501	1.03537e+06	853632	633900	431189	263676	138926	87581.5	58745.5	34212
	41.5	2456860	39352	38312	43164.5	468950	964090	1.18856e+06	1035186	844500	635920	428334	268814	136728	89141	59059	34729
	42.5	2439318	41390	41042	42760.5	457546	961347	1188119	1.02722e+06	836528	625170	428692	264030	137252	90136	62112	35052
	43.5	2435889	41351.5	38708	43844.5	469538	961404	1178059	1.03204e+06	833134	625058	424622	268627	138834	83784	61142.5	36414.5
	44.5	2.44295e+06	37904.5	41035.5	42079	462696	942293	1.18571e+06	1.01713e+06	827036	631013	425746	266508	138038	88793	62339.5	34764.5
	45.5	2415804	40953	38902	44357.5	462981	940822	1.18653e+06	1.02752e+06	846185	636236	438684	267471	141004	90645	63797.5	33481
	46.5	2.41402e+06	38497	39013.5	44569.5	464463	945954	1.17666e+06	1016757	829782	633254	428784	276749	141470	90235	61975.5	33958.5
	47.5	2.41356e+06	40017.5	40342	41427.5	471438	939698	1.16115e+06	1.0308e+06	833201	636819	431167	271880	136387	88941.5	59651	34640
	48.5	2.41723e+06	37250.5	39459.5	39257	463206	939062	1186925	1.02147e+06	832447	626642	426298	269524	142521	86173	65462.5	35804.5
	49.5	2.43331e+06	41785.5	38492.5	41381	459906	944864	1179159	1.01876e+06	831884	624008	424999	275012	138638	90020.5	61920.5	36482.5
	50.5	2.43058e+06	39897	39051.5	41578.5	462974	925756	1171021	1.00958e+06	814814	624810	424696	271782	139422	90733	61040.5	35921
	51.5	2391762	38008	37885	39121.5	454294	931666	1168074	1.0039e+06	833864	616366	427730	266483	140040	89123	63114.5	35990
	52.5	2412565	39564.5	38726.5	42538	459438	943424	1.16737e+06	1.01529e+06	815766	631014	426641	264901	134545	88671.5	59463.5	34145.5
	53.5	2.38879e+06	40326	39245	43414	458748	931382	1157409	1019723	832442	632090	430653	272318	141934	91712.5	60855.5	33980
	54.5	2.3973e+06	38759.5	40477	40768.5	461293	918316	1.16682e+06	1007135	823360	622428	428402	269892	139668	94113.5	62744.5	35383.5
	55.5	2.39328e+06	39916.5	36309	41161.5	446580	928251	1157688	1.01509e+06	830927	613350	429066	272140	142885	88094	62343.5	35341.5
	56.5	2.38518e+06	41593.5	39316	40797.5	454843	923348	1.16267e+06	1000256	814402	620468	416078	269799	136991	88812	63205	36264.5
	57.5	2380398	43164	38949.5	42033.5	454535	914800	1159297	1005092	816812	622476	424308	266830	141916	90675	62731	36974
	58.5	2.40126e+06	38822	38181.5	41910.5	455290	912484	1167844	989807	819811	615287	435290	276152	143344	90076	61470.5	34607
	59.5	2.37341e+06	38179.5	37417.5	40904	455569	909712	1166204	987914	802688	617521	426256	267776	140565	92071.5	61829	35128.5
	60.5	2.38458e+06	43907.5	37929.5	40258	451055	903902	1.16669e+06	998448	815528	623726	424830	271810	140440	90570	59584	36649

## Sheet: L861Q-spurious
																					8000 nM	4000 nM	2000 nM	1000 nM	500 nM	200 nM	100 nM	50 nM	20 nM	10 nM	5 nM	2 nM	1 nM	0.5 nM
		200nM	8000 nM	4000 nM	2000 nM	1000 nM	500 nM	200 nM	100 nM	50 nM	20 nM	10 nM	5 nM	2 nM	1 nM	0.5 nM				P.C.	1	2	3	4	5	6	7	8	9	10	11	12	13	14	Bk
	Time/min	P.C.	1	2	3	4	5	6	7	8	9	10	11	12	13	14	Bk			2528990	36789.5	33816.5	33046.5	39467	58033.5	87212.5	89393	85535	70618	53447.5	43427	34849	34408	32841	37415
	0.5	132004	36170.5	33736.5	32253	30428	43447	49412.5	51251.5	50235	45672	37133.5	32415	30190	31318	28583	28700			47558	1220.5	102.5	1430.5	1862	2213.5	2738.5	1026	3396	753	1328.5	839	518	245	519	1320
	1.5	190554	35220.5	32087	30593	33648	47391	58033	57376	55923	46610.5	42497.5	34813	27689.5	29103.5	28988.5	29657
	2.5	239328	33356.5	33190	30669	34524.5	47477	64942.5	67751.5	64426	52780	40886.5	38064.5	29678	28981	30950	30200.5		Avg	1	-0.000251046	-0.00144427	-0.00175331	0.000823575	0.00827529	0.0199864	0.0208615	0.0193131	0.0133261	0.00643468	0.00241293	-0.00102987	-0.00120687	-0.00183579	0
	3.5	278772	34145	31888.5	30390	36894.5	52322	66837.5	71183.5	69519.5	55039	45096.5	37288	31324.5	30310	29833.5	31181		Std	0.0188051	-8.32851e-06	-4.37767e-06	-7.58963e-05	3.88552e-05	0.000315634	0.000627578	0.000239436	0.000766788	0.000142096	0.000159942	4.66173e-05	-1.53081e-05	-8.59342e-06	-2.90117e-05	0
	4.5	304566	35525	33065	31285	38641.5	56457	67737.5	72839.5	73509.5	55830.5	47289	37046	31596.5	33891.5	29938	31639
	5.5	323520	35238	34035	29953	38189	54549.5	75108	78558	74985	57201	48238.5	39694	33551.5	32332.5	31099.5	33084.5				Avg	Std
	6.5	339278	35376.5	34089	31547	37819	56102.5	79513	78244.5	80703.5	61690.5	47290	39795	33883	31942	31745.5	31508.5			8000	-0.000251046	-8.32851e-06
	7.5	348645	34583.5	33540	31312.5	39814	57733	79379.5	79493	76397.5	62691	48749	39729.5	30947.5	32304.5	32223.5	33337			4000	-0.00144427	-4.37767e-06
	8.5	365006	33666	32027.5	30474	37914	58108	79554.5	84499.5	81898.5	62647	50913	40768	34526	31823	32144	32697			2000	-0.00175331	-7.58963e-05
	9.5	378675	34855.5	32537	31260	40260	56460.5	86243.5	82816.5	82572	64812	52041.5	41566.5	31893.5	31775	33965.5	33169.5			1000	0.000823575	3.88552e-05
	10.5	376800	38115.5	34999	31451	39939	57268.5	82977.5	86530.5	82449	67587.5	52728	43436	34554	33038	32124	34238			500	0.00827529	0.000315634
	11.5	376318	33757.5	35152.5	33636	39571.5	59713	85596.5	87119	80809	63179	52168.5	41718.5	34181	33149	31711	33625			200	0.0199864	0.000627578
	12.5	376980	35903.5	33580	31980	39004	60912.5	86743	86943	83035	65220.5	53409	41435	33888	32136	30779	34331.5			100	0.0208615	0.000239436
	13.5	377543	37082.5	35158.5	31120	40747	59799.5	84965	88359.5	83009.5	64271.5	53525.5	43339.5	33395.5	32392.5	32558.5	33319.5			50	0.0193131	0.000766788
	14.5	380564	34271	31622.5	32422.5	39298	61514	84700	90983.5	86779	65593	54522.5	43692.5	33377	34418.5	33695.5	36655.5			20	0.0133261	0.000142096
	15.5	375507	33536.5	36406.5	33365	37481.5	59445.5	86562	87197	85268	66674.5	52079	44238	33358	32400.5	31800.5	35523			10	0.00643468	0.000159942
	16.5	390555	36120.5	35106	35628	38786.5	60316	83439.5	89779	83439	70116	57912	41981.5	36381	32500.5	34105	35223			5	0.00241293	4.66173e-05
	17.5	387634	36495.5	36806.5	29759.5	39450	60988.5	87815	93750	86098	68429.5	53339	45250.5	35440.5	32558.5	32154.5	36078			2	-0.00102987	-1.53081e-05
	18.5	387241	34951	31656.5	33418	40507.5	57776.5	86565	90185	84896.5	71067	54762	45593.5	34417	33091.5	34297	37301			1	-0.00120687	-8.59342e-06
	19.5	387845	35730.5	32796	34433	39042.5	60242	87341.5	92876.5	85886.5	68660.5	54029	42045	34069	35195.5	33790	35552.5			0.5	-0.00183579	-2.90117e-05
	20.5	386605	36789.5	33816.5	33046.5	39467	58033.5	87212.5	89393	85535	70618	53447.5	43427	34849	34408	32841	37415
	21.5	388478	33834	32459.5	32094.5	40801.5	61015	88022	94280.5	87200.5	72528.5	57206.5	42406	35701.5	35064	34859.5	36186.5
	22.5	390262	35773.5	33397.5	31991	36690	59915.5	87335	93838.5	89416	71555	54260	46434	34995.5	32429.5	33388.5	36719
	23.5	391776	36389.5	33129	32160	40874.5	59300.5	85238	90416.5	87764.5	71435.5	55369	42795.5	36091.5	33808	31916	36775
	24.5	384958	34915.5	33941	33940.5	38239.5	61973	90723.5	95022	92006	70404.5	53895	43651.5	35982	34618.5	33613.5	35023
	25.5	396221	34523	35837.5	32386	39935	60543	92001.5	94413.5	88898	70415	56081	45037	34991	34386.5	32784.5	39055
	26.5	386760	35134	35247.5	31467	38134	60638	87470	94717	90847	70753	56165	45765	37890	35197	33951.5	39703
	27.5	397916	34896	33005	31834	38269	60847	94129	97099.5	87895	72302	56471.5	47144.5	37379.5	33722	35567	36415
	28.5	386230	34864	33734	32079.5	38520	62590	90852	95651	90458.5	72559.5	56195.5	45908	36944	35660	36297.5	39314.5
	29.5	394344	33955.5	35392	33623	37563	61600.5	88713	96324	92356.5	70259	56779	47447	38122	32571	35827.5	38604
	30.5	394970	34082	31658	34150.5	38536	62187.5	90141.5	99112	93235	68985	53579.5	46379.5	35194	34712	34147.5	36962.5
	31.5	387522	34525.5	33756.5	30089.5	42450.5	63072.5	95261	98604.5	90182.5	71045.5	57160.5	46907.5	35560	32906	35597	39543
	32.5	391709	35260	32719.5	34889	37827	64330	90446.5	97899.5	91895.5	69685.5	57537	45707.5	36455	35768	36249	40279
	33.5	392378	36189.5	34172	32922.5	40407.5	62016.5	90821.5	97763.5	95300	71427	55769	48016.5	38633	35368	35699	40289.5
	34.5	391502	36398.5	33612	32888.5	36667.5	60732.5	91157	97363	95269.5	71312.5	57545.5	47849.5	34291.5	34450.5	35736.5	38032.5
	35.5	393798	35963	33375	31966	42146.5	61667	94671	99713	91373	72506	58887	47257.5	36673	38399.5	34821.5	40946
	36.5	390585	35199	34226.5	32209	38452.5	60269	91749	99157.5	94882	76496.5	57253.5	45693	39256	33937	35669.5	39135
	37.5	385757	32783.5	34914.5	31933	41309.5	60880.5	91916.5	97694	93809.5	73843	55997.5	47113	35469.5	35790	33616	41995.5
	38.5	391038	34763.5	35401	33745.5	43171.5	62858.5	91241.5	99713.5	91488	73484.5	59590	48528.5	37766.5	36965	34543.5	39983.5
	39.5	396572	34967	34353.5	31855	38579	64397	92369.5	101890	98035	75790	60637.5	44337	37689.5	35993	33382	42765
	40.5	392238	35330	33274	33504.5	41202.5	60733.5	94725	102491	95198.5	75719.5	58558	47884	38053.5	36002	36285.5	41238
	41.5	396784	33923	31704.5	32545.5	38752	66291	94979.5	100090	90814.5	77163.5	56824.5	47805.5	39633	35079.5	35361.5	42695
	42.5	385252	35539	34321.5	32387	38471	60586	95578	101394	94180	75803	60732	49385	37420	33427.5	35519.5	44308
	43.5	385509	32837	32596.5	33882.5	37348.5	61709	93621.5	102001	94242	74328.5	58922.5	48585	36408.5	38023.5	36535.5	41572
	44.5	385682	33775	33761.5	31870	36744.5	62406	97169	103618	100670	76180.5	59331.5	44919.5	38230	35851.5	38313.5	43752
	45.5	396788	36026.5	35542	32714	39246	62401.5	89001	97006	93802	71266	61433.5	46571	37423.5	36176	37180	43152.5
	46.5	388892	34298.5	33930.5	33118	37513.5	64459.5	98661	107150	101358	76515	58816	49314	36342	34406	36778	43786.5
	47.5	392008	36113.5	33362.5	32476.5	37835.5	62292	92468	103282	95517.5	76798	59582.5	49477	35211	35814.5	34161	42300.5
	48.5	388362	32926.5	32074	31752.5	39043.5	63534	97738	103232	98101	76542.5	58259	47824.5	38638	35936	36137	43841.5
	49.5	384320	37357.5	34938	30497	40455.5	64916	98658	104483	98452	78486	61031	49398	39805.5	33641	37625.5	42269.5
	50.5	390936	33208.5	34010.5	34005	37676	64658.5	97496.5	100526	98989	76341.5	58941	48636	36059.5	35288.5	35732.5	42305
	51.5	395068	35991	34250	34651	41065.5	64381	94567.5	104914	94039.5	75421	58693.5	50279.5	37833	37143.5	33037	42386
	52.5	386838	36026.5	34210.5	32759	37346.5	59956	95439.5	103099	96566.5	78723	59461	52168.5	37953	36334.5	35972.5	44923.5
	53.5	387966	32398.5	31473	34850.5	40574.5	65461	97828.5	106728	97179	80687.5	62088.5	49273	36057	37587	36057.5	45973
	54.5	383876	34938	35336.5	33721	38639	63281.5	94918.5	103991	100068	81736	59144.5	48064	35979.5	35845	37183.5	45816
	55.5	382450	34937	34209	33723	38955.5	63532	98009.5	107368	98371.5	77018.5	62191.5	47815.5	38069.5	35649.5	35488.5	44725
	56.5	384268	33246.5	33279.5	32714.5	39565.5	64982	98977.5	105321	99856	79932.5	61540.5	49553.5	39355.5	35852	37540.5	45596
	57.5	383516	34291	34445.5	32676.5	38074	65623.5	96832.5	104268	98094.5	81459.5	61106.5	49308.5	40043	36815.5	37059	45807
	58.5	380954	35619.5	32834	31823	39319.5	65380.5	95519.5	101987	100218	79394	62723	49789.5	40159.5	34195.5	39190	45800.5
	59.5	381308	33401.5	34521.5	32624.5	39035	65333.5	100326	102722	97482.5	79477.5	59012	51520.5	37982.5	36129	35962.5	44872.5
	60.5	384514	31145.5	34080.5	33433	40246.5	63998.5	99200	105135	100650	83892.5	61429.5	48375.5	38708	34357	36007	45117.5
