# Supplementary material for: Expanding detection windows for discriminating single nucleotide variants using rationally designed DNA equalizer probes
Source: Nat Commun. 2020 Oct 29;11:5473. doi: 10.1038/s41467-020-19269-9 (PMC7596233; doi:10.1038/s41467-020-19269-9)
Supplement: Supplementary file 4 — Source data [file 41467_2020_19269_MOESM4_ESM.zip › DNA-Equalizer-Gate-Source-Data-main/Supplementary Information Data/Supplementary Fig. 33/Fig. S33. KRAS.xlsx]

## Sheet: KRAS raw
G12A correct	Time/min	SS-M	1	2	3	4	5	6	7	8	9	10	11	12	13	14	Bk		SS-M	1	2	3	4	5	6	7	8	9	10	11	12	13	14	Bk
	0.5	44792	37806	35831	36230	37262	40734	39790	41062	38612	35603	28798	30694	27615	30493	27805	32145		42699	32762	35135	37586	38857	39882	41391	37743	34501	33549	30542	30620	26585	34544	30603	28545
	1.5	65664	41950	35279	40126	42190	44483	44637	42188	42581	37588	30047	31404	28467	32436	29592	29342		68585	37734	34730	40046	43608	45835	47011	44953	37509	33297	31156	29494	28145	30204	29494	29650
	2.5	84498	39392	34617	42580	49504	56097	50056	48229	45277	38836	33352	30399	29443	34063	31286	30412		87465	35250	36611	45280	49730	49187	51258	50685	42648	36771	31118	28804	27533	29678	29843	28011
	3.5	113355	37924	38151	45728	54816	57667	59111	53383	50259	39917	33380	28675	30357	32429	30121	31714		108109	36479	37205	50183	57588	61907	61336	55120	47075	40065	32666	28512	27081	33537	29079	29784
	4.5	141262	39078	38827	54867	64180	68825	64975	61722	49762	42181	34852	31409	32136	30709	30062	32466		136741	33801	39470	55094	63806	68009	63391	61477	50465	42022	35960	30461	30690	33877	30538	29423
	5.5	172331	39106	38551	60252	68481	75905	81628	70167	57461	45250	34559	32478	31524	29137	30894	29857		180618	36154	40695	58586	77414	77468	75266	72374	50675	45649	35345	29922	27931	33590	29924	30960
	6.5	213741	36028	40735	65342	80424	90426	81141	78366	66682	46726	34429	31148	34192	31482	34039	35161		204174	38021	41369	66223	81700	82738	82030	76191	60712	49910	36982	36816	29789	33145	29946	33543
	7.5	240865	39329	40927	71208	86982	94473	93913	83698	69932	50604	41161	36212	34054	32061	32143	31346		239093	35730	44914	71619	89129	99758	96973	82869	67851	50989	39484	37813	29167	33160	32288	32372
	8.5	290077	41117	41351	74294	99190	103173	105980	92387	75571	55754	39987	35834	31355	31925	34323	32564		274756	35912	45818	73593	96857	105722	107092	96282	69435	51262	42142	35032	31589	34464	32312	33109
	9.5	319109	37217	44982	80592	105314	122854	117792	103421	79632	59219	43462	40014	32087	33541	35547	33462		310413	37042	48093	83706	107705	117019	116493	103647	79862	56658	44658	35202	30648	31760	32882	32331
	10.5	365405	41162	42277	84227	109551	141410	132094	110418	91451	60373	45793	37875	33384	36450	33635	33249		341720	39067	46286	89334	108555	128276	123291	108882	81358	61646	48354	39475	32581	33469	32501	31225
	11.5	398454	40463	43822	94670	121789	142784	139712	123624	96448	67922	48633	40060	35484	33572	35414	34458		379242	38931	48768	98608	120243	143289	139338	123756	86820	62317	47333	40131	33084	38444	35403	35487
	12.5	434859	37426	45912	90336	133025	156699	145533	129427	98903	66987	45838	36061	32450	36714	34875	34230		431994	34850	48484	102794	130237	149125	153528	130798	95826	63473	48717	43025	34540	33017	33653	33568
	13.5	478426	36967	43935	101899	143302	167217	175275	146751	109673	69748	50994	40881	37527	36658	35771	35838		462085	37352	47937	107647	137598	166614	155828	141033	103406	73193	50676	38875	34468	32630	33583	34231
	14.5	510713	40668	52521	108917	144462	177309	175945	156281	119154	76024	54620	40984	36648	37308	35141	33856		499109	35763	45305	109967	145817	166481	163968	151502	104736	79462	53568	41785	33679	34316	34005	34156
	15.5	549897	41969	51981	111911	159832	183447	185328	160495	124752	80466	51346	46605	37296	34671	37401	33873		538358	36096	51274	118967	156581	183810	181025	157143	116324	76282	53811	44763	35938	32890	35543	35770
	16.5	609623	41491	52331	116316	167035	202400	193194	164434	133073	81549	56410	44951	36992	42549	34446	35572		578798	37151	50629	124075	165627	198566	191631	169175	120848	82646	53928	45662	34986	33693	37074	33944
	17.5	639777	38460	50000	120968	179067	208240	205276	180673	140231	85253	56600	46560	36366	38545	36296	35011		615451	41490	54743	136552	180028	204560	198332	180810	125307	83310	56597	45828	37005	37971	32506	34911
	18.5	669655	41113	53958	127597	189205	218159	221152	190126	147325	86394	58221	48976	36128	36063	36146	36638		650318	40148	57497	136552	187068	214427	214626	181556	132585	89431	66305	46087	34769	37168	37267	38694
	19.5	698951	37671	50597	138083	196906	238212	242164	204078	154296	100958	61052	49307	40152	38808	39288	31737		681723	38218	54691	139260	191621	231261	217756	201012	147363	88663	61181	49713	35899	35577	36225	35011
	20.5	745827	37360	53343	139926	203422	238803	242741	215468	158836	96485	64984	49158	39366	39062	38262	33516		727426	41205	50930	139921	199297	240877	227690	206689	145814	94887	66821	51005	34542	36465	35187	35658
	21.5	782637	39056	55609	149104	219061	257043	255393	224366	169172	101239	66680	52397	38893	36014	38821	37067		758320	41539	54948	145214	202524	247619	237831	218768	148887	99076	65659	47802	38557	36719	39612	35028
	22.5	820741	42518	53279	142997	222196	272309	261430	228709	171220	107315	68312	49343	41632	42130	35694	36266		799304	42193	54234	155959	225295	267771	258312	221896	159435	99407	71051	50707	41467	39134	36160	36328
	23.5	852511	43736	51603	152277	242297	267414	284202	245611	176946	109642	70822	49921	38742	42545	37150	37956		819426	37288	57310	161267	237722	264698	263561	241517	167930	99336	69538	51439	36005	38016	36581	36406
	24.5	888482	38275	56444	157091	242860	293608	299038	243326	186446	105395	71316	55787	43904	41497	37480	36603		867227	36652	58621	166274	230688	280880	277555	243012	165877	109230	67939	51930	37221	38263	34575	36100
	25.5	896709	43988	56699	162194	251122	292809	297830	267481	187807	122863	70693	54690	42934	38461	39574	36686		871846	39793	59427	167921	247678	293736	287513	253854	179682	106944	73326	55894	39721	40766	37388	35782
	26.5	965612	39816	56951	163883	260230	320077	319405	274571	201979	119947	73355	55496	41829	38785	40881	37496		913254	39001	55564	172465	247018	302084	293060	262627	182870	115893	73755	55971	40935	41573	38683	38850
	27.5	985500	45694	53718	173717	272175	317775	315210	282206	202052	122590	78822	58083	44314	44993	39359	37499		946995	41263	60885	183722	253513	309315	309667	272175	193834	116472	76879	55980	38689	42065	37076	36670
	28.5	1022206	42319	54459	174763	277907	322474	334451	302231	223709	126006	81495	56794	44013	42573	37831	37266		967541	36519	61547	177447	266104	318904	308752	279158	192047	120839	79562	53408	41029	42144	38297	39341
	29.5	1037361	44667	54475	180551	286253	347745	339487	303167	229688	128576	84317	59631	43205	42423	36146	38556		1023250	38379	53261	186500	271155	332965	328392	292915	199731	124287	81578	54397	41829	43932	35397	34117
	30.5	1062398	43297	63238	180467	298254	345342	359558	317328	228239	137683	82257	60524	42720	42674	39942	37846		1032717	39431	56257	195620	278267	340900	336625	311147	206291	124726	83673	55843	45789	43042	38061	35878
	31.5	1102461	41853	60208	193603	306287	371158	366346	323035	239418	140390	81439	63335	43707	42844	37437	38008		1049973	41763	62035	195288	292025	355072	348906	302613	216970	126348	81133	60754	39833	44351	40797	34687
	32.5	1128745	41378	60120	187663	317362	375427	375693	331727	237278	144013	88866	61659	42340	41228	40507	37288		1093207	36620	59401	196296	292415	363187	365669	323798	214625	137558	83939	60780	40487	39910	37987	37506
	33.5	1160809	42032	56899	201044	323915	388140	388470	343612	251891	141938	85088	63587	44365	43010	41551	35598		1115925	42334	57466	200412	305461	369313	370413	330003	221931	136946	89513	63738	44359	43550	42578	38636
	34.5	1189825	43797	56906	202130	330321	393133	399050	346385	257151	148929	87426	64388	44832	46238	39942	37776		1140397	40005	61748	206902	315035	378500	386770	328935	226887	142667	87572	63994	43465	41213	35664	37103
	35.5	1210086	42591	56442	206547	335513	402016	412263	358077	266168	154112	90411	67871	47097	40680	43166	41647		1152778	39843	59649	206788	322052	389102	384747	344717	238268	140806	86868	64720	46289	45081	39360	37520
	36.5	1220741	42513	57807	209145	344682	418547	429253	370361	272631	154600	92835	66429	44932	45194	39473	38426		1173739	38555	63117	211050	316284	394793	404045	342175	239434	145737	92507	66409	45012	40813	37195	39531
	37.5	1253087	41719	57809	210836	351069	424145	434638	380459	271378	157273	94858	69086	44854	42136	41402	42545		1228013	40095	64165	214023	317516	404596	415095	370132	246746	150388	99767	65451	48063	43727	41954	35750
	38.5	1289246	41073	59439	213092	357597	422161	448263	381650	288691	158305	101961	67079	45971	43743	37056	40034		1228013	36479	63208	220210	337395	406394	425301	364721	255802	151596	97183	65144	47982	45658	38646	36718
	39.5	1313839	42763	59193	223475	358460	442659	462772	391634	275924	158744	97853	68131	48485	45294	41006	39561		1280520	38405	66350	219806	345636	428888	426583	372469	259456	152365	97844	65545	46065	42912	40342	37207
	40.5	1318325	42366	67090	229700	372146	450484	462983	400431	291862	171024	100669	71449	50570	43993	39955	39166		1273046	39622	62493	232321	353694	433566	431414	379560	263303	170621	96877	69903	52494	45261	40987	39376
	41.5	1336672	40995	64511	222311	383360	461739	478956	403546	307062	180183	99847	73942	48892	45048	44148	38276		1294922	39853	60969	231384	363351	440900	446710	383992	270822	155179	107519	69813	46457	44368	39217	39941
	42.5	1364646	42126	62821	230778	379089	468610	483808	412707	304483	168185	103653	73207	44942	47304	44805	36741		1317523	39621	67417	228895	354522	455503	456375	388534	272004	164624	103558	67882	50980	44614	42445	37050
	43.5	1390931	43341	61444	234442	386859	474140	487646	421241	304896	180977	106829	70232	48805	45291	42380	41096		1326620	39622	64602	229496	376114	460288	460026	409819	283330	167541	107260	67813	46153	44544	40115	40185
	44.5	1408459	41648	64443	237769	408274	482825	500546	429285	317729	178025	106969	72726	48812	47864	39890	36665		1351386	36240	65725	240252	369419	468272	478230	402821	289568	173681	106640	73768	48483	46146	39711	40519
	45.5	1425756	41649	64521	235305	408207	495644	512506	449972	317638	187737	109817	74276	55329	48188	42708	40212		1368702	36317	62745	237715	387402	486098	475635	435017	300585	167874	106391	66851	47840	45182	36889	35927
	46.5	1432519	42690	63800	243741	414884	504784	517754	452162	321254	191909	109873	71762	49221	46824	42780	41749		1363400	38090	61692	236652	394642	479117	481325	421033	303446	184062	111865	74571	46318	43652	41719	38666
	47.5	1446177	42376	63955	243983	410236	508109	533707	459286	340994	193334	115658	74432	47204	47551	41496	44010		1391998	41480	63868	250437	390660	489646	492048	432243	290715	183555	111652	74581	53149	46881	38740	37452
	48.5	1466171	41886	63075	244603	412116	520623	549320	467171	336572	187805	109950	75963	50751	47149	41420	43279		1410164	39698	65810	251437	397395	495046	499078	442790	306437	182600	111400	79409	48889	44377	41151	40519
	49.5	1489823	40121	63150	249575	430579	521390	541194	468553	345106	203170	114373	75950	49701	47714	43511	40058		1445005	35920	67824	247737	398388	499674	526256	444402	312642	183375	118892	72650	46799	45909	41395	39864
	50.5	1523665	37779	64119	241920	446535	540245	563056	481358	351092	206004	117361	76751	52923	47868	43509	36839		1450823	38984	65323	263303	410934	520733	513541	450154	323896	191406	118634	76426	50738	48655	40911	40350
	51.5	1531165	39791	64189	247642	460006	544106	556066	495547	355513	201948	119479	83594	50416	47868	44163	42230		1463885	40829	66291	251718	420794	529441	509685	453766	320963	194388	115819	75138	50347	45501	39070	40356
	52.5	1525952	40113	67417	257345	457820	544527	570072	503674	356826	205023	124047	78684	53807	46908	42233	39561		1482332	36558	64835	258609	420994	520843	531716	474317	315694	200431	116778	84152	53240	47114	46074	41719
	53.5	1556660	41410	66529	263947	462203	563187	584415	502159	372647	200311	124853	80558	52032	45118	42779	43355		1486935	39864	62260	271610	431622	555905	537345	488453	336770	195223	119206	81763	50892	46556	43248	43163
	54.5	1537187	40599	63877	256544	462138	570642	573190	513319	377142	212832	121159	85205	51144	45455	45048	44648		1491988	42368	64831	259177	445677	547528	551559	475310	333561	202237	127749	74972	53716	46466	39624	41400
	55.5	1568140	41965	60403	266685	476072	583306	598237	523342	381153	216202	125743	82636	56623	48512	43761	39564		1513057	40669	61464	257858	433339	544169	550188	497173	347638	196260	129992	85286	52911	45743	44374	39466
	56.5	1575805	40269	69279	273418	463739	569091	602978	515879	390257	216240	127257	84419	54128	47628	41581	41901		1551302	38325	69578	266739	431552	562146	555814	489066	341364	198316	126995	79014	53072	50414	43902	42606
	57.5	1608898	39950	67012	260937	493740	587498	609871	536841	391015	225797	126037	80378	51069	49326	43112	44799		1567177	36239	66851	270410	442543	565693	555590	510259	351265	202150	127872	80115	54035	49849	41230	43574
	58.5	1626922	42048	62968	267312	487937	598929	612633	541777	398887	222084	130259	85852	55005	49479	42137	41744		1559180	38256	69831	276014	441677	580342	571422	513215	350943	214738	127055	85369	49523	49200	42129	40185
	59.5	1621780	41232	59765	271234	496609	596528	633937	552274	396586	222999	124913	84327	59515	47864	45440	39646		1577714	38730	70225	268808	455691	577084	577159	516757	361408	207883	130602	80534	50163	47739	39464	40511
	60.5	1636892	41722	67497	286900	509329	613843	629722	551013	406461	226133	130793	90530	60148	50275	41096	43432		1586448	36798	63621	279324	464515	587018	591377	525755	368613	214258	140749	88018	53867	50166	45493	40747
G12A spurious		SS-M	1	2	3	4	5	6	7	8	9	10	11	12	13	14	Bk		SS-M	1	2	3	4	5	6	7	8	9	10	11	12	13	14	Bk
		50325	37232	31521	32928	30268	28782	34651	30906	30197	34349	27693	27697	29573	29068	28135	29614		45567	36944	32089	32789	31613	30201	29656	27777	29736	29108	29261	25427	24958	28606	26333	29389
		74162	35081	32165	32879	31066	30674	30990	29815	31699	33823	27374	28001	28157	29806	27524	28701		63454	37126	33582	32482	30751	29651	27449	27292	28000	27134	29183	24774	25168	30589	28306	29961
		96252	39933	34742	31349	32216	31190	30561	27496	32614	37501	28750	26939	28597	33869	30479	29765		89226	37491	33554	34418	29698	29535	29931	31503	30957	33242	28747	28277	25522	27325	27954	28978
		121016	42444	35026	32500	34310	32655	28326	32107	32733	36845	29901	30920	30058	28790	25867	28073		116233	37776	35262	32974	30131	32655	30846	29339	28473	27686	26894	28159	25402	33118	28627	33521
		149237	37681	37273	34839	33097	32378	30573	30811	35460	36183	32699	29459	25593	29854	27639	26683		140534	43759	32299	34203	31908	33016	31670	31274	26618	28666	29617	32074	25507	32142	26453	31661
		176803	43653	36135	31075	33530	32497	31236	31155	34246	37006	28939	29730	28945	28935	29173	29646		173211	41035	37011	36688	35661	30521	30597	30601	29963	31550	29332	27517	28069	30196	28224	31698
		221724	47338	35772	31741	31816	34583	30314	32926	32536	37908	30555	29838	31262	31734	28808	34034		208968	46534	39816	36006	33798	32527	30160	32920	31973	31419	28572	30155	26909	30466	28009	29196
		258405	43344	35804	35179	35329	35807	34774	33912	35648	38027	29943	29236	30496	30893	29864	33896		238521	45705	39451	38977	34065	34138	29233	31129	30341	29068	32876	27488	25511	33744	26616	29386
		299141	50898	37897	40351	35679	33052	33702	35517	34488	36152	29492	29572	32502	28067	28144	34247		276356	48279	37659	39717	33852	34643	32825	31861	31712	30758	30524	30360	30682	32261	29570	31471
		339738	49830	38798	37610	35943	36740	32690	31979	35471	39672	32448	30861	30950	34670	26975	33470		311062	50540	40700	36573	37449	31981	29989	31415	31022	33799	32773	30465	30465	32922	29748	32529
		370708	48840	38986	38982	40575	37866	37953	34070	36924	37874	29536	34385	31844	30963	30170	33733		349652	48675	38033	35169	37078	33662	33428	30248	29299	31284	30327	31046	27232	32314	29371	36522
		421334	51808	40130	36708	37025	38456	35198	31708	36863	37186	31941	32580	31068	30433	29950	34155		385796	48379	39407	40836	34404	34879	33528	31466	27409	28846	30663	32183	29318	32331	30432	32734
		463555	52960	40638	37291	37376	38246	35698	35230	33314	40625	33002	31088	29663	32117	33712	31406		423464	52079	42776	43814	37767	34507	32835	36896	31089	30449	31804	31246	29582	34023	30131	35546
		498034	54592	44560	37794	35573	35884	34695	36525	34536	37556	28245	33262	31032	32544	30472	32460		464671	51478	46389	42330	36284	35961	35164	35329	32621	30792	28723	31265	28248	37715	27843	32856
		539678	58446	41567	41332	37263	41008	33363	33287	39418	42278	31054	30260	31212	35508	30573	35663		517146	54868	42595	40053	38377	36221	33124	33677	32567	29379	32799	26358	26516	33677	29533	31130
		586331	53155	43736	43267	38729	38966	36574	38090	32509	41027	33306	31400	32511	34176	31711	33058		547154	56799	45891	41594	36893	34343	36810	34336	33308	30275	33224	32669	29637	36405	30996	32507
		631915	61412	42658	42258	39388	38818	38594	39549	36913	34767	30930	34047	32292	31890	30454	33799		595140	58277	45846	43213	36596	39230	32047	37309	34359	29418	31415	30457	29256	32765	30375	34122
		661547	60249	45559	44285	42362	39499	41648	39178	34547	38934	32160	29599	31600	33749	33113	35108		628113	63351	49788	46684	41959	36221	37177	35422	32638	31591	33671	29441	29522	32950	33191	33264
		721218	64521	45271	40394	39048	41276	39836	39840	36164	40954	31057	33693	30177	31296	28662	32969		647873	59645	46303	48947	40162	40391	36246	34888	35374	31133	32732	30415	28506	32010	30900	36322
		759230	62081	47137	44178	39782	39548	39227	35867	39308	40662	32115	32523	31316	31954	32439	35060		697323	59827	52726	44095	42738	38826	36030	34587	31235	32271	34350	35231	31233	34897	31395	32672
		814231	65072	47084	43414	43009	42453	41090	37412	40937	41011	31179	32060	33091	32769	32218	35087		737137	62987	49801	47493	43884	37890	34855	33492	36612	34853	32052	28140	28696	37244	30220	33573
		840159	63773	50075	46240	43749	41191	39439	38563	39041	40710	34477	32878	34637	34071	30156	34946		765579	65988	51921	48462	40955	43270	34636	39355	38547	34153	33836	29591	29676	33193	31111	34949
		885422	69960	49384	43618	40491	41054	39854	37215	39776	40738	36256	32417	32332	35774	33766	34252		816122	64659	52422	47135	44977	40011	36737	34090	33686	34731	32250	31131	31852	37450	28970	31761
		921566	67925	50683	46437	42449	40999	40674	37881	40033	42440	31072	33548	31791	36837	31150	33711		837366	67749	53318	49402	40921	41639	36517	35071	36588	35311	36514	30505	30030	33788	28989	38832
		966256	74273	54474	43746	44468	42460	42300	38699	41025	41185	33087	30448	35249	35007	29727	39886		888334	69296	52080	46626	43254	41735	38054	42377	36774	35970	34766	31247	30363	40130	29959	33329
		1007076	70626	49059	46501	47449	43603	39832	37921	41370	40313	33747	33985	31024	35429	30461	38229		915265	71652	54670	49690	43928	40154	38870	40882	34061	40882	33985	33180	28860	33902	29415	34144
		1022564	74433	52847	47237	46273	38416	39863	40423	41298	41226	32241	34395	33200	35611	32322	35764		954917	72251	49885	52284	44587	45312	35446	39051	35201	37362	34324	31518	29270	33197	31198	37526
		1086090	83463	56732	47814	48303	45419	40994	39800	43246	42365	31293	32658	33939	31376	30245	39632		970588	73900	56245	52626	47500	41637	38828	38190	36509	37380	33128	34015	29526	35783	30243	35455
		1114994	79241	54503	51208	50479	42300	41659	45276	42142	44945	32748	34438	33633	35153	33236	35790		1009095	77925	57557	53695	43657	43259	37401	41575	36280	34270	34351	34035	31144	34422	32424	37247
		1139180	75579	54196	49152	47938	44640	44729	39750	38786	43365	34288	31394	33969	33971	32994	33795		1058260	77961	59501	51459	45771	43279	39581	40387	35009	35406	34853	32598	34042	34365	33563	39980
		1182733	83653	59203	50606	48119	46274	44347	42495	42817	38475	32773	34144	31896	32772	30929	38790		1064322	80316	59437	51249	47230	44825	41849	38155	37831	37432	33738	34298	31653	36306	31651	35340
		1224569	75307	60830	50152	50067	47890	41550	40338	38971	43395	33914	35843	34400	34076	34153	37124		1110174	77851	61867	53837	46122	43950	42588	41138	38963	37287	34232	33345	35118	37039	31502	37842
		1232867	87554	56513	54192	49441	46297	41001	43653	41800	42853	34728	37542	32317	33686	34488	35681		1130967	85385	64057	53445	51205	45410	41155	39955	40585	34163	34486	34808	30304	37051	32072	36896
		1282720	79064	60874	55243	50014	50506	40208	42864	42949	41246	37149	32729	31122	35453	33211	38200		1184801	85471	63369	55075	52021	44469	45587	41568	37554	35940	34087	32973	33130	35934	31193	37637
		1324346	81901	64660	54626	49791	45767	43762	46248	41110	43357	36200	36279	32730	34674	32740	39407		1207115	81952	60329	55817	51393	41501	40696	40377	37404	38367	38200	34747	30079	36519	34825	36516
		1339557	88281	62352	54871	50935	45624	46827	46427	43532	44489	37098	38142	32906	33226	34759	36686		1216257	80541	58576	54782	53335	46260	41190	43926	38935	34276	38783	31458	29846	37008	36047	39091
		1378330	86930	59475	58116	50704	50778	45472	46036	45784	43703	35494	36619	36375	36775	32515	36767		1262146	87398	60201	51507	54081	46837	42648	45378	40800	35653	37575	34844	32674	35639	32270	37741
		1404646	91954	61185	55149	51044	47737	48449	45560	39689	46131	33725	37114	33325	35169	32599	39683		1297704	84934	63830	53276	55698	46124	41609	41291	42178	40321	34532	32198	32354	31226	30989	41605
		1423585	91160	63766	56278	54193	48147	43959	44858	41945	43397	33983	35269	33976	32524	34865	40740		1311906	85095	66590	58122	55396	49843	41946	44438	39850	35661	36474	32129	32771	33811	31967	41142
		1452890	88117	67167	58312	48886	48477	45259	42038	43978	41148	37530	35755	33254	38172	31651	37769		1324172	91721	67637	56697	49121	53062	42362	43080	40261	36080	34302	35511	30845	37763	33580	38646
		1498366	92086	67494	53898	52766	54691	49613	46405	43900	44051	36730	31657	33346	34555	33182	38656		1374148	91506	66453	58308	52284	48809	43077	44537	43658	39623	34552	34956	32300	34715	29635	41481
		1527168	93802	66312	54698	55910	47861	44552	42542	41093	45196	34962	34085	31984	37218	31744	38833		1383236	90868	65892	61711	51880	47762	45029	42056	39631	38098	33194	33513	31734	38589	30777	38099
		1551303	95182	66392	60351	53257	48588	47128	45845	48432	44071	33836	34487	34969	31913	33843	39555		1371378	97497	62514	56234	51815	48182	46963	41009	39958	39072	38110	34488	28436	35531	30375	38583
		1562311	92218	70355	57055	57214	54556	49400	46093	47550	47544	36505	34979	36668	35618	32961	39480		1446857	99753	64946	61084	54386	49884	43031	46811	40611	37389	39082	32235	29976	36978	30217	41747
		1602870	96180	65453	59643	55851	53115	48119	44253	44572	45541	39251	34252	36837	31594	33765	35209		1467292	95752	67612	62372	52466	49892	45856	42954	40374	41101	34975	30786	32082	38361	33447	40375
		1614857	94512	68362	61419	56348	49576	51996	47806	42725	42728	36432	38853	33538	34667	31029	42476		1456930	91901	70290	61338	55371	49978	41593	44972	40713	34416	37078	36269	28375	37074	33533	40057
		1639446	105312	70150	60076	56194	52002	51760	46199	44739	45307	38298	34508	33781	33292	32484	42085		1487029	98277	70786	63928	53693	54743	45469	43930	38769	35635	34906	32970	35396	35795	32411	41668
		1660911	100100	71048	62322	56205	56923	50554	47338	43462	47003	37502	36438	33050	33542	32492	39663		1511770	101750	69337	62650	57160	51755	47731	47161	39745	41368	35151	32648	30560	38941	33869	38934
		1682550	100426	71615	61774	52418	53139	50152	48801	46374	45239	38225	35965	36370	35484	35964	42256		1540492	99509	71689	58772	59024	53386	50231	43860	42649	38629	36124	35321	33547	35479	33062	39752
		1690106	104140	69935	62429	56460	54272	49923	47108	45078	47421	32746	37909	35490	37502	35893	42250		1566809	97599	74448	62332	56277	53220	49517	47021	38708	37171	34440	38226	32906	35324	31371	40645
		1731926	108357	68875	60739	58012	53884	52588	50175	47107	46784	40164	39929	35982	33384	33075	38788		1600914	101888	76139	63229	56541	53882	48231	46291	47347	40411	37825	37500	30647	35889	32020	40164
		1754822	105722	71143	58809	60751	53958	55257	47524	45172	46782	39934	33963	30652	35169	31784	38885		1580385	105515	67179	66702	55980	52993	44201	46382	43560	39035	36133	34608	35086	39923	34204	38468
		1769416	103374	75991	57850	56150	53400	50427	45983	44933	45820	36784	37274	34940	37843	33401	40491		1601096	110290	74695	69140	60662	54997	51619	46228	43393	39282	33397	32264	31380	38643	34517	42029
		1780580	114024	74321	62290	62290	55430	52672	51476	49297	43726	38652	36551	36783	34129	32023	39688		1602189	108430	72061	65989	55741	55098	47515	48163	45994	39291	35732	32916	32918	38078	34042	41217
		1794970	110737	75930	65439	60364	57287	53735	49067	46075	47448	37437	35900	38646	35663	36400	37831		1652908	105066	79069	66870	56719	54874	50424	45420	44368	39127	32194	36954	34294	37512	31385	42598
		1800838	109860	73912	63424	58188	58742	50114	48507	48089	45673	36153	34860	35662	34777	33002	40667		1658841	110532	81579	62046	58413	56242	50355	47598	42275	44302	36468	35905	33894	36636	32926	41063
		1830554	114792	77168	62222	63356	56974	50676	50113	45120	49640	37360	36556	35024	34780	34381	40747		1656902	107143	75940	66659	62373	58742	49063	49457	47200	38574	39704	35422	35018	35987	33000	43818
		1849367	117048	78533	68434	57458	58750	52128	48910	43495	45507	38174	37127	34052	35347	36961	41632		1690926	104968	77302	66901	62050	56325	50600	46466	48495	37121	37439	32843	34457	34294	31548	42521
		1874075	111639	80639	69661	62381	57137	53509	50294	46247	45837	36725	37204	37605	40104	34464	40594		1701462	118278	84648	70051	61574	57856	50032	48907	43092	42765	37771	35586	33000	40019	36882	43492
		1893411	115445	75546	66986	58346	57226	54483	52139	47866	47699	40102	35594	34712	37369	33408	41070		1713722	108301	79176	68197	59224	55354	53421	50111	46315	41486	36802	36232	31716	35665	31316	41803
		1868585	115342	79577	64739	62632	55758	53913	49159	51007	41884	36886	36400	37125	37284	33174	41638		1737173	110249	82550	70452	55934	56084	45263	49950	43659	38494	40110	37692	34942	37597	35512	41883
G13V correct		SS-M	1	2	3	4	5	6	7	8	9	10	11	12	13	14	Bk		SS-M	1	2	3	4	5	6	7	8	9	10	11	12	13	14	Bk
		84721	40122	40586	44394	52179	57013	64713	55218	46505	39548	33786	33631	32083	27795	35823	27181		95444	37659	49556	43170	58115	59598	60597	54206	48058	41035	35898	31387	32087	29514	28649	23513
		153612	36219	47409	55162	64941	75824	85679	67121	55631	47105	37003	31379	32863	26992	34432	28165		173235	37148	47328	54996	62433	81261	83318	62972	58107	45840	35833	35136	37086	28787	27777	25111
		243122	36744	47382	67766	84354	98708	95863	83576	65013	54835	42298	35170	29305	27729	36193	25773		235318	39159	52073	61251	86158	97279	100461	77366	65069	49818	43077	35875	38311	27719	30469	26395
		326801	34829	53088	80645	98564	118293	116298	98818	77565	61808	40699	36947	31849	27759	35460	28234		322382	42344	55215	75739	94830	121306	116918	91512	82153	61181	45723	37876	35451	29247	24548	26273
		391507	35809	59230	96830	119525	138510	142293	116219	92589	69647	49087	39268	30869	28425	34561	26780		402011	42313	61414	85661	117431	147910	138506	108819	95320	66423	51530	36118	38798	31564	28894	25522
		476456	37434	62497	111128	137980	168967	165046	137499	103013	75886	50862	42313	33820	31684	36330	25625		496921	43946	64781	97351	143179	169474	170849	124196	108579	75552	56215	41684	37113	30344	28930	26343
		573670	34164	72980	124918	152403	200281	193138	159641	123032	89252	60456	47467	34166	29210	37471	29677		585402	48874	76110	107421	165572	192703	201082	144849	118294	85395	62805	43537	41015	33448	30621	28178
		676335	41994	76055	140093	176564	220014	217185	182547	137279	93820	59880	47436	39553	30175	35220	29310		678952	52295	74598	123372	183753	225072	234344	165342	132731	95011	64292	48061	41210	31124	33240	27495
		764374	40301	80260	155117	201063	245954	244842	206281	150031	102722	68749	46597	37296	32086	37849	29245		779619	51313	85396	140017	208016	255403	255038	188408	154954	105729	74583	49895	41707	33665	32710	27522
		863703	45841	89479	173432	221940	271562	270563	232019	168133	115566	71570	53882	37241	35265	36522	29032		871095	52363	93573	151612	236190	277411	279330	201778	171295	120070	75645	51438	44027	33991	31077	28319
		963009	41200	96163	200393	241564	304303	300217	252042	191068	122410	75859	54788	41359	35993	40416	30302		959327	48687	95971	159772	251443	304106	307886	227256	191019	127470	79162	54071	45787	36148	35425	28257
		1029181	44786	96753	199411	251082	321724	333091	277873	200543	134381	86628	63899	43040	34033	39882	28422		1065536	51324	102648	167615	268006	334539	341853	258425	209082	143229	88752	58522	46429	36235	33242	29060
		1141344	43462	109028	228455	294174	351164	367578	303757	224007	145130	93216	62090	45107	34447	39656	28590		1138536	49357	107355	182177	293029	376830	375170	273598	214152	142666	94310	60261	46924	36182	31429	25835
		1229663	45519	113166	247584	317621	394585	388296	327771	240169	155506	90325	65903	44966	33986	44963	31368		1222616	53573	113611	201898	319789	405063	414115	299388	241544	159447	91991	65820	45974	37135	32393	27184
		1309935	46332	113375	252573	339323	432714	429359	351638	248224	165190	101736	63549	46946	38257	40632	31928		1298673	56815	120351	209402	353062	428309	441600	317149	255469	165221	105369	69786	49943	37852	35088	30194
		1357898	46177	121946	271603	364646	444755	454394	371042	269583	171659	107847	72106	46330	34866	38743	28693		1380163	59517	122204	227243	369247	460839	455953	334478	270065	173502	106733	67841	52011	37150	33122	27672
		1451007	48408	130755	285378	383141	474315	485793	386452	294350	182851	115589	74570	47769	37407	41519	31313		1457730	58588	121859	231702	399496	494831	504251	364421	290610	187136	125090	72204	50919	37392	34311	29577
		1520708	46745	132900	299251	402566	509655	515577	415625	309560	192411	117043	76027	47380	40015	40104	30995		1518688	60024	130788	254460	422855	527538	525158	379088	300419	191705	124944	77046	51654	38030	36369	29895
		1603362	47865	129914	320990	420058	545190	554173	440458	313598	202601	130143	84807	50705	40102	44148	30131		1558424	56552	131775	257175	453743	542780	559882	416521	329307	210617	131142	81558	57188	40021	35670	30376
		1640822	50092	132384	336258	447511	566472	580050	468243	338237	223354	124830	85132	50726	41458	42957	31408		1638416	59488	137141	272095	471806	577483	586053	423038	354512	210647	144512	87404	56723	39871	37885	28324
		1726770	49229	141452	347691	468416	592994	591311	492078	368535	230065	133159	84190	54203	40983	42407	31172		1694071	61936	140807	284469	484585	602676	609113	452606	346764	231893	139177	88455	56259	41381	35910	30304
		1778721	47176	149933	360497	489290	616381	622164	514143	372802	232138	139055	91655	55236	41305	40122	31966		1726293	59411	153036	296219	513367	626358	642363	482512	368428	237580	146383	91306	56890	43046	39875	28567
		1831358	47579	152313	377706	507621	644989	657880	542866	391315	243898	148855	95443	53904	39731	44556	30466		1781964	60210	145392	299763	527262	656141	673575	495516	402824	245766	147421	95841	56027	40590	35760	28811
		1876910	44250	159878	402414	518316	671487	674938	568623	410653	265372	150542	100590	57140	43453	45276	32838		1847936	58322	151759	316261	563467	677184	703250	506507	405662	258408	159719	97836	61569	46208	36086	29443
		1918644	49798	160404	397291	548623	695755	724854	589737	431538	268118	155945	98615	53829	43065	42112	30314		1895176	60372	152170	315571	562444	702673	724271	531149	419260	266772	169999	105732	63955	42978	40830	32135
		1956624	52260	159138	414218	567514	697714	722113	608495	431170	276125	160626	101326	57302	46463	44094	28887		1930058	61478	158305	326473	581855	732876	758430	549652	437400	282932	164696	107890	60162	41864	35613	29685
		1995530	53047	159692	434446	586247	740952	740000	631698	446503	289488	165520	102688	62463	43923	43535	31584		1937740	60853	161377	343492	615470	752804	775377	566009	455665	284412	175891	107040	60484	45038	39961	33720
		2014906	51472	163989	439228	601522	764122	774151	646578	469194	297167	174783	109260	62159	46786	42429	33725		1985512	59994	159329	357897	616996	789295	804120	580666	464148	292526	179894	106386	67603	47809	35930	29611
		2049201	52013	161360	448225	622524	779826	793680	660613	480733	301158	173945	114464	60164	45839	45755	31188		2017760	62752	163904	368194	630013	782640	829617	609191	486532	307493	186433	111449	68942	49546	39097	31747
		2128355	49566	176977	470903	641009	816299	840532	682990	491619	311830	184844	119852	63574	47255	44165	32770		2025402	58411	172503	372337	664506	824384	844229	607962	494836	309829	193882	114159	66328	49631	38945	29285
		2124172	51548	177764	465043	660089	832662	839134	695121	501126	323367	189369	121122	67610	48371	47739	33559		2083125	63947	168866	381831	682510	839395	874946	639975	508577	314352	192334	116130	75438	48843	37681	33011
		2135134	53292	182228	486484	670666	843024	868663	723693	531541	335777	193961	125972	68467	46934	44255	32692		2109707	64018	177944	396907	701722	865021	880366	641764	517957	322650	193955	123477	68544	48447	38472	32927
		2169369	52262	177260	485661	682866	863560	891857	738122	524358	340157	199147	121213	71089	50814	48607	32055		2113782	57617	175919	397728	717460	896708	922335	657800	530205	336583	210617	126431	67047	51754	41396	31667
		2206360	49725	183504	504550	697351	896946	908379	755686	536165	345133	207370	123601	70220	47486	45431	35066		2142106	65765	185313	416950	726099	889912	935438	676091	544820	357252	214818	128215	70209	49707	40284	33252
		2235129	56848	188808	520368	716023	899072	915517	776508	551441	354355	209396	132466	70139	49074	45826	31822		2125374	67417	182506	412712	759942	925823	957676	706013	562394	348416	210384	123731	75441	49462	42575	30718
		2237991	52811	191215	538401	722294	925071	941958	790031	559037	370796	218178	133439	70987	52548	46545	32051		2190506	64103	178430	425002	765709	940886	974262	710757	567471	351820	224649	134543	72891	54376	40363	30866
		2278794	52169	180902	541632	748101	939085	954156	804754	585164	372971	218467	135013	69897	53906	48127	33552		2192342	59509	186476	432392	789171	958996	990041	727710	597879	381799	234467	129944	74229	50093	45267	31500
		2278977	54854	189399	544054	749114	940482	996020	814821	590792	371382	218285	137793	73613	48195	46142	31970		2208279	61956	181143	448087	793918	982398	1011202	740412	601485	377974	227406	134934	76675	49610	43754	34981
		2277143	53658	190946	559973	773947	974500	995670	833476	606654	379740	224836	137625	71466	50655	47094	33951		2207087	64495	183377	448001	810963	998951	1044084	761970	595742	370890	227470	133281	74778	53644	42331	38314
		2286989	57072	192407	548842	798231	971962	1017349	837015	610319	389443	232326	136900	75354	53178	51999	30787		2215455	67410	190458	449980	822086	999191	1062617	775816	613330	385617	234810	140764	73898	54117	42404	34741
		2320093	55011	196622	565265	787614	1008735	1039677	850384	628660	401534	236054	144190	74479	54042	46368	36396		2251530	64158	191816	457904	835745	1014919	1067462	775349	632775	401641	236449	135941	76205	55061	45883	30945
		2317882	54534	191939	578848	823169	1014014	1051243	859203	630064	395214	236513	146793	78350	51429	46920	31656		2276592	64789	186331	471712	855002	1050802	1085980	800168	631530	405440	242631	145378	75642	52912	40101	31104
		2333212	53811	199934	588754	835476	1034177	1063847	888500	649676	407037	244032	146006	75409	53316	50159	32043		2261330	61620	190884	472044	856925	1052795	1110610	811418	645782	413132	250474	143762	80943	54349	43495	37348
		2321313	49303	199269	583904	828239	1033438	1070396	896693	637630	424166	248828	147808	79841	55543	53321	35047		2291610	62809	197872	487532	878496	1079537	1126935	821927	674158	408937	257946	148697	82995	55687	46348	35211
		2361910	55628	199988	604101	834763	1056431	1103253	901144	656912	427973	247332	151294	79118	53954	50868	33305		2260913	64220	190038	488942	882113	1087884	1142207	829716	670536	416893	251503	149520	80777	53309	41761	32672
		2392923	56973	200614	606478	848784	1055774	1109753	925426	671457	428951	255801	151013	85432	55608	46360	34482		2262502	63358	200062	492711	896382	1086537	1157164	834573	678809	429115	260807	148891	78618	54571	45478	32195
		2383868	55935	201632	615172	865423	1065988	1119964	952140	677397	445410	257484	156181	81882	55207	51333	33381		2267792	64287	196562	496052	908272	1109804	1164498	845793	682395	425650	259787	152096	83045	58684	43973	33225
		2344868	52925	195856	616340	875163	1090535	1121830	946246	694742	450670	263084	150598	82352	57424	51877	37884		2287103	63415	197947	503384	922631	1136333	1168161	859572	695115	435609	268763	162549	82887	57334	41909	31558
		2373069	53710	201869	623805	873822	1083525	1164548	949372	692037	448317	271480	162723	82573	54328	51165	32264		2271502	60649	203814	505757	927434	1138046	1177985	870768	713116	439453	269845	156294	87003	58763	43958	33692
		2375388	53543	206326	637366	898448	1098505	1170972	947678	701994	465578	276016	155325	84878	58996	54965	34162		2284602	62239	202792	499516	931731	1161871	1193839	880340	691937	446597	271199	162364	85249	57473	47678	31242
		2398989	55441	206069	634395	915818	1152464	1176920	983904	698137	456095	271032	168286	81149	56307	50055	34796		2277062	58898	204875	506862	943418	1172010	1224036	892478	707571	461946	273581	159739	85647	58989	46881	34009
		2377288	53472	205746	645853	920661	1138955	1174187	972907	716179	460102	278626	168518	84924	58904	49656	36928		2297359	62606	201560	513903	943772	1167818	1230733	904220	734447	460967	285296	158790	89432	61276	42448	36218
		2405430	54181	207136	642506	914700	1148074	1201928	987279	714120	452853	285807	176512	88802	58896	50439	34791		2276726	66005	201686	512096	970280	1173919	1239332	890556	737796	470349	286147	164758	91321	56841	44589	31071
		2402983	55365	200156	658927	944631	1140820	1201497	991476	743148	473422	282333	170236	86031	54783	55252	34782		2288715	60632	200262	528074	972563	1191478	1247493	916444	735137	475254	284952	160547	84030	56275	47747	34154
		2390822	52185	213455	650927	955615	1181481	1224316	1027166	737313	479859	281095	175840	83553	62053	52807	33992		2292639	62756	198181	536837	994595	1210176	1253709	915218	729531	468996	297302	163393	90990	60865	49156	34549
		2416566	51397	210002	665455	957647	1172228	1220631	1038572	738271	490368	285036	174450	89107	57225	53123	39756		2310030	64876	200309	536637	982542	1203638	1265071	935474	755693	477143	300227	175235	89710	58966	46793	33600
		2394415	55344	214490	667046	961227	1189853	1232673	1027172	729083	493485	295682	175777	87655	60308	52560	34377		2295576	65493	211963	547063	1003750	1220952	1281900	933276	744460	491903	295366	168183	89541	60144	46703	35012
		2422772	54156	206733	667521	957475	1195512	1247369	1041652	769481	498579	305397	173547	91294	62203	53183	34376		2286538	63769	210612	547080	1013803	1222337	1283997	962484	752278	481845	304636	169442	86769	59808	49298	32090
		2409674	54624	210746	664608	969843	1184272	1265784	1041688	772992	504242	297481	170944	86780	59968	52861	38089		2283874	64227	209111	547116	1004776	1235405	1296396	966032	746738	493659	307018	170849	88411	62493	48669	32875
		2424917	56028	209282	682101	978283	1206059	1254177	1063601	773734	514867	307235	194433	92872	63615	49856	33032		2282792	63273	206377	549110	1024789	1252076	1302085	943165	779697	507387	306909	174146	88107	65343	47319	34454
		2421741	55315	216094	685785	984489	1225228	1273296	1074446	773575	507117	304172	186121	92359	62005	54437	35242		2286732	63038	209353	565566	1036770	1255001	1317444	965498	779751	497611	307650	167186	89831	57756	47237	36108
G13V spurious		SS-M	1	2	3	4	5	6	7	8	9	10	11	12	13	14	Bk		SS-M	1	2	3	4	5	6	7	8	9	10	11	12	13	14	Bk
		62698	38144	29447	29296	35074	24145	24142	28390	26422	27636	26657	26500	24836	24091	23253	25697		74771	40046	31690	31835	27280	28111	26437	28102	26891	27578	25220	26351	21570	23575	24269	26854
		117643	40877	33833	30082	33824	28784	27866	29385	28164	30457	25953	22896	27092	23895	25727	25194		130278	44343	34885	31984	30527	29922	26026	25562	28093	25573	24043	24808	23280	25046	23363	24666
		169508	49606	39305	34850	34864	29722	27039	28568	26654	26194	26110	25883	23582	25428	28726	26432		195304	52234	38522	34538	29636	26729	28793	29167	30091	24121	25496	24961	24121	23291	24747	25971
		221461	57392	44889	35118	36199	33271	27433	29958	28116	23815	24729	26271	23047	23972	28421	25432		253698	64905	43622	37792	31720	32339	30880	29572	27270	27725	23582	27419	24810	24742	27279	29427
		283363	68035	48949	36682	44856	33749	29659	31659	28815	28270	26884	26652	22494	25884	25574	26353		325786	73955	48906	41981	36891	31886	30266	30110	31110	28886	30040	24650	23650	24882	25814	30973
		350016	80356	56030	48137	42105	30977	32131	29265	29503	31738	28413	25095	23168	25406	30657	29116		397658	80292	53736	42238	34509	37673	31576	32967	34050	27252	25633	26641	25402	25334	24016	26646
		406412	84878	60803	44067	50175	31829	34295	33595	31577	29102	27785	25690	23759	28638	28637	26781		466999	96577	56879	45046	40163	37761	33659	31339	31580	29246	28402	24846	23760	25158	27946	26782
		499792	99041	65908	49117	49431	37556	33975	34673	32269	29322	30090	27450	26301	28619	25674	28157		534613	106338	63509	48937	41799	38856	33893	34039	32341	28462	29007	25750	24040	27927	25597	28314
		556937	112525	71160	55119	50848	38250	37535	33343	31867	31702	25644	24398	25724	24016	25413	26656		623089	120751	67134	54157	43191	38613	34888	35970	34265	27423	26657	27823	26029	25876	25877	28365
		619459	124826	75331	59043	54753	43063	39555	35117	33710	28571	29425	25925	29192	26394	27243	28651		684962	136224	73788	54800	44443	45067	36503	33235	34949	30902	25611	25764	23738	24291	26393	31299
		695811	136111	82430	60713	60151	43767	38686	40399	35413	32517	30017	26746	26278	24957	30959	29321		763554	144743	83739	60351	46778	46861	43818	38441	34775	34155	29160	24408	24408	24018	27919	28226
		767596	145273	88713	65100	61189	43447	43357	41165	35932	28121	29283	27963	26874	24921	30383	28279		836991	157619	85127	62712	47951	50447	40141	40615	38971	29055	31084	26171	24914	26481	26715	31244
		830930	157930	95907	72095	61278	51190	44912	44358	39357	32075	27218	26365	26519	28477	28007	29884		942693	167395	93703	65232	53181	53340	47007	40279	35199	33236	28868	30118	26440	25736	26055	26599
		903946	168547	102932	71894	68590	49226	47718	46867	36670	35338	29377	28051	29856	23273	31026	29696		1003144	182260	94775	73964	53733	52408	49113	42700	38620	34624	31491	29540	25071	27348	29543	32677
		985451	175672	111485	77951	72388	51876	49050	44335	39312	33894	29662	29269	28798	26600	28637	27936		1070287	193474	110130	76888	57818	55459	44314	41032	39382	37260	30600	30442	27464	25341	29897	30128
		1049276	197239	114004	82303	73415	56584	48802	46210	42112	33942	29461	29782	26945	27580	25768	29861		1138608	209398	112102	86355	59695	54521	53565	47996	42493	35508	30797	32605	25217	26711	29304	31509
		1103891	204591	120052	88459	78874	57927	50591	48003	48386	30212	29418	27692	23368	27461	32098	31549		1216448	222793	118067	87222	59072	60328	52541	51754	44358	36894	30751	29581	29105	27688	27927	30369
		1152648	221257	126682	92285	79125	58688	56330	51048	41514	32767	31190	27491	26863	26391	29775	31584		1263376	226238	125355	91599	66628	69231	55034	47332	44728	38513	32051	32608	26069	27963	28198	34344
		1218076	223740	133679	99030	87979	61775	54819	51659	44562	34384	32728	27126	26575	26658	29808	29178		1339205	241212	130891	91926	69064	64416	59687	47227	45409	36425	30755	29567	27125	26336	28551	34867
		1286955	242743	137636	103328	82155	63742	57812	55044	42720	40268	30161	31817	26927	25661	31102	31663		1396018	261038	131973	95121	66462	67499	58880	55181	50046	39308	34654	33314	29528	27318	30871	33874
		1329257	253657	147471	110017	89618	69427	61438	58265	51143	37860	33279	31141	28460	26404	30272	34151		1439908	272516	143143	99347	75311	71509	59035	53418	53346	39825	33668	31696	31695	29169	27826	32008
		1390523	261835	156400	108399	103004	70432	59677	60626	53886	41386	31087	29676	28172	28013	30225	32284		1474722	284802	149514	103808	74840	73495	64241	56568	48979	40176	33632	32203	27141	28800	29517	32133
		1444088	267693	158866	115008	92246	74164	67670	61006	50853	40559	36910	31764	28198	29467	31520	33427		1562000	295150	157678	108665	75712	74044	64221	56945	50524	36901	33112	33179	26772	29782	25980	32479
		1485786	283078	163401	119721	93373	74637	70412	61220	51541	39807	36947	30606	29655	27832	31797	32826		1611619	308493	162138	115128	80296	75153	66280	58982	50426	42328	34803	32586	28627	29179	29420	31958
		1549095	289835	173395	120477	103698	84478	65259	60886	54061	39365	33576	30316	25558	27225	30235	31831		1644102	306629	171656	115485	80469	74902	68640	62527	52851	42291	35705	30632	29362	29683	28729	35166
		1549682	290837	174427	122327	102775	72543	70159	63007	52040	40443	32971	29949	27331	27962	29071	34558		1695411	324836	173480	124627	86639	78787	67985	62429	57970	43040	39642	33193	26053	27248	28114	33681
		1619726	303193	188783	134263	107715	81678	74103	69339	53434	46197	33313	32598	26640	27429	31243	31638		1741659	339256	176171	127670	87740	87927	72737	63118	54129	42686	37998	34979	30681	29098	30363	34747
		1645998	314658	187110	137504	110275	80951	74023	67573	55543	42730	36604	32947	30714	25699	31592	33977		1777282	338757	179382	131576	92849	85046	73661	66603	63397	41765	34693	32462	28407	28644	32220	34932
		1696940	333580	195031	137775	112038	85626	77732	66745	58603	44283	36391	31380	30341	28353	30341	34966		1790002	358949	186081	130098	95540	93228	77466	64569	55576	47607	38540	34792	28033	30657	30737	34561
		1719976	338141	198674	140186	116348	85696	78770	71104	58501	43754	37462	28931	31480	30527	30922	32749		1823597	355242	196673	135313	96179	90273	78806	65901	58807	45413	38966	35698	26537	27652	29727	34030
		1743342	348278	209128	141892	123359	92376	81119	70125	58703	43626	34934	34375	26639	29591	29985	31898		1879913	376996	201832	135104	99348	94330	76064	73846	61959	47195	36603	29902	28790	26957	27753	37000
		1786462	359033	206482	155232	126326	90762	86757	70335	65857	47010	40149	31205	30642	28811	30321	35357		1933731	385042	208369	141709	99987	95180	84981	76764	67662	45964	38143	35185	30487	30724	28890	35359
		1804438	365966	212226	160714	124263	93375	84916	73172	61986	47438	39284	36742	29069	27472	30986	34338		1937051	388876	220565	144296	101007	101969	80802	72427	59249	46062	39055	32494	30187	30501	28903	34980
		1842400	363355	220270	160606	128322	94715	89365	74407	63930	46425	40997	31804	29167	27488	30284	35397		1964996	397833	215232	155723	102415	102741	80138	69830	70303	48484	38594	35467	29564	30919	30201	36598
		1870842	371542	221018	162412	130006	97554	87960	78374	65895	48941	38217	32225	28465	31742	31023	36464		1993290	398745	222183	153251	108325	102259	86798	74344	64672	47237	38858	34131	27257	30140	26141	38293
		1878788	384674	228406	168662	127883	103856	90649	80103	65921	52070	36800	31284	28958	30961	27916	34233		2015162	427500	226750	160316	113806	110625	91897	80152	66222	48458	41037	34390	30557	28558	30872	39113
		1928320	393803	230642	172290	133766	102653	93179	77537	64685	51035	38679	35388	28645	30089	27842	35068		2047603	427808	233313	158290	112471	109032	90575	84333	67869	49741	36822	34575	28725	32095	30646	36673
		1941775	397361	232443	171095	137849	102399	90012	83438	65757	50100	40711	32919	32922	28421	30107	35814		2061249	445609	233136	163586	120011	108042	89510	80676	69588	48077	38614	36521	30351	29460	28901	38616
		1956630	406031	241853	173286	140475	107257	91765	84435	68438	50042	39433	31085	29483	28592	35177	41208		2114786	441706	243334	170396	122725	109383	96295	83133	67055	51787	38957	33567	31086	29877	29558	41367
		1962786	422438	255146	171343	147464	107054	95335	80281	72005	52633	41468	36648	31415	31739	33026	36000		2087895	470007	237128	170968	124609	112407	92547	82928	76243	52133	38895	37523	29008	32458	30935	39213
		1974856	406619	259062	183472	146652	110481	99631	84679	75966	51209	40364	38034	31839	27816	32635	40762		2120819	462887	246773	178397	125398	112360	101666	86816	73221	56982	41568	36977	29259	32956	29905	38583
		1997186	432371	255148	187773	147888	108349	94772	85273	70060	54367	41416	33939	33063	29195	31764	37802		2120546	462943	249790	183282	125620	121326	100355	84122	75187	54350	42225	36180	29514	28545	33453	37395
		1999052	439018	267910	187952	149490	115098	97627	87637	70571	56393	39663	36369	29694	31214	31373	38054		2155391	487838	263310	178899	131920	123320	93544	92749	74807	51960	43768	38694	33625	29282	32414	39824
		2024010	454386	267874	191502	148663	110783	101762	91924	74456	51915	43542	35897	31788	29622	32672	33564		2140813	485114	270319	183959	130917	116121	100984	90618	73068	57201	44581	37019	31950	32593	30894	40084
		2042008	459113	273657	196828	156613	118322	96873	93964	77862	52334	40254	35910	29710	28658	34293	39856		2196806	495425	273450	191266	132176	126219	104066	91214	74856	56896	45805	36548	30188	33085	32195	40093
		2036048	457559	269161	200500	156740	120348	108502	91671	78119	53316	42602	33908	29149	29795	30121	36724		2170086	508994	278695	192753	131194	118525	105952	89317	76581	54661	42596	35910	28263	29146	32129	42275
		2064000	463858	281983	202730	161452	120879	106274	91943	79761	54795	46084	32863	28113	32064	28437	39071		2193591	519385	281876	196319	136926	130889	103077	94485	76521	57179	41643	37285	28193	29725	28911	42209
		2082570	466725	277449	205922	162629	123265	111805	96736	79933	55198	42464	35055	32964	30220	33593	37234		2204142	516249	283084	189024	138162	130131	109651	90713	81048	58567	46008	36021	30541	30939	31260	36666
		2097163	470289	290809	209532	160574	128200	114257	97816	74549	54331	47149	33293	29256	29745	32153	42400		2208082	515944	287639	200063	138458	135158	109933	100347	82264	58341	42721	37719	28048	29177	30139	43453
		2103000	486098	288734	204376	166990	125822	106459	99674	83386	55482	45149	34915	32014	29266	30951	40148		2235478	518393	293872	200815	140851	133182	108580	97778	79234	57961	46028	36676	33541	28936	31762	42566
		2119748	477211	299297	209594	170875	128586	113833	94209	78791	58796	44996	36850	32497	33862	32337	39030		2235787	527223	294666	207212	144850	137156	105296	96265	83520	62889	47412	35392	28224	32891	32008	41038
		2097885	492237	297907	215695	173294	126526	116584	105210	79900	60092	43625	34758	30336	29280	34439	36783		2234216	555047	293675	220972	147734	133634	113048	101865	88790	59984	44121	39683	30398	34272	31528	42017
		2113884	486435	302667	216904	179926	128811	116123	96024	80504	61399	46131	33393	30498	28964	32107	42032		2254631	549048	307845	207341	141789	141865	113092	100665	87032	62347	41946	36861	34363	31458	31619	43081
		2132357	492448	315257	225485	177925	137609	117733	100647	85698	58431	44693	38240	32922	29613	35988	43255		2245684	557696	310478	220545	151731	141077	119646	103748	90671	59134	44691	37916	33641	34046	30575	38003
		2124928	512431	313067	228489	174476	130137	117710	103493	83602	60935	48657	35830	33009	32359	35746	41237		2242870	558383	306624	221286	155166	141993	118698	109989	88340	61074	46323	37278	32679	31872	29778	42122
		2132723	508394	324039	227924	184936	135649	121941	106568	88139	61437	47608	39464	32292	31478	32929	40604		2240542	562054	315143	217844	149688	146384	121143	103936	85934	60197	46972	39704	32288	29861	33248	41559
		2149227	521061	321087	236687	179087	141464	125971	105234	84256	66203	47057	40766	30522	29868	33254	40200		2256553	578443	326609	230980	151927	147381	118229	102265	89439	63350	47625	37941	30592	31156	31078	42217
		2146712	524007	315697	233840	188216	143530	123815	102016	85815	63938	47312	40931	32698	31889	32207	37791		2258059	578172	329118	224692	158188	152391	126104	110528	91452	64573	46591	36414	32213	30996	33020	41823
		2131004	536362	323235	236080	181918	146134	132148	115691	85679	61861	46509	36993	31411	29562	34561	40951		2270286	585403	315974	238426	167398	150958	122147	108935	90662	65963	48532	38112	32701	31889	34144	45630
		2160963	536774	337885	235045	183734	140663	124175	108026	86830	59131	46431	36094	32705	32546	33834	41200		2285586	580107	336730	229552	157868	151563	125733	114507	91805	63626	46355	39079	36424	32301	32456	43942
		2163914	531416	333482	237983	185797	141462	129687	109558	90620	63904	47004	39172	32469	29796	34728	39821		2252584	600251	329685	232690	161265	151992	128658	114045	91341	63483	50721	41427	30695	30846	34481	44423

## Sheet: G12A-correct
																				8000 nM	4000 nM	2000 nM	1000 nM	500 nM	200 nM	100 nM	50 nM	20 nM	10 nM	5 nM	2 nM	1 nM	0.5 nM
	200nM	8000 nM	4000 nM	2000 nM	1000 nM	500 nM	200 nM	100 nM	50 nM	20 nM	10 nM	5 nM	2 nM	1 nM	0.5 nM					1	2	3	4	5	6	7	8	9	10	11	12	13	14	Bk
Time/min	SS-M	1	2	3	4	5	6	7	8	9	10	11	12	13	14	Bk				1611670	39260	65559	283112	486922	600430	610550	538384	387537	220196	135771	89274	57007.5	50220.5	43294.5
0.5	0.5	43745.5	35284	35483	36908	38059.5	40308	40590.5	39402.5	36556.5	34576	29670	30657	27100	32518.5	29204				25222	2462	1938	3788	22407	13412.5	19172.5	12629	18924	5937.5	4978	1256	3140.5	54.5	2198.5
1.5	1.5	67124.5	39842	35004.5	40086	42899	45159	45824	43570.5	40045	35442.5	30601.5	30449	28306	31320	29543
2.5	2.5	85981.5	37321	35614	43930	49617	52642	50657	49457	43962.5	37803.5	32235	29601.5	28488	31870.5	30564.5		Avg	3.75387e-05	1	0.0243598	0.0406777	0.175664	0.302123	0.372552	0.37883	0.334053	0.240457	0.136626	0.0842424	0.0553922	0.0353717	0.0311605	0.0268631
3.5	3.5	110732	37201.5	37678	47955.5	56202	59787	60223.5	54251.5	48667	39991	33023	28593.5	28719	32983	29600		Std	0	0.0156496	0.00152761	0.00120248	0.00235036	0.013903	0.00832211	0.011896	0.00783597	0.0117419	0.00368407	0.00308872	0.000779316	0.0019486	3.38159e-05	0.00136411
4.5	4.5	139002	36439.5	39148.5	54980.5	63993	68417	64183	61599.5	50113.5	42101.5	35406	30935	31413	32293	30300
5.5	5.5	176474	37630	39623	59419	72947.5	76686.5	78447	71270.5	54068	45449.5	34952	31200	29727.5	31363.5	30409				Avg	Std
6.5	6.5	208958	37024.5	41052	65782.5	81062	86582	81585.5	77278.5	63697	48318	35705.5	33982	31990.5	32313.5	31992.5			8000	1	0.0156496
7.5	7.5	239979	37529.5	42920.5	71413.5	88055.5	97115.5	95443	83283.5	68891.5	50796.5	40322.5	37012.5	31610.5	32610.5	32215.5			4000	0.0243598	0.00152761
8.5	8.5	282416	38514.5	43584.5	73943.5	98023.5	104448	106536	94334.5	72503	53508	41064.5	35433	31472	33194.5	33317.5			2000	0.0406777	0.00120248
9.5	9.5	314761	37129.5	46537.5	82149	106510	119936	117142	103534	79747	57938.5	44060	37608	31367.5	32650.5	34214.5			1000	0.175664	0.00235036
10.5	10.5	353562	40114.5	44281.5	86780.5	109053	134843	127692	109650	86404.5	61009.5	47073.5	38675	32982.5	34959.5	33068			500	0.302123	0.013903
11.5	11.5	388848	39697	46295	96639	121016	143036	139525	123690	91634	65119.5	47983	40095.5	34284	36008	35408.5			200	0.372552	0.00832211
12.5	12.5	433426	36138	47198	96565	131631	152912	149530	130112	97364.5	65230	47277.5	39543	33495	34865.5	34264			100	0.37883	0.011896
13.5	13.5	470256	37159.5	45936	104773	140450	166916	165552	143892	106540	71470.5	50835	39878	35997.5	34644	34677			50	0.334053	0.00783597
14.5	14.5	504911	38215.5	48913	109442	145140	171895	169956	153892	111945	77743	54094	41384.5	35163.5	35812	34573			20	0.240457	0.0117419
15.5	15.5	544128	39032.5	51627.5	115439	158206	183628	183176	158819	120538	78374	52578.5	45684	36617	33780.5	36472			10	0.136626	0.00368407
16.5	16.5	594210	39321	51480	120196	166331	200483	192412	166804	126960	82097.5	55169	45306.5	35989	38121	35760			5	0.0842424	0.00308872
17.5	17.5	627614	39975	52371.5	128760	179548	206400	201804	180742	132769	84281.5	56598.5	46194	36685.5	38258	34401			2	0.0553922	0.000779316
18.5	18.5	659986	40630.5	55727.5	132074	188136	216293	217889	185841	139955	87912.5	62263	47531.5	35448.5	36615.5	36706.5			1	0.0353717	0.0019486
19.5	19.5	690337	37944.5	52644	138672	194264	234736	229960	202545	150830	94810.5	61116.5	49510	38025.5	37192.5	37756.5			0.5	0.0311605	3.38159e-05
20.5	20.5	736626	39282.5	52136.5	139924	201360	239840	235216	211078	152325	95686	65902.5	50081.5	36954	37763.5	36724.5
21.5	21.5	770478	40297.5	55278.5	147159	210792	252331	246612	221567	159030	100158	66169.5	50099.5	38725	36366.5	39216.5
22.5	22.5	810022	42355.5	53756.5	149478	223746	270040	259871	225302	165328	103361	69681.5	50025	41549.5	40632	35927
23.5	23.5	835968	40512	54456.5	156772	240010	266056	273882	243564	172438	104489	70180	50680	37373.5	40280.5	36865.5
24.5	24.5	877854	37463.5	57532.5	161682	236774	287244	288296	243169	176162	107312	69627.5	53858.5	40562.5	39880	36027.5
25.5	25.5	884278	41890.5	58063	165058	249400	293272	292672	260668	183744	114904	72009.5	55292	41327.5	39613.5	38481
26.5	26.5	939433	39408.5	56257.5	168174	253624	311080	306232	268599	192424	117920	73555	55733.5	41382	40179	39782
27.5	27.5	966248	43478.5	57301.5	178720	262844	313545	312438	277190	197943	119531	77850.5	57031.5	41501.5	43529	38217.5
28.5	28.5	994874	39419	58003	176105	272006	320689	321602	290694	207878	123422	80528.5	55101	42521	42358.5	38064
29.5	29.5	1.03031e+06	41523	53868	183526	278704	340355	333940	298041	214710	126432	82947.5	57014	42517	43177.5	35771.5
30.5	30.5	1.04756e+06	41364	59747.5	188044	288260	343121	348092	314238	217265	131204	82965	58183.5	44254.5	42858	39001.5
31.5	31.5	1076217	41808	61121.5	194446	299156	363115	357626	312824	228194	133369	81286	62044.5	41770	43597.5	39117
32.5	32.5	1110976	38999	59760.5	191980	304888	369307	370681	327762	225952	140786	86402.5	61219.5	41413.5	40569	39247
33.5	33.5	1138367	42183	57182.5	200728	314688	378726	379442	336808	236911	139442	87300.5	63662.5	44362	43280	42064.5
34.5	34.5	1165111	41901	59327	204516	322678	385816	392910	337660	242019	145798	87499	64191	44148.5	43725.5	37803
35.5	35.5	1181432	41217	58045.5	206668	328782	395559	398505	351397	252218	147459	88639.5	66295.5	46693	42880.5	41263
36.5	36.5	1197240	40534	60462	210098	330483	406670	416649	356268	256032	150168	92671	66419	44972	43003.5	38334
37.5	37.5	1240550	40907	60987	212430	334292	414370	424866	375296	259062	153830	97312.5	67268.5	46458.5	42931.5	41678
38.5	38.5	1.25863e+06	38776	61323.5	216651	347496	414278	436782	373186	272246	154950	99572	66111.5	46976.5	44700.5	37851
39.5	39.5	1.29718e+06	40584	62771.5	221640	352048	435774	444678	382052	267690	155554	97848.5	66838	47275	44103	40674
40.5	40.5	1.29569e+06	40994	64791.5	231010	362920	442025	447198	389996	277582	170822	98773	70676	51532	44627	40471
41.5	41.5	1315797	40424	62740	226848	373356	451320	462833	393769	288942	167681	103683	71877.5	47674.5	44708	41682.5
42.5	42.5	1.34108e+06	40873.5	65119	229836	366806	462056	470092	400620	288244	166404	103606	70544.5	47961	45959	43625
43.5	43.5	1.35878e+06	41481.5	63023	231969	381486	467214	473836	415530	294113	174259	107044	69022.5	47479	44917.5	41247.5
44.5	44.5	1.37992e+06	38944	65084	239010	388846	475548	489388	416053	303648	175853	106804	73247	48647.5	47005	39800.5
45.5	45.5	1397229	38983	63633	236510	397804	490871	494070	442494	309112	177806	108104	70563.5	51584.5	46685	39798.5
46.5	46.5	1.39796e+06	40390	62746	240196	404763	491950	499540	436598	312350	187986	110869	73166.5	47769.5	45238	42249.5
47.5	47.5	1.41909e+06	41928	63911.5	247210	400448	498878	512878	445764	315854	188444	113655	74506.5	50176.5	47216	40118
48.5	48.5	1.43817e+06	40792	64442.5	248020	404756	507834	524199	454980	321504	185202	110675	77686	49820	45763	41285.5
49.5	49.5	1467414	38020.5	65487	248656	414484	510532	533725	456478	328874	193272	116632	74300	48250	46811.5	42453
50.5	50.5	1487244	38381.5	64721	252612	428734	530489	538298	465756	337494	198705	117998	76588.5	51830.5	48261.5	42210
51.5	51.5	1497525	40310	65240	249680	440400	536774	532876	474656	338238	198168	117649	79366	50381.5	46684.5	41616.5
52.5	52.5	1504142	38335.5	66126	257977	439407	532685	550894	488996	336260	202727	120412	81418	53523.5	47011	44153.5
53.5	53.5	1.5218e+06	40637	64394.5	267778	446912	559546	560880	495306	354708	197767	122030	81160.5	51462	45837	43013.5
54.5	54.5	1.51459e+06	41483.5	64354	257860	453908	559085	562374	494314	355352	207534	124454	80088.5	52430	45960.5	42336
55.5	55.5	1.5406e+06	41317	60933.5	262272	454706	563738	574212	510258	364396	206231	127868	83961	54767	47127.5	44067.5
56.5	56.5	1.56355e+06	39297	69428.5	270078	447646	565618	579396	502472	365810	207278	127126	81716.5	53600	49021	42741.5
57.5	57.5	1.58804e+06	38094.5	66931.5	265674	468142	576596	582730	523550	371140	213974	126954	80246.5	52552	49587.5	42171
58.5	58.5	1593051	40152	66399.5	271663	464807	589636	592028	527496	374915	218411	128657	85610.5	52264	49339.5	42133
59.5	59.5	1599747	39981	64995	270021	476150	586806	605548	534516	378997	215441	127758	82430.5	54839	47801.5	42452
60.5	60.5	1611670	39260	65559	283112	486922	600430	610550	538384	387537	220196	135771	89274	57007.5	50220.5	43294.5

## Sheet: G12A-spurious
																					8000 nM	4000 nM	2000 nM	1000 nM	500 nM	200 nM	100 nM	50 nM	20 nM	10 nM	5 nM	2 nM	1 nM	0.5 nM
		200nM	8000 nM	4000 nM	2000 nM	1000 nM	500 nM	200 nM	100 nM	50 nM	20 nM	10 nM	5 nM	2 nM	1 nM	0.5 nM				SS-M	1	2	3	4	5	6	7	8	9	10	11	12	13	14	Bk
	Time/min	SS-M	1	2	3	4	5	6	7	8	9	10	11	12	13	14	Bk			1802879	112796	81063.5	67595.5	59283	55921	49588	49554.5	47333	40189	38498	37046	36033.5	37440.5	34343	41760.5
	0.5	47946	37088	31805	32858.5	30940.5	29491.5	32153.5	29341.5	29966.5	31728.5	28477	26562	27265.5	28837	27234	29501.5			65706	2546.5	1486.5	2856.5	3349	163	4325	395.5	3674	1695	1612	646	1091.5	156.5	1169	122.5
	1.5	68808	36103.5	32873.5	32680.5	30908.5	30162.5	29219.5	28553.5	29849.5	30478.5	28278.5	26387.5	26662.5	30197.5	27915	29331
	2.5	92739	38712	34148	32883.5	30957	30362.5	30246	29499.5	31785.5	35371.5	28748.5	27608	27059.5	30597	29216.5	29371.5		Avg	1	0.0403352	0.0223171	0.0146697	0.00994964	0.00804063	0.00444462	0.0044256	0.00316418	-0.000892331	-0.00185252	-0.00267699	-0.00325191	-0.00245299	-0.00421181	0
	3.5	118624	40110	35144	32737	32220.5	32655	29586	30723	30603	32265.5	28397.5	29539.5	27730	30954	27247	30797		Std	0.036445	0.000910617	0.000409239	0.000619921	0.000562073	2.3437e-05	0.000387654	3.53212e-05	0.000245605	-3.76347e-05	-7.75691e-05	-4.66808e-05	-9.85045e-05	-1.02534e-05	-0.000143366	0
	4.5	144886	40720	34786	34521	32502.5	32697	31121.5	31042.5	31039	32424.5	31158	30766.5	25550	30998	27046	29172
	5.5	175007	42344	36573	33881.5	34595.5	31509	30916.5	30878	32104.5	34278	29135.5	28623.5	28507	29565.5	28698.5	30672				Avg	Std
	6.5	215346	46936	37794	33873.5	32807	33555	30237	32923	32254.5	34663.5	29563.5	29996.5	29085.5	31100	28408.5	31615			8000	0.0403352	0.000910617
	7.5	248463	44524.5	37627.5	37078	34697	34972.5	32003.5	32520.5	32994.5	33547.5	31409.5	28362	28003.5	32318.5	28240	31641			4000	0.0223171	0.000409239
	8.5	287748	49588.5	37778	40034	34765.5	33847.5	33263.5	33689	33100	33455	30008	29966	31592	30164	28857	32859			2000	0.0146697	0.000619921
	9.5	325400	50185	39749	37091.5	36696	34360.5	31339.5	31697	33246.5	36735.5	32610.5	30663	30707.5	33796	28361.5	32999.5			1000	0.00994964	0.000562073
	10.5	360180	48757.5	38509.5	37075.5	38826.5	35764	35690.5	32159	33111.5	34579	29931.5	32715.5	29538	31638.5	29770.5	35127.5			500	0.00804063	2.3437e-05
	11.5	403565	50093.5	39768.5	38772	35714.5	36667.5	34363	31587	32136	33016	31302	32381.5	30193	31382	30191	33444.5			200	0.00444462	0.000387654
	12.5	443510	52519.5	41707	40552.5	37571.5	36376.5	34266.5	36063	32201.5	35537	32403	31167	29622.5	33070	31921.5	33476			100	0.0044256	3.53212e-05
	13.5	481352	53035	45474.5	40062	35928.5	35922.5	34929.5	35927	33578.5	34174	28484	32263.5	29640	35129.5	29157.5	32658			50	0.00316418	0.000245605
	14.5	528412	56657	42081	40692.5	37820	38614.5	33243.5	33482	35992.5	35828.5	31926.5	28309	28864	34592.5	30053	33396.5			20	-0.000892331	-3.76347e-05
	15.5	566742	54977	44813.5	42430.5	37811	36654.5	36692	36213	32908.5	35651	33265	32034.5	31074	35290.5	31353.5	32782.5			10	-0.00185252	-7.75691e-05
	16.5	613528	59844.5	44252	42735.5	37992	39024	35320.5	38429	35636	32092.5	31172.5	32252	30774	32327.5	30414.5	33960.5			5	-0.00267699	-4.66808e-05
	17.5	644830	61800	47673.5	45484.5	42160.5	37860	39412.5	37300	33592.5	35262.5	32915.5	29520	30561	33349.5	33152	34186			2	-0.00325191	-9.85045e-05
	18.5	684546	62083	45787	44670.5	39605	40833.5	38041	37364	35769	36043.5	31894.5	32054	29341.5	31653	29781	34645.5			1	-0.00245299	-1.02534e-05
	19.5	728276	60954	49931.5	44136.5	41260	39187	37628.5	35227	35271.5	36466.5	33232.5	33877	31274.5	33425.5	31917	33866			0.5	-0.00421181	-0.000143366
	20.5	775684	64029.5	48442.5	45453.5	43446.5	40171.5	37972.5	35452	38774.5	37932	31615.5	30100	30893.5	35006.5	31219	34330
	21.5	802869	64880.5	50998	47351	42352	42230.5	37037.5	38959	38794	37431.5	34156.5	31234.5	32156.5	33632	30633.5	34947.5
	22.5	850772	67309.5	50903	45376.5	42734	40532.5	38295.5	35652.5	36731	37734.5	34253	31774	32092	36612	31368	33006.5
	23.5	879466	67837	52000.5	47919.5	41685	41319	38595.5	36476	38310.5	38875.5	33793	32026.5	30910.5	35312.5	30069.5	36271.5
	24.5	927295	71784.5	53277	45186	43861	42097.5	40177	40538	38899.5	38577.5	33926.5	30847.5	32806	37568.5	29843	36607.5
	25.5	961170	71139	51864.5	48095.5	45688.5	41878.5	39351	39401.5	37715.5	40597.5	33866	33582.5	29942	34665.5	29938	36186.5
	26.5	988740	73342	51366	49760.5	45430	41864	37654.5	39737	38249.5	39294	33282.5	32956.5	31235	34404	31760	36645
	27.5	1028339	78681.5	56488.5	50220	47901.5	43528	39911	38995	39877.5	39872.5	32210.5	33336.5	31732.5	33579.5	30244	37543.5
	28.5	1.06204e+06	78583	56030	52451.5	47068	42779.5	39530	43425.5	39211	39607.5	33549.5	34236.5	32388.5	34787.5	32830	36518.5
	29.5	1098720	76770	56848.5	50305.5	46854.5	43959.5	42155	40068.5	36897.5	39385.5	34570.5	31996	34005.5	34168	33278.5	36887.5
	30.5	1.12353e+06	81984.5	59320	50927.5	47674.5	45549.5	43098	40325	40324	37953.5	33255.5	34221	31774.5	34539	31290	37065
	31.5	1.16737e+06	76579	61348.5	51994.5	48094.5	45920	42069	40738	38967	40341	34073	34594	34759	35557.5	32827.5	37483
	32.5	1181917	86469.5	60285	53818.5	50323	45853.5	41078	41804	41192.5	38508	34607	36175	31310.5	35368.5	33280	36288.5
	33.5	1.23376e+06	82267.5	62121.5	55159	51017.5	47487.5	42897.5	42216	40251.5	38593	35618	32851	32126	35693.5	32202	37918.5
	34.5	1.26573e+06	81926.5	62494.5	55221.5	50592	43634	42229	43312.5	39257	40862	37200	35513	31404.5	35596.5	33782.5	37961.5
	35.5	1277907	84411	60464	54826.5	52135	45942	44008.5	45176.5	41233.5	39382.5	37940.5	34800	31376	35117	35403	37888.5
	36.5	1320238	87164	59838	54811.5	52392.5	48807.5	44060	45707	43292	39678	36534.5	35731.5	34524.5	36207	32392.5	37254
	37.5	1351175	88444	62507.5	54212.5	53371	46930.5	45029	43425.5	40933.5	43226	34128.5	34656	32839.5	33197.5	31794	40644
	38.5	1.36775e+06	88127.5	65178	57200	54794.5	48995	42952.5	44648	40897.5	39529	35228.5	33699	33373.5	33167.5	33416	40941
	39.5	1388531	89919	67402	57504.5	49003.5	50769.5	43810.5	42559	42119.5	38614	35916	35633	32049.5	37967.5	32615.5	38207.5
	40.5	1436257	91796	66973.5	56103	52525	51750	46345	45471	43779	41837	35641	33306.5	32823	34635	31408.5	40068.5
	41.5	1455202	92335	66102	58204.5	53895	47811.5	44790.5	42299	40362	41647	34078	33799	31859	37903.5	31260.5	38466
	42.5	1.46134e+06	96339.5	64453	58292.5	52536	48385	47045.5	43427	44195	41571.5	35973	34487.5	31702.5	33722	32109	39069
	43.5	1504584	95985.5	67650.5	59069.5	55800	52220	46215.5	46452	44080.5	42466.5	37793.5	33607	33322	36298	31589	40613.5
	44.5	1535081	95966	66532.5	61007.5	54158.5	51503.5	46987.5	43603.5	42473	43321	37113	32519	34459.5	34977.5	33606	37792
	45.5	1.53589e+06	93206.5	69326	61378.5	55859.5	49777	46794.5	46389	41719	38572	36755	37561	30956.5	35870.5	32281	41266.5
	46.5	1.56324e+06	101794	70468	62002	54943.5	53372.5	48614.5	45064.5	41754	40471	36602	33739	34588.5	34543.5	32447.5	41876.5
	47.5	1.58634e+06	100925	70192.5	62486	56682.5	54339	49142.5	47249.5	41603.5	44185.5	36326.5	34543	31805	36241.5	33180.5	39298.5
	48.5	1611521	99967.5	71652	60273	55721	53262.5	50191.5	46330.5	44511.5	41934	37174.5	35643	34958.5	35481.5	34513	41004
	49.5	1.62846e+06	100870	72191.5	62380.5	56368.5	53746	49720	47064.5	41893	42296	33593	38067.5	34198	36413	33632	41447.5
	50.5	1666420	105122	72507	61984	57276.5	53883	50409.5	48233	47227	43597.5	38994.5	38714.5	33314.5	34636.5	32547.5	39476
	51.5	1.6676e+06	105618	69161	62755.5	58365.5	53475.5	49729	46953	44366	42908.5	38033.5	34285.5	32869	37546	32994	38676.5
	52.5	1685256	106832	75343	63495	58406	54198.5	51023	46105.5	44163	42551	35090.5	34769	33160	38243	33959	41260
	53.5	1.69138e+06	111227	73191	64139.5	59015.5	55264	50093.5	49819.5	47645.5	41508.5	37192	34733.5	34850.5	36103.5	33032.5	40452.5
	54.5	1723939	107902	77499.5	66154.5	58541.5	56080.5	52079.5	47243.5	45221.5	43287.5	34815.5	36427	36470	36587.5	33892.5	40214.5
	55.5	1.72984e+06	110196	77745.5	62735	58300.5	57492	50234.5	48052.5	45182	44987.5	36310.5	35382.5	34778	35706.5	32964	40865
	56.5	1743728	110968	76554	64440.5	62864.5	57858	49869.5	49785	46160	44107	38532	35989	35021	35383.5	33690.5	42282.5
	57.5	1.77015e+06	111008	77917.5	67667.5	59754	57537.5	51364	47688	45995	41314	37806.5	34985	34254.5	34820.5	34254.5	42076.5
	58.5	1.78777e+06	114958	82643.5	69856	61977.5	57496.5	51770.5	49600.5	44669.5	44301	37248	36395	35302.5	40061.5	35673	42043
	59.5	1.80357e+06	111873	77361	67591.5	58785	56290	53952	51125	47090.5	44592.5	38452	35913	33214	36517	32362	41436.5
	60.5	1802879	112796	81063.5	67595.5	59283	55921	49588	49554.5	47333	40189	38498	37046	36033.5	37440.5	34343	41760.5

## Sheet: G13V-correct
																					8000 nM	4000 nM	2000 nM	1000 nM	500 nM	200 nM	100 nM	50 nM	20 nM	10 nM	5 nM	2 nM	1 nM	0.5 nM
		200nM	8000 nM	4000 nM	2000 nM	1000 nM	500 nM	200 nM	100 nM	50 nM	20 nM	10 nM	5 nM	2 nM	1 nM	0.5 nM				SS-M	1	2	3	4	5	6	7	8	9	10	11	12	13	14	Bk
	Time/min	SS-M	1	2	3	4	5	6	7	8	9	10	11	12	13	14	Bk			2.35424e+06	59176.5	212724	625676	1.01063e+06	1.24011e+06	1295370	1019972	776663	502364	305911	176654	91095	59880.5	50837	35675
	0.5	90082.5	38890.5	45071	43782	55147	58305.5	62655	54712	47281.5	40291.5	34842	32509	32085	28654.5	32236	25347			67504.5	3861.5	3370.5	60109.5	26140.5	14886.5	22074	54474	3088	4753	1739	9467.5	1264	2124.5	3600	433
	1.5	163424	36683.5	47368.5	55079	63687	78542.5	84498.5	65046.5	56869	46472.5	36418	33257.5	34974.5	27889.5	31104.5	26638
	2.5	239220	37951.5	49727.5	64508.5	85256	97993.5	98162	80471	65041	52326.5	42687.5	35522.5	33808	27724	33331	26084		Avg	1	0.0101362	0.0763614	0.254468	0.4205	0.519477	0.543309	0.424529	0.31959	0.201284	0.116553	0.0608043	0.0239028	0.0104399	0.0065394	0
	3.5	324592	38586.5	54151.5	78192	96697	119800	116608	95165	79859	61494.5	43211	37411.5	33650	28503	30004	27253.5		Std	0.0286736	0.00066143	0.00120991	0.0244471	0.0108765	0.00623587	0.00925836	0.022673	0.00127068	0.0019044	0.000662566	0.00325872	0.000331666	0.000370396	0.000463085	0
	4.5	396759	39061	60322	91245.5	118478	143210	140400	112519	93954.5	68035	50308.5	37693	34833.5	29994.5	31727.5	26151
	5.5	486688	40690	63639	104240	140580	169220	167948	130848	105796	75719	53538.5	41998.5	35466.5	31014	32630	25984				Avg	Std
	6.5	579536	41519	74545	116170	158988	196492	197110	152245	120663	87323.5	61630.5	45502	37590.5	31329	34046	28927.5			8000	0.0101362	0.00066143
	7.5	677644	47144.5	75326.5	131732	180158	222543	225764	173944	135005	94415.5	62086	47748.5	40381.5	30649.5	34230	28402.5			4000	0.0763614	0.00120991
	8.5	771996	45807	82828	147567	204540	250678	249940	197344	152492	104226	71666	48246	39501.5	32875.5	35279.5	28383.5			2000	0.254468	0.0244471
	9.5	867399	49102	91526	162522	229065	274486	274946	216898	169714	117818	73607.5	52660	40634	34628	33799.5	28675.5			1000	0.4205	0.0108765
	10.5	961168	44943.5	96067	180082	246504	304204	304052	239649	191044	124940	77510.5	54429.5	43573	36070.5	37920.5	29279.5			500	0.519477	0.00623587
	11.5	1.04736e+06	48055	99700.5	183513	259544	328132	337472	268149	204812	138805	87690	61210.5	44734.5	35134	36562	28741			200	0.543309	0.00925836
	12.5	1139940	46409.5	108192	205316	293602	363997	371374	288678	219080	143898	93763	61175.5	46015.5	35314.5	35542.5	27212.5			100	0.424529	0.022673
	13.5	1.22614e+06	49546	113388	224741	318705	399824	401206	313580	240856	157476	91158	65861.5	45470	35560.5	38678	29276			50	0.31959	0.00127068
	14.5	1304304	51573.5	116863	230988	346192	430512	435480	334394	251846	165206	103552	66667.5	48444.5	38054.5	37860	31061			20	0.201284	0.0019044
	15.5	1.36903e+06	52847	122075	249423	366946	452797	455174	352760	269824	172580	107290	69973.5	49170.5	36008	35932.5	28182.5			10	0.116553	0.000662566
	16.5	1.45437e+06	53498	126307	258540	391318	484573	495022	375436	292480	184994	120340	73387	49344	37399.5	37915	30445			5	0.0608043	0.00325872
	17.5	1519698	53384.5	131844	276856	412710	518596	520368	397356	304990	192058	120994	76536.5	49517	39022.5	38236.5	30445			2	0.0239028	0.000331666
	18.5	1580893	52208.5	130844	289082	436900	543985	557028	428490	321452	206609	130642	83182.5	53946.5	40061.5	39909	30253.5			1	0.0104399	0.000370396
	19.5	1639619	54790	134762	304176	459658	571978	583052	445640	346374	217000	134671	86268	53724.5	40664.5	40421	29866			0.5	0.0065394	0.000463085
	20.5	1.71042e+06	55582.5	141130	316080	476500	597835	600212	472342	357650	230979	136168	86322.5	55231	41182	39158.5	30738
	21.5	1752507	53293.5	151484	328358	501328	621370	632264	498328	370615	234859	142719	91480.5	56063	42175.5	39998.5	30266.5
	22.5	1806661	53894.5	148852	338734	517442	650565	665728	519191	397070	244832	148138	95642	54965.5	40160.5	40158	29638.5
	23.5	1862423	51286	155818	359338	540892	674336	689094	537565	408158	261890	155130	99213	59354.5	44830.5	40681	31140.5
	24.5	1906910	55085	156287	356431	555534	699214	724562	560443	425399	267445	162972	102174	58892	43021.5	41471	31224.5
	25.5	1943341	56869	158722	370346	574684	715295	740272	579074	434285	279528	162661	104608	58732	44163.5	39853.5	29286
	26.5	1966635	56950	160534	388969	600858	746878	757688	598854	451084	286950	170706	104864	61473.5	44480.5	41748	32652
	27.5	2000209	55733	161659	398562	609259	776708	789136	613622	466671	294846	177338	107823	64881	47297.5	39179.5	31668
	28.5	2.03348e+06	57382.5	162632	408210	626268	781233	811648	634902	483632	304326	180189	112956	64553	47692.5	42426	31467.5
	29.5	2.07688e+06	53988.5	174740	421620	652758	820342	842380	645476	493228	310830	189363	117006	64951	48443	41555	31027.5
	30.5	2.10365e+06	57747.5	173315	423437	671300	836028	857040	667548	504852	318860	190852	118626	71524	48607	42710	33285
	31.5	2.12242e+06	58655	180086	441696	686194	854022	874514	682728	524749	329214	193958	124724	68505.5	47690.5	41363.5	32809.5
	32.5	2.14158e+06	54939.5	176590	441694	700163	880134	907096	697961	527282	338370	204882	123822	69068	51284	45001.5	31861
	33.5	2174233	57745	184408	460750	711725	893429	921908	715888	540492	351192	211094	125908	70214.5	48596.5	42857.5	34159
	34.5	2.18025e+06	62132.5	185657	466540	737982	912448	936596	741260	556918	351386	209890	128098	72790	49268	44200.5	31270
	35.5	2.21425e+06	58457	184822	481702	744002	932978	958110	750394	563254	361308	221414	133991	71939	53462	43454	31458.5
	36.5	2235568	55839	183689	487012	768636	949040	972098	766232	591522	377385	226467	132478	72063	51999.5	46697	32526
	37.5	2243628	58405	185271	496070	771516	961440	1003611	777616	596138	374678	222846	136364	75144	48902.5	44948	33475.5
	38.5	2242115	59076.5	187162	503987	792455	986726	1019877	797723	601198	375315	226153	135453	73122	52149.5	44712.5	36132.5
	39.5	2251222	62241	191432	499411	810158	985576	1039983	806416	611824	387530	233568	138832	74626	53647.5	47201.5	32764
	40.5	2.28581e+06	59584.5	194219	511584	811680	1011827	1.05357e+06	812866	630718	401588	236252	140066	75342	54551.5	46125.5	33670.5
	41.5	2297237	59661.5	189135	525280	839086	1032408	1.06861e+06	829686	630797	400327	239572	146086	76996	52170.5	43510.5	31380
	42.5	2297271	57715.5	195409	530399	846200	1043486	1.08723e+06	849959	647729	410084	247253	144884	78176	53832.5	46827	34695.5
	43.5	2.30646e+06	56056	198570	535718	853368	1.05649e+06	1.09867e+06	859310	655894	416552	253387	148252	81418	55615	49834.5	35129
	44.5	2.31141e+06	59924	195013	546522	858438	1.07216e+06	1122730	865430	663724	422433	249418	150407	79947.5	53631.5	46314.5	32988.5
	45.5	2.32771e+06	60165.5	200338	549594	872583	1.07116e+06	1.13346e+06	880000	675133	429033	258304	149952	82025	55089.5	45919	33338.5
	46.5	2325830	60111	199097	555612	886848	1087896	1142231	898966	679896	435530	258636	154138	82463.5	56945.5	47653	33303
	47.5	2.31599e+06	58170	196902	559862	898897	1113434	1.145e+06	902909	694928	443140	265924	156574	82619.5	57379	46893	34721
	48.5	2.32229e+06	57179.5	202842	564781	900628	1.11079e+06	1.17127e+06	910070	702576	443885	270662	159508	84788	56545.5	47561.5	32978
	49.5	2329995	57891	204559	568441	915090	1130188	1.18241e+06	914009	696966	456088	273608	158844	85063.5	58234.5	51321.5	32702
	50.5	2.33803e+06	57169.5	205472	570628	929618	1162237	1200478	938191	702854	459020	272306	164012	83398	57648	48468	34402.5
	51.5	2.33732e+06	58039	203653	579878	932216	1.15339e+06	1202460	938564	725313	460534	281961	163654	87178	60090	46052	36573
	52.5	2341078	60093	204411	577301	942490	1.161e+06	1220630	938918	725958	461601	285977	170635	90061.5	57868.5	47514	32931
	53.5	2345849	57998.5	200209	593500	958597	1166149	1224495	953960	739142	474338	283642	165392	85030.5	55529	51499.5	34468
	54.5	2.34173e+06	57470.5	205818	593882	975105	1.19583e+06	1.23901e+06	971192	733422	474428	289198	169616	87271.5	61459	50981.5	34270.5
	55.5	2363298	58136.5	205156	601046	970094	1187933	1242851	987023	746982	483756	292632	174842	89408.5	58095.5	49958	36678
	56.5	2.345e+06	60418.5	213226	607054	982488	1.2054e+06	1.25729e+06	980224	736772	492694	295524	171980	88598	60226	49631.5	34694.5
	57.5	2354655	58962.5	208672	607300	985639	1.20892e+06	1265683	1002068	760880	490212	305016	171494	89031.5	61005.5	51240.5	33233
	58.5	2346774	59425.5	209928	605862	987310	1.20984e+06	1281090	1003860	759865	498950	302250	170896	87595.5	61230.5	50765	35482
	59.5	2.35385e+06	59650.5	207830	615606	1001536	1.22907e+06	1278131	1003383	776716	511127	307072	184290	90489.5	64479	48587.5	33743
	60.5	2.35424e+06	59176.5	212724	625676	1.01063e+06	1.24011e+06	1295370	1019972	776663	502364	305911	176654	91095	59880.5	50837	35675

## Sheet: G13V-spurious
																					8000 nM	4000 nM	2000 nM	1000 nM	500 nM	200 nM	100 nM	50 nM	20 nM	10 nM	5 nM	2 nM	1 nM	0.5 nM
		200nM	8000 nM	4000 nM	2000 nM	1000 nM	500 nM	200 nM	100 nM	50 nM	20 nM	10 nM	5 nM	2 nM	1 nM	0.5 nM				SS-M	1	2	3	4	5	6	7	8	9	10	11	12	13	14	Bk
	Time/min	SS-M	1	2	3	4	5	6	7	8	9	10	11	12	13	14	Bk			2208249	565834	331584	235336	173531	146727	129172	111802	90980.5	63693.5	48862.5	40299.5	31582	30321	34604.5	42122
	0.5	68734.5	39095	30568.5	30565.5	31177	26128	25289.5	28246	26656.5	27607	25938.5	26425.5	23203	23833	23761	26275.5			44335	34417.5	1898.5	2646.5	12266	5265	514.5	2243.5	360.5	210.5	1858.5	1127.5	887	525	123.5	2301
	1.5	123960	42610	34359	31033	32175.5	29353	26946	27473.5	28128.5	28015	24998	23852	25186	24470.5	24545	24930
	2.5	182406	50920	38913.5	34694	32250	28225.5	27916	28867.5	28372.5	25157.5	25803	25422	23851.5	24359.5	26736.5	26201.5		Avg	1	0.241773	0.133631	0.0891981	0.0606654	0.0482913	0.0401872	0.0321678	0.0225557	0.00995856	0.00311178	-0.000841363	-0.00486583	-0.00544797	-0.00347048	0
	3.5	237580	61148.5	44255.5	36455	33959.5	32805	29156.5	29765	27693	25770	24155.5	26845	23928.5	24357	27850	27429.5		Std	0.020077	0.0147061	0.000765111	0.00100309	0.00428812	0.00173283	0.000160067	0.000645505	8.93744e-05	3.29119e-05	0.000118357	-2.35397e-05	-0.00013666	-9.43302e-05	-1.23858e-05	0
	4.5	304574	70995	48927.5	39331.5	40873.5	32817.5	29962.5	30884.5	29962.5	28578	28462	25651	23072	25383	25694	28663
	5.5	373837	80324	54883	45187.5	38307	34325	31853.5	31116	31776.5	29495	27023	25868	24285	25370	27336.5	27881				Avg	Std
	6.5	436706	90727.5	58841	44556.5	45169	34795	33977	32467	31578.5	29174	28093.5	25268	23759.5	26898	28291.5	26781.5			8000	0.241773	0.0147061
	7.5	517202	102690	64708.5	49027	45615	38206	33934	34356	32305	28892	29548.5	26600	25170.5	28273	25635.5	28235.5			4000	0.133631	0.000765111
	8.5	590013	116638	69147	54638	47019.5	38431.5	36211.5	34656.5	33066	29562.5	26150.5	26110.5	25876.5	24946	25645	27510.5			2000	0.0891981	0.00100309
	9.5	652210	130525	74559.5	56921.5	49598	44065	38029	34176	34329.5	29736.5	27518	25844.5	26465	25342.5	26818	29975			1000	0.0606654	0.00428812
	10.5	729682	140427	83084.5	60532	53464.5	45314	41252	39420	35094	33336	29588.5	25577	25343	24487.5	29439	28773.5			500	0.0482913	0.00173283
	11.5	802294	151446	86920	63906	54570	46947	41749	40890	37451.5	28588	30183.5	27067	25894	25701	28549	29761.5			200	0.0401872	0.000160067
	12.5	886812	162662	94805	68663.5	57229.5	52265	45959.5	42318.5	37278	32655.5	28043	28241.5	26479.5	27106.5	27031	28241.5			100	0.0321678	0.000645505
	13.5	953545	175404	98853.5	72929	61161.5	50817	48415.5	44783.5	37645	34981	30434	28795.5	27463.5	25310.5	30284.5	31186.5			50	0.0225557	8.93744e-05
	14.5	1027869	184573	110808	77419.5	65103	53667.5	46682	42683.5	39347	35577	30131	29855.5	28131	25970.5	29267	29032			20	0.00995856	3.29119e-05
	15.5	1093942	203318	113053	84329	66555	55552.5	51183.5	47103	42302.5	34725	30129	31193.5	26081	27145.5	27536	30685			10	0.00311178	0.000118357
	16.5	1.16017e+06	213692	119060	87840.5	68973	59127.5	51566	49878.5	46372	33553	30084.5	28636.5	26236.5	27574.5	30012.5	30959			5	-0.000841363	-2.35397e-05
	17.5	1208012	223748	126018	91942	72876.5	63959.5	55682	49190	43121	35640	31620.5	30049.5	26466	27177	28986.5	32964			2	-0.00486583	-0.00013666
	18.5	1.27864e+06	232476	132285	95478	78521.5	63095.5	57253	49443	44985.5	35404.5	31741.5	28346.5	26850	26497	29179.5	32022.5			1	-0.00544797	-9.43302e-05
	19.5	1.34149e+06	251890	134804	99224.5	74308.5	65620.5	58346	55112.5	46383	39788	32407.5	32565.5	28227.5	26489.5	30986.5	32768.5			0.5	-0.00347048	-1.23858e-05
	20.5	1.38458e+06	263086	145307	104682	82464.5	70468	60236.5	55841.5	52244.5	38842.5	33473.5	31418.5	30077.5	27786.5	29049	33079.5
	21.5	1.43262e+06	273318	152957	106104	88922	71963.5	61959	58597	51432.5	40781	32359.5	30939.5	27656.5	28406.5	29871	32208.5
	22.5	1503044	281422	158272	111836	83979	74104	65945.5	58975.5	50688.5	38730	35011	32471.5	27485	29624.5	28750	32953
	23.5	1.5487e+06	295786	162770	117424	86834.5	74895	68346	60101	50983.5	41067.5	35875	31596	29141	28505.5	30608.5	32392
	24.5	1.5966e+06	298232	172526	117981	92083.5	79690	66949.5	61706.5	53456	40828	34640.5	30474	27460	28454	29482	33498.5
	25.5	1.62255e+06	307836	173954	123477	94707	75665	69072	62718	55005	41741.5	36306.5	31571	26692	27605	28592.5	34119.5
	26.5	1.68069e+06	321224	182477	130966	97727.5	84802.5	73420	66228.5	53781.5	44441.5	35655.5	33788.5	28660.5	28263.5	30803	33192.5
	27.5	1711640	326708	183246	134540	101562	82998.5	73842	67088	59470	42247.5	35648.5	32704.5	29560.5	27171.5	31906	34454.5
	28.5	1743471	346264	190556	133936	103789	89427	77599	65657	57089.5	45945	37465.5	33086	29187	29505	30539	34763.5
	29.5	1.77179e+06	346692	197674	137750	106264	87984.5	78788	68502.5	58654	44583.5	38214	32314.5	29008.5	29089.5	30324.5	33389.5
	30.5	1.81163e+06	362637	205480	138498	111354	93353	78591.5	71985.5	60331	45410.5	35768.5	32138.5	27714.5	28274	28869	34449
	31.5	1.8601e+06	372038	207426	148470	113156	92971	85869	73549.5	66759.5	46487	39146	33195	30564.5	29767.5	29605.5	35358
	32.5	1.87074e+06	377421	216396	152505	112635	97672	82859	72799.5	60617.5	46750	39169.5	34618	29628	28986.5	29944.5	34659
	33.5	1903698	380594	217751	158164	115368	98728	84751.5	72118.5	67116.5	47454.5	39795.5	33635.5	29365.5	29203.5	30242.5	35997.5
	34.5	1932066	385144	221600	157832	119166	99906.5	87379	76359	65283.5	48089	38537.5	33178	27861	30941	28582	37378.5
	35.5	1946975	406087	227578	164489	120844	107240	91273	80127.5	66071.5	50264	38918.5	32837	29757.5	29759.5	29394	36673
	36.5	1.98796e+06	410806	231978	165290	123118	105842	91877	80935	66277	50388	37750.5	34981.5	28685	31092	29244	35870.5
	37.5	2001512	421485	232790	167340	128930	105220	89761	82057	67672.5	49088.5	39662.5	34720	31636.5	28940.5	29504	37215
	38.5	2035708	423868	242594	171841	131600	108320	94030	83784	67746.5	50914.5	39195	32326	30284.5	29234.5	32367.5	41287.5
	39.5	2.02534e+06	446222	246137	171156	136036	109730	93941	81604.5	74124	52383	40181.5	37085.5	30211.5	32098.5	31980.5	37606.5
	40.5	2.04784e+06	434753	252918	180934	136025	111420	100648	85747.5	74593.5	54095.5	40966	37505.5	30549	30386	31270	39672.5
	41.5	2058866	447657	252469	185528	136754	114838	97563.5	84697.5	72623.5	54358.5	41820.5	35059.5	31288.5	28870	32608.5	37598.5
	42.5	2.07722e+06	463428	265610	183426	140705	119209	95585.5	90193	72689	54176.5	41715.5	37531.5	31659.5	30248	31893.5	38939
	43.5	2.08241e+06	469750	269096	187730	139790	113452	101373	91271	73762	54558	44061.5	36458	31869	31107.5	31783	36824
	44.5	2119407	477269	273554	194047	144394	122270	100470	92589	76359	54615	43029.5	36229	29949	30871.5	33244	39974.5
	45.5	2103067	483276	273928	196626	143967	119436	107227	90494	77350	53988.5	42599	34909	28706	29470.5	31125	39499.5
	46.5	2.1288e+06	491622	281930	199524	149189	125884	104676	93214	78141	55987	43863.5	35074	28153	30894.5	28674	40640
	47.5	2143356	491487	280266	197473	150396	126698	110728	93724.5	80490.5	56882.5	44236	35538	31752.5	30579.5	32426.5	36950
	48.5	2.15262e+06	493116	289224	204798	149516	131679	112095	99081.5	78406.5	56336	44935	35506	28652	29461	31146	42926.5
	49.5	2169239	502246	291303	202596	153920	129502	107520	98726	81310	56721.5	45588.5	35795.5	32777.5	29101	31356.5	41357
	50.5	2.17777e+06	502217	296982	208403	157862	132871	109564	95237	81155.5	60842.5	46204	36121	30360.5	33376.5	32172.5	40034
	51.5	2.16605e+06	523642	295791	218334	160514	130080	114816	103538	84345	60038	43873	37220.5	30367	31776	32983.5	39400
	52.5	2.18426e+06	517742	305256	212122	160858	135338	114608	98344.5	83768	61873	44038.5	35127	32430.5	30211	31863	42556.5
	53.5	2.18902e+06	525072	312868	223015	164828	139343	118690	102198	88184.5	58782.5	44692	38078	33281.5	31829.5	33281.5	40629
	54.5	2183899	535407	309846	224888	164821	136065	118204	106741	85971	61004.5	47490	36554	32844	32115.5	32762	41679.5
	55.5	2.18663e+06	535224	319591	222884	167312	141016	121542	105252	87036.5	60817	47290	39584	32290	30669.5	33088.5	41081.5
	56.5	2202890	549752	323848	233834	165507	144422	122100	103750	86847.5	64776.5	47341	39353.5	30557	30512	32166	41208.5
	57.5	2.20239e+06	551090	322408	229266	173202	147960	124960	106272	88633.5	64255.5	46951.5	38672.5	32455.5	31442.5	32613.5	39807
	58.5	2200645	560882	319604	237253	174658	148546	127148	112313	88170.5	63912	47520.5	37552.5	32056	30725.5	34352.5	43290.5
	59.5	2.22327e+06	558440	337308	232298	170801	146113	124954	111266	89317.5	61378.5	46393	37586.5	34564.5	32423.5	33145	42571
	60.5	2208249	565834	331584	235336	173531	146727	129172	111802	90980.5	63693.5	48862.5	40299.5	31582	30321	34604.5	42122
