# Supplementary material for: Expanding detection windows for discriminating single nucleotide variants using rationally designed DNA equalizer probes
Source: Nat Commun. 2020 Oct 29;11:5473. doi: 10.1038/s41467-020-19269-9 (PMC7596233; doi:10.1038/s41467-020-19269-9)
Supplement: Supplementary file 4 — Source data [file 41467_2020_19269_MOESM4_ESM.zip › DNA-Equalizer-Gate-Source-Data-main/Supplementary Information Data/Supplementary Fig. 33/Fig. S33. PIK3CA.xlsx]

## Sheet: raw
correct	Time/min	SS-M	1	2	3	4	5	6	7	8	9	10	11	12	13	14	Bk		SS-M	1	2	3	4	5	6	7	8	9	10	11	12	13	14	Bk
	0.5	1807253	203970	224141	290437	540192	1007167	1180769	1253695	963208	724227	466564	364202	276486	236177	236714	219532		2604864	203653	213600	298324	534043	1027443	1222713	1198861	1075174	659863	474329	355170	260890	226864	234847	209041
	1.5	3598871	201809	225373	341092	696589	1396589	1684798	1643614	1250142	884601	582912	407525	293389	272177	228525	224283		3839001	199082	227525	349617	730538	1416336	1623805	1589591	1382212	834016	582996	405393	275487	251189	239179	224817
	2.5	4480942	208914	242091	402356	886714	1678878	2143818	2063177	1590958	1062878	685993	482881	330372	281987	263559	226958		4532710	199377	248053	415913	889239	1729950	2047803	1939554	1650178	1012106	683698	470647	320032	283052	246638	218380
	3.5	4802348	220871	259791	456732	1061495	1963863	2545143	2378536	1844764	1211239	777300	538431	363497	302368	272017	235077		4864686	207042	270966	439783	1048770	2048105	2388611	2234117	1908984	1163205	771236	530250	338489	298730	253749	227835
	4.5	5015353	227803	283269	498720	1231720	2263812	2851424	2669391	2057503	1398189	872714	582289	383655	312471	290393	243518		5091678	219581	284739	514521	1197298	2316232	2691025	2495760	2153757	1329192	888617	575181	365210	308806	262314	227020
	5.5	5054253	241119	296815	554584	1371149	2486583	3140564	2932952	2314427	1512590	944544	626511	402725	333495	296322	243318		5164375	225633	305441	553939	1356530	2532038	2934543	2753465	2377526	1477416	965912	618997	381997	327441	281896	232006
	6.5	5130570	255530	318866	611421	1518226	2757519	3380320	3149514	2522552	1656681	1033210	675745	435555	352941	299086	250158		5249892	244879	339418	612399	1481380	2796441	3214208	3012406	2601276	1601707	1038707	685390	403944	353155	278979	238709
	7.5	5193508	265224	347446	661654	1632051	2936497	3624554	3409350	2696833	1774597	1075104	732385	452207	368488	310836	258447		5249333	256670	358662	664267	1619171	3000943	3390414	3172174	2756024	1701725	1104794	717805	429435	347458	298728	256918
	8.5	5156999	279093	369126	702818	1750256	3135992	3815671	3568802	2797848	1869596	1172741	745765	479734	381922	327611	264972		5282884	272192	380513	707280	1715649	3183836	3577871	3325649	2905727	1822897	1166250	748968	432401	373708	304371	245174
	9.5	5176214	293159	384728	742581	1873296	3310962	4002113	3747996	2977830	1969925	1219962	778874	484122	395458	328448	260751		5322523	286291	396708	761072	1823466	3300092	3713216	3510024	3058945	1887207	1245488	786949	449627	379771	312055	260632
	10.5	5218982	304588	402123	786905	1947832	3424598	4147554	3893468	3106167	2082213	1249578	800079	483463	394934	342083	278895		5266942	295299	416092	798453	1917683	3467090	3834052	3611848	3156677	1993686	1292553	808773	473888	387801	316651	262105
	11.5	5175613	307085	425212	813621	2059003	3547609	4254676	4015252	3221855	2135086	1310914	849652	500219	397127	345358	275691		5302296	308913	431403	819062	1988243	3593667	3963283	3739490	3267882	2040518	1322932	821756	475368	401254	322459	267325
	12.5	5166470	318281	441043	865677	2136589	3689682	4348565	4136564	3298734	2199784	1342896	857856	524921	424762	353564	285572		5309918	306885	461561	866393	2065048	3707268	4047446	3863989	3389867	2136316	1368083	852865	476356	398945	329872	268718
	13.5	5194696	331713	455996	884182	2201226	3784820	4458636	4216384	3425184	2267912	1404908	886620	523325	424914	356126	288621		5356996	321873	476318	890494	2117786	3836306	4125230	3929495	3444839	2165558	1408332	859437	509473	404940	339439	274581
	14.5	5202596	330337	487374	919323	2276923	3913112	4566502	4322910	3508328	2337328	1377824	894694	541751	431616	365610	278415		5322115	329676	481580	923138	2198212	3898037	4238804	4023186	3542864	2233242	1438962	880500	508265	421596	344213	269098
	15.5	5176238	343309	497941	956162	2322440	3977964	4573330	4398873	3562312	2383670	1427707	912633	538840	423426	362810	286012		5291402	332087	507001	959937	2265286	3975816	4287872	4089041	3619796	2285592	1456340	901606	502216	413743	344933	275729
	16.5	5233374	350603	514183	982070	2386785	4037576	4704566	4493756	3649252	2427277	1460812	953522	538680	431266	363282	292364		5273707	338013	517959	959108	2333840	4035875	4329037	4150924	3698486	2311962	1468145	920935	505916	418719	347424	282142
	17.5	5220374	342642	523380	1039734	2456693	4095470	4757768	4543510	3670045	2462884	1476409	941395	545985	435037	356348	286764		5287490	341077	535902	980691	2360018	4120850	4415744	4234308	3761380	2347065	1498102	912990	512901	416026	343616	284242
	18.5	5175124	350637	531835	1037788	2503168	4189391	4838034	4602424	3766142	2500266	1493822	949770	569700	434533	366285	290288		5290502	347973	543458	1022849	2407164	4172984	4451666	4260098	3773116	2369244	1498280	932840	522402	429336	347001	292044
	19.5	5192814	357319	545878	1051441	2555364	4221040	4849172	4624225	3781922	2547483	1502073	957872	552821	432704	364201	297624		5324696	348819	563447	1047730	2464250	4224728	4493036	4320748	3847940	2422443	1542894	941636	517744	412210	338272	286779
	20.5	5197020	358098	543724	1101844	2601040	4292778	4879204	4709986	3829207	2555290	1530052	976922	558145	436202	375665	304762		5299450	354253	553354	1059184	2455082	4307025	4515446	4355480	3844402	2428870	1569272	931577	519047	423851	358083	284682
	21.5	5173174	369129	562220	1118656	2611699	4356600	4951273	4768492	3896227	2582128	1548592	982678	551754	441666	377434	303560		5284440	356427	575481	1076524	2473175	4334364	4555756	4372876	3912559	2482103	1546256	945896	526155	419581	346805	291484
	22.5	5193507	377484	586250	1145250	2673142	4367137	4954182	4761892	3925403	2647571	1559260	966482	573048	451503	367603	300525		5348122	362122	607804	1095964	2541461	4365334	4523652	4422339	3978637	2490064	1543506	947747	517217	426456	358130	292803
	23.5	5174468	374804	600510	1138592	2684895	4406460	4958385	4783120	3995146	2660276	1561163	1006758	556848	452779	374888	305152		5317064	367975	609346	1093415	2567050	4370528	4559864	4465838	3940394	2505105	1548946	954692	517205	440388	361036	297015
	24.5	5232178	385477	593395	1162201	2681275	4450646	5010028	4843633	4002834	2644996	1577322	989656	561023	449923	379389	299173		5285672	379240	610068	1125357	2598590	4418077	4606692	4469812	4005888	2493529	1565141	961428	521211	434358	357651	293430
	25.5	5189292	381379	607200	1181227	2732965	4481492	5020544	4888816	4041412	2660047	1561126	1000385	567631	442131	380739	307796		5302474	378581	607642	1125102	2599368	4470716	4617608	4504550	4070315	2526734	1597250	965148	522046	416937	353612	289695
	26.5	5182924	388724	621828	1200716	2767650	4500799	4986510	4909082	4073751	2672371	1579024	993056	573283	449209	386282	296391		5305233	371876	628739	1165537	2625275	4458768	4650438	4543943	4083627	2552808	1592574	964793	545174	435371	358657	297694
	27.5	5183557	396764	628758	1210232	2810088	4533175	5059172	4924446	4055932	2700542	1574675	1004701	577408	458252	379339	309349		5274358	368156	627034	1157363	2645094	4515252	4594880	4525144	4102913	2563668	1594624	946285	527025	429698	366109	290858
	28.5	5219421	387852	650447	1207058	2814067	4548774	5079324	4916200	4111626	2719476	1580515	981346	564610	446890	370115	300806		5269688	381132	644900	1170530	2655944	4478277	4645512	4577152	4124534	2563114	1578375	970632	524284	422238	357503	296294
	29.5	5165186	390314	651715	1231289	2849332	4601720	5085757	4970912	4104950	2735236	1595210	995734	570294	443282	372860	313455		5292790	393025	635634	1190693	2702316	4541438	4663807	4547860	4129537	2587621	1598964	964489	534803	429646	361531	300068
	30.5	5197836	399633	653478	1225793	2840595	4607558	5103478	5016584	4152859	2735192	1598326	1002696	564290	452423	380499	309769		5231110	378618	648472	1209712	2709806	4571071	4682806	4617167	4196604	2603717	1590344	954304	535444	430103	351061	297495
	31.5	5193712	404788	657308	1249101	2865298	4652004	5081647	4998388	4165007	2743578	1611224	978652	566207	443268	383008	294929		5273408	381600	677292	1235861	2702627	4564573	4702782	4597071	4178194	2587077	1624712	960278	530309	439338	348235	302150
	32.5	5166400	405175	672776	1276016	2865394	4627180	5117216	4981738	4177134	2753473	1603300	993024	565301	433496	383229	307826		5265454	400251	677626	1234697	2729427	4614098	4688126	4615666	4146048	2584089	1595572	964976	526235	434664	357958	294500
	33.5	5156236	407579	664144	1293418	2895830	4665190	5129864	5032408	4163232	2753322	1611896	1004906	563026	451948	379124	303911		5251508	405310	681348	1226356	2755967	4589193	4657170	4615530	4182869	2573121	1589137	948604	525760	429792	356518	291362
	34.5	5132872	409167	667852	1310207	2906478	4698736	5144524	5037488	4218112	2775085	1603010	985228	562996	443669	386632	306745		5292028	400758	677706	1272878	2766436	4615343	4693753	4631474	4223404	2606187	1601115	957681	529937	424572	354732	296585
	35.5	5174784	414734	684366	1270950	2919084	4698106	5128011	5077570	4269156	2778404	1602312	988964	566626	447750	377422	308206		5236472	410195	691901	1262405	2778816	4635692	4687586	4624886	4227656	2612736	1589018	965394	531400	426251	356449	304403
	36.5	5150812	413866	679251	1325323	2962304	4705616	5118765	5063256	4256876	2778494	1593088	988209	571975	444354	389614	312101		5227069	398892	701263	1248576	2800620	4614138	4674122	4640172	4235342	2618956	1607806	962136	523546	424878	357843	291573
	37.5	5149704	419126	710157	1330827	2948237	4705382	5121706	5065030	4247146	2757609	1589608	985693	569799	449833	378427	309768		5234964	398200	712318	1276999	2781934	4638639	4675969	4675350	4259418	2640675	1617518	937757	522368	421567	354766	311648
	38.5	5094177	414012	699088	1336626	2969320	4717204	5122892	5072960	4299370	2785019	1600264	982550	570440	442322	378162	302870		5231668	408180	710189	1278722	2816862	4631130	4730220	4667628	4233974	2625294	1594434	961581	531314	420885	352742	295128
	39.5	5114625	413037	708038	1354785	2986222	4712714	5125364	5045866	4291787	2795948	1609278	991962	565973	438469	370896	308596		5244834	416626	713977	1311154	2779730	4671313	4692851	4635502	4257284	2642324	1603964	942191	529816	427288	362372	305314
	40.5	5134685	415600	714264	1363905	2990758	4727312	5150008	5077684	4274539	2790552	1596946	994573	561771	443911	378365	308907		5266748	401242	744331	1290156	2824481	4641758	4708159	4647328	4226932	2616504	1598186	968795	519708	428103	349094	300760
	41.5	5104828	424364	713657	1346542	3006084	4738645	5126242	5064057	4307781	2778845	1608646	994460	561986	437828	376362	308756		5204390	413596	722681	1303653	2821194	4699861	4689270	4685925	4277949	2595110	1604773	938901	524845	413143	356229	292829
	42.5	5127924	415531	718139	1387011	3025415	4736178	5188014	5083420	4324256	2787471	1588001	992536	555478	438529	378371	301060		5230106	429526	725225	1301205	2846169	4672240	4665736	4651272	4299680	2627578	1598058	958188	526447	425405	348762	299833
	43.5	5104990	423122	719063	1382936	3009421	4760122	5140213	5071541	4318352	2781728	1583078	984714	567556	444472	369517	311318		5244392	422493	740052	1315516	2810946	4638672	4697174	4660098	4270234	2636341	1595656	951529	529037	416705	354674	297330
	44.5	5092121	429272	723416	1364083	3000805	4751624	5148504	5093508	4315264	2791890	1598246	971522	565708	439178	382086	307215		5220024	423892	748027	1345222	2833454	4669397	4665812	4689356	4330954	2648016	1589209	963194	527465	425482	359897	301273
	45.5	5093086	421455	731482	1384310	3055054	4753190	5123155	5088747	4350448	2788954	1604613	961460	567593	442725	368768	313818		5178357	421745	731732	1331704	2863565	4685779	4668134	4698902	4303698	2618886	1587072	958806	502678	419518	357358	300992
	46.5	5052018	419333	741965	1401791	3051292	4815022	5151696	5073710	4347730	2799508	1585129	974442	547977	441990	380767	313157		5223940	413702	759564	1341475	2864813	4735294	4690673	4655524	4287125	2598688	1599145	951854	516543	431335	356193	293755
	47.5	5103103	429178	737449	1396672	3048017	4780543	5133386	5103866	4387583	2786342	1608467	986412	559630	425652	369993	312907		5167446	413395	762988	1334806	2858486	4716058	4650925	4699040	4298716	2644006	1596631	953038	512541	423238	358364	292922
	48.5	5058146	437083	753048	1422228	3071004	4761775	5117270	5096856	4371857	2790943	1583879	985514	557101	432535	380267	316978		5194150	431090	745336	1343216	2869344	4706334	4698750	4675611	4298826	2619138	1589436	946105	505398	424902	360159	299284
	49.5	5082616	431015	742109	1410027	3050596	4785112	5144398	5119440	4376690	2791425	1568905	975068	562242	430321	366923	308415		5162230	424526	766401	1330588	2868942	4720462	4647516	4635890	4334682	2642118	1588696	945803	505235	414087	357345	305765
	50.5	5088819	440343	760333	1442575	3057474	4765717	5129199	5139373	4343712	2792407	1592338	967800	557578	434047	375766	308035		5146280	422008	762963	1364932	2880950	4713716	4690214	4669275	4277212	2665716	1594687	954631	511110	417328	350169	292690
	51.5	5080519	430888	754028	1424672	3050846	4801850	5150858	5098618	4355680	2770386	1603295	972843	560372	434706	380248	318388		5155105	416474	772260	1368288	2884982	4716378	4624448	4683067	4345000	2623145	1590230	943124	503682	421790	352740	304715
	52.5	5034376	428912	768813	1443656	3078670	4817668	5138916	5107218	4389119	2782731	1590093	964631	556404	433689	372818	318086		5157158	417405	766747	1356217	2872002	4718133	4628684	4660744	4320512	2615508	1589509	940704	512307	415778	353231	293678
	53.5	5027184	437363	779678	1451030	3087072	4806236	5134384	5143560	4366924	2789852	1596540	964600	550811	442305	384460	303275		5134770	434738	793500	1384634	2874601	4679554	4608890	4646074	4305709	2610659	1566804	931376	509677	413660	363762	296371
	54.5	5031692	447435	781148	1444208	3103854	4774606	5127407	5108016	4378804	2807615	1578457	972381	554251	439612	378875	309155		5141018	436021	782247	1372801	2885812	4728787	4648592	4662398	4309720	2612937	1576321	924739	510107	425511	356794	298869
	55.5	5023371	444396	789610	1458248	3117458	4803830	5091850	5088554	4380230	2776210	1571198	977250	551087	435350	375361	309235		5154288	430250	802660	1392410	2911555	4661294	4631036	4679357	4305790	2605586	1578148	934302	512987	424600	362059	303087
	56.5	5047022	451034	769678	1461310	3119755	4788835	5094258	5130712	4373628	2790582	1565668	986506	538119	431745	367232	311444		5163058	437098	783236	1382351	2914296	4707430	4603198	4640298	4311536	2598742	1579058	921607	511130	404384	359717	290295
	57.5	5050230	440223	779454	1465497	3115871	4797414	5088991	5076240	4380274	2810543	1578257	982119	539009	430356	363392	311524		5183878	437361	781771	1398144	2901288	4712072	4636863	4630573	4308294	2611406	1568596	932862	519991	408821	363759	303318
	58.5	5068256	443989	789407	1469840	3098767	4784082	5101749	5101061	4388411	2737060	1575052	969758	549450	416755	370708	311562		5135542	432865	798609	1390926	2924025	4701642	4582062	4645276	4319008	2632924	1570446	948788	502952	408701	353721	293835
	59.5	4997354	452646	799618	1471890	3121205	4763420	5097422	5076723	4394388	2796560	1565020	963506	549690	430662	364100	307744		5134620	433547	782487	1398215	2916268	4716798	4639986	4612374	4285258	2619982	1547942	942122	499836	417081	358949	305116
	60.5	5030270	447943	792024	1461704	3123278	4783466	5121164	5102608	4380069	2799958	1580954	952143	535280	430032	374329	314350		5144382	432362	785922	1394112	2895054	4701658	4623957	4630576	4311339	2605343	1561117	916846	502551	407502	354143	300302
spurious	Time/min	SS-M	1	2	3	4	5	6	7	8	9	10	11	12	13	14	Bk		SS-M	1	2	3	4	5	6	7	8	9	10	11	12	13	14	Bk
	0.5	191423	206406	210898	203694	214383	216241	197571	181837	182893	219007	171320	186659	184166	193761	187358	175916		189517	189009	197861	184856	204750	188530	172228	173656	172328	193623	167522	177406	176739	170783	175278	166162
	1.5	182663	211168	205648	203769	194506	215198	204607	191901	169461	198830	187593	187167	196509	185925	192568	172247		191619	190822	201552	183889	196044	188793	173968	188463	170290	189946	186339	190246	179948	184076	180343	173773
	2.5	178745	208635	207619	206556	199087	216949	196963	190760	183693	195505	197910	191524	197303	194598	197960	181594		203845	192042	203304	193155	203656	185171	168466	194870	168059	206973	196043	199575	190339	181116	184070	179439
	3.5	189613	212139	221509	208089	204875	215117	204072	205711	195522	202178	210343	205091	207906	195227	201211	182868		213277	208645	207175	203124	202823	190596	193931	216955	186712	208828	203732	201628	193653	199629	197350	178077
	4.5	196359	222841	224484	217198	212327	219862	211469	205328	193458	212805	222105	213427	219941	204680	208385	195718		219412	210003	214589	210645	205825	191320	194627	217718	182905	213362	209774	212026	202545	205505	194571	189174
	5.5	194951	224415	224372	230492	223277	221173	213006	212283	206163	224565	217866	225975	225861	216329	218130	215018		220764	219283	222411	213834	216417	205487	196286	239451	190822	214187	218825	216597	205165	202560	212002	193184
	6.5	215913	236621	236346	229583	231180	234344	228111	222416	213674	234370	232105	233791	237075	237138	231466	210024		236008	224597	224210	221950	215938	208040	198669	253856	197356	234250	232266	226476	215954	217467	217365	202339
	7.5	215280	246443	241877	242812	240633	231217	235459	231561	217623	238304	244113	242258	245301	243059	235301	214115		261240	239650	227262	227529	231448	219544	209225	265695	203280	234286	227839	230051	220691	220814	221411	203525
	8.5	223422	244666	251566	253327	242824	242149	242943	243253	222614	234475	249993	253127	251136	240786	249191	228610		258232	237481	228763	229001	228785	226424	209391	268003	203007	249897	238982	237450	223357	226683	225977	212922
	9.5	222880	262861	262881	268986	249228	245070	245873	248457	231081	255634	248957	258997	254960	248798	243608	231096		281564	246096	248282	238774	245166	231899	211916	282025	219997	240365	239299	243838	230945	229094	231255	225048
	10.5	237963	267069	267742	272749	253602	252106	256912	260828	228501	261633	260221	262181	264225	257255	249105	243518		284828	245651	248015	236911	240007	220760	223828	284822	223097	247871	247441	250204	232105	236649	235845	222800
	11.5	242608	267702	271421	267783	259431	258248	263108	257833	244528	274936	270607	278327	264394	263011	256604	236746		295417	255140	249213	252654	250169	230506	222003	296175	213021	255920	251874	246567	237414	250304	232729	220606
	12.5	247198	271676	281098	283040	263914	265393	262037	268380	250060	277375	265395	280831	281626	270357	266494	240994		296754	259058	253029	251027	246576	238306	235561	303892	219595	262222	253227	252853	235739	249622	237365	218225
	13.5	250048	277904	278587	288370	272962	281603	270514	263960	250048	274939	263738	283469	278248	276243	269353	242642		302632	262390	256940	256621	255781	241843	230332	306194	227226	266692	263613	257264	246601	247271	246497	235076
	14.5	253000	281176	286513	291341	283636	277152	269269	275146	254887	274151	275483	295480	293911	284038	278234	255788		306044	260349	264626	255144	255766	250565	242200	320396	231957	258600	259639	266552	255334	240691	248136	231296
	15.5	258992	281307	294335	290110	275965	275938	283943	275228	257523	291633	280549	298467	289494	275032	276355	261167		318057	273300	265873	258613	256479	246187	228781	324208	244093	272998	268902	262009	253093	254805	242238	229755
	16.5	264057	288435	283402	297421	286378	281436	269069	284726	255851	281744	281513	297312	294399	294374	281424	254210		325625	274891	273327	266152	261119	250148	237460	334594	231140	276384	266491	269077	251010	259851	241828	234290
	17.5	266444	287055	291167	291106	298665	281983	283325	285647	255698	288284	291651	298376	304892	293313	284809	257008		329707	273069	276049	266263	261041	247949	238903	336898	237695	270819	283618	271779	252151	246580	249910	235789
	18.5	265176	291668	299351	297479	293921	288336	292963	285763	261215	285476	281970	304880	299573	288694	288680	264570		329143	285032	278187	265806	270078	257243	245540	340184	233452	275436	272464	272624	251130	262239	251338	234047
	19.5	265404	303054	301120	318940	294376	282422	296983	285625	265822	296444	290273	307865	303747	304980	289651	260621		350234	278849	279820	273586	271662	262980	235913	355377	235970	271386	276507	273025	262980	264147	260381	225202
	20.5	264855	304727	304295	312528	295643	293568	299595	294392	271804	295868	288911	304778	302983	307604	290293	265150		344861	281490	280580	269158	268722	256085	249910	362013	233383	281746	270878	276447	261129	260804	256187	242252
	21.5	274166	299969	303001	304365	308979	294514	288448	291568	269664	292223	310102	303313	305729	307394	289675	265672		344698	279863	282217	276635	275620	267435	241023	350429	237998	289463	273720	263263	263335	256811	252366	238246
	22.5	273801	302466	310536	307344	311258	307053	302468	296257	272080	303050	306040	312562	310826	298196	306662	264278		353433	278546	274006	271598	275201	256616	243332	358526	233004	287650	291092	278367	268620	265169	252738	236986
	23.5	272508	306220	308359	318127	303670	306481	312946	293332	271428	296466	301000	320313	316448	305929	303821	274150		359458	279208	290602	272419	272187	258830	247531	368767	233367	285873	286398	278174	258081	275710	259814	236074
	24.5	277193	307043	314185	314597	307013	302384	306039	305507	269813	304634	308700	321424	314847	311601	299523	267323		359999	284979	294340	287862	270294	256031	246696	375867	244929	287134	281379	278738	257950	265171	261163	242897
	25.5	271892	315867	315042	320317	309163	308631	310640	298445	272588	304412	304291	320726	311624	301780	301609	272204		358878	281026	293562	282741	272177	260158	252845	372441	241433	288996	282893	281740	264982	263519	264991	243410
	26.5	278250	313014	308571	327530	316199	305114	311013	299437	272124	316497	311103	335623	333168	319380	313595	271838		373294	284859	293919	288197	278573	264567	252373	376398	236321	289743	286996	279161	266828	277276	264934	236248
	27.5	286896	313168	319845	324538	315117	299362	312321	306380	285679	306259	307807	328785	310803	323145	315646	268166		377474	292278	296991	282973	286910	263100	256566	385042	237908	297083	288428	287411	263798	277045	263743	241270
	28.5	280665	310575	308009	339081	327852	316326	314966	305867	276753	309687	313539	333397	313791	318677	311598	285358		382561	283134	286639	288731	286039	266814	252378	377455	235139	279227	283205	290170	266145	261891	258915	234706
	29.5	283530	322067	318784	329720	324767	305535	310725	308552	284585	313118	307788	348220	328228	312495	314143	280222		387197	297008	286956	283647	285309	272221	251284	381089	239779	290903	285764	286275	267832	276387	260693	235868
	30.5	293744	320734	324154	339672	335939	321938	318333	305625	268849	311399	311058	327407	329317	319043	308593	279973		369263	303553	291571	288215	287883	268849	252324	390015	239341	283443	296390	293242	274054	266820	262502	244542
	31.5	290715	308876	319890	331042	326317	310969	318374	310335	273983	315586	312539	330311	329956	320429	311934	287093		404412	293760	297039	295006	288778	264518	254211	402089	236298	289858	289024	284440	268563	280672	265155	248414
	32.5	284028	324227	322590	340473	326424	317393	320734	315380	283827	316676	316344	339958	332776	328406	311392	280783		395419	295921	289408	285268	287229	266307	259382	412748	241296	301638	289228	285586	263721	272015	264250	241562
	33.5	288390	319714	332526	330270	335500	329959	320436	316580	278164	313818	318170	329394	338806	324835	311111	278762		405095	290991	291929	281888	276884	262171	256961	407955	239233	302796	284041	289252	270306	275075	263388	242415
	34.5	286513	332657	331398	338120	320278	315828	314467	314719	285256	324845	317175	342738	335933	324023	328073	280983		399466	292370	295996	296760	293224	268953	254073	406746	239377	298796	287840	285987	274315	268399	265096	241874
	35.5	276849	319279	324102	327880	328595	325822	329486	310922	288347	318072	318807	344670	335138	339273	321540	290418		398338	300567	304324	285133	292025	275390	257563	423053	253809	286944	285489	279885	273796	269776	264798	246201
	36.5	290655	330928	323419	341350	336835	318410	324505	316476	292486	327171	320531	345856	335618	337486	320734	282885		415331	291538	295194	280647	296838	262852	244178	418785	242252	298482	297412	290390	262622	273913	265003	242171
	37.5	296403	330541	329643	340300	336237	331686	320682	319984	287341	319427	324828	345462	345877	338842	318652	284653		411112	299224	292111	284206	292691	274065	258585	419769	238036	304434	288593	285022	270859	266373	261071	235296
	38.5	296029	327826	332058	339193	331036	328300	315994	317084	289001	324531	324531	349148	352800	332525	328611	288328		417227	288128	301067	290500	297800	269783	256417	419354	240501	290576	286824	293346	275884	274656	264534	239630
	39.5	289001	332431	334577	343477	332715	325094	320626	317266	291022	329262	310118	355451	331226	331542	324644	282364		428156	289428	294120	289793	281030	275822	254701	439160	238926	289020	289153	292075	266879	272417	266190	233879
	40.5	296520	333363	338703	341528	331694	332377	324277	316262	284070	324406	329929	352109	340851	333698	330273	285476		431334	300501	306116	297805	282357	270445	248766	444469	241426	290007	288873	296053	277184	270876	264028	241426
	41.5	293755	328623	337053	338355	332109	328144	321103	309606	280304	327515	330984	347983	339463	339916	327644	285190		419491	301507	297353	293397	293277	262639	255761	446868	244467	299614	290748	297231	265767	278691	262296	241151
	42.5	288256	335043	336360	342447	333690	332211	335520	317142	283087	340732	314942	354830	342162	339513	335351	293116		434932	292803	309615	296050	300446	270588	263354	436295	236722	294307	301082	299449	275438	269450	266420	246040
	43.5	292371	327832	338985	347774	338136	334720	329710	319724	292376	332017	334508	361171	343981	342449	333378	288322		437315	293406	297512	293758	291883	263999	254780	444549	246702	290505	290724	287587	275043	274362	266383	229212
	44.5	301556	342514	331513	342860	344568	327063	327224	310384	286784	321527	323861	351591	345930	343453	334849	299267		440483	299175	299456	301161	299437	269700	258551	447829	232096	300740	297138	295976	275268	271978	267414	242514
	45.5	302021	342385	333480	348962	340001	344026	323738	318488	288921	333660	333799	348305	353609	347106	334251	287392		435773	293958	307306	297810	286651	276488	257268	450297	241900	294265	300728	283062	268167	278909	266695	236235
	46.5	294917	336178	336643	340967	334706	336874	327466	318639	291375	345052	339873	359331	346609	335751	333950	289205		430003	298307	299476	297539	284937	270452	246775	448952	233134	300526	302161	291708	274632	279538	272390	239591
	47.5	292838	341716	338589	340054	344244	335017	335362	319166	288213	332879	329920	360703	354140	343934	345340	290801		454401	297458	302008	299687	294784	275188	257157	462653	237242	297854	302534	293845	279842	263916	260229	238630
	48.5	306802	337227	340124	353138	346170	337612	337737	326551	288849	346471	333300	363760	344936	340106	334140	295905		456683	302211	298627	299041	300384	273547	251570	469468	245863	301777	301232	299193	284049	274730	264282	237216
	49.5	302696	339636	343805	354141	348465	336251	340415	320630	294468	328822	334581	359711	353644	352341	336669	291181		452116	300827	294571	306489	285938	281987	247663	463895	242609	308466	285468	281099	276130	272964	263331	246750
	50.5	296218	336394	339569	353829	349838	333237	334830	333480	291490	339438	325636	359402	349215	351603	336482	289747		463828	306933	304309	290644	298344	269268	257786	468699	230442	294239	303048	287135	275547	280938	269188	235037
	51.5	306297	337801	343666	348200	351868	353449	349815	326626	283506	332907	331773	370703	342941	352352	342710	292330		459302	301575	311071	286754	291158	272228	253588	471245	239841	295430	303078	289737	272892	273924	264971	239792
	52.5	302089	335410	332932	370377	352549	336651	350138	326363	289320	349815	332423	360140	360520	355812	337799	293670		464696	302078	302916	293166	297385	268469	253962	479662	248560	293441	306953	298769	274301	270802	266784	247389
	53.5	305167	340882	355077	356484	348707	343700	343204	330987	287348	340969	344901	355179	360727	350184	345777	290250		484672	295870	310274	304540	297504	270892	250206	483263	236406	299061	297698	288707	264657	274193	272004	247324
	54.5	305621	344229	342858	354661	357256	339188	344924	331552	289552	343725	334361	370788	357637	344279	340530	292924		468441	308951	312534	294991	290792	270488	258755	490340	231119	304552	298265	286736	268918	278668	265072	237805
	55.5	303744	344714	343906	353046	346769	355318	350565	325340	291490	337153	334151	364672	361914	351799	339088	293295		482006	298052	310284	297788	289120	269457	247575	481778	232819	301262	294642	294458	283298	278498	267914	250280
	56.5	310808	339141	337709	361447	343343	340839	350345	329259	282087	343322	335271	367178	361732	345075	354994	296083		478358	310799	305086	292611	291975	264288	246000	491422	235463	304440	310394	291219	275583	265222	271018	242125
	57.5	301979	347322	355296	361399	363487	340238	346642	330444	287040	338812	333370	365677	366116	355778	349065	301018		494491	299838	313373	290763	286142	266200	245726	499113	232211	303079	294126	299494	276346	273861	266174	231542
	58.5	309869	351465	342441	360789	356632	346250	354452	337528	296477	347531	340566	364127	369932	356690	343667	278077		485237	307226	307276	296222	300725	267439	258959	499582	240784	305510	292349	297407	278023	275619	263051	226582
	59.5	304420	337202	346641	346769	356276	347115	348776	335150	295779	345582	339734	363715	379895	342907	351164	288531		494491	304007	308860	299362	291680	259983	246969	500261	238120	300081	298919	298679	275520	276597	267967	225452
	60.5	310839	345522	355446	351741	357117	341808	347208	337356	295398	354601	340137	378504	374970	358464	357427	288697		496494	303461	308598	292155	296912	260935	255390	504684	230735	306297	296651	297326	267178	271950	265772	239719

## Sheet: correct
																					8000 nM	4000 nM	2000 nM	1000 nM	500 nM	200 nM	100 nM	50 nM	20 nM	10 nM	5 nM	2 nM	1 nM	0.5 nM
		200nM	8000 nM	4000 nM	2000 nM	1000 nM	500 nM	200 nM	100 nM	50 nM	20 nM	10 nM	5 nM	2 nM	1 nM	0.5 nM				SS-M	1	2	3	4	5	6	7	8	9	10	11	12	13	14	Bk
	Time/min	SS-M	1	2	3	4	5	6	7	8	9	10	11	12	13	14	Bk			5087326	440152	788973	1427908	3009166	4742562	4.87256e+06	4866592	4345704	2.70265e+06	1.57104e+06	934494	518916	418767	364236	307326
	0.5	2.20606e+06	203812	218870	294380	537118	1017305	1201741	1226278	1019191	692045	470446	359686	268688	231520	235780	214286			57056	7790.5	3051	33796	114112	40904	248604	236016	34365	97307.5	9918.5	17648.5	16364.5	11265	10093	7024
	1.5	3718936	200446	226449	345354	713564	1.40646e+06	1.6543e+06	1.6166e+06	1316177	859308	582954	406459	284438	261683	233852	224550
	2.5	4506826	204146	245072	409134	887976	1704414	2.09581e+06	2.00137e+06	1620568	1037492	684846	476764	325202	282520	255098	222669		Avg	1	0.027788	0.100763	0.234431	0.565238	0.927874	0.95507	0.953821	0.844849	0.501114	0.264374	0.131207	0.0442656	0.023314	0.0119059	0
	3.5	4833517	213956	265378	448258	1.05513e+06	2005984	2466877	2.30633e+06	1876874	1187222	774268	534340	350993	300549	262883	231456		Std	0.0112153	0.000491835	0.000389656	0.00554857	0.0214347	0.00800279	0.0487287	0.0462576	0.0066809	0.0180423	0.00166909	0.00247792	0.00139596	0.000627156	0.000329912	0
	4.5	5.05352e+06	223692	284004	506620	1214509	2290022	2.77122e+06	2.58258e+06	2105630	1.36369e+06	880666	578735	374432	310638	276354	235269
	5.5	5109314	233376	301128	554262	1.36384e+06	2.50931e+06	3.03755e+06	2.84321e+06	2.34598e+06	1495003	955228	622754	392361	330468	289109	237662				Avg	Std
	6.5	5190231	250204	329142	611910	1499803	2776980	3297264	3080960	2561914	1629194	1.03596e+06	680568	419750	353048	289032	244434			8000	0.027788	0.000491835
	7.5	5.22142e+06	260947	353054	662960	1625611	2968720	3507484	3290762	2.72643e+06	1738161	1089949	725095	440821	357973	304782	257682			4000	0.100763	0.000389656
	8.5	5.21994e+06	275642	374820	705049	1.73295e+06	3159914	3696771	3.44723e+06	2.85179e+06	1.84625e+06	1.1695e+06	747366	456068	377815	315991	255073			2000	0.234431	0.00554857
	9.5	5.24937e+06	289725	390718	751826	1848381	3305527	3.85766e+06	3629010	3.01839e+06	1928566	1232725	782912	466874	387614	320252	260692			1000	0.565238	0.0214347
	10.5	5242962	299944	409108	792679	1.93276e+06	3445844	3990803	3752658	3131422	2.03795e+06	1.27107e+06	804426	478676	391368	329367	270500			500	0.927874	0.00800279
	11.5	5.23895e+06	307999	428308	816342	2023623	3570638	4.10898e+06	3877371	3.24487e+06	2087802	1316923	835704	487794	399190	333908	271508			200	0.95507	0.0487287
	12.5	5238194	312583	451302	866035	2.10082e+06	3698475	4.19801e+06	4.00028e+06	3.3443e+06	2168050	1.35549e+06	855360	500638	411854	341718	277145			100	0.953821	0.0462576
	13.5	5275846	326793	466157	887338	2159506	3810563	4291933	4.07294e+06	3.43501e+06	2216735	1406620	873028	516399	414927	347782	281601			50	0.844849	0.0066809
	14.5	5.26236e+06	330006	484477	921230	2.23757e+06	3.90557e+06	4402653	4173048	3525596	2285285	1408393	887597	525008	426606	354912	273756			20	0.501114	0.0180423
	15.5	5233820	337698	502471	958050	2293863	3976890	4430601	4243957	3591054	2334631	1.44202e+06	907120	520528	418584	353872	280870			10	0.264374	0.00166909
	16.5	5.25354e+06	344308	516071	970589	2.36031e+06	4.03673e+06	4.5168e+06	4322340	3673869	2.36962e+06	1.46448e+06	937228	522298	424992	355353	287253			5	0.131207	0.00247792
	17.5	5253932	341860	529641	1.01021e+06	2.40836e+06	4108160	4586756	4388909	3.71571e+06	2.40497e+06	1.48726e+06	927192	529443	425532	349982	285503			2	0.0442656	0.00139596
	18.5	5232813	349305	537646	1.03032e+06	2455166	4.18119e+06	4644850	4431261	3769629	2434755	1496051	941305	546051	431934	356643	291166			1	0.023314	0.000627156
	19.5	5258755	353069	554662	1.04959e+06	2509807	4222884	4671104	4.47249e+06	3814931	2484963	1.52248e+06	949754	535282	422457	351236	292202			0.5	0.0119059	0.000329912
	20.5	5248235	356176	548539	1080514	2528061	4.2999e+06	4697325	4532733	3.8368e+06	2492080	1549662	954250	538596	430026	366874	294722
	21.5	5228807	362778	568850	1097590	2542437	4345482	4.75351e+06	4570684	3904393	2.53212e+06	1547424	964287	538954	430624	362120	297522
	22.5	5.27081e+06	369803	597027	1120607	2.6073e+06	4.36624e+06	4738917	4.59212e+06	3952020	2.56882e+06	1551383	957114	545132	438980	362866	296664
	23.5	5245766	371390	604928	1.116e+06	2.62597e+06	4388494	4.75912e+06	4624479	3967770	2.58269e+06	1.55505e+06	980725	537026	446584	367962	301084
	24.5	5258925	382358	601732	1143779	2.63993e+06	4.43436e+06	4808360	4.65672e+06	4004361	2.56926e+06	1.57123e+06	975542	541117	442140	368520	296302
	25.5	5245883	379980	607421	1.15316e+06	2.66617e+06	4476104	4819076	4696683	4.05586e+06	2.59339e+06	1579188	982766	544838	429534	367176	298746
	26.5	5.24408e+06	380300	625284	1.18313e+06	2.69646e+06	4.47978e+06	4818474	4.72651e+06	4078689	2.61259e+06	1585799	978924	559228	442290	372470	297042
	27.5	5.22896e+06	382460	627896	1.1838e+06	2727591	4.52421e+06	4827026	4724795	4.07942e+06	2632105	1.58465e+06	975493	552216	443975	372724	300104
	28.5	5.24455e+06	384492	647674	1188794	2.73501e+06	4.51353e+06	4862418	4746676	4118080	2641295	1579445	975989	544447	434564	363809	298550
	29.5	5228988	391670	643674	1210991	2775824	4571579	4874782	4759386	4.11724e+06	2.66143e+06	1597087	980112	552548	436464	367196	306762
	30.5	5214473	389126	650975	1.21775e+06	2.7752e+06	4.58931e+06	4893142	4.81688e+06	4.17473e+06	2.66945e+06	1594335	978500	549867	441263	365780	303632
	31.5	5233560	393194	667300	1242481	2.78396e+06	4.60829e+06	4.89221e+06	4.79773e+06	4.1716e+06	2.66533e+06	1617968	969465	548258	441303	365622	298540
	32.5	5215927	402713	675201	1.25536e+06	2.79741e+06	4620639	4902671	4798702	4161591	2668781	1599436	979000	545768	434080	370594	301163
	33.5	5203872	406444	672746	1259887	2.8259e+06	4.62719e+06	4893517	4823969	4.17305e+06	2.66322e+06	1.60052e+06	976755	544393	440870	367821	297636
	34.5	5212450	404962	672779	1.29154e+06	2836457	4.65704e+06	4.91914e+06	4834481	4220758	2690636	1.60206e+06	971454	546466	434120	370682	301665
	35.5	5205628	412464	688134	1.26668e+06	2848950	4666899	4.9078e+06	4851228	4248406	2695570	1595665	977179	549013	437000	366936	306304
	36.5	5.18894e+06	406379	690257	1.28695e+06	2881462	4659877	4.89644e+06	4851714	4246109	2698725	1600447	975172	547760	434616	373728	301837
	37.5	5192334	408663	711238	1303913	2.86509e+06	4.67201e+06	4.89884e+06	4870190	4253282	2699142	1603563	961725	546084	435700	366596	310708
	38.5	5.16292e+06	411096	704638	1307674	2893091	4674167	4926556	4870294	4266672	2.70516e+06	1597349	972066	550877	431604	365452	298999
	39.5	5.17973e+06	414832	711008	1.33297e+06	2882976	4.69201e+06	4.90911e+06	4840684	4.27454e+06	2719136	1606621	967076	547894	432878	366634	306955
	40.5	5.20072e+06	408421	729298	1.32703e+06	2.90762e+06	4684535	4.92908e+06	4862506	4.25074e+06	2703528	1597566	981684	540740	436007	363730	304834
	41.5	5154609	418980	718169	1.3251e+06	2913639	4719253	4907756	4874991	4292865	2.68698e+06	1.60671e+06	966680	543416	425486	366296	300792
	42.5	5179015	422528	721682	1344108	2935792	4704209	4926875	4867346	4311968	2.70752e+06	1.59303e+06	975362	540962	431967	363566	300446
	43.5	5174691	422808	729558	1349226	2.91018e+06	4699397	4.91869e+06	4.86582e+06	4294293	2.70903e+06	1589367	968122	548296	430588	362096	304324
	44.5	5.15607e+06	426582	735722	1.35465e+06	2.91713e+06	4.71051e+06	4907158	4891432	4323109	2719953	1.59373e+06	967358	546586	432330	370992	304244
	45.5	5.13572e+06	421600	731607	1358007	2.95931e+06	4.71948e+06	4.89564e+06	4.89382e+06	4327073	2703920	1.59584e+06	960133	535136	431122	363063	307405
	46.5	5137979	416518	750764	1371633	2.95805e+06	4775158	4.92118e+06	4864617	4.31743e+06	2699098	1592137	963148	532260	436662	368480	303456
	47.5	5.13527e+06	421286	750218	1365739	2.95325e+06	4.7483e+06	4.89216e+06	4901453	4.34315e+06	2715174	1602549	969725	536086	424445	364178	302914
	48.5	5126148	434086	749192	1382722	2970174	4.73405e+06	4908010	4.88623e+06	4.33534e+06	2.70504e+06	1.58666e+06	965810	531250	428718	370213	308131
	49.5	5122423	427770	754255	1.37031e+06	2959769	4752787	4895957	4877665	4355686	2.71677e+06	1.5788e+06	960436	533738	422204	362134	307090
	50.5	5.11755e+06	431176	761648	1.40375e+06	2969212	4.73972e+06	4.90971e+06	4904324	4310462	2.72906e+06	1.59351e+06	961216	534344	425688	362968	300362
	51.5	5117812	423681	763144	1396480	2967914	4759114	4887653	4.89084e+06	4350340	2.69677e+06	1.59676e+06	957984	532027	428248	366494	311552
	52.5	5095767	423158	767780	1.39994e+06	2975336	4.7679e+06	4883800	4883981	4.35482e+06	2.69912e+06	1589801	952668	534356	424734	363024	305882
	53.5	5080977	436050	786589	1417832	2.98084e+06	4742895	4871637	4894817	4.33632e+06	2.70026e+06	1581672	947988	530244	427982	374111	299823
	54.5	5086355	441728	781698	1.4085e+06	2994833	4.7517e+06	4.888e+06	4885207	4344262	2710276	1577389	948560	532179	432562	367834	304012
	55.5	5.08883e+06	437323	796135	1425329	3.01451e+06	4732562	4861443	4.88396e+06	4343010	2690898	1574673	955776	532037	429975	368710	306161
	56.5	5105040	444066	776457	1.42183e+06	3.01703e+06	4.74813e+06	4848728	4885505	4342582	2694662	1572363	954056	524624	418064	363474	300870
	57.5	5117054	438792	780612	1.43182e+06	3.00858e+06	4754743	4862927	4.85341e+06	4344284	2.71097e+06	1.57343e+06	957490	529500	419588	363576	307421
	58.5	5101899	438427	794008	1430383	3011396	4742862	4.84191e+06	4.87317e+06	4.35371e+06	2684992	1572749	959273	526201	412728	362214	302698
	59.5	5065987	443096	791052	1.43505e+06	3.01874e+06	4740109	4868704	4.84455e+06	4339823	2708271	1556481	952814	524763	423872	361524	306430
	60.5	5087326	440152	788973	1427908	3009166	4742562	4.87256e+06	4866592	4345704	2.70265e+06	1.57104e+06	934494	518916	418767	364236	307326

## Sheet: spurious
																					8000 nM	4000 nM	2000 nM	1000 nM	500 nM	200 nM	100 nM	50 nM	20 nM	10 nM	5 nM	2 nM	1 nM	0.5 nM
		200nM	8000 nM	4000 nM	2000 nM	1000 nM	500 nM	200 nM	100 nM	50 nM	20 nM	10 nM	5 nM	2 nM	1 nM	0.5 nM				SS-M	1	2	3	4	5	6	7	8	9	10	11	12	13	14	Bk
	Time/min	SS-M	1	2	3	4	5	6	7	8	9	10	11	12	13	14	Bk			5087326	324492	332022	321948	327014	301372	301299	421020	263066	330449	318394	337915	321074	315207	311600	264208
	0.5	190470	197708	204380	194275	209566	202386	184900	177746	177610	206315	169421	182032	180452	182272	181318	171039			57056	21030.5	23424	29793	30102.5	40436.5	45909	83664	32331.5	24152	21743	40589	53896	43257	45827.5	24489
	1.5	187141	200995	203600	193829	195275	201996	189288	190182	169876	194388	186966	188706	188228	185000	186456	173010
	2.5	191295	200338	205462	199856	201372	201060	182714	192815	175876	201239	196976	195550	193821	187857	191015	180516		Avg	1	0.0124989	0.0140602	0.0119715	0.013022	0.00770529	0.00769025	0.0325126	-0.000236673	0.0137341	0.0112346	0.015282	0.0117903	0.0105739	0.00982591	0
	3.5	201445	210392	214342	205606	203849	202856	199002	211333	191117	205503	207038	203360	200780	197428	199280	180472		Std	0.0112153	0.000810059	0.000991941	0.00110784	0.0011987	0.00103386	0.00117177	0.00646081	-2.90876e-05	0.0010038	0.000767209	0.00183562	0.00197914	0.00145109	0.00144511	0
	4.5	207886	216422	219536	213922	209076	205591	203048	211523	188182	213084	215940	212726	211243	205092	201478	192446
	5.5	207858	221849	223392	222163	219847	213330	204646	225867	198492	219376	218346	221286	215513	209444	215066	204101				Avg	Std
	6.5	225960	230609	230278	225766	223559	221192	213390	238136	205515	234310	232186	230134	226514	227302	224416	206182			8000	0.0124989	0.000810059
	7.5	238260	243046	234570	235170	236040	225380	222342	248628	210452	236295	235976	236154	232996	231936	228356	208820			4000	0.0140602	0.000991941
	8.5	240827	241074	240164	241164	235804	234286	226167	255628	212810	242186	244488	245288	237246	233734	237584	220766			2000	0.0119715	0.00110784
	9.5	252222	254478	255582	253880	247197	238484	228894	265241	225539	248000	244128	251418	242952	238946	237432	228072			1000	0.013022	0.0011987
	10.5	261396	256360	257878	254830	246804	236433	240370	272825	225799	254752	253831	256192	248165	246952	242475	233159			500	0.00770529	0.00103386
	11.5	269012	261421	260317	260218	254800	244377	242556	277004	228774	265428	261240	262447	250904	256658	244666	228676			200	0.00769025	0.00117177
	12.5	271976	265367	267064	267034	255245	251850	248799	286136	234828	269798	259311	266842	258682	259990	251930	229610			100	0.0325126	0.00646081
	13.5	276340	270147	267764	272496	264372	261723	250423	285077	238637	270816	263676	270366	262424	261757	257925	238859			50	-0.000236673	-2.90876e-05
	14.5	279522	270762	275570	273242	269701	263858	255734	297771	243422	266376	267561	281016	274622	262364	263185	243542			20	0.0137341	0.0010038
	15.5	288524	277304	280104	274362	266222	261062	256362	299718	250808	282316	274726	280238	271294	264918	259296	245461			10	0.0112346	0.000767209
	16.5	294841	281663	278364	281786	273748	265792	253264	309660	243496	279064	274002	283194	272704	277112	261626	244250			5	0.015282	0.00183562
	17.5	298076	280062	283608	278684	279853	264966	261114	311272	246696	279552	287634	285078	278522	269946	267360	246398			2	0.0117903	0.00197914
	18.5	297160	288350	288769	281642	282000	272790	269252	312974	247334	280456	277217	288752	275352	275466	270009	249308			1	0.0105739	0.00145109
	19.5	307819	290952	290470	296263	283019	272701	266448	320501	250896	283915	283390	290445	283364	284564	275016	242912			0.5	0.00982591	0.00144511
	20.5	304858	293108	292438	290843	282182	274826	274752	328202	252594	288807	279894	290612	282056	284204	273240	253701
	21.5	309432	289916	292609	290500	292300	280974	264736	320998	253831	290843	291911	283288	284532	282102	271020	251959
	22.5	313617	290506	292271	289471	293230	281834	272900	327392	252542	295350	298566	295464	289723	281682	279700	250632
	23.5	315983	292714	299480	295273	287928	282656	280238	331050	252398	291170	293699	299244	287264	290820	281818	255112
	24.5	318596	296011	304262	301230	288654	279208	276368	340687	257371	295884	295040	300081	286398	288386	280343	255110
	25.5	315385	298446	304302	301529	290670	284394	281742	335443	257010	296704	293592	301233	288303	282650	283300	257807
	26.5	325772	298936	301245	307864	297386	284840	281693	337918	254222	303120	299050	307392	299998	298328	289264	254043
	27.5	332185	302723	308418	303756	301014	281231	284444	345711	261794	301671	298118	308098	287300	300095	289694	254718
	28.5	331613	296854	297324	313906	306946	291570	283672	341661	255946	294457	298372	311784	289968	290284	285256	260032
	29.5	335364	309538	302870	306684	305038	288878	281004	344820	262182	302010	296776	317248	298030	294441	287418	258045
	30.5	331504	312144	307862	313944	311911	295394	285328	347820	254095	297421	303724	310324	301686	292932	285548	262258
	31.5	347564	301318	308464	313024	307548	287744	286292	356212	255140	302722	300782	307376	299260	300550	288544	267754
	32.5	339724	310074	305999	312870	306826	291850	290058	364064	262562	309157	302786	312772	298248	300210	287821	261172
	33.5	346742	305352	312228	306079	306192	296065	288698	362268	258698	308307	301106	309323	304556	299955	287250	260588
	34.5	342990	312514	313697	317440	306751	292390	284270	360732	262316	311820	302508	314362	305124	296211	296584	261428
	35.5	337594	309923	314213	306506	310310	300606	293524	366988	271078	302508	302148	312278	304467	304524	293169	268310
	36.5	352993	311233	309306	310998	316836	290631	284342	367630	267369	312826	308972	318123	299120	305700	292868	262528
	37.5	353758	314882	310877	312253	314464	302876	289634	369876	262688	311930	306710	315242	308368	302608	289862	259974
	38.5	356628	307977	316562	314846	314418	299042	286206	368219	264751	307554	305678	321247	314342	303590	296572	263979
	39.5	358578	310930	314348	316635	306872	300458	287664	378213	264974	309141	299636	323763	299052	301980	295417	258122
	40.5	363927	316932	322410	319666	307026	301411	286522	380366	262748	307206	309401	324081	309018	302287	297150	263451
	41.5	356623	315065	317203	315876	312693	295392	288432	378237	262386	313564	310866	322607	302615	309304	294970	263170
	42.5	361594	313923	322988	319248	317068	301400	299437	376718	259904	317520	308012	327140	308800	304482	300886	269578
	43.5	364843	310619	318248	320766	315010	299360	292245	382136	269539	311261	312616	324379	309512	308406	299880	258767
	44.5	371020	320844	315484	322010	322002	298382	292888	379106	259440	311134	310500	323784	310599	307716	301132	270890
	45.5	368897	318172	320393	323386	313326	310257	290503	384392	265410	313962	317264	315684	310888	313008	300473	261814
	46.5	362460	317242	318060	319253	309822	303663	287120	383796	262254	322789	321017	325520	310620	307644	303170	264398
	47.5	373620	319587	320298	319870	319514	305102	296260	390910	262728	315366	316227	327274	316991	303925	302784	264716
	48.5	381742	319719	319376	326090	323277	305580	294654	398010	267356	324124	317266	331476	314492	307418	299211	266560
	49.5	377406	320232	319188	330315	317202	309119	294039	392262	268538	318644	310024	320405	314887	312652	300000	268966
	50.5	380023	321664	321939	322236	324091	301252	296308	401090	260966	316838	314342	323268	312381	316270	302835	262392
	51.5	382800	319688	327368	317477	321513	312838	301702	398936	261674	314168	317426	330220	307916	313138	303840	266061
	52.5	383392	318744	317924	331772	324967	302560	302050	403012	268940	321628	319688	329454	317410	313307	302292	270530
	53.5	394920	318376	332676	330512	323106	307296	296705	407125	261877	320015	321300	321943	312692	312188	308890	268787
	54.5	387031	326590	327696	324826	324024	304838	301840	410946	260336	324138	316313	328762	313278	311474	302801	265364
	55.5	392875	321383	327095	325417	317944	312388	299070	403559	262154	319208	314396	329565	322606	315148	303501	271788
	56.5	394583	324970	321398	327029	317659	302564	298172	410340	258775	323881	322832	329198	318658	305148	313006	269104
	57.5	398235	323580	334334	326081	324814	303219	296184	414778	259626	320946	313748	332586	321231	314820	307620	266280
	58.5	397553	329346	324858	328506	328678	306844	306706	418555	268630	326520	316458	330767	323978	316154	303359	252330
	59.5	399456	320604	327750	323066	323978	303549	297872	417706	266950	322832	319326	331197	327708	309752	309566	256992
	60.5	403666	324492	332022	321948	327014	301372	301299	421020	263066	330449	318394	337915	321074	315207	311600	264208
