# Supplementary material for: Expanding detection windows for discriminating single nucleotide variants using rationally designed DNA equalizer probes
Source: Nat Commun. 2020 Oct 29;11:5473. doi: 10.1038/s41467-020-19269-9 (PMC7596233; doi:10.1038/s41467-020-19269-9)
Supplement: Supplementary file 4 — Source data [file 41467_2020_19269_MOESM4_ESM.zip › DNA-Equalizer-Gate-Source-Data-main/Supplementary Information Data/Supplementary Fig. 33/Fig. S33. STK11.xlsx]

## Sheet: raw
correct	Time/min	SS-M	1	2	3	4	5	6	7	8	9	10	11	12	13	14	Bk		SS-M	1	2	3	4	5	6	7	8	9	10	11	12	13	14	Bk
	0.5	229966	205396	262475	308504	552566	628972	908859	825401	732188	572679	400573	355286	272846	251480	264760	241152		238807	238503	252153	325411	481563	758812	992160	825326	773116	526403	403101	319327	245189	269085	259967	248654
	1.5	238234	227499	236688	340058	649133	886611	1193320	1165959	1000282	667951	458818	385663	288840	261460	302101	248012		264177	251180	269327	368625	677791	1076938	1280608	1143012	1020186	688323	505316	385507	282153	283159	271700	261439
	2.5	252841	232109	268086	380100	831349	1163574	1457055	1331213	1233286	790417	559777	428316	302590	286109	298476	255698		274199	247525	294575	417262	858481	1345943	1570420	1386245	1260717	820659	568360	420306	323431	304811	283806	274297
	3.5	275570	240411	292441	441283	977585	1448311	1735529	1515565	1437999	889301	611825	463137	334412	305161	306412	268441		298311	251667	308094	469955	1007469	1597243	1892098	1668216	1485824	926051	655851	468456	330968	337029	307473	278401
	4.5	309798	250182	317253	520663	1126606	1684853	1977483	1749374	1635992	1015231	692198	505672	356358	327653	323624	275794		332105	264854	324180	521584	1152988	1800748	2150180	1863721	1710144	1029426	724676	507706	354848	334320	323449	292960
	5.5	325536	262177	346795	554236	1255068	1907035	2229310	1993706	1800572	1120657	758406	534716	368606	331153	333376	290165		350658	282394	347096	584055	1294355	2045372	2380469	2071661	1896562	1163150	793215	555783	384845	349868	336710	296038
	6.5	352056	276155	360069	610818	1398199	2103448	2427260	2179761	1951840	1210873	818012	562554	411076	349386	335935	293167		382516	296224	373798	628810	1448510	2266069	2615050	2239261	2072930	1269330	862411	603056	401371	365482	344873	305238
	7.5	381889	281161	381043	653941	1513742	2265262	2603816	2375751	2118788	1318062	867125	622418	403561	356102	356149	307525		403227	296231	397089	685694	1570978	2411635	2813430	2419280	2243170	1347772	918698	630826	431326	391857	369549	321768
	8.5	392936	281638	396424	700625	1639712	2410393	2800547	2524290	2254963	1390142	931281	644443	426846	365416	353777	302729		440567	304856	407037	725567	1673418	2585923	2985889	2592052	2384867	1449523	962867	664856	441955	391334	377011	323918
	9.5	431693	294167	409941	743996	1739335	2579729	2929358	2679184	2401445	1487325	972995	658894	442472	389891	363653	305488		460262	299787	428724	770388	1782845	2709860	3126459	2731807	2478982	1545641	1002448	688025	455319	397615	383476	318487
	10.5	435407	296545	437025	774505	1852486	2710059	3052319	2814367	2510523	1576450	1035148	697755	460830	389058	374446	324591		469253	318969	449947	818252	1862387	2842281	3296987	2846159	2597700	1615534	1064386	726505	468381	421412	384412	332804
	11.5	452790	294382	437742	807661	1908044	2847681	3160158	2960526	2601504	1622210	1076494	705722	465137	412872	378142	331274		506932	319000	459469	839098	1953266	2962368	3410901	2918222	2733058	1691824	1090764	764149	472524	426437	396432	342496
	12.5	484028	302532	460649	847910	2015318	2907106	3261624	3067934	2672912	1677435	1092918	752053	473773	412833	392544	327862		526174	320970	472188	874606	2031590	3073471	3505739	3026808	2831608	1737355	1125723	772268	489766	447495	398221	345148
	13.5	502981	297987	467217	889468	2078164	2998089	3375628	3130024	2766316	1719225	1134882	761609	488159	421688	401635	337675		551618	328789	482678	919930	2107766	3166390	3628335	3122295	2937701	1796381	1174702	792139	485280	436358	416826	335331
	14.5	520430	312291	473146	893718	2168496	3100940	3451979	3241262	2878786	1780021	1178874	768208	489765	429152	396746	335926		568359	321260	496904	929093	2150536	3244277	3709993	3211400	3006866	1872380	1200212	823345	509690	450973	413759	344009
	15.5	530792	306923	486322	920502	2209794	3173059	3510498	3310122	2907949	1849082	1204835	791166	507793	429520	401247	342410		587400	338082	506909	954569	2235819	3331256	3785989	3313348	3079402	1895178	1218766	817044	518958	439522	421466	341814
	16.5	567172	317200	489459	950501	2249827	3261328	3616643	3394934	2979896	1874764	1221784	817875	506169	433190	406806	340724		620824	330917	513060	991087	2299940	3396340	3864009	3338596	3128273	1931823	1280541	852013	514980	457714	420822	350014
	17.5	595906	311519	511167	986099	2327918	3304812	3619680	3428274	3077240	1923561	1232575	814388	515212	441742	422422	341423		638706	333314	523382	1022983	2319698	3465582	3902372	3444830	3226014	1988138	1301054	860445	519826	461121	432727	349406
	18.5	625552	304147	511928	1006188	2346543	3390545	3698420	3515224	3100616	1968149	1264270	833463	530609	456598	417580	349865		679760	329433	529735	1036668	2380509	3530260	3994692	3486071	3284053	2041247	1324821	876350	544221	455070	439643	360239
	19.5	632898	319215	511106	1011897	2389674	3399334	3779860	3543822	3177806	1985752	1296003	836174	520089	448241	428682	350784		699220	341054	546768	1074955	2422324	3535774	4030277	3504511	3324542	2058446	1339662	895204	541735	475012	434510	349865
	20.5	659797	327970	531555	1027446	2448796	3414680	3803600	3573362	3212719	2001873	1310808	855119	537534	465857	430437	347613		726113	351898	552478	1089107	2470042	3649896	4081079	3552810	3340507	2104902	1341639	893258	542022	479903	445163	359425
	21.5	680971	322525	532762	1046369	2488062	3497681	3853584	3645772	3242683	2048010	1320868	871059	547930	465708	429840	342464		732567	347291	564375	1107422	2523184	3693360	4140740	3617253	3419829	2126116	1365619	907491	561948	470523	437434	370184
	22.5	694401	333476	536913	1083697	2505921	3527266	3880826	3697204	3323826	2071187	1329464	862719	560727	473932	431946	355438		762730	353197	572285	1108400	2546278	3722134	4165878	3677330	3466849	2157190	1367338	917120	562362	482185	449456	377053
	23.5	714882	329832	551697	1080892	2552557	3561372	3916883	3710928	3335914	2086404	1344078	893118	546768	470857	435041	355588		799789	348096	580738	1132645	2586585	3774554	4190361	3697204	3515124	2186588	1397443	908594	554029	469972	449784	366587
	24.5	742534	330106	556823	1109977	2582208	3578293	3990915	3752522	3361962	2095089	1359163	879754	542531	468508	438463	360068		799487	363471	579285	1154560	2614130	3807070	4263874	3730358	3543681	2211035	1392892	928484	554761	493642	452989	376669
	25.5	748250	326747	559864	1109735	2626130	3622036	3931851	3745632	3390372	2154192	1384664	890827	555325	478547	428850	352370		832583	363092	589704	1184041	2669056	3831737	4292259	3750400	3587938	2226041	1426912	940365	550336	493240	455189	368635
	26.5	774931	327337	554891	1125146	2657094	3651404	4005071	3800709	3413336	2161216	1361929	897709	550766	488686	447393	351358		866517	366688	591098	1178364	2671990	3844766	4284975	3785861	3600461	2253095	1418193	933374	573771	490440	459271	377053
	27.5	799004	332715	573570	1144430	2662155	3673632	4051726	3806560	3476610	2177858	1377817	925445	549344	478415	448125	356634		885892	362484	588436	1200191	2735032	3871223	4319294	3751083	3661866	2262557	1436022	960134	565618	501899	460619	383433
	28.5	833899	339558	569031	1147563	2703980	3666385	4063756	3863614	3461863	2178997	1399042	917441	561159	472125	449617	368072		890774	370771	607449	1196283	2705626	3939988	4333278	3808091	3634742	2260700	1448338	939356	566986	498373	457224	377864
	29.5	836962	342468	558240	1162790	2695918	3728870	4080314	3885755	3483180	2221845	1401909	909918	558540	488122	440371	363900		921820	367195	609843	1219642	2720890	3941983	4366164	3876682	3685175	2287480	1450511	956733	573492	489989	458763	379888
	30.5	851590	339156	582100	1187138	2737804	3755765	4035553	3907606	3530319	2225624	1426207	929573	572032	486931	448630	363864		950397	377059	617630	1228991	2765207	3991040	4376770	3868413	3708781	2300440	1446593	957311	576360	509369	465986	391284
	31.5	883096	342721	583442	1189721	2747255	3746042	4050620	3907236	3567003	2237598	1430043	932211	586398	497152	458667	359450		955924	371359	614350	1250783	2753914	3970819	4381048	3852245	3735016	2317706	1484430	965320	591672	511006	470857	391874
	32.5	898726	343561	596511	1195402	2770404	3729111	4104522	3941277	3577762	2221288	1443236	922978	582009	496363	449383	373326		991416	368498	617127	1244618	2802443	3939940	4405370	3867958	3758299	2358229	1459949	952018	583404	500643	479513	382463
	33.5	911520	337571	597983	1204562	2787996	3783838	4127975	3945348	3565421	2226794	1426317	926793	577988	502543	457194	384245		1014290	370152	612580	1261901	2811832	3993932	4412019	3874681	3736553	2333647	1457368	971761	575498	518108	477903	387811
	34.5	943116	342468	584803	1198793	2814262	3836169	4107711	3954974	3588716	2232953	1444403	912116	588169	509433	459573	374416		1046737	364162	628134	1282576	2831286	4032406	4390968	3923012	3782984	2365028	1492024	964931	588252	522437	482586	389620
	35.5	948333	344286	605792	1225483	2816921	3799755	4141996	3935202	3617012	2223290	1431830	935191	577302	497150	446845	370208		1058776	378328	639398	1295999	2840960	4003459	4395750	3913434	3778992	2346474	1487216	962504	586485	516757	479770	387172
	36.5	969134	338329	604849	1229635	2854474	3804522	4136026	3980268	3628836	2262227	1456664	921760	583266	509219	466558	378470		1076062	380729	623786	1289544	2848128	4031900	4421979	3910957	3823367	2359651	1472931	970281	593628	527409	482747	403062
	37.5	987743	358479	607969	1232456	2874581	3807282	4161803	4008699	3646958	2257536	1431031	940583	578339	503540	464964	371824		1094869	386668	642733	1294582	2884269	4035020	4446090	3927466	3860309	2384672	1481300	982958	583262	510959	483729	388353
	38.5	994249	353567	606703	1259905	2875484	3815465	4141020	3981984	3640545	2267227	1446242	933804	575484	509413	471358	383959		1092023	379479	641424	1309057	2894506	4067644	4476750	3958376	3845756	2387181	1490554	970830	586846	519323	477617	398234
	39.5	1030454	341573	606017	1255715	2882628	3781636	4122030	3984977	3658022	2300268	1428808	921972	576866	498663	460156	375228		1129038	382548	642096	1308939	2877722	4022230	4438632	3919744	3834968	2359324	1500105	978868	591076	522748	493900	393592
	40.5	1047510	357787	611372	1236003	2861020	3831652	4161850	4006067	3661473	2285098	1458492	932500	587026	514453	471810	388273		1173075	384052	636540	1323340	2901010	4093190	4454522	3949078	3880120	2401405	1482428	965127	594472	536362	489266	407367
	41.5	1060456	361467	621818	1248338	2927349	3830539	4159224	3978821	3677123	2290335	1455038	931353	582040	512629	466390	383619		1168690	392431	657426	1324654	2909680	4057796	4444600	3950892	3848878	2401241	1508486	978835	588237	528702	480496	407796
	42.5	1077739	355234	613908	1257372	2924444	3828352	4164031	3989339	3696153	2283869	1432920	933666	578822	526047	469446	384323		1193546	392389	661840	1334711	2944250	4090010	4449770	3925628	3866206	2393090	1494374	992107	593850	513641	487368	398814
	43.5	1102548	354659	617470	1273084	2935028	3828198	4110956	4001086	3674050	2284539	1462266	946548	586451	524857	468895	387807		1212515	379670	650334	1333218	2936362	4083850	4449722	3974624	3861256	2389227	1503756	995101	586612	530294	475640	402084
	44.5	1119340	357244	633149	1286995	2932802	3879068	4132888	4022626	3693196	2260827	1450660	935004	584217	515280	480401	393171		1228668	385120	660815	1345389	2945784	4094844	4443516	3933092	3851253	2402707	1488038	983006	606142	532581	489974	399577
	45.5	1140625	357130	626748	1286055	2930215	3839800	4143042	4008592	3697168	2292912	1454850	941445	582953	525076	465088	384434		1247719	396992	658229	1349357	2961431	4089280	4448428	3953420	3907894	2399718	1497146	974279	582957	533050	487255	410035
	46.5	1144298	369834	619743	1294128	2922488	3865751	4173421	4034078	3709469	2311140	1447826	929538	597917	530454	476364	391350		1270356	394618	667845	1334976	2964695	4096028	4447827	3959962	3915364	2412472	1496940	987967	607452	529374	499015	405826
	47.5	1189874	360416	642404	1304590	2966201	3841266	4126973	4013179	3739980	2291695	1447404	922928	592729	521066	484312	386160		1263748	390449	661957	1364715	2947438	4090766	4430726	3948480	3901379	2394716	1487119	984150	598221	535578	497678	404164
	48.5	1184399	372127	631898	1299550	2971490	3853700	4152782	4013119	3710763	2280550	1425481	938895	586760	521698	485824	391376		1304437	400183	671948	1365261	2979624	4123839	4479094	3955606	3939834	2365749	1496498	985261	597717	537635	501106	391871
	49.5	1195762	373222	645172	1315466	2975448	3824706	4131780	3994642	3713474	2302281	1440077	940462	582896	526242	482898	385009		1315904	396339	675041	1355696	3000103	4105860	4454148	3959168	3916767	2434119	1503766	976261	597478	528770	508054	413279
	50.5	1218602	367303	646400	1293700	2973249	3827158	4122138	3999008	3707284	2288945	1461962	928037	582904	522073	482287	393270		1339215	400185	679734	1368071	2963402	4109372	4464358	3970014	3922933	2410624	1499638	977646	606126	549529	503692	416804
	51.5	1222186	365619	644693	1287376	2959345	3837526	4112122	3993832	3696197	2315396	1435881	937695	576082	530159	477897	387549		1344942	387854	675824	1388639	2991009	4083597	4402476	3942058	3927295	2396735	1500108	980480	598024	539094	507760	411509
	52.5	1270465	366527	643940	1285861	2993638	3836482	4122706	3991179	3731719	2303276	1461984	929875	587748	523216	474649	390096		1371741	411576	693925	1402109	3001250	4099793	4446842	3960722	3945357	2394103	1474094	985405	609444	551789	508916	413170
	53.5	1266716	366572	654545	1319795	2979197	3848598	4113716	3989484	3721562	2288570	1455857	922947	597219	525323	498512	391222		1422603	403992	684596	1370727	2978439	4061454	4393620	3959604	3898356	2409666	1483649	984841	593281	539245	501616	410383
	54.5	1289658	369126	633482	1313617	2998008	3816389	4096927	3995564	3731749	2289694	1434518	937653	590325	523963	480571	391489		1415639	407194	681357	1377035	2975080	4068987	4421104	3960802	3912714	2388929	1498520	976247	608118	544168	513174	410906
	55.5	1307577	373421	654523	1318235	2980370	3803674	4126403	3970564	3699601	2311730	1439001	923762	582188	532645	478834	401916		1429611	396746	698269	1396876	2975710	4089412	4383462	3951204	3915580	2408463	1502078	983296	604199	544704	499331	414457
	56.5	1318163	376496	658009	1323545	2996906	3828221	4099844	3991404	3758696	2285176	1455498	934653	571377	535479	488175	392540		1445940	405212	690125	1425205	2981573	4087314	4411878	3965802	3944278	2409200	1501944	961605	607919	542114	505327	405426
	57.5	1327491	368309	670171	1319567	3022075	3847752	4083366	3973736	3738385	2290582	1456511	929965	585083	537504	500858	389384		1466202	408280	694502	1418257	3017064	4116095	4400073	3915249	3920413	2403573	1475754	980593	606834	546553	498735	415929
	58.5	1332600	370002	651900	1335862	2998326	3811934	4114636	4014933	3719980	2295322	1440664	938936	572366	530468	495199	400819		1479764	410945	699177	1407953	2972364	4125888	4359349	3929812	3907840	2387913	1498254	976814	606252	545044	509714	417965
	59.5	1359134	367441	668394	1327621	3015143	3831612	4089707	3976692	3731424	2273553	1443379	932447	600583	535944	482453	389410		1519502	405548	686582	1403824	2998706	4106764	4383658	3898017	3927332	2373623	1452562	965760	616541	542972	510210	412579
	60.5	1383979	371903	665294	1335694	3024265	3828270	4066559	3970834	3757230	2275780	1440992	915619	589267	538114	490329	403699		1517792	419810	692874	1401536	2994017	4091848	4370936	3926338	3926724	2403657	1480135	997837	608784	548687	517472	423938
spurious	Time/min	SS-M	1	2	3	4	5	6	7	8	9	10	11	12	13	14	Bk		SS-M	1	2	3	4	5	6	7	8	9	10	11	12	13	14	Bk
	0.5	1956119	259776	242960	248906	258968	281412	256982	249307	269376	271827	257012	224559	245421	235667	232633	265710		2057023	244973	261625	243398	245973	250746	225046	267766	250475	259246	253040	214154	235053	275495	274322	276932
	1.5	2757297	246819	259846	250619	255293	285042	264226	254193	274724	265968	261314	235621	251462	261543	261483	272188		3116951	250313	263182	255124	271269	264886	247573	280070	246393	251695	248378	236168	230633	264674	276580	287183
	2.5	3494210	251779	257533	250839	270732	295368	283074	265040	281271	277128	259373	245340	260647	275145	272947	286983		3849658	252566	267606	260989	277064	274698	259436	282567	260337	275153	271045	243218	250050	270929	268481	290435
	3.5	3957171	270132	278094	271901	278765	298267	293747	279936	286755	289149	269479	255988	275494	280752	271847	299511		4337298	268023	285913	279284	286571	297444	269989	294808	291405	283779	272322	255386	255053	278640	270865	301506
	4.5	4267434	276184	286252	276676	305537	309642	319448	296541	300106	307871	284231	281461	280270	292010	284721	307056		4570917	288610	294883	292179	293746	300648	291204	306734	296373	297156	292050	266617	253877	281711	282513	315806
	5.5	4482028	291285	298592	295843	307951	331118	331081	313949	312592	320312	285300	283210	294364	309946	293916	318481		4715539	292729	308545	307388	314182	318397	298492	327259	313880	316122	295636	274576	270657	289571	281649	324988
	6.5	4593792	303773	310217	309845	319604	348392	351442	318466	325352	332306	301638	283705	303743	311761	310621	328253		4781040	299362	318663	309965	322098	328188	317881	337011	314083	311920	309210	281924	283042	308224	306351	342903
	7.5	4632950	317401	315295	317039	330283	348794	357131	334668	343405	323508	307710	307680	311862	336809	325883	334052		4822893	305696	328972	319808	334067	333635	321602	345283	331986	332298	316285	284651	287681	310763	303077	348241
	8.5	4712789	315349	320810	319232	345396	357880	367292	344831	336712	342575	316046	306260	316327	323698	319698	349945		4834420	312689	329027	322405	339534	331139	335378	348586	344865	335653	323341	300898	290350	317991	318160	353366
	9.5	4779170	318990	320624	326936	353068	363735	366977	354692	350786	348966	331313	309566	328597	340768	328087	356584		4824246	317581	340649	324754	338987	351950	350625	360706	341061	343608	325511	297135	288510	323184	318952	366940
	10.5	4731794	330475	332277	338903	349334	374794	383261	360307	353333	354232	319218	307893	329351	337035	333534	353023		4899646	324542	335309	331485	360227	365355	345278	367589	345587	345473	340255	305806	297042	335287	324177	367900
	11.5	4773810	333585	339513	334704	362686	394973	395579	370087	374725	372516	335166	314340	327619	346022	346460	358766		4912176	324859	356805	334715	359939	371305	369336	383057	356550	359780	350475	312573	298443	340351	335086	357046
	12.5	4776543	338238	332855	331332	366115	386505	396894	380003	379978	366919	337500	311808	332844	353521	347036	359059		4916793	322464	350267	343084	358500	372240	369906	395712	369595	363807	351985	322425	311667	336565	329007	371799
	13.5	4770938	343506	349725	348537	373953	401493	406259	391410	371841	384247	344107	328965	339700	363229	350024	356949		4907742	340646	352977	343658	376897	377413	372102	387865	370399	367270	345872	326435	310801	339377	340913	370989
	14.5	4780956	336216	348986	349424	374884	408802	424916	392270	381458	392231	344140	327765	341221	355278	358637	369321		4953524	334899	354490	354156	387504	398505	391223	401155	385383	373008	356660	325998	308923	348836	339455	387882
	15.5	4760035	346666	359662	355414	379774	407954	426257	394904	382533	388159	352471	322799	346943	362765	354100	377040		4904456	343216	367520	359154	378488	406271	386598	410580	392467	377121	369099	314530	317801	344508	339661	392428
	16.5	4832954	353465	358681	353626	389137	425076	431233	410863	397865	397649	365228	332860	351825	364187	370086	380354		4934042	347047	379259	363495	385854	397732	398983	415510	388023	375846	359812	326116	314853	353130	344980	401973
	17.5	4748779	359424	363394	353280	387410	428380	449767	422007	400626	395357	359643	346122	353441	376958	368279	398505		4931513	343120	368025	357229	393107	408802	404855	433192	396230	388274	366796	335163	317350	362966	354295	393149
	18.5	4827220	348096	361166	362843	402657	432897	450046	421240	398346	402254	361699	347275	356122	363106	373884	395967		4948466	344400	372463	367612	377058	424095	412683	432717	403561	384976	357219	334528	326423	373594	362301	400502
	19.5	4777184	361599	363735	362627	417737	434438	449915	430714	421402	414436	371708	356458	364867	375501	376243	391663		4897400	350740	376324	358722	396228	424407	409516	430813	419100	398721	368214	342065	324056	355360	374484	404314
	20.5	4794352	367620	368251	369892	408020	456734	465021	431584	422740	408478	377612	348707	361471	387797	380774	408168		4912572	364915	374408	364948	395985	423228	416918	452084	414854	398815	378539	342214	329323	367159	360560	428116
	21.5	4792350	378377	380275	377033	414141	452350	460860	441135	423576	420868	374525	346523	355200	380333	378981	410245		4928311	366536	388959	383273	391625	433530	434386	447379	424726	413830	378470	347793	329275	383374	370039	415085
	22.5	4816620	373044	377618	364792	433749	459560	467895	453006	438375	421612	383803	364247	373723	380719	392990	408990		4926430	362620	383796	367219	408464	432507	438193	446938	424441	411458	376983	348047	335891	370573	381619	420302
	23.5	4786353	374069	377829	379995	429788	460542	500586	460106	438433	423769	393699	371524	369950	393794	389914	410771		4928546	366459	388146	383424	402181	439008	442413	459393	429837	432426	391055	349942	342569	379808	372441	413616
	24.5	4757274	377008	387844	378943	421481	468889	478538	468958	445378	436858	394855	358103	366564	383168	394687	413646		4929934	377499	393346	387184	422533	439942	442494	473893	444826	425256	394952	344683	343284	379130	379927	432673
	25.5	4771276	375482	389909	381390	430535	487897	491377	469957	461958	425840	385169	365066	371229	396340	396466	430205		4889348	361181	392534	384254	417071	454753	450234	477214	438387	426002	393855	358555	351988	387461	375352	435687
	26.5	4746190	376260	395852	377574	439526	484237	500786	488301	449153	426593	400006	366859	372424	403751	406331	420745		4908374	381011	400639	386047	426917	458462	457794	478617	453230	427945	393437	352289	356070	377225	388044	431183
	27.5	4763913	396225	391637	390231	433968	492414	502326	477805	460708	449189	393256	365741	367984	407883	402105	432020		4864847	379399	405725	396296	434811	463218	468334	475169	461371	435426	403566	360626	342404	389399	387426	433854
	28.5	4776468	383166	406211	382893	448094	487604	524672	491702	461807	455161	402972	375837	369153	410516	407478	444847		4903545	380077	411109	383545	441226	470389	465227	488932	458937	441837	418071	364038	351260	395468	395970	443883
	29.5	4770102	397398	402324	388986	448322	502247	525701	499964	477672	454151	400072	380489	374223	406464	401172	428055		4867355	389007	413429	397980	428614	472800	479911	491361	465183	441100	398007	368077	351515	398895	396764	446717
	30.5	4776544	392589	400662	388556	455383	504174	540306	496400	484089	453895	416346	387865	388986	416850	413946	440950		4854778	383254	419327	390810	449567	473364	488543	498326	472408	433897	415402	376104	362628	398260	404172	441195
	31.5	4684866	398948	403860	375325	470638	507319	537273	507095	474950	463331	413418	379281	384383	403991	421430	463712		4889468	389954	421976	394859	453880	474192	486128	506819	479160	459818	418681	368174	368623	399987	395627	456101
	32.5	4725020	404346	411191	399336	471220	522565	544158	515960	486566	467771	408720	384378	392521	418584	416162	462963		4857677	389980	414903	384345	450428	482628	490503	516148	477866	460379	415889	374365	353319	399096	404144	461711
	33.5	4717620	400091	410084	403508	463428	529492	567072	525377	493906	466780	422166	386565	402361	428242	426444	451190		4883500	393020	422169	395933	453514	486841	495331	511504	482401	455185	424934	379991	355241	408045	408909	467949
	34.5	4754860	416754	407437	396257	469531	522234	569777	524844	496644	477571	424250	390002	398081	420854	424569	465826		4858652	401617	430552	400688	447741	499690	513175	537415	478966	455903	431676	369081	357948	407600	413378	471233
	35.5	4717122	411475	411880	408666	471928	532208	577258	530563	498250	485137	431948	396218	395434	427787	428704	453511		4887896	407532	428664	402588	467000	498378	516220	524537	499254	456440	425761	382386	356387	417566	417158	460602
	36.5	4748158	401806	421333	401455	468022	538925	575708	536070	516519	492885	429626	397012	395204	446135	427502	464088		4817710	405492	426896	402968	459366	500618	515661	526338	509333	460638	435127	383626	367821	417513	414689	470877
	37.5	4743348	420740	420673	401130	483598	543365	584725	537420	508688	476468	433912	396440	401169	429713	439478	477107		4827142	411286	427562	406992	468898	514496	513780	543050	504247	470986	433802	378633	362880	426128	416580	475750
	38.5	4717834	419147	420819	405883	481521	555192	579251	561172	516118	498073	435189	405722	404046	434861	427654	462366		4825454	409868	437883	394987	461316	519599	523096	545608	521515	496646	434259	395823	363309	424295	416419	495672
	39.5	4757713	418137	426293	411746	487584	551544	598504	564103	517692	502873	446120	403007	399671	436698	432233	491978		4832308	421956	445826	403574	479577	511821	527681	553696	525284	478686	434722	388958	373821	429440	429063	478555
	40.5	4725286	421011	428009	416745	484812	561596	605437	569916	524844	502385	442266	407950	401763	443399	442198	488086		4832152	413866	435385	395778	484958	526795	535161	552075	518967	497667	441146	386185	366018	437307	428481	491556
	41.5	4736629	420013	431403	403924	497523	576227	611619	572511	534608	505468	439348	405235	407626	434843	433607	483739		4842828	425268	449517	407234	479103	528862	551193	559131	523564	490502	459736	396845	371440	431752	432333	488346
	42.5	4749822	429906	435700	413530	491491	570359	613666	578082	535570	491345	443091	409003	404882	444711	450736	492221		4857871	416610	434680	408801	473595	530275	541256	565562	537509	495497	443887	401452	377175	431718	441853	501981
	43.5	4717271	429152	434050	432285	499422	568170	610868	581708	537930	513109	442075	402829	410017	453238	446068	487711		4847910	430449	445428	399360	489934	532002	551833	571513	533208	485068	442620	394249	383497	431327	445413	501854
	44.5	4698666	430206	434637	417638	516352	577233	629317	596613	548771	512545	449960	404814	425408	452265	445006	499556		4767638	429652	458276	410098	481193	544166	569454	585362	553988	490632	460471	397855	374051	443364	437002	495400
	45.5	4688646	441210	433907	414773	499147	586818	633542	614457	556584	520932	458453	422044	408449	458396	454026	508464		4792587	420976	450765	406719	494086	549698	566373	589089	544995	494281	455808	403246	384964	425824	449879	515934
	46.5	4704610	432967	446666	431017	509628	590832	651877	599854	549077	537326	453336	416652	412612	461678	464557	494218		4819109	433497	443275	408152	492610	551754	574833	592924	547987	503301	456609	415530	387733	440281	453396	497816
	47.5	4671672	445995	447956	417774	512818	599713	638999	609548	572424	525793	460253	419830	427357	456052	468788	512704		4802557	446614	461246	406895	501207	550574	571732	594303	541093	515712	460136	410490	378559	451347	450440	519669
	48.5	4728594	434966	456730	417952	516407	600971	648734	613626	572613	534721	470081	418221	425196	466055	455429	501148		4859372	427481	459406	415328	496600	555367	581476	604540	545779	490404	468243	418613	379170	444049	451783	518772
	49.5	4657970	451857	453729	418951	519263	613098	654278	615918	576150	539939	469834	422184	413396	466863	475292	519585		4798934	439403	463157	407152	499423	561893	593428	602918	559452	507586	453825	405692	383087	456222	447440	509550
	50.5	4692060	454179	451900	426494	515327	618413	664983	630382	560943	544463	461013	435620	429145	471050	474268	530604		4787326	446828	457977	431193	511314	561805	587769	603931	563708	515442	464465	416855	385420	452365	452254	514900
	51.5	4681924	459254	459355	416560	513312	614904	667004	640850	582306	541849	469316	419845	428373	465104	476022	519474		4790864	444505	463994	405124	510294	578398	593201	610664	567540	518670	476436	422293	383337	450914	457652	521279
	52.5	4665126	463294	461515	420128	529154	634157	674720	644481	574718	554776	466925	430648	432648	468096	490436	523706		4766708	450914	459842	413058	505460	584659	595411	619142	578875	534322	484337	415194	391673	456334	457490	525161
	53.5	4673598	462185	467852	414978	525717	615390	678217	635882	589625	560688	468957	426296	437271	474946	479188	529596		4777736	452182	481708	409111	507474	579753	607560	628395	576321	527624	476483	421887	387217	462915	449070	531299
	54.5	4716890	467849	461317	428634	535321	627889	683533	659715	596990	560393	484206	440383	431240	479443	474087	535911		4743279	453221	470202	424592	516962	571678	605550	630078	581978	533843	469247	426324	387038	465662	460035	534545
	55.5	4675243	461845	464040	434556	541406	639273	698667	656318	612692	553368	469718	438384	441385	469813	484934	539960		4764123	446983	466778	422198	539180	590599	616811	634361	581209	523747	482534	421428	398973	465643	468973	536997
	56.5	4673444	469502	464719	428549	553143	640184	698133	654251	604537	570904	483735	440794	428081	478259	473925	538445		4708112	470460	477553	419493	521399	597617	620604	642734	592672	523248	479370	422158	399527	464897	464851	550837
	57.5	4653622	459943	475135	428701	542190	647450	713359	665313	606624	570917	493179	449446	431125	477524	480126	544768		4739734	448797	473122	423563	515446	594592	617703	649572	584822	540144	485325	412816	397688	460790	477501	551054
	58.5	4638864	473528	473416	430938	551090	648650	715422	672449	627649	576812	494819	431449	430853	482656	492222	537075		4712675	462119	466856	418807	515246	592708	624379	648932	607295	532406	491589	424013	404704	467686	472211	549745
	59.5	4700020	471905	484708	432981	546816	655463	707433	666302	603358	564001	496587	447743	436694	485596	489235	543379		4737554	462849	483832	418049	538295	597863	628374	651648	608330	539989	490420	431745	407029	475036	469197	559955
	60.5	4666677	475669	490226	435091	556988	650116	727117	666102	638708	567846	521498	456698	432681	489445	503280	557390		4751369	460790	476789	415183	521631	601635	637061	665475	616365	561441	490956	438241	397767	465785	480976	555255

## Sheet: correct
																					8000 nM	4000 nM	2000 nM	1000 nM	500 nM	200 nM	100 nM	50 nM	20 nM	10 nM	5 nM	2 nM	1 nM	0.5 nM
		200nM	8000 nM	4000 nM	2000 nM	1000 nM	500 nM	200 nM	100 nM	50 nM	20 nM	10 nM	5 nM	2 nM	1 nM	0.5 nM				SS-M	1	2	3	4	5	6	7	8	9	10	11	12	13	14	Bk
	Time/min	SS-M	1	2	3	4	5	6	7	8	9	10	11	12	13	14	Bk			4709023	395856	679084	1368615	3009141	3960059	4.21875e+06	3948586	3841977	2.33972e+06	1.46056e+06	956728	599026	543400	503900	413818
	0.5	234386	221950	257314	316958	517064	693892	950510	825364	752652	549541	401837	337306	259018	260282	262364	244903			66906.5	23953.5	13790	32921	15124	131789	152188	22248	84747	63938.5	19571.5	41109	9758.5	5286.5	13571.5	10119.5
	1.5	251206	239340	253008	354342	663462	981774	1236964	1.15449e+06	1010234	678137	482067	385585	285496	272310	286900	254726
	2.5	263520	239817	281330	398681	844915	1.25476e+06	1.51374e+06	1358729	1.247e+06	805538	564068	424311	313010	295460	291141	264998		Avg	1	-0.00418187	0.0617585	0.222294	0.604237	0.825628	0.885855	0.822957	0.798136	0.448384	0.243701	0.126399	0.0431195	0.030169	0.0209727	0
	3.5	286940	246039	300268	455619	992527	1522777	1.81381e+06	1.59189e+06	1.46191e+06	907676	633838	465796	332690	321095	306942	273421		Std	0.0142081	-0.000253047	0.00125412	0.0053471	0.00303691	0.0274765	0.0319566	0.00463689	0.0176054	0.0122532	0.00326558	0.00543115	0.000702443	0.000293501	0.000564855	0
	4.5	320952	257518	320716	521124	1139797	1.7428e+06	2.06383e+06	1.80655e+06	1673068	1.02233e+06	708437	506689	355603	330986	323536	284377
	5.5	338097	272286	346946	569146	1.27471e+06	1.9762e+06	2.30489e+06	2.03268e+06	1848567	1.1419e+06	775810	545250	376726	340510	335043	293102				Avg	Std
	6.5	367286	286190	366934	619814	1.42335e+06	2.18476e+06	2521155	2209511	2012385	1.2401e+06	840212	582805	406224	357434	340404	299202			8000	-0.00418187	-0.000253047
	7.5	392558	288696	389066	669818	1542360	2.33845e+06	2708623	2.39752e+06	2180979	1332917	892912	626622	417444	373980	362849	314646			4000	0.0617585	0.00125412
	8.5	416752	293247	401730	713096	1656565	2498158	2893218	2558171	2319915	1.41983e+06	947074	654650	434400	378375	365394	313324			2000	0.222294	0.0053471
	9.5	445978	296977	419332	757192	1761090	2.64479e+06	3.02791e+06	2.7055e+06	2.44021e+06	1516483	987722	673460	448896	393753	373564	311988			1000	0.604237	0.00303691
	10.5	452330	307757	443486	796378	1.85744e+06	2776170	3174653	2830263	2.55411e+06	1595992	1049767	712130	464606	405235	379429	328698			500	0.825628	0.0274765
	11.5	479861	306691	448606	823380	1930655	2.90502e+06	3.28553e+06	2939374	2667281	1657017	1083629	734936	468830	419654	387287	336885			200	0.885855	0.0319566
	12.5	505101	311751	466418	861258	2023454	2.99029e+06	3.38368e+06	3047371	2752260	1707395	1.10932e+06	762160	481770	430164	395382	336505			100	0.822957	0.00463689
	13.5	527300	313388	474948	904699	2092965	3.08224e+06	3.50198e+06	3.12616e+06	2.85201e+06	1757803	1154792	776874	486720	429023	409230	336503			50	0.798136	0.0176054
	14.5	544394	316776	485025	911406	2159516	3.17261e+06	3580986	3226331	2942826	1.8262e+06	1189543	795776	499728	440062	405252	339968			20	0.448384	0.0122532
	15.5	559096	322502	496616	937536	2.22281e+06	3.25216e+06	3.64824e+06	3311735	2.99368e+06	1872130	1.2118e+06	804105	513376	434521	411356	342112			10	0.243701	0.00326558
	16.5	593998	324058	501260	970794	2.27488e+06	3328834	3740326	3366765	3.05408e+06	1.90329e+06	1.25116e+06	834944	510574	445452	413814	345369			5	0.126399	0.00543115
	17.5	617306	322416	517274	1004541	2323808	3385197	3761026	3436552	3151627	1.95585e+06	1.26681e+06	837416	517519	451432	427574	345414			2	0.0431195	0.000702443
	18.5	652656	316790	520832	1021428	2363526	3.4604e+06	3846556	3.50065e+06	3.19233e+06	2004698	1.29455e+06	854906	537415	455834	428612	355052			1	0.030169	0.000293501
	19.5	666059	330134	528937	1043426	2405999	3467554	3.90507e+06	3.52417e+06	3251174	2022099	1.31783e+06	865689	530912	461626	431596	350324			0.5	0.0209727	0.000564855
	20.5	692955	339934	542016	1.05828e+06	2459419	3532288	3.94234e+06	3563086	3276613	2.05339e+06	1.32622e+06	874188	539778	472880	437800	353519
	21.5	706769	334908	548568	1.0769e+06	2505623	3.59552e+06	3997162	3.63151e+06	3331256	2087063	1.34324e+06	889275	554939	468116	433637	356324
	22.5	728566	343336	554599	1.09605e+06	2.5261e+06	3624700	4023352	3687267	3.39534e+06	2.11419e+06	1348401	889920	561544	478058	440701	366246
	23.5	757336	338964	566218	1.10677e+06	2569571	3667963	4053622	3704066	3425519	2136496	1.37076e+06	900856	550398	470414	442412	361088
	24.5	771010	346788	568054	1.13227e+06	2598169	3.69268e+06	4.12739e+06	3741440	3.45282e+06	2153062	1.37603e+06	904119	548646	481075	445726	368368
	25.5	790416	344920	574784	1146888	2647593	3.72689e+06	4112055	3748016	3489155	2.19012e+06	1405788	915596	552830	485894	442020	360502
	26.5	820724	347012	572994	1151755	2664542	3748085	4145023	3793285	3.5069e+06	2.20716e+06	1390061	915542	562268	489563	453332	364206
	27.5	842448	347600	581003	1.17231e+06	2.69859e+06	3.77243e+06	4185510	3.77882e+06	3569238	2.22021e+06	1.40692e+06	942790	557481	490157	454372	370034
	28.5	862336	355164	588240	1171923	2704803	3.80319e+06	4198517	3.83585e+06	3.5483e+06	2.21985e+06	1423690	928398	564072	485249	453420	372968
	29.5	879391	354832	584042	1191216	2708404	3.83543e+06	4223239	3.88122e+06	3.58418e+06	2.25466e+06	1426210	933326	566016	489056	449567	371894
	30.5	900994	358108	599865	1.20806e+06	2.75151e+06	3.8734e+06	4.20616e+06	3.88801e+06	3619550	2263032	1436400	943442	574196	498150	457308	377574
	31.5	919510	357040	598896	1220252	2.75058e+06	3.85843e+06	4215834	3.87974e+06	3.65101e+06	2277652	1.45724e+06	948766	589035	504079	464762	375662
	32.5	945071	356030	606819	1220010	2.78642e+06	3.83453e+06	4254946	3.90462e+06	3.66803e+06	2.28976e+06	1.45159e+06	937498	582706	498503	464448	377894
	33.5	962905	353862	605282	1.23323e+06	2799914	3888885	4269997	3.91001e+06	3650987	2.28022e+06	1.44184e+06	949277	576743	510326	467548	386028
	34.5	994926	353315	606468	1.24068e+06	2822774	3.93429e+06	4.24934e+06	3938993	3685850	2.29899e+06	1.46821e+06	938524	588210	515935	471080	382018
	35.5	1.00355e+06	361307	622595	1260741	2.82894e+06	3901607	4268873	3924318	3698002	2284882	1459523	948848	581894	506954	463308	378690
	36.5	1022598	359529	614318	1.25959e+06	2851301	3918211	4.279e+06	3.94561e+06	3.7261e+06	2310939	1.4648e+06	946020	588447	518314	474652	390766
	37.5	1041306	372574	625351	1263519	2879425	3921151	4.30395e+06	3.96808e+06	3.75363e+06	2321104	1.45617e+06	961770	580800	507250	474346	380088
	38.5	1043136	366523	624064	1284481	2884995	3.94155e+06	4308885	3970180	3.74315e+06	2327204	1468398	952317	581165	514368	474488	391096
	39.5	1079746	362060	624056	1282327	2880175	3901933	4280331	3.95236e+06	3746495	2329796	1.46446e+06	950420	583971	510706	477028	384410
	40.5	1.11029e+06	370920	623956	1.27967e+06	2881015	3962421	4308186	3.97757e+06	3.7708e+06	2.34325e+06	1470460	948814	590749	525408	480538	397820
	41.5	1114573	376949	639622	1286496	2.91851e+06	3.94417e+06	4301912	3.96486e+06	3.763e+06	2345788	1481762	955094	585138	520666	473443	395708
	42.5	1.13564e+06	373812	637874	1.29604e+06	2934347	3959181	4.3069e+06	3.95748e+06	3.78118e+06	2.33848e+06	1463647	962886	586336	519844	478407	391568
	43.5	1.15753e+06	367164	633902	1303151	2935695	3956024	4280339	3987855	3767653	2336883	1483011	970824	586532	527576	472268	394946
	44.5	1174004	371182	646982	1316192	2939293	3986956	4288202	3977859	3.77222e+06	2331767	1469349	959005	595180	523930	485188	396374
	45.5	1194172	377061	642488	1317706	2945823	3964540	4295735	3981006	3802531	2346315	1475998	957862	582955	529063	476172	397234
	46.5	1207327	382226	643794	1314552	2.94359e+06	3.98089e+06	4310624	3997020	3.81242e+06	2361806	1472383	958752	602684	529914	487690	398588
	47.5	1226811	375432	652180	1.33465e+06	2.95682e+06	3966016	4.27885e+06	3.98083e+06	3.82068e+06	2.34321e+06	1.46726e+06	953539	595475	528322	490995	395162
	48.5	1244418	386155	651923	1.33241e+06	2975557	3.98877e+06	4315938	3.98436e+06	3.8253e+06	2.32315e+06	1.46099e+06	962078	592238	529666	493465	391624
	49.5	1255833	384780	660106	1335581	2.98778e+06	3965283	4292964	3976905	3.81512e+06	2368200	1.47192e+06	958362	590187	527506	495476	399144
	50.5	1.27891e+06	383744	663067	1.33089e+06	2.96833e+06	3968265	4293248	3984511	3.81511e+06	2.34978e+06	1480800	952842	594515	535801	492990	405037
	51.5	1283564	376736	660258	1.33801e+06	2975177	3.96056e+06	4257299	3967945	3811746	2.35607e+06	1.46799e+06	959088	587053	534626	492828	399529
	52.5	1321103	389052	668932	1343985	2997444	3.96814e+06	4284774	3.97595e+06	3838538	2.34869e+06	1468039	957640	598596	537502	491782	401633
	53.5	1.34466e+06	385282	669570	1345261	2978818	3955026	4253668	3974544	3809959	2349118	1469753	953894	595250	532284	500064	400802
	54.5	1.35265e+06	388160	657420	1345326	2986544	3942688	4.25902e+06	3978183	3.82223e+06	2.33931e+06	1466519	956950	599222	534066	496872	401198
	55.5	1368594	385084	676396	1.35756e+06	2978040	3946543	4.25493e+06	3960884	3.80759e+06	2.3601e+06	1.47054e+06	953529	593194	538674	489082	408186
	56.5	1.38205e+06	390854	674067	1374375	2.98924e+06	3.95777e+06	4255861	3978603	3851487	2347188	1478721	948129	589648	538796	496751	398983
	57.5	1.39685e+06	388294	682336	1368912	3.01957e+06	3.98192e+06	4.24172e+06	3.94449e+06	3829399	2.34708e+06	1.46613e+06	955279	595958	542028	499796	402656
	58.5	1406182	390474	675538	1.37191e+06	2985345	3968911	4.23699e+06	3.97237e+06	3813910	2.34162e+06	1469459	957875	589309	537756	502456	409392
	59.5	1439318	386494	677488	1.36572e+06	3.00692e+06	3969188	4.23668e+06	3.93735e+06	3829378	2323588	1.44797e+06	949104	608562	539458	496332	400994
	60.5	1.45089e+06	395856	679084	1368615	3009141	3960059	4.21875e+06	3948586	3841977	2.33972e+06	1.46056e+06	956728	599026	543400	503900	413818

## Sheet: spurious
																					8000 nM	4000 nM	2000 nM	1000 nM	500 nM	200 nM	100 nM	50 nM	20 nM	10 nM	5 nM	2 nM	1 nM	0.5 nM
		200nM	8000 nM	4000 nM	2000 nM	1000 nM	500 nM	200 nM	100 nM	50 nM	20 nM	10 nM	5 nM	2 nM	1 nM	0.5 nM				SS-M	1	2	3	4	5	6	7	8	9	10	11	12	13	14	Bk
	Time/min	SS-M	1	2	3	4	5	6	7	8	9	10	11	12	13	14	Bk			4709023	468230	483508	425137	539310	625876	682089	665788	627536	564644	506227	447470	415224	477615	492128	556322
	0.5	2006571	252374	252292	246152	252470	266079	241014	258536	259926	265536	255026	219356	240237	255581	253478	271321			66906.5	23953.5	13790	32921	15124	131789	152188	22248	84747	63938.5	19571.5	41109	9758.5	5286.5	13571.5	10119.5
	1.5	2937124	248566	261514	252872	263281	274964	255900	267132	260558	258832	254846	235894	241048	263108	269032	279686
	2.5	3671934	252172	262570	255914	273898	285033	271255	273804	270804	276140	265209	244279	255348	273037	270714	288709		Avg	1	-0.0212134	-0.0175344	-0.0315904	-0.00409685	0.0167489	0.0302855	0.0263602	0.0171488	0.00200376	-0.0120634	-0.0262126	-0.0339775	-0.0189533	-0.0154585	0
	3.5	4.14723e+06	269078	282004	275592	282668	297856	281868	287372	289080	286464	270900	255687	265274	279696	271356	300508		Std	0.0142081	-0.00108523	-0.000500094	-0.00244624	-0.000114889	0.00352676	0.00675733	0.000880853	0.0023159	0.000226899	-0.000466388	-0.00240815	-0.000798532	-0.000209786	-0.000426302	0
	4.5	4.41918e+06	282397	290568	284428	299642	305145	305326	301638	298240	302514	288140	274039	267074	286860	283617	311431
	5.5	4.59878e+06	292007	303568	301616	311066	324758	314786	320604	313236	318217	290468	278893	282510	299758	287782	321734				Avg	Std
	6.5	4687416	301568	314440	309905	320851	338290	334662	327738	319718	322113	305424	282814	293392	309992	308486	335578			8000	-0.0212134	-0.00108523
	7.5	4.72792e+06	311548	322134	318424	332175	341214	339366	339976	337696	327903	311998	296166	299772	323786	314480	341146			4000	-0.0175344	-0.000500094
	8.5	4.7736e+06	314019	324918	320818	342465	344510	351335	346708	340788	339114	319694	303579	303338	320844	318929	351656			2000	-0.0315904	-0.00244624
	9.5	4801708	318286	330636	325845	346028	357842	358801	357699	345924	346287	328412	303350	308554	331976	323520	361762			1000	-0.00409685	-0.000114889
	10.5	4815720	327508	333793	335194	354780	370074	364270	363948	349460	349852	329736	306850	313196	336161	328856	360462			500	0.0167489	0.00352676
	11.5	4842993	329222	348159	334710	361312	383139	382458	376572	365638	366148	342820	313456	313031	343186	340773	357906			200	0.0302855	0.00675733
	12.5	4846668	330351	341561	337208	362308	379372	383400	387858	374786	365363	344742	317116	322256	345043	338022	365429			100	0.0263602	0.000880853
	13.5	4839340	342076	351351	346098	375425	389453	389180	389638	371120	375758	344990	327700	325250	351303	345468	363969			50	0.0171488	0.0023159
	14.5	4867240	335558	351738	351790	381194	403654	408070	396712	383420	382620	350400	326882	325072	352057	349046	378602			20	0.00200376	0.000226899
	15.5	4.83225e+06	344941	363591	357284	379131	407112	406428	402742	387500	382640	360785	318664	332372	353636	346880	384734			10	-0.0120634	-0.000466388
	16.5	4883498	350256	368970	358560	387496	411404	415108	413186	392944	386748	362520	329488	333339	358658	357533	391164			5	-0.0262126	-0.00240815
	17.5	4840146	351272	365710	355254	390258	418591	427311	427600	398428	391816	363220	340642	335396	369962	361287	395827			2	-0.0339775	-0.000798532
	18.5	4887843	346248	366814	365228	389858	428496	431364	426978	400954	393615	359459	340902	341272	368350	368092	398234			1	-0.0189533	-0.000209786
	19.5	4837292	356170	370030	360674	406982	429422	429716	430764	420251	406578	369961	349262	344462	365430	375364	397988			0.5	-0.0154585	-0.000426302
	20.5	4853462	366268	371330	367420	402002	439981	440970	441834	418797	403646	378076	345460	345397	377478	370667	418142
	21.5	4.86033e+06	372456	384617	380153	402883	442940	447623	444257	424151	417349	376498	347158	342238	381854	374510	412665
	22.5	4871525	367832	380707	366006	421106	446034	453044	449972	431408	416535	380393	356147	354807	375646	387304	414646
	23.5	4.85745e+06	370264	382988	381710	415984	449775	471500	459750	434135	428098	392377	360733	356260	386801	381178	412194
	24.5	4843604	377254	390595	383064	422007	454416	460516	471426	445102	431057	394904	351393	354924	381149	387307	423160
	25.5	4830312	368332	391222	382822	423803	471325	470806	473586	450172	425921	389512	361810	361608	391900	385909	432946
	26.5	4827282	378636	398246	381810	433222	471350	479290	483459	451192	427269	396722	359574	364247	390488	397188	425964
	27.5	4814380	387812	398681	393264	434390	477816	485330	476487	461040	442308	398411	363184	355194	398641	394766	432937
	28.5	4.84001e+06	381622	408660	383219	444660	478996	494950	490317	460372	448499	410522	369938	360206	402992	401724	444365
	29.5	4.81873e+06	393202	407876	393483	438468	487524	502806	495662	471428	447626	399040	374283	362869	402680	398968	437386
	30.5	4815661	387922	409994	389683	452475	488769	514424	497363	478248	443896	415874	381984	375807	407555	409059	441072
	31.5	4787167	394451	412918	385092	462259	490756	511700	506957	477055	461574	416050	373728	376503	401989	408528	459906
	32.5	4.79135e+06	397163	413047	391840	460824	502596	517330	516054	482216	464075	412304	379372	372920	408840	410153	462337
	33.5	4800560	396556	416126	399720	458471	508166	531202	518440	488154	460982	423550	383278	378801	418144	417676	459570
	34.5	4806756	409186	418994	398472	458636	510962	541476	531130	487805	466737	427963	379542	378014	414227	418974	468530
	35.5	4802509	409504	420272	405627	469464	515293	546739	527550	498752	470788	428854	389302	375910	422676	422931	457056
	36.5	4782934	403649	424114	402212	463694	519772	545684	531204	512926	476762	432376	390319	381512	431824	421096	467482
	37.5	4785245	416013	424118	404061	476248	528930	549252	540235	506468	473727	433857	387536	382024	427920	428029	476428
	38.5	4771644	414508	429351	400435	471418	537396	551174	553390	518816	497360	434724	400772	383678	429578	422036	479019
	39.5	4.79501e+06	420046	436060	407660	483580	531682	563092	558900	521488	490780	440421	395982	386746	433069	430648	485266
	40.5	4778719	417438	431697	406262	484885	544196	570299	560996	521906	500026	441706	397068	383890	440353	435340	489821
	41.5	4.78973e+06	422640	440460	405579	488313	552544	581406	565821	529086	497985	449542	401040	389533	433298	432970	486042
	42.5	4.80385e+06	423258	435190	411166	482543	550317	577461	571822	536540	493421	443489	405228	391028	438214	446294	497101
	43.5	4.78259e+06	429800	439739	415822	494678	550086	581350	576610	535569	499088	442348	398539	396757	442282	445740	494782
	44.5	4733152	429929	446456	413868	498772	560700	599386	590988	551380	501588	455216	401334	399730	447814	441004	497478
	45.5	4.74062e+06	431093	442336	410746	496616	568258	599958	601773	550790	507606	457130	412645	396706	442110	451952	512199
	46.5	4.76186e+06	433232	444970	419584	501119	571293	613355	596389	548532	520314	454972	416091	400172	450980	458976	496017
	47.5	4.73711e+06	446304	454601	412334	507012	575144	605366	601926	556758	520752	460194	415160	402958	453700	459614	516186
	48.5	4793983	431224	458068	416640	506504	578169	615105	609083	559196	512562	469162	418417	402183	455052	453606	509960
	49.5	4728452	445630	458443	413052	509343	587496	623853	609418	567801	523762	461830	413938	398242	461542	461366	514568
	50.5	4739693	450504	454938	428844	513320	590109	626376	617156	562326	529952	462739	426238	407282	461708	463261	522752
	51.5	4736394	451880	461674	410842	511803	596651	630102	625757	574923	530260	472876	421069	405855	458009	466837	520376
	52.5	4715917	457104	460678	416593	517307	609408	635066	631812	576796	544549	475631	422921	412160	462215	473963	524434
	53.5	4725667	457184	474780	412044	516596	597572	642888	632138	582973	544156	472720	424092	412244	468930	464129	530448
	54.5	4.73008e+06	460535	465760	426613	526142	599784	644542	644896	589484	547118	476726	433354	409139	472552	467061	535228
	55.5	4719683	454414	465409	428377	540293	614936	657739	645340	596950	538558	476126	429906	420179	467728	476954	538478
	56.5	4690778	469981	471136	424021	537271	618900	659368	648492	598604	547076	481552	431476	413804	471578	469388	544641
	57.5	4696678	454370	474128	426132	528818	621021	665531	657442	595723	555530	489252	431131	414406	469157	478814	547911
	58.5	4.67577e+06	467824	470136	424872	533168	620679	669900	660690	617472	554609	493204	427731	417778	475171	482216	543410
	59.5	4718787	467377	484270	425515	542556	626663	667904	658975	605844	551995	493504	439744	421862	480316	479216	551667
	60.5	4709023	468230	483508	425137	539310	625876	682089	665788	627536	564644	506227	447470	415224	477615	492128	556322
