# Supplementary material for: Expanding detection windows for discriminating single nucleotide variants using rationally designed DNA equalizer probes
Source: Nat Commun. 2020 Oct 29;11:5473. doi: 10.1038/s41467-020-19269-9 (PMC7596233; doi:10.1038/s41467-020-19269-9)
Supplement: Supplementary file 4 — Source data [file 41467_2020_19269_MOESM4_ESM.zip › DNA-Equalizer-Gate-Source-Data-main/Supplementary Information Data/Supplementary Fig. 34.xlsx]

## Sheet: raw
		0.05	0.02	0.01	0.005	0.002	0.001	0.0005	0				0.05	0.02	0.01	0.005	0.002	0.001	0.0005	0
	Time/min	1	2	3	4	5	6	7	8	Bk	BG		1	2	3	4	5	6	7	8	Bk	BG
	0.5	240995	177839	144902	133896	139166	145226	161097	133896	37845	34948		239571	175560	144903	143573	140075	136775	139990	154561	39142	37920
	1.5	358623	246762	211666	195238	182663	192593	185456	163110	36755	38358		340526	249066	201956	191860	192902	186064	177984	176475	35827	42190
	2.5	443461	309251	271887	229598	234717	233446	224994	210004	35043	40182		448765	300400	252377	234275	226569	219946	212732	210221	39022	42551
	3.5	528796	354140	307092	278253	269282	268539	254076	229938	38236	36234		517669	358384	304289	254528	264735	248460	243132	244506	36611	45672
	4.5	604483	409383	347626	304323	314620	304938	285856	261570	36045	39966		571550	394706	325044	303335	292514	275969	268784	273747	40038	45195
	5.5	646615	453082	367725	336514	338890	325220	327428	284993	40631	41091		611006	438896	366448	330429	319920	305832	288602	296326	37541	44539
	6.5	681006	485964	412031	363862	361947	357914	348600	317996	40361	41738		649142	464915	386729	348215	356316	324459	307449	317215	40647	46976
	7.5	703453	509473	416753	393964	384783	381660	369120	323953	40616	42546		669207	487507	412134	375324	371954	347454	331788	333274	39684	49714
	8.5	717928	520348	433344	401802	400812	393391	386622	338651	40737	43889		685480	507801	419506	384737	379453	363788	356259	342786	41410	49137
	9.5	732695	552199	451837	415462	427439	404002	405031	350758	45538	45320		705662	524233	418227	393397	396937	353086	365758	345980	38510	52249
	10.5	743110	543264	447123	416536	429332	403715	409963	358155	41943	46808		702482	523547	438221	386161	393607	364160	361985	353010	40232	49967
	11.5	764212	539066	465374	429949	433589	419724	416359	352769	42590	50155		713877	528827	442350	405182	401483	369203	379046	357374	41653	52317
	12.5	759667	555430	457725	432888	431108	422671	407178	352051	42229	50183		716008	529717	444331	399998	408842	370828	368411	358539	42678	51188
	13.5	758852	561183	475262	428400	441089	434669	415580	371883	42635	51456		713073	533396	451439	393785	398597	373302	377487	354783	43013	56551
	14.5	761504	556568	464790	426806	443003	417379	415621	370188	44749	54198		719314	527104	444033	410520	411901	376617	355393	362675	43967	57440
	15.5	755320	561318	464032	430757	436459	424811	419902	361796	41518	52437		718930	545093	456453	404320	405650	372940	370488	356725	42756	60176
	16.5	758779	551034	458160	427575	442174	418448	429835	356142	44484	54097		716905	533314	448535	404809	410172	375626	375525	368969	44552	57263
	17.5	756425	560643	462453	432042	432846	419526	416653	363917	46987	58237		713704	534555	457366	404482	410961	373721	365153	351656	46517	61171
	18.5	750613	568603	458799	415753	427565	425239	411920	353519	44993	55548		699433	524294	439581	393058	391012	370006	366660	354638	43982	62745
	19.5	751507	556970	452249	419434	425205	405991	410446	354175	45951	57049		717335	541207	443631	395962	398640	360587	365169	349083	48267	63567
	20.5	755809	543794	452216	415162	427796	408464	405666	355842	47687	57472		706505	528406	432603	399140	391889	366406	359848	350203	45583	61652
	21.5	748789	540464	455695	415800	427597	411976	392486	347392	46698	59515		722674	528884	439641	388929	387346	363630	354389	347538	46922	60289
	22.5	744306	539466	456039	419320	414947	402912	393515	347113	49446	60943		695227	525623	431769	386814	394336	354913	354868	341681	48727	68561
	23.5	738357	537466	442370	413432	422827	406024	399447	349302	45731	60422		719601	528981	435682	384782	384439	353136	346479	351736	47427	71081
	24.5	730576	545028	448841	409046	416277	406424	392706	349312	44115	58126		697645	515517	422825	383744	384257	350991	341928	354761	47219	67682
	25.5	756702	532554	448686	403203	409748	393099	394532	341734	53399	67170		700537	507128	426033	373808	380846	345986	342893	337665	47621	73248
	26.5	736524	534334	440983	412658	415281	410631	383378	331256	50066	64468		691861	518772	430666	384520	381567	348788	345026	332730	52402	69836
	27.5	719979	529751	434508	409930	407721	392697	395753	339244	51961	62543		695958	510503	433687	384859	381435	354008	348420	337154	53042	72900
	28.5	748673	533822	438928	402051	411529	396696	392862	335776	50037	66846		697271	515083	429004	379230	388461	346470	345245	331492	49794	72463
	29.5	734641	528638	436047	394725	398786	395614	387681	344228	49038	64769		696410	510398	427530	379003	378661	346067	347415	337800	45756	74437
	30.5	720279	531200	436916	405754	412662	390064	374681	339186	48817	65894		708520	513805	419813	382340	387616	345475	347313	334933	53103	73215
	31.5	736656	538760	441860	395629	413471	394214	373287	340389	50943	68396		697131	505708	419388	374064	360423	341004	342563	325597	48750	75181
	32.5	741589	528015	432810	394689	402301	377064	378158	332758	48150	67342		687526	500920	404856	375143	377064	341982	338936	331388	52504	74349
	33.5	727012	530511	441993	397781	398537	390580	378771	329886	51527	69231		684507	503831	415814	374686	372445	340987	338507	322885	49329	79927
	34.5	715729	540281	434552	403211	403602	377412	380394	332642	49032	71207		683474	502439	412651	375328	363565	341764	334187	330063	51130	82438
	35.5	718582	529038	441713	394753	389989	381026	373565	319863	49739	73178		676770	511258	414877	363860	354629	336805	322753	330121	54190	83547
	36.5	721462	522742	428857	394087	396173	376775	374833	317080	53107	72160		682250	500430	415478	371685	363695	334507	341458	333356	51070	81931
	37.5	718847	517037	428691	384643	397227	374633	377875	333583	50862	75235		671043	494991	407508	362726	361273	331081	328272	330034	51555	81634
	38.5	717183	519570	427062	396350	395058	376576	368005	320533	51889	70788		673851	491817	404681	355716	363869	338230	335015	330811	53593	80399
	39.5	708707	515813	432988	391795	405160	372611	373766	324035	54711	78148		675687	495978	404354	359705	363188	331369	326991	320179	55484	82663
	40.5	703685	518265	420587	391087	387492	376786	363779	322658	55340	77838		683058	486468	411470	351327	346591	329534	334919	315842	52754	85193
	41.5	732229	507930	425881	391566	385255	372879	371177	318611	51135	73108		675824	493585	402292	352500	360854	331360	327475	318805	56125	86533
	42.5	698492	517754	420838	380843	395009	377942	366017	320189	58949	78271		662030	498968	394871	353539	358903	330312	321478	322709	52689	88351
	43.5	703372	503704	427011	383294	386672	372343	368431	307075	57627	81480		656208	491192	396266	356188	359552	323998	329489	321254	54650	88889
	44.5	698872	522519	416236	383313	384023	374305	365872	321486	55992	77668		671413	485714	409228	352646	368145	323887	332024	320747	52077	84524
	45.5	706484	517337	421079	383705	385584	366658	371319	315538	55605	75167		672090	498737	400959	358728	361411	323454	333589	321482	57560	92295
	46.5	703798	506655	409632	384507	391365	377207	357133	316133	57966	80257		672774	479889	397239	355418	356134	327178	322207	306537	60143	90253
	47.5	695780	506779	418260	383683	391925	371254	362869	317378	57651	85445		665819	485883	400124	341443	357454	324632	325811	313521	53893	89569
	48.5	697158	504182	414097	380159	374598	362692	354795	319866	56330	81206		656653	507962	398284	348432	349830	330606	324742	306782	56952	96782
	49.5	700214	509464	417543	384297	374418	365992	371876	305764	53206	83820		676490	486526	399507	350377	356114	319961	313200	307437	57422	96228
	50.5	695778	501253	428840	385859	390769	363275	364739	309884	57587	88589		658825	485084	403669	360767	350903	325550	318767	312350	59853	95389
	51.5	706889	498355	411996	382454	387660	370346	362996	305842	59246	85223		668160	477456	388666	348509	354817	320009	315325	310138	60551	94540
	52.5	679927	502163	403482	379484	379448	356744	357504	305284	59387	87507		649661	487088	394105	353251	348621	323650	322402	306067	60086	92969
	53.5	685215	503057	417075	385801	379502	356486	359338	310021	61684	86160		650580	490440	388584	360186	339897	319522	315658	309199	56816	100316
	54.5	697806	507965	414374	384968	382190	363469	356330	313018	56894	91430		649101	479899	399401	341250	348498	319947	319120	312223	58616	94621
	55.5	689133	495863	411500	377146	375344	362128	349303	307046	57915	87362		654705	476971	386020	351059	352133	318616	321500	307428	54315	92743
	56.5	682824	499390	415117	379400	383232	353175	353074	322501	57291	95651		656935	475119	380213	338577	346272	323618	317605	310785	58700	103205
	57.5	693468	487351	403168	381160	366315	358658	350768	309562	62318	89461		659532	467086	388122	353644	342022	309190	316590	305676	62071	106750
	58.5	681020	491521	412833	367334	373410	353354	352973	308427	60670	89467		653645	479786	387891	350321	344191	314357	317962	309738	56743	101291
	59.5	686868	502808	408875	368599	366112	347836	363918	315544	60366	86735		657745	479221	384388	337902	341720	315552	317189	309591	60819	98469
	60.5	685582	492305	409476	379973	378394	357628	351664	297430	60357	90977		633987	465113	388250	341248	342490	314281	308142	307555	59414	105201

## Sheet: analysis
														0.05	0.02	0.01	0.005	0.002	0.001	0.0005	0
		0.05	0.02	0.01	0.005	0.002	0.001	0.0005	0				P.C.	1	2	3	4	5	6	7	8	Bk
	Time/min	1	2	3	4	5	6	7	8	Bk		4.61284e+06	4752472	731157	536100	442410	407151	409842	387435	382757	353022	46635	123719
	0.5	240283	176700	144902	138734	139620	141000	150544	144228	38493.5		126240	51558	7694	9806.5	8011	17953.5	21029	22909	2819.5	1052	2090	114273
	1.5	349574	247914	206811	193549	187782	189328	181720	169792	36291
	2.5	446113	304826	262132	231936	230643	226696	218863	210112	37032.5		Avg	1	0.145462	0.104012	0.0841029	0.0766104	0.0771823	0.0724207	0.0714266	0.065108	0
	3.5	523232	356262	305690	266390	267008	258500	248604	237222	37423.5		Std	0.0108487	0.00153071	0.00190262	0.00152291	0.00337817	0.00396022	0.00428223	0.000526149	0.00019402	0
	4.5	588016	402044	336335	303829	303567	290454	277320	267658	38041.5
	5.5	628810	445989	367086	333472	329405	315526	308015	290660	39086			Percentage	Avg	Std
	6.5	665074	475440	399380	356038	359132	341186	328024	317606	40504			0.05	0.145462	0.00153071	0.352702	0.000314	2.4247	1000 nM Corr	0.784167	0.00825183
	7.5	686330	498490	414444	384644	378368	364557	350454	328614	40150			0.02	0.104012	0.00190262	0.869234	0.074772	8.35703	500 nM Corr	0.869234	0.0159003
	8.5	701704	514074	426425	393270	390132	378590	371440	340718	41073.5			0.01	0.0841029	0.00152291			5.39086	15 nM Corr
	9.5	719178	538216	435032	404430	412188	378544	385394	348369	42024			0.005	0.0766104	0.00337817				7.5 nM Corr
	10.5	722796	533406	442672	401348	411470	383938	385974	355582	41087.5			0.002	0.0771823	0.00396022
	11.5	739044	533946	453862	417566	417536	394464	397702	355072	42121.5			0.001	0.0724207	0.00428223
	12.5	737838	542574	451028	416443	419975	396750	387794	355295	42453.5			0.0005	0.0714266	0.000526149
	13.5	735962	547290	463350	411092	419843	403986	396534	363333	42824			0	0.065108	0.00019402
	14.5	740409	541836	454412	418663	427452	396998	385507	366432	44358
	15.5	737125	553206	460242	417538	421054	398876	395195	359260	42137
	16.5	737842	542174	453348	416192	426173	397037	402680	362556	44518
	17.5	735064	547599	459910	418262	421904	396624	390903	357786	46752
	18.5	725023	546448	449190	404406	409288	397622	389290	354078	44487.5
	19.5	734421	549088	447940	407698	411922	383289	387808	351629	47109
	20.5	731157	536100	442410	407151	409842	387435	382757	353022	46635
	21.5	735732	534674	447668	402364	407472	387803	373438	347465	46810
	22.5	719766	532544	443904	403067	404642	378912	374192	344397	49086.5
	23.5	728979	533224	439026	399107	403633	379580	372963	350519	46579
	24.5	714110	530272	435833	396395	400267	378708	367317	352036	45667
	25.5	728620	519841	437360	388506	395297	369542	368712	339700	50510
	26.5	714192	526553	435824	398589	398424	379710	364202	331993	51234
	27.5	707968	520127	434098	397394	394578	373352	372086	338199	52501.5
	28.5	722972	524452	433966	390640	399995	371583	369054	333634	49915.5
	29.5	715526	519518	431788	386864	388724	370840	367548	341014	47397
	30.5	714400	522502	428364	394047	400139	367770	360997	337060	50960
	31.5	716894	522234	430624	384846	386947	367609	357925	332993	49846.5
	32.5	714558	514468	418833	384916	389682	359523	358547	332073	50327
	33.5	705760	517171	428904	386234	385491	365784	358639	326386	50428
	34.5	699602	521360	423602	389270	383584	359588	357290	331352	50081
	35.5	697676	520148	428295	379306	372309	358916	348159	324992	51964.5
	36.5	701856	511586	422168	382886	379934	355641	358146	325218	52088.5
	37.5	694945	506014	418100	373684	379250	352857	353074	331808	51208.5
	38.5	695517	505694	415872	376033	379464	357403	351510	325672	52741
	39.5	692197	505896	418671	375750	384174	351990	350378	322107	55097.5
	40.5	693372	502366	416028	371207	367042	353160	349349	319250	54047
