# Supplementary material for: Expanding detection windows for discriminating single nucleotide variants using rationally designed DNA equalizer probes
Source: Nat Commun. 2020 Oct 29;11:5473. doi: 10.1038/s41467-020-19269-9 (PMC7596233; doi:10.1038/s41467-020-19269-9)
Supplement: Supplementary file 4 — Source data [file 41467_2020_19269_MOESM4_ESM.zip › DNA-Equalizer-Gate-Source-Data-main/Supplementary Information Data/Supplementary Fig. 35.xlsx]

## Sheet: raw
TT42	Time	1000	500	200	100	50	20	10	5	20	1	Blank		1000	500	200	100	50	20	10	5	20	1	Blank
	-5.5	11998	10972	11263	11263	10901	10606	11267	12145	9588	10901	9073		9740	10546	15376	10251	11788	8785	10468	10323	10686	8417	8417
	-4.5	12272	11091	10063	11458	11751	10282	10941	10721	10940	10720	10204		10645	11087	15270	12263	9471	11160	9764	11013	8516	12188	10572
	-3.5	11930	11334	11114	10153	12143	10740	12582	11183	11184	10299	9122		12508	9931	13391	9783	11330	10887	8605	11399	10370	11109	8900
	-2.5	12693	11285	10327	13496	11061	8479	12020	9438	9217	10322	10689		10688	10692	15111	10619	11573	12236	10540	11867	10910	10468	9067
	-1.5	11906	11165	10423	11678	12194	10567	11232	12045	11825	11453	10271		11895	11377	15884	9679	12781	10492	9826	13003	10859	11969	8939
	-0.5	12824	10448	10965	12669	11556	10888	11848	9628	11477	12665	12439		12292	11109	14512	12812	12661	12068	10366	11105	9107	10886	9924
	0.5	68187	154969	563312	852543	894381	437573	451652	266314	128593	94541	47740		72142	173290	577129	737534	827053	543306	389698	286140	138443	96461	46259
	1.5	73255	206560	756557	1188024	1149129	672618	597374	357840	182817	119552	47537		84776	232813	788320	1129682	1180809	755098	537381	374078	172152	120607	44106
	2.5	85622	251268	868661	1391926	1336647	796442	681378	410484	206696	140817	48084		90784	274643	915068	1349591	1401870	901975	644162	431773	202460	129659	46365
	3.5	97779	275368	974925	1535259	1485579	899699	754976	444691	232682	144595	48986		98693	302333	999674	1486125	1534280	1016503	733630	470544	223308	142161	47186
	4.5	108171	298356	1025893	1646296	1608985	968428	797209	479124	243470	155321	51471		113820	311390	1046244	1595460	1659081	1084186	794812	500068	241986	141554	48943
	5.5	121755	320178	1071498	1723832	1689386	1015777	837853	488141	260337	157342	54402		129297	355417	1090410	1672634	1704397	1126503	825058	513765	247413	156413	50280
	6.5	136478	340311	1106456	1755916	1735842	1027057	868486	504940	249407	164111	55806		137928	368130	1120677	1724266	1760799	1152648	839551	532001	258460	155258	51179
	7.5	145890	338323	1131069	1812060	1806858	1065527	875856	513815	271490	165590	55621		148722	373800	1144938	1769804	1801861	1168411	855012	534947	264721	157494	50624
	8.5	148656	359763	1162441	1812235	1824477	1066710	885805	534039	270197	163609	55212		163043	385380	1184366	1773899	1823102	1180154	870117	545241	267948	165796	51277
	9.5	163381	366720	1171154	1848244	1833048	1079123	915672	522749	276236	173325	56022		166264	413808	1173346	1783987	1838653	1232186	878916	547187	264638	164665	49119
	10.5	168335	376234	1176318	1869489	1844683	1103492	908515	526023	273094	160960	55010		174715	408863	1162315	1829218	1846894	1205604	886571	538288	267635	162624	52092
	11.5	172364	382069	1199414	1868056	1867196	1100931	914048	545805	272754	172622	55008		185875	413444	1185528	1824988	1864135	1221309	896215	557735	264520	166417	52461
	12.5	177546	393555	1212511	1881026	1883999	1107238	913798	538364	276898	171403	57994		190031	426894	1183783	1816872	1891430	1224917	895679	553724	265741	167807	53181
	13.5	187001	404668	1178948	1892817	1875278	1106075	917257	540979	279071	167836	59528		203710	425182	1180591	1823430	1864521	1231537	889710	565503	267177	167340	51703
	14.5	193087	399915	1204111	1895604	1843678	1112004	907903	542177	282899	172737	58857		197736	435845	1192404	1844450	1902154	1221536	882295	565287	270641	175574	54757
	15.5	200227	397219	1208713	1885919	1883078	1105644	935509	544616	289074	171783	54011		207606	444330	1191157	1843895	1865764	1246837	895065	561741	277439	174476	54299
	16.5	197264	400924	1215303	1886409	1896867	1118422	942429	550921	281175	175768	58530		218241	438471	1194977	1847991	1861059	1230917	890243	575791	281962	169337	51351
	17.5	207634	399926	1213674	1908229	1876155	1106656	914972	551800	284384	172820	55063		208321	446273	1194358	1861090	1886372	1233122	894246	580365	273259	168253	51461
	18.5	202578	407120	1196071	1903520	1888243	1100782	945387	553313	277584	174348	58621		220228	433405	1188483	1815382	1885273	1231580	899036	580168	274108	170716	53781
	19.5	212793	413761	1204590	1888628	1874131	1111102	929758	548255	275399	172202	63014		214624	434702	1197954	1825382	1881510	1248547	908516	565201	276271	167570	53086
	20.5	211737	414489	1210721	1876624	1858418	1113326	932065	555983	273146	178426	58794		215392	455652	1182853	1861083	1859664	1235634	897672	565680	273235	176421	56653
	21.5	211749	415093	1219156	1866660	1869741	1094500	937370	558927	282908	175334	58894		223358	442131	1206044	1821297	1872497	1246289	899957	571228	274838	166099	52427
	22.5	213830	421865	1198708	1885203	1886768	1111985	938852	550159	286966	172452	66216		226021	446225	1199942	1829935	1866570	1217202	902897	573350	276344	177988	57463
	23.5	219068	403166	1206548	1879197	1868715	1085971	918371	551964	281776	172124	57207		226726	448214	1209291	1805914	1845739	1238524	916612	580145	277272	169416	52709
	24.5	214074	405586	1214368	1870189	1877105	1105555	931068	549304	281412	179192	59092		223452	450078	1205074	1802394	1876260	1210575	904959	562149	278462	168677	58857
	25.5	214540	401228	1198647	1885562	1898222	1115723	925301	554882	281933	173406	58602		223653	446949	1189475	1831233	1858297	1247954	893576	566982	265274	169340	58530
	26.5	218893	406812	1200965	1875535	1869360	1102030	931836	557153	279518	175508	62698		233238	445312	1193810	1833023	1869059	1240201	916593	566823	277582	173036	52735
	27.5	224735	402684	1196395	1870488	1878192	1082404	929094	547363	285883	170124	59334		229546	459564	1176560	1816955	1841606	1223008	913946	564533	275624	164199	54602
	28.5	218902	417705	1202813	1861804	1875912	1094893	936249	550518	280880	170158	56038		232027	443443	1167581	1799065	1853942	1221563	901602	568938	282568	173567	55524
	29.5	218456	405465	1194989	1871332	1857433	1095584	921033	559044	281598	176875	58583		233870	441459	1168654	1800678	1846437	1209079	904007	566276	276440	176263	54067
	30.5	223453	408177	1203047	1865510	1858294	1106495	933466	555176	280584	175630	61119		235941	440696	1177258	1779639	1834828	1211517	885632	567921	279021	161943	54096
	31.5	225062	394304	1210974	1851002	1860524	1089740	931591	557042	278310	173569	61298		234004	450609	1175010	1770903	1840759	1232184	891978	566156	275770	170575	56788
	32.5	223810	411707	1200204	1855814	1836131	1085288	922422	540916	282558	173140	58437		236059	442623	1182661	1794078	1838158	1217430	907674	564840	272613	169113	55480
	33.5	224854	398195	1211069	1848664	1877775	1082607	910334	546849	281777	170632	63276		234219	444904	1169019	1794221	1850799	1212047	884651	569876	277055	173980	57505
	34.5	223258	397016	1201594	1846285	1863344	1071996	942936	541216	286558	169346	61141		228954	438006	1155126	1776561	1828750	1208666	889987	569205	275551	175704	59072
	35.5	222031	406976	1196271	1828936	1852923	1080124	919036	551019	281234	175858	61854		231030	433361	1146306	1782688	1819378	1193587	901202	563406	279882	165164	55614
	36.5	228154	395325	1200458	1844145	1828594	1084378	926719	541087	281205	175974	62766		229780	425485	1157102	1776010	1825689	1200105	906505	574307	270225	172391	57413
	37.5	221693	397585	1186393	1844870	1826657	1071838	915720	541911	269374	170747	63735		237656	433950	1153821	1781356	1819970	1224946	891029	563164	277317	163702	56249
	38.5	219498	388831	1167452	1840643	1819037	1075967	925154	543600	279800	173252	58651		224310	422629	1133555	1766894	1815882	1200944	878383	561495	272778	168438	56721
	39.5	224743	402726	1148791	1820344	1815322	1052007	902450	535334	277982	177650	61185		232397	429475	1133057	1755690	1814613	1206657	890439	570368	282471	171720	56661
	40.5	216172	389520	1183156	1816718	1812833	1075688	921224	538018	276003	165182	62474		239630	428046	1140492	1751222	1821024	1199167	886960	577670	272992	166121	55494
	41.5	217123	392912	1179152	1822674	1820574	1062146	907595	536895	276351	172661	56840		228981	423184	1140768	1777635	1805339	1186854	873881	551629	276284	164984	57358
	42.5	223393	391318	1147010	1794455	1811623	1055918	909953	542590	281924	176146	59617		227133	418015	1123086	1755399	1811974	1187731	876030	569246	273875	177885	57898
	43.5	208144	392344	1144602	1813062	1816210	1074269	910413	550346	282438	173360	67429		228890	428854	1118562	1732075	1795463	1194832	880487	567010	274618	174761	59320
	44.5	221595	389452	1149935	1827131	1815201	1037316	901747	551438	267864	171040	66040		224204	429382	1135441	1745174	1776172	1205096	874897	553346	280504	171879	56963
	45.5	219498	386805	1141426	1796152	1806362	1050696	898364	545745	278477	175998	60555		229582	411580	1122454	1736597	1806933	1198604	871204	555660	272629	169681	56239
	46.5	222074	382119	1153072	1796338	1793596	1050481	903584	543529	284405	171643	60416		237404	421284	1112395	1742045	1794036	1189182	875794	557340	275570	167523	58708
	47.5	219591	378512	1154684	1807018	1812388	1051790	912479	537929	280391	172646	61036		229890	418126	1112698	1740260	1785432	1210699	886139	566513	271918	167217	58498
	48.5	223211	377980	1153587	1803982	1806113	1049798	912487	546472	278722	166019	63272		226720	421949	1105879	1722169	1781048	1193961	879160	561274	274629	167153	59547
	49.5	215052	379349	1141731	1774998	1829551	1047092	913043	540556	279517	171837	63745		223292	420053	1088413	1745361	1774966	1170921	884301	549831	283936	164997	54574
	50.5	221219	373762	1143492	1780777	1809045	1037899	906218	533330	271669	172213	61968		234725	412041	1085769	1714696	1770160	1166806	897480	550906	281675	163063	54829
	51.5	220793	367795	1168454	1776124	1784729	1037448	901815	532575	279214	176163	61092		228771	413494	1103638	1712164	1768734	1170704	873764	555335	286770	165930	58333
	52.5	217574	368827	1125249	1771154	1769147	1030385	888202	534593	281310	167941	62960		222608	409436	1083289	1702298	1774794	1177183	869684	569904	273903	162184	57594
	53.5	210804	371358	1127305	1795598	1772000	1018989	890757	534298	277048	169939	58358		230244	402831	1076726	1722167	1765227	1170729	886400	562374	278180	164393	57670
	54.5	209154	368987	1124810	1764859	1777136	1017023	893232	538894	271991	168385	61423		226481	399106	1082206	1678992	1753906	1175704	875887	557765	272471	163841	50918
	55.5	212223	372243	1128686	1755588	1760149	1024168	901407	525481	285554	174339	59952		225066	406195	1079096	1686320	1757800	1153456	878587	556410	266321	161458	57258
	56.5	220126	359693	1121851	1756261	1791236	1009950	897086	529358	271676	177596	60702		219688	401026	1067180	1682840	1729887	1168525	864526	537669	265848	170764	60773
	57.5	210562	362561	1105690	1759348	1777584	1025991	884078	519934	278757	164512	58404		220183	400777	1083436	1682950	1759370	1149775	884482	546150	272397	164274	59961
	58.5	212570	359961	1122342	1754678	1753173	1038552	885291	528374	282736	166883	60341		223312	413450	1084306	1688387	1724999	1138014	871354	553856	279377	170037	53497
	59.5	206813	359046	1108503	1750829	1758654	1019941	893170	533394	272057	167634	59834		218576	388510	1069516	1706016	1732880	1164151	871812	551893	268661	168588	54906
	60.5	214266	361436	1117559	1745130	1741476	1030213	887827	529996	274692	163628	62170		219394	397779	1069208	1661787	1722778	1152864	860673	552889	267616	161640	58354
HBV44	Time	1000	500	200	100	50	20	10	5	20	1	Blank		1000	500	200	100	50	20	10	5	20	1	Blank
	-5.5	12961	12672	14903	11091	10441	25354	12173	11954	18373	10301	17147		13482	12254	11606	11173	11316	10597	11028	11387	10810	9081	10089
	-4.5	14478	10708	16936	11290	10782	26191	12949	10923	19688	13453	16204		11499	12155	11431	11214	10198	9405	11937	10925	12151	9838	10634
	-3.5	12042	11894	17987	10881	13341	29949	11744	10878	21605	12542	16456		12542	11309	10149	10077	9786	10584	12108	11017	9861	9713	12325
	-2.5	13158	11630	18605	12210	12714	31172	12714	12132	21216	11841	15979		11551	12638	12206	11695	9952	11186	10098	10749	10316	10825	11476
	-1.5	13477	11725	17113	12450	445124	30216	12011	9901	21761	11283	19074		11935	11281	11501	12883	8296	10625	10699	10991	11647	11353	11573
	-0.5	13353	13424	16922	9993	12473	30488	13564	9627	21585	11083	18376		12979	9916	15530	11813	9406	10063	12468	9990	11958	10864	9624
	0.5	269396	555518	733571	655529	505356	319158	180030	123319	80401	53370	34510		279228	567848	684660	649196	483359	292892	180693	123611	66819	48347	28184
	1.5	362531	736165	856742	791258	590040	382719	244407	150026	85996	61099	35625		356173	734363	839861	738942	562410	343634	214876	139561	73609	52389	28155
	2.5	396037	773388	915548	824215	612254	406904	254707	146657	91570	60264	38898		391005	756397	856035	783093	592785	350613	231067	148274	77220	56200	27703
	3.5	419542	789085	907791	830305	617556	393804	258459	153629	97734	62993	39322		388229	754652	869626	797202	582716	350988	232082	145872	78955	53746	33282
	4.5	426502	793235	885527	821308	610347	404120	264533	156084	89653	62720	38142		393341	764983	870197	775910	581224	340612	227519	144402	80616	53259	34216
	5.5	425444	792631	879690	813038	593768	413498	263454	155284	97183	60918	40550		392771	767567	837481	757670	578648	345391	225625	147876	76357	57641	30678
	6.5	414043	788588	867440	804278	587332	397209	254375	151645	90362	60506	44400		398932	738068	830715	750448	560875	344348	227564	143314	77547	56109	31314
	7.5	418682	768836	871762	802107	588949	389019	238880	149114	88424	60573	39987		389408	733001	827281	725995	561111	345619	229588	147385	77491	53456	31274
	8.5	418900	778616	868495	782868	585414	393366	249414	150068	88723	63135	40694		391391	724797	824963	739891	560937	344303	228654	146922	78310	54850	34234
	9.5	410689	756840	863118	782535	577159	392273	246091	154898	90496	67445	39108		379818	721799	799977	719591	549991	339229	220397	151975	78025	53200	34347
	10.5	415854	741207	852627	753896	563932	390764	245415	148124	89484	62651	38640		385038	709397	801016	710605	555213	332678	224168	147514	80287	54056	33202
	11.5	408237	742611	832396	761397	565425	385437	252256	150469	95210	60357	40214		376358	710748	806476	715495	535239	342574	222257	146613	79894	54767	33230
	12.5	400118	744600	822675	748755	568530	387222	253131	150057	95584	68344	37158		380667	717060	785539	707388	537071	329898	220570	150352	78839	56795	33185
	13.5	395356	737683	826392	730527	549513	380528	250808	155372	97741	67362	41074		386687	711138	781503	706833	530941	324273	219276	151087	82611	54553	35111
	14.5	407386	726298	818792	742917	550409	381512	240165	153084	91949	63896	40374		375034	699427	781506	699575	540097	330658	226858	151265	81634	56579	34257
	15.5	402572	722832	819111	740653	549764	385454	246175	155881	94608	67468	37742		369465	709716	768383	707556	538931	332908	229402	154853	82211	56767	32291
	16.5	388605	725542	802279	733685	534884	379676	257616	154324	88313	63221	39760		371085	701682	773578	702969	523550	331873	224561	150953	82101	57980	34968
	17.5	389108	721240	811392	733963	542369	383810	252736	164797	94264	59876	42076		375574	701987	770180	688691	531697	318687	224978	151634	84224	60006	34625
	18.5	380516	722889	824021	736470	533090	379257	253479	165374	95878	61754	39512		377585	692882	765439	699409	518768	327504	221675	157612	83302	57965	33237
	19.5	380745	723630	791961	725376	532714	381209	248506	157080	91780	66448	43006		365290	689166	754777	681586	522673	333542	220129	150228	87496	58584	33699
	20.5	384967	715440	796978	707607	531596	383273	247604	154266	91857	63813	37998		370881	677054	746205	684378	526678	329718	222144	156955	90504	59373	34967
	21.5	378052	705270	792395	711929	548312	372937	255845	158623	97354	61558	35946		359787	681428	743054	667162	523151	334570	222675	152888	83078	58431	35283
	22.5	377699	703375	785468	695960	544022	382821	252140	150796	96291	60540	40187		358184	671424	749074	679889	521895	323566	215016	154322	81107	61118	32564
	23.5	363578	699178	787195	712179	535906	373365	261832	157467	91395	64039	37844		354281	672260	749823	668385	518463	329939	217727	153591	85954	58556	32872
	24.5	368098	701457	777120	702856	520682	377060	253383	158695	96912	66378	38001		344892	689061	744390	668013	503559	323389	225834	157670	86292	55634	35693
	25.5	356038	714218	787664	713303	538785	381916	250115	160451	89246	66326	43138		355154	682770	737470	673165	510032	323861	222607	154587	85976	60612	34018
	26.5	359052	695406	783465	707749	524686	371253	255452	156985	94543	66813	41372		345565	684836	729142	678114	513532	318783	215750	152159	81850	54926	32843
	27.5	357392	701350	783280	709769	521640	362593	255310	157338	97563	64910	37011		344672	684004	735584	668172	516907	319653	217561	152270	83813	63343	34932
	28.5	355175	694625	780069	701732	525698	366939	258100	165857	92111	65309	40144		340194	659370	731466	667753	499943	333715	218902	150855	86579	60327	34352
	29.5	353625	702018	775486	701062	510441	374771	245704	157342	93164	68220	38751		344679	671339	734608	662285	504030	323379	218387	147866	86546	54469	35038
	30.5	355507	690824	777503	704048	529405	378230	250266	161644	97972	66378	42996		343869	672394	746631	661574	507007	320767	214407	148662	85687	58451	34372
	31.5	346835	682233	770731	692747	511899	374981	241615	164333	101042	66484	38548		335150	671090	737797	662126	507688	318324	217965	157893	83922	58978	33356
	32.5	356287	694381	783898	685587	520211	365423	245935	167843	100657	67627	40358		331078	664799	725148	653032	503556	316768	221713	153457	83976	60193	33807
	33.5	347354	688652	769042	702220	520272	378242	243606	166342	100874	66458	42524		334596	662355	714619	673399	502188	317534	220171	156008	87952	56123	36344
	34.5	347342	696205	786518	708374	518446	362083	253199	165941	99222	68131	41715		339182	675016	735601	643907	515676	319762	219351	151673	88502	55844	33308
	35.5	340233	686747	801041	694438	518886	367598	255255	165619	97775	67769	39350		338073	673014	720392	657121	500037	321651	221779	151676	81664	58468	35407
	36.5	342452	695775	759807	692571	517937	375354	246858	164191	99285	67875	41968		335668	651539	731494	653362	497790	313274	221894	153685	92191	61079	35271
	37.5	345869	694911	776956	702284	522448	363000	250732	166420	100717	65581	41243		326398	666851	717805	650067	495588	323355	214238	159948	87689	59546	34530
	38.5	336598	706644	769990	691061	513005	366409	250243	154095	97102	65907	38863		325160	666376	723635	653271	513623	317504	218899	156859	88836	58302	38114
	39.5	346528	699800	773052	694269	507524	370987	249415	164385	91925	63451	38063		330446	663134	742422	656124	508057	321773	219461	160357	91312	58983	35379
	40.5	340779	683231	758997	693424	514436	365684	240754	168798	96272	67576	38969		322600	656711	723201	657273	488851	307188	215722	151781	88934	61245	33666
	41.5	331382	675988	774025	696525	513908	367959	251461	169541	94725	65288	41137		324791	655180	714896	646748	488269	306246	218028	154091	87567	61621	36965
	42.5	342332	680833	767546	697685	491431	361172	246346	162954	98320	68514	41751		321096	670388	718569	639871	496639	315876	209678	157129	87814	55075	33995
	43.5	331876	692859	767728	685593	499360	354863	257792	168723	99102	63834	41676		313594	647322	729003	649247	505403	326023	220447	157083	90970	57627	34673
	44.5	333117	683386	766495	688791	493732	369343	242450	156144	100084	65636	35505		326112	662630	722692	646513	486043	309016	213542	152441	90023	59363	34600
	45.5	327645	678373	764687	691009	499005	363388	251013	158108	94820	66784	38418		324251	654672	719388	646359	488460	312972	218186	152837	88401	61170	34911
	46.5	337156	679930	772991	691423	484767	358055	244375	164103	99783	67911	38581		322837	659680	718938	642098	509025	308690	223051	157212	89240	58715	37153
	47.5	324056	668301	761338	708513	497573	363341	235307	167811	98912	69572	41647		320247	649014	708616	644125	484844	317166	217024	155823	83888	58515	35964
	48.5	322313	664356	758841	684400	494167	354269	243830	167857	102352	67867	40459		319958	649962	696467	651293	494987	308626	217681	157951	87033	60754	35753
	49.5	327590	682318	767424	673074	491162	360728	241947	164148	95501	70127	38747		316122	642866	711308	647272	488263	320435	212220	154097	88164	57046	36882
	50.5	329549	681566	748600	671340	498670	364653	248231	166365	97998	65042	42270		309252	648480	719341	645993	502956	307748	218888	149429	89234	61973	36146
	51.5	326468	681853	755607	683931	500930	358072	239733	160028	99635	67903	39059		317125	643439	703534	639495	480369	301163	219268	161941	88129	64971	34879
	52.5	313456	673736	762632	679125	504760	366736	246767	162893	97053	70613	39739		315437	650653	705394	636991	497726	314634	213974	150726	86294	60875	34207
	53.5	324063	675377	761049	689538	505094	352841	244823	158283	104184	65225	37214		309842	654611	699635	628879	486258	309982	212928	160486	82622	58650	36829
	54.5	320351	660885	758619	672933	496116	359562	248801	164068	96658	63290	41178		315507	638157	722599	641205	491417	314261	214576	158073	92783	57395	36619
	55.5	310277	674493	746946	667428	493138	353418	233909	161970	96897	71299	43875		305413	637018	694171	633126	491491	316329	209163	148329	87067	59337	34680
	56.5	312391	669598	753117	678503	507150	359244	246027	165116	98754	64291	39248		308366	652007	699066	640597	489621	307030	213623	153224	88138	60605	35578
	57.5	318824	660487	757145	663457	479797	362356	232410	161740	97971	68845	42772		298409	632780	696897	622583	488903	308965	216348	156303	89118	59501	34461
	58.5	308359	663951	746245	675998	490518	358295	244590	161700	96394	64966	41660		304805	650314	686989	626418	498824	310920	218591	157576	87024	55989	34017
	59.5	311093	658551	744261	684915	490368	362991	245451	158223	98572	62005	42026		300577	635926	708092	638568	488124	314258	215708	155019	87791	59295	34995
	60.5	313507	673094	750954	677015	485829	348843	254583	162552	94542	69039	41133		310611	639226	698744	641602	483392	304813	208399	152574	86210	58787	35067

## Sheet: TT
Time	1000	500	200	100	50	20	10	5	20	1	Blank
-5.5	10869	10759	13319.5	10757	11344.5	9695.5	10867.5	11234	10137	9659	8745
-4.5	11458.5	11089	12666.5	11860.5	10611	10721	10352.5	10867	9728	11454	10388
-3.5	12219	10632.5	12252.5	9968	11736.5	10813.5	10593.5	11291	10777	10704	9011
-2.5	11690.5	10988.5	12719	12057.5	11317	10357.5	11280	10652.5	10063.5	10395	9878
-1.5	11900.5	11271	13153.5	10678.5	12487.5	10529.5	10529	12524	11342	11711	9605
-0.5	12558	10778.5	12738.5	12740.5	12108.5	11478	11107	10366.5	10292	11775.5	11181.5
0.5	70164.5	164130	570220	795038	860717	490440	420675	276227	133518	95501	46999.5
1.5	79015.5	219686	772438	1158853	1164969	713858	567378	365959	177484	120080	45821.5
2.5	88203	262956	891864	1.37076e+06	1.36926e+06	849208	662770	421128	204578	135238	47224.5
3.5	98236	288850	987300	1510692	1.50993e+06	958101	744303	457618	227995	143378	48086
4.5	110996	304873	1.03607e+06	1620878	1634033	1026307	796010	489596	242728	148438	50207
5.5	125526	337798	1080954	1698233	1.69689e+06	1071140	831456	500953	253875	156878	52341
6.5	137203	354220	1.11357e+06	1740091	1.74832e+06	1.08985e+06	854018	518470	253934	159684	53492.5
7.5	147306	356062	1.138e+06	1790932	1.80436e+06	1116969	865434	524381	268106	161542	53122.5
8.5	155850	372572	1.1734e+06	1793067	1.82379e+06	1123432	877961	539640	269072	164702	53244.5
9.5	164822	390264	1172250	1.81612e+06	1.83585e+06	1.15565e+06	897294	534968	270437	168995	52570.5
10.5	171525	392548	1.16932e+06	1.84935e+06	1.84579e+06	1154548	897543	532156	270364	161792	53551
11.5	179120	397756	1192471	1846522	1.86567e+06	1161120	905132	551770	268637	169520	53734.5
12.5	183788	410224	1198147	1848949	1.88771e+06	1.16608e+06	904738	546044	271320	169605	55587.5
13.5	195356	414925	1.17977e+06	1.85812e+06	1.8699e+06	1168806	903484	553241	273124	167588	55615.5
14.5	195412	417880	1.19826e+06	1870027	1872916	1166770	895099	553732	276770	174156	56807
15.5	203916	420774	1199935	1864907	1874421	1.17624e+06	915287	553178	283256	173130	54155
16.5	207752	419698	1205140	1867200	1878963	1.17467e+06	916336	563356	281568	172552	54940.5
17.5	207978	423100	1204016	1.88466e+06	1.88126e+06	1169889	904609	566082	278822	170536	53262
18.5	211403	420262	1192277	1859451	1886758	1166181	922212	566740	275846	172532	56201
19.5	213708	424232	1201272	1857005	1.87782e+06	1.17982e+06	919137	556728	275835	169886	58050
20.5	213564	435070	1196787	1.86885e+06	1859041	1174480	914868	560832	273190	177424	57723.5
21.5	217554	428612	1212600	1.84398e+06	1871119	1.17039e+06	918664	565078	278873	170716	55660.5
22.5	219926	434045	1199325	1857569	1876669	1.16459e+06	920874	561754	281655	175220	61839.5
23.5	222897	425690	1.20792e+06	1.84256e+06	1857227	1.16225e+06	917492	566054	279524	170770	54958
24.5	218763	427832	1209721	1.83629e+06	1.87668e+06	1158065	918014	555726	279937	173934	58974.5
25.5	219096	424088	1194061	1.8584e+06	1.87826e+06	1.18184e+06	909438	560932	273604	171373	58566
26.5	226066	426062	1.19739e+06	1854279	1.86921e+06	1.17112e+06	924214	561988	278550	174272	57716.5
27.5	227140	431124	1.18648e+06	1.84372e+06	1859899	1152706	921520	555948	280754	167162	56968
28.5	225464	430574	1185197	1.83043e+06	1864927	1158228	918926	559728	281724	171862	55781
29.5	226163	423462	1.18182e+06	1836005	1851935	1.15233e+06	912520	562660	279019	176569	56325
30.5	229697	424436	1.19015e+06	1.82257e+06	1846561	1159006	909549	561548	279802	168786	57607.5
31.5	229533	422456	1192992	1.81095e+06	1.85064e+06	1160962	911784	561599	277040	172072	59043
32.5	229934	427165	1.19143e+06	1824946	1.83714e+06	1151359	915048	552878	277586	171126	56958.5
33.5	229536	421550	1190044	1.82144e+06	1864287	1147327	897492	558362	279416	172306	60390.5
34.5	226106	417511	1178360	1811423	1846047	1140331	916462	555210	281054	172525	60106.5
35.5	226530	420168	1.17129e+06	1805812	1.83615e+06	1.13686e+06	910119	557212	280558	170511	58734
36.5	228967	410405	1178780	1.81008e+06	1.82714e+06	1.14224e+06	916612	557697	275715	174182	60089.5
37.5	229674	415768	1170107	1813113	1.82331e+06	1148392	903374	552538	273346	167224	59992
38.5	221904	405730	1.1505e+06	1.80377e+06	1.81746e+06	1.13846e+06	901768	552548	276289	170845	57686
39.5	228570	416100	1140924	1788017	1.81497e+06	1129332	896444	552851	280226	174685	58923
40.5	227901	408783	1161824	1783970	1.81693e+06	1.13743e+06	904092	557844	274498	165652	58984
41.5	223052	408048	1159960	1.80015e+06	1.81296e+06	1124500	890738	544262	276318	168822	57099
42.5	225263	404666	1135048	1774927	1.8118e+06	1.12182e+06	892992	555918	277900	177016	58757.5
43.5	218517	410599	1131582	1.77257e+06	1.80584e+06	1.13455e+06	895450	558678	278528	174060	63374.5
44.5	222900	409417	1142688	1.78615e+06	1.79569e+06	1121206	888322	552392	274184	171460	61501.5
45.5	224540	399192	1131940	1.76637e+06	1.80665e+06	1124650	884784	550702	275553	172840	58397
46.5	229739	401702	1.13273e+06	1.76919e+06	1793816	1.11983e+06	889689	550434	279988	169583	59562
47.5	224740	398319	1133691	1773639	1798910	1.13124e+06	899309	552221	276154	169932	59767
48.5	224966	399964	1129733	1.76308e+06	1.79358e+06	1.12188e+06	895824	553873	276676	166586	61409.5
49.5	219172	399701	1115072	1.76018e+06	1.80226e+06	1.10901e+06	898672	545194	281726	168417	59159.5
50.5	227972	392902	1.11463e+06	1.74774e+06	1.7896e+06	1.10235e+06	901849	542118	276672	167638	58398.5
51.5	224782	390644	1136046	1744144	1.77673e+06	1104076	887790	543955	282992	171046	59712.5
52.5	220091	389132	1104269	1736726	1.77197e+06	1103784	878943	552248	277606	165062	60277
53.5	220524	387094	1.10202e+06	1.75888e+06	1.76861e+06	1094859	888578	548336	277614	167166	58014
54.5	217818	384046	1103508	1.72193e+06	1765521	1.09636e+06	884560	548330	272231	166113	56170.5
55.5	218644	389219	1103891	1720954	1.75897e+06	1088812	889997	540946	275938	167898	58605
56.5	219907	380360	1.09452e+06	1.71955e+06	1.76056e+06	1.08924e+06	880806	533514	268762	174180	60737.5
57.5	215372	381669	1094563	1721149	1768477	1087883	884280	533042	275577	164393	59182.5
58.5	217941	386706	1103324	1.72153e+06	1739086	1088283	878322	541115	281056	168460	56919
59.5	212694	373778	1.08901e+06	1.72842e+06	1745767	1092046	882491	542644	270359	168111	57370
60.5	216830	379608	1.09338e+06	1.70346e+06	1732127	1.09154e+06	874250	541442	271154	162634	60262

## Sheet: HBV
Time	1000	500	200	100	50	20	10	5	20	1	Blank
-5.5	13221.5	12463	13254.5	11132	10878.5	17975.5	11600.5	11670.5	14591.5	9691	13618
-4.5	12988.5	11431.5	14183.5	11252	10490	17798	12443	10924	15919.5	11645.5	13419
-3.5	12292	11601.5	14068	10479	11563.5	20266.5	11926	10947.5	15733	11127.5	14390.5
-2.5	12354.5	12134	15405.5	11952.5	11333	21179	11406	11440.5	15766	11333	13727.5
-1.5	12706	11503	14307	12666.5	226710	20420.5	11355	10446	16704	11318	15323.5
-0.5	13166	11670	16226	10903	10939.5	20275.5	13016	9808.5	16771.5	10973.5	14000
0.5	274312	561683	709116	652362	494358	306025	180362	123465	73610	50858.5	31347
1.5	359352	735264	848302	765100	576225	363176	229642	144794	79802.5	56744	31890
2.5	393521	764892	885792	803654	602520	378758	242887	147466	84395	58232	33300.5
3.5	403886	771868	888708	813754	600136	372396	245270	149750	88344.5	58369.5	36302
4.5	409922	779109	877862	798609	595786	372366	246026	150243	85134.5	57989.5	36179
5.5	409108	780099	858586	785354	586208	379444	244540	151580	86770	59279.5	35614
6.5	406488	763328	849078	777363	574104	370778	240970	147480	83954.5	58307.5	37857
7.5	404045	750918	849522	764051	575030	367319	234234	148250	82957.5	57014.5	35630.5
8.5	405146	751706	846729	761380	573176	368834	239034	148495	83516.5	58992.5	37464
9.5	395254	739320	831548	751063	563575	365751	233244	153436	84260.5	60322.5	36727.5
10.5	400446	725302	826822	732250	559572	361721	234792	147819	84885.5	58353.5	35921
11.5	392298	726680	819436	738446	550332	364006	237256	148541	87552	57562	36722
12.5	390392	730830	804107	728072	552800	358560	236850	150204	87211.5	62569.5	35171.5
13.5	391022	724410	803948	718680	540227	352400	235042	153230	90176	60957.5	38092.5
14.5	391210	712862	800149	721246	545253	356085	233512	152174	86791.5	60237.5	37315.5
15.5	386018	716274	793747	724104	544348	359181	237788	155367	88409.5	62117.5	35016.5
16.5	379845	713612	787928	718327	529217	355774	241088	152638	85207	60600.5	37364
17.5	382341	711614	790786	711327	537033	351248	238857	158216	89244	59941	38350.5
18.5	379050	707886	794730	717940	525929	353380	237577	161493	89590	59859.5	36374.5
19.5	373018	706398	773369	703481	527694	357376	234318	153654	89638	62516	38352.5
20.5	377924	696247	771592	695992	529137	356496	234874	155610	91180.5	61593	36482.5
21.5	368920	693349	767724	689546	535732	353754	239260	155756	90216	59994.5	35614.5
22.5	367942	687400	767271	687924	532958	353194	233578	152559	88699	60829	36375.5
23.5	358930	685719	768509	690282	527184	351652	239780	155529	88674.5	61297.5	35358
24.5	356495	695259	760755	685434	512120	350224	239608	158182	91602	61006	36847
25.5	355596	698494	762567	693234	524408	352888	236361	157519	87611	63469	38578
26.5	352308	690121	756304	692932	519109	345018	235601	154572	88196.5	60869.5	37107.5
27.5	351032	692677	759432	688970	519274	341123	236436	154804	90688	64126.5	35971.5
28.5	347684	676998	755768	684742	512820	350327	238501	158356	89345	62818	37248
29.5	349152	686678	755047	681674	507236	349075	232046	152604	89855	61344.5	36894.5
30.5	349688	681609	762067	682811	518206	349498	232336	155153	91829.5	62414.5	38684
31.5	340992	676662	754264	677436	509794	346652	229790	161113	92482	62731	35952
32.5	343682	679590	754523	669310	511884	341096	233824	160650	92316.5	63910	37082.5
33.5	340975	675504	741830	687810	511230	347888	231888	161175	94413	61290.5	39434
34.5	343262	685610	761060	676140	517061	340922	236275	158807	93862	61987.5	37511.5
35.5	339153	679880	760716	675780	509462	344624	238517	158648	89719.5	63118.5	37378.5
36.5	339060	673657	745650	672966	507864	344314	234376	158938	95738	64477	38619.5
37.5	336134	680881	747380	676176	509018	343178	232485	163184	94203	62563.5	37886.5
38.5	330879	686510	746812	672166	513314	341956	234571	155477	92969	62104.5	38488.5
39.5	338487	681467	757737	675196	507790	346380	234438	162371	91618.5	61217	36721
40.5	331690	669971	741099	675348	501644	336436	228238	160290	92603	64410.5	36317.5
41.5	328086	665584	744460	671636	501088	337102	234744	161816	91146	63454.5	39051
42.5	331714	675610	743058	668778	494035	338524	228012	160042	93067	61794.5	37873
43.5	322735	670090	748366	667420	502382	340443	239120	162903	95036	60730.5	38174.5
44.5	329614	673008	744594	667652	489888	339180	227996	154292	95053.5	62499.5	35052.5
45.5	325948	666522	742038	668684	493732	338180	234600	155472	91610.5	63977	36664.5
46.5	329996	669805	745964	666760	496896	333372	233713	160658	94511.5	63313	37867
47.5	322152	658658	734977	676319	491208	340254	226166	161817	91400	64043.5	38805.5
48.5	321136	657159	727654	667846	494577	331448	230756	162904	94692.5	64310.5	38106
49.5	321856	662592	739366	660173	489712	340582	227084	159122	91832.5	63586.5	37814.5
50.5	319400	665023	733970	658666	500813	336200	233560	157897	93616	63507.5	39208
51.5	321796	662646	729570	661713	490650	329618	229500	160984	93882	66437	36969
52.5	314446	662194	734013	658058	501243	340685	230370	156810	91673.5	65744	36973
53.5	316952	664994	730342	659208	495676	331412	228876	159384	93403	61937.5	37021.5
54.5	317929	649521	740609	657069	493766	336912	231688	161070	94720.5	60342.5	38898.5
55.5	307845	655756	720558	650277	492314	334874	221536	155150	91982	65318	39277.5
56.5	310378	660802	726092	659550	498386	333137	229825	159170	93446	62448	37413
57.5	308616	646634	727021	643020	484350	335660	224379	159022	93544.5	64173	38616.5
58.5	306582	657132	716617	651208	494671	334608	231590	159638	91709	60477.5	37838.5
59.5	305835	647238	726176	661742	489246	338624	230580	156621	93181.5	60650	38510.5
60.5	312059	656160	724849	659308	484610	326828	231491	157563	90376	63913	38100
