# Supplementary material for: Expanding detection windows for discriminating single nucleotide variants using rationally designed DNA equalizer probes
Source: Nat Commun. 2020 Oct 29;11:5473. doi: 10.1038/s41467-020-19269-9 (PMC7596233; doi:10.1038/s41467-020-19269-9)
Supplement: Supplementary file 4 — Source data [file 41467_2020_19269_MOESM4_ESM.zip › DNA-Equalizer-Gate-Source-Data-main/Supplementary Information Data/Supplementary Fig. 46.xlsx]

## Sheet: Clinical Sample raw
		FAM															FAM
	Time / min	P.C-1	P.C-2	TT-1	TT-2	TT-3	TT-4	TT-5	TT-6	AL-1	AL-2	Blank	N.C-1	N.C-2	N.C-3		P.C-1	P.C-2	TT-1	TT-2	TT-3	TT-4	TT-5	TT-6	AL-1	AL-2	Blank	N.C-1	N.C-2	N.C-3
	0.5	233024	280846	33787	31581	33937	34012	34306	35488	34019	32994	38595	42995	45403	31621		236552	261893	35577	31971	32335	34904	33733	35647	34101	34760	33555	43508	48563	34953
	1.5	369329	314803	35691	32459	34525	35921	36135	34373	37022	35335	34843	50699	43651	35280		363301	310077	33630	35262	34524	34960	33330	34810	31492	36575	33482	52848	48293	35406
	2.5	511911	376234	34415	34499	39004	39444	36263	36263	34784	38993	35994	65148	52229	32959		522514	366250	34424	37221	38631	37367	35079	39062	34193	31983	33903	65873	57693	32569
	3.5	698851	443010	38504	35990	35623	40656	38443	34970	38428	36668	35722	79010	58665	37714		679016	424027	37097	39694	36812	37094	35552	39460	33849	33250	35322	82318	61654	36816
	4.5	873624	538440	39369	35736	42328	41439	38405	43157	37961	38699	37250	88897	65386	38288		837481	513519	43436	40778	41290	36181	39660	42834	36022	35506	34100	98599	73101	38698
	5.5	1043884	638292	43347	44316	42830	41277	40831	41428	39795	39726	39311	109512	71794	38111		1012324	617456	43122	43197	47798	41194	42531	45280	38382	35780	39712	116251	86496	42244
	6.5	1242307	745360	47241	43449	51036	46954	40938	44799	37221	38554	43273	126515	84827	41040		1207796	732060	51172	43526	48874	44044	45526	50507	38397	38766	35580	135489	101164	37435
	7.5	1413817	835130	53255	48785	52209	49687	43498	47453	39994	38356	45413	154050	99358	40403		1359739	809966	54504	50412	53700	48635	51318	51684	38649	38571	40523	156545	110677	40079
	8.5	1587924	938493	61054	59189	54323	48873	47070	54921	41838	40653	42407	164498	108822	46148		1513062	897104	60886	56322	53184	49449	51099	55658	38778	39299	39600	183579	127632	41322
	9.5	1724037	1027099	65375	59704	58729	56930	45871	53194	41091	45277	43522	191127	122023	47183		1648773	1002327	62298	62145	58485	54307	52436	58494	38924	45046	41171	200351	137750	43559
	10.5	1853302	1108564	64419	66433	63517	58221	56648	60391	42821	42451	46447	208360	135350	45481		1747894	1066967	71955	62769	60378	55517	57535	66936	42131	42439	44175	224723	150739	42304
	11.5	1951324	1168736	75733	69374	68993	63971	54909	66233	41953	42928	42966	224618	151369	44538		1852602	1135619	73089	68460	62992	60220	58656	68847	39921	41195	43900	230326	157972	44422
	12.5	2039310	1218568	74060	71912	71370	67771	57896	63902	41869	42995	44999	243033	160974	46171		1943696	1165953	79821	74491	69184	62147	63948	73322	37518	41413	44347	251888	183175	45239
	13.5	2138832	1264768	82164	72784	75717	71740	62278	74137	43291	46363	46404	258520	173284	46403		2012424	1229568	88957	79515	78714	70663	57842	75546	41630	40061	45099	273825	183280	46895
	14.5	2189747	1285781	84896	82274	80187	75963	65023	78990	46621	48125	49518	274226	192754	52813		2065084	1247969	84971	82416	79407	68292	65892	82987	42409	40975	47899	289902	217119	48415
	15.5	2242692	1330799	95641	88174	88072	74617	70697	82890	45778	44653	48691	291204	198747	51025		2139550	1287983	87999	82792	84907	70228	70824	89798	42092	41704	47656	310271	217444	49169
	16.5	2281864	1374503	100677	90674	90206	75339	70069	82698	46397	46315	47035	305387	192524	51403		2168980	1300250	94179	89204	86659	74478	71553	87054	44575	42391	48491	318143	223461	50366
	17.5	2320824	1353725	100278	94494	93438	79308	70929	86879	46497	46502	49792	315755	211528	49699		2191986	1311739	99351	93713	91540	79257	74375	91768	45576	41816	48831	338416	235277	51547
	18.5	2348065	1380694	99894	98371	91699	87338	69407	88470	47799	49074	52970	333030	223277	52665		2219712	1323842	105227	97166	95131	77132	78188	96161	45449	45456	48484	347822	244127	51424
	19.5	2369204	1369610	112969	100032	102533	85888	76605	94346	46378	48711	50125	346912	226452	53664		2251818	1315402	107116	99580	98449	80200	83078	96866	41526	45763	48261	355177	263705	50983
	20.5	2393276	1389236	110165	100007	103475	89594	79060	99784	45811	46797	52672	356444	243614	51829		2231200	1334373	112698	105405	96733	84346	81327	109086	45051	48523	51626	385948	265573	53597
	21.5	2404777	1390696	111022	102791	104294	95461	81738	99080	48139	46627	52859	369078	251983	54829		2287392	1354611	111790	106437	99892	84510	85090	108176	48890	48569	51838	386313	271952	55844
	22.5	2401409	1393863	111801	109451	109365	96053	82977	105195	50249	51844	51977	373347	255182	57572		2279301	1341821	116255	113092	106982	91036	82441	111450	44203	47149	53063	404971	276696	54952
	23.5	2415625	1393890	120280	112531	106555	92466	81793	111471	48499	50020	53110	383639	260809	52653		2294629	1343779	122374	107338	107785	97137	87766	110391	45390	46144	53870	406606	278123	52751
	24.5	2437304	1404332	127405	116870	116203	101099	82610	108131	45310	51671	52940	386763	270040	54292		2270788	1333128	122135	114600	110677	93785	89025	109797	47270	46807	52358	412990	294451	55306
	25.5	2456006	1415665	124247	116437	113629	99177	82888	112039	49594	52845	58966	407160	274743	55476		2314844	1384260	126389	115414	110896	92337	88188	118550	45949	45488	55194	418788	293648	56329
	26.5	2456369	1395972	128878	119517	115963	102787	87907	115439	49981	49146	58912	403539	276474	55265		2312512	1364109	135416	116617	116595	96910	89234	120455	44271	46937	55148	442697	299807	57875
	27.5	2429513	1397059	129493	119092	125309	105467	91898	121585	48332	49461	52776	420211	282035	61808		2306020	1350215	124585	122085	117396	100805	96927	120123	46939	47857	55830	434589	309837	56667
	28.5	2443584	1414142	136456	123525	119393	102872	91477	118199	47900	52370	58881	415248	298967	55461		2304880	1352048	131654	117278	117227	103043	99342	122369	50087	48482	54859	444672	320848	58132
	29.5	2461396	1408849	137334	129333	125777	109617	91835	122714	48346	52898	58808	427358	299914	57887		2313422	1344628	133830	127991	126098	105433	97801	123203	45832	46060	57148	449626	317726	57920
	30.5	2451018	1399060	137136	128770	120880	107073	93922	120284	48670	47758	59504	429881	298564	61099		2309896	1347258	129417	126309	122293	102756	95858	119328	47293	50634	56656	445394	332289	60514
	31.5	2416237	1388559	139093	131851	128861	110036	92533	121820	47219	52471	55723	441186	310656	57157		2295974	1344057	139987	129890	127389	100042	91668	125508	45997	48197	56572	452191	331342	59474
	32.5	2412422	1401708	143169	136596	127649	111591	98601	129482	50473	53977	59285	437542	306491	61941		2292859	1328860	145008	131634	122900	102842	100476	127777	43698	52438	54666	464568	337233	56871
	33.5	2452048	1405050	142849	135310	131659	114890	97614	131811	49039	53375	61576	442640	303281	58675		2307698	1335573	140830	136715	132447	106944	102516	129815	48261	50018	56739	484672	333120	59470
	34.5	2424728	1403829	143436	129871	129783	114857	98157	129005	46680	49948	62664	445542	307843	59992		2286812	1337558	136660	130031	129498	108013	99649	132680	46133	49167	55976	464628	341465	62229
	35.5	2420343	1378430	149797	138004	136706	117757	104190	126667	50885	53616	60601	444374	313369	58401		2275580	1357144	151230	133681	135742	113476	101296	134065	48361	47747	58422	487738	338389	57669
	36.5	2414475	1397599	147970	136694	136021	119717	101282	138145	48276	50248	55505	441578	321997	61681		2311565	1334699	149094	131731	134773	113596	103608	141367	44149	49635	59101	478756	343391	59630
	37.5	2434274	1388910	150277	137219	137413	121358	102977	134306	52192	53093	65201	469183	318030	58707		2281007	1349690	148917	142101	131936	115945	105534	137316	49582	50323	56168	479574	355157	63003
	38.5	2408730	1403017	146566	137003	134953	121315	101395	132047	52674	50256	62580	464844	325083	57552		2267605	1351498	152392	142744	135855	111002	108857	134851	47487	45117	57558	497909	358169	63738
	39.5	2400414	1406545	150982	138731	135656	119258	99458	137257	54483	52126	57605	463564	318653	58898		2272418	1331052	150949	136486	134014	117490	112676	139187	46776	50964	59526	491666	354255	61664
	40.5	2420942	1384580	152259	142808	141234	125912	100547	129426	48554	51278	62852	473806	322883	55992		2286454	1339068	148196	134115	133726	115052	103241	144018	48453	47458	60901	492597	359451	59081
	41.5	2397576	1365065	150503	144665	142871	115447	109091	133460	49727	48657	63470	477065	325278	64935		2289078	1332598	153469	146112	138222	112501	106397	144584	46746	48190	60431	487156	358261	62266
	42.5	2426561	1386771	157118	142150	144072	121886	108365	138505	50436	49828	65455	463396	326883	63686		2280113	1326628	154528	143587	137690	112979	111127	150341	48279	48507	61737	508448	368742	61130
	43.5	2394998	1379532	158381	148554	144301	124826	106922	143753	52462	51928	60406	470504	338059	61855		2271956	1322858	160829	143112	141016	108745	112604	144041	47578	50168	61260	504126	359021	62103
	44.5	2423578	1373865	164486	150974	142334	126675	107658	134468	50889	55168	65606	479706	335784	65224		2259443	1351178	157069	148542	142537	120197	112795	145791	47291	46230	61416	516673	362145	65024
	45.5	2392499	1374253	159313	147810	146298	130510	109840	141060	47971	51782	63833	482645	331584	63061		2264798	1314841	156939	149971	137423	113547	106666	143448	51079	51998	63533	515678	368456	64914
	46.5	2388930	1371495	160166	143376	148269	123679	106832	145607	51426	52494	67449	486780	325270	65992		2262878	1299531	152124	152281	138403	124480	115337	147326	48437	49047	62357	511674	372073	62116
	47.5	2386155	1386544	156975	147847	151377	127050	110181	145991	54468	55603	65851	478517	336915	67837		2250054	1324115	156094	148843	139448	122428	113876	147451	47428	53387	60276	522654	368972	67617
	48.5	2407608	1361972	157053	152734	147966	135218	108034	146749	51294	49158	66328	474587	346165	66022		2254069	1317205	163768	144947	144458	125867	105545	142819	47702	50755	62439	519564	379113	64896
	49.5	2377854	1379756	157954	151099	145937	135166	110015	146400	49360	51563	66382	487019	340417	67903		2239751	1327384	164771	150074	146283	118882	112286	149380	48433	52174	63195	516411	365291	66848
	50.5	2370421	1360571	163743	155122	147565	126394	107301	147803	49748	52932	62409	493136	335918	63775		2229632	1308995	155737	142764	148188	125845	116655	148713	45839	48037	63971	519869	368165	67175
	51.5	2356745	1367874	166865	144598	152441	129439	107767	145021	48334	53001	67168	486523	347850	62033		2225339	1297368	165864	149970	146204	119601	112871	155955	45810	49565	65023	507852	376109	63960
	52.5	2361346	1349506	165280	151354	151029	137193	119046	147611	51835	50543	64469	499850	340592	68132		2223781	1315904	161206	159359	148927	120781	117194	146872	47536	46299	69062	507225	379641	67307
	53.5	2374514	1379506	167195	152269	155802	135148	113799	149740	47259	51538	66612	480169	347402	67065		2240308	1289996	164100	152269	147823	126396	114080	152551	44960	47697	65788	513510	382464	70138
	54.5	2380278	1357726	164319	142118	151863	134906	108960	144472	56813	52148	67928	496521	347916	65846		2216265	1298437	162208	152384	150635	129218	111859	150171	47553	52448	64484	524219	373235	68468
	55.5	2334006	1344226	164934	153254	155395	127427	118304	148885	48041	51493	63979	496992	343846	67292		2227303	1303322	171079	155217	157654	124882	118584	149059	47495	50385	62691	523444	383252	64756
	56.5	2357348	1360188	159933	156717	149466	136985	118172	150213	51612	50170	63789	491070	344900	67190		2201823	1309349	162431	159322	151794	127589	117632	159964	48409	53831	68186	523383	378564	69252
	57.5	2333412	1354054	173963	156921	156906	131943	116600	149869	49388	53287	67634	482564	355388	69231		2231838	1295068	167434	154708	149785	124858	119732	153459	47621	49074	64107	518878	387610	70081
	58.5	2352067	1361650	172487	161303	155866	135185	114365	144890	54328	53192	69041	500325	340344	67651		2196598	1288061	165059	153345	159146	125262	114611	155631	47056	49204	63076	520168	373468	72800
	59.5	2337632	1353884	171004	153440	156557	134430	114724	155568	48785	50023	63958	495418	354880	69143		2176523	1297766	171758	147054	163161	126324	113170	152298	47631	49230	61736	514199	370200	72989
	60.5	2340600	1328915	172087	164310	150802	136427	116446	150276	52694	52314	67721	497586	360175	64873		2158412	1310957	164774	152938	150147	128629	119892	162384	46017	49070	67343	532856	377844	68186
		Cy5															Cy5
	Time / min	P.C-1	P.C-2	TT-1	TT-2	TT-3	TT-4	TT-5	TT-6	AL-1	AL-2	Blank	N.C-1	N.C-2	N.C-3		P.C-1	P.C-2	TT-1	TT-2	TT-3	TT-4	TT-5	TT-6	AL-1	AL-2	Blank	N.C-1	N.C-2	N.C-3
	0.5	176670	162936	88657	77414	78819	76710	71787	81285	38355	41525	47458	153793	230171	40079		186858	150985	90104	77082	94679	80239	80602	92908	41882	39417	41517	206223	267480	37997
	1.5	239197	190580	108493	88415	89826	75737	67989	103209	36634	42978	45753	242397	256466	45056		231793	175810	114862	88082	93364	91959	72931	85259	35583	37695	39798	271289	285348	39094
	2.5	288898	201046	124472	105804	101571	92761	70890	102277	44087	41972	39466	297026	292807	38416		307220	192957	130880	103360	106540	94894	79015	88187	33511	37393	45842	314259	332633	37732
	3.5	370532	214753	133129	126079	121128	104538	78756	126091	42382	36379	38456	353920	311539	37755		376165	205927	131762	126816	122574	83360	82302	113025	40269	41327	38841	417827	325308	41313
	4.5	431131	239777	150985	135786	121644	106797	77447	123778	38902	40668	39215	408140	323976	38519		411698	217158	154212	135466	121320	100093	82762	128032	31477	32535	38541	440649	357233	35359
	5.5	485205	267729	177023	134549	149782	112955	86750	138454	38951	45326	44922	481663	364434	36793		491911	279069	186996	157253	132811	111201	90308	135280	33644	35413	33987	534046	393813	36111
	6.5	558118	294991	188942	157395	155287	121590	95367	139332	37226	36870	35770	518463	396412	38608		529734	279751	180846	157449	160621	125166	101766	154597	35456	36874	37929	540307	414497	39345
	7.5	610966	320511	212223	172132	180282	134868	101858	154035	42945	40104	30845	593539	404649	36170		588880	314870	194185	173235	169681	129570	108970	160794	39399	29105	37972	640018	428068	39745
	8.5	621160	322996	208539	190078	174809	129335	107663	184767	37309	46903	35846	595274	415777	35498		627542	315573	225686	197948	160272	138598	97015	168798	34114	39799	40498	673405	454516	34103
	9.5	653528	392735	232937	193134	179626	142622	109914	186749	39839	42329	40505	645360	435417	30918		645700	360378	225557	206706	183219	147641	127356	181422	33795	41977	39829	661307	478121	44807
	10.5	699132	384968	246368	194415	206883	143492	123558	183386	34541	35252	41612	674927	459405	33440		701643	382512	270692	221889	207636	148517	127503	185193	34543	39173	32753	707986	505031	38450
	11.5	724334	386031	268311	205284	196355	156809	116542	189977	37423	37782	39157	680872	476209	34893		717168	380346	255589	208533	216014	162543	136165	187130	44198	44196	34566	720698	543255	28862
	12.5	768828	432021	265702	228977	219000	160158	133408	196186	37098	41022	42039	686845	487335	33854		716411	404916	257944	222984	222282	170541	132354	196220	29252	40669	35309	743439	537287	36733
	13.5	778158	420284	263107	224918	216003	162807	141749	199950	39988	34634	39937	739565	509551	37452		741314	422447	273185	236055	222830	172835	128910	191400	33565	35707	37842	786634	540290	34626
	14.5	809116	433092	273993	234725	223298	181495	148285	213656	47164	37515	36396	749744	516335	31052		747581	433817	272314	244432	226552	165441	146506	221181	36444	40018	36793	776831	566023	36435
	15.5	814642	460224	293487	264199	239899	173031	121209	212747	38971	40762	33921	714853	516015	27857		764964	406590	259992	247474	236381	161630	144472	217774	41477	32540	40038	809217	581063	25380
	16.5	825227	439394	279717	239325	224668	179956	133810	228626	43649	36494	31441	777662	534584	29663		775099	414366	287715	239396	228314	174271	153873	218982	36137	30771	35056	796794	588249	36129
	17.5	843410	451571	303589	249922	226300	175099	132841	204467	37241	35090	32542	766776	543628	34696		825879	453407	263255	220978	234571	179069	124269	210934	33305	31513	34726	799273	579818	25417
	18.5	822886	423571	295573	241125	260864	176295	137233	219301	38340	37983	36858	776325	525765	35077		789152	436494	292464	257338	224721	165215	145865	209994	28669	37268	36900	811674	596736	36900
	19.5	867155	470128	281057	256345	229813	178560	154528	216927	43027	32988	38311	766402	529305	35098		826285	460826	295155	239905	216964	179666	139138	226283	32272	38726	31547	809665	574094	30829
	20.5	853018	451747	287322	245740	263698	180101	134187	233583	34444	32290	34394	785560	536809	34403		821771	458981	292108	240789	218175	177633	140297	205969	31935	31216	23317	814851	597474	34435
	21.5	807914	468533	301850	241567	253784	201379	136773	217190	42002	36259	35129	784551	522086	40161		797061	462810	297668	257091	238407	181316	149001	237677	32670	38054	37688	814996	591725	35531
	22.5	864728	490703	271840	248163	243153	189286	153008	220895	37355	36993	36944	792165	571194	34798		792505	482128	293152	234231	217700	186808	154112	202591	32328	34483	42373	820091	584847	35908
	23.5	919150	482691	286362	252251	242207	175728	139787	212030	37015	40250	33013	777119	544517	33738		806938	453216	288639	244772	229315	199117	143039	229310	38097	31267	40600	788185	576538	31977
	24.5	845992	484045	280053	249537	238042	187339	153182	242723	40274	38475	37701	770008	550264	29092		804161	451024	284861	239186	243131	179460	147095	229817	35243	40277	37750	803022	590550	33434
	25.5	840632	477856	280206	230959	259034	182405	149308	224151	39578	45331	34488	758248	523573	31983		790544	462416	294367	232827	234615	192512	141414	231742	36703	31663	35251	827572	588698	28778
	26.5	874136	473413	299780	241140	253031	192214	141823	235057	39596	36715	42770	749243	536768	31998		792756	472692	274696	235812	241926	168842	151193	226794	35638	36718	29872	794838	580363	35630
	27.5	827375	488344	287643	251660	234767	184715	151595	229382	32408	39971	36313	758888	547774	32369		787649	474728	291388	246711	225455	183320	133610	220401	32051	36372	33843	764936	596804	28802
	28.5	854014	478485	263659	241350	251449	185892	137259	221220	38187	35305	44245	746254	539010	35624		847187	464455	270624	246100	224486	175474	134033	232041	37831	31705	33139	801715	566827	32057
	29.5	856962	465384	295504	256614	233564	187070	139137	234302	38930	41088	36709	748104	529931	29521		814413	452450	293106	251270	226034	164394	148171	229650	39652	32082	34956	781864	586522	29190
	30.5	833176	495504	271119	246278	236542	167676	143519	224309	40385	41108	38884	689225	547441	33857		769666	440377	293966	252110	220730	179612	141737	218910	38226	33899	35334	766666	593652	34611
	31.5	843868	475845	286355	222900	236636	181073	135269	220763	34269	43286	42499	750125	538638	28461		771339	447375	271676	244982	227285	179305	135653	209983	39682	43291	35706	781706	566436	32459
	32.5	841379	454401	288987	258358	236346	184763	146874	215088	37891	33202	35673	741037	497367	32438		773148	447193	279364	257352	233534	171449	139685	230647	35010	42587	36805	736197	554013	30668
	33.5	807444	475899	256978	254122	232841	191696	135748	221322	33214	31411	36046	686454	527177	26322		780318	461861	285989	231810	207622	165017	145511	228560	33580	32857	41150	720260	570512	29597
	34.5	806582	464459	266442	260330	234728	176947	144095	208381	40807	39727	27404	716248	534599	34266		771881	456208	271973	233691	213469	162534	141223	222850	26726	48033	35024	727356	555164	29969
	35.5	818367	461718	287498	246358	223967	193988	132574	218920	40100	38653	33543	706379	512690	31026		772473	462103	281456	233406	247859	165116	138368	227975	35044	36128	34313	726851	561820	33949
	36.5	797062	457226	275682	244270	234536	165153	147090	215409	44092	32163	38245	728008	507460	25263		747475	450754	257001	236408	221943	181086	151446	218673	35779	40478	34325	728604	585917	33241
	37.5	797201	472491	283319	226253	231319	167712	131214	216526	41208	35785	33925	691270	532160	28522		738205	449736	264638	231370	216553	164496	116041	219078	36150	29281	36139	713168	543355	30357
	38.5	801800	465399	294972	229936	226682	173909	151853	225252	36878	36156	40071	702673	541374	32498		731897	441925	254236	243748	226021	164898	158031	209385	30374	31099	30728	736219	556899	33257
	39.5	769133	481154	279893	248836	239805	180842	128044	217741	35809	44853	33586	688462	494180	30344		739444	446048	249996	227920	225738	163517	136381	214517	31472	35811	33636	708601	546253	27847
	40.5	782374	456666	295887	235156	238424	169322	132424	228299	37266	41971	36483	704973	491371	29993		743610	451950	288789	222916	209536	172975	129184	211681	38356	31842	33641	676951	559098	36534
	41.5	772794	470161	252541	233755	224731	162127	140778	202303	33656	38363	32880	663120	486475	32889		713423	450264	267147	249759	220794	172652	133563	215370	33662	30767	36907	701044	574399	35097
	42.5	776227	475371	271458	249746	232751	169407	124891	201273	31856	35112	33613	676666	503639	37597		708894	451847	289657	232453	218688	154958	128531	215413	24980	32219	36915	694323	549252	35471
	43.5	774914	467838	266055	251250	228074	173777	137938	202027	36570	45619	32896	664883	484146	23142		703567	446856	252056	234298	215094	175984	130720	217985	35847	36570	36925	673408	508734	36560
	44.5	760960	466132	278056	237896	217618	169475	131454	209321	40197	39835	40490	633846	511060	28569		718197	449843	261545	224209	224939	166611	132560	205725	36942	34043	29690	640649	524075	35846
	45.5	775262	449537	264377	224192	223824	168776	126765	210449	43828	46723	37608	652764	503891	29662		677055	419489	274231	227152	224599	156859	137662	199964	39120	39121	32954	664275	565481	34039
	46.5	749818	467101	282542	242012	227888	182612	127534	217397	44928	40580	32916	626930	485608	33651		693947	423250	264193	221076	237736	174309	121755	212361	33340	37323	30067	653982	518564	29343
	47.5	771643	450090	263007	246010	222832	172113	139870	217413	34786	42034	31833	634194	505930	28587		672218	431980	252627	200054	227248	159821	138431	198595	30804	34428	35141	650061	550164	27894
	48.5	723557	426991	247840	224326	212009	167069	132287	207671	43493	34793	39440	580336	494093	29680		706517	445150	252671	236708	211322	173990	130494	207350	32259	35525	29714	642925	533610	31524
	49.5	729558	456842	252620	227277	204439	171107	120716	206278	38064	40601	31851	646511	456491	35840		673659	428559	253090	221181	210297	170053	133065	205936	38432	42056	35159	643134	523563	30809
	50.5	728144	426053	255882	218588	215698	168936	124713	198312	31904	36980	37641	609521	496754	30413		660604	390153	258173	207060	220824	151568	136342	196538	33356	28644	30445	629009	538820	34069
	51.5	739080	444976	251933	208090	222252	178384	134878	201962	34446	39886	36562	617970	451867	24984		679234	427567	251722	228490	206360	157390	128737	209966	31549	29010	33353	629151	525844	29726
	52.5	737414	466047	265037	221906	225554	164268	137078	197273	33001	39529	41635	590145	454078	28247		634718	428730	248463	209640	215075	137834	132383	187161	32642	29741	35533	613239	529551	27193
	53.5	707790	430192	258549	239722	227028	169004	130566	195136	41348	27201	43814	633047	471232	28976		642795	412106	259747	215118	204583	155974	119341	186096	34097	35188	32272	616959	492588	33722
	54.5	719455	434622	249133	216158	226331	154878	114613	204588	39173	37724	34402	612759	499918	36586		634861	439701	235821	217311	222754	166152	131684	196622	31923	38091	28649	595601	513343	30462
	55.5	722085	424537	263336	214371	223820	151644	129520	212611	34465	30474	33682	572962	463682	25721		618279	401655	259074	206469	207189	154203	131707	193758	35918	36643	28292	590582	506111	25390
	56.5	706206	423469	256819	209698	210791	155651	125905	205370	39914	33382	38396	604217	475764	27899		616874	408974	245328	217366	211570	152775	124832	200320	30842	30117	23943	578013	498579	30471
	57.5	683754	397733	257940	208262	214425	164371	120462	203560	39548	31569	37309	592255	463424	30798		632511	421697	234089	201419	200350	142984	131367	177098	31934	32297	36641	581657	509893	30110
	58.5	673675	409378	253249	203566	226433	162222	116848	194155	42096	38468	32243	580365	438788	27542		624667	397077	234481	188377	190554	166235	119772	181108	33755	37744	31928	585374	481655	27574
	59.5	653394	429768	238747	202129	225015	162230	123755	192355	39560	39563	39488	588802	454476	32619		599997	407614	252630	215253	188400	163707	109983	202185	30488	29402	34834	545490	484571	25037
	60.5	688368	397873	251122	227941	210886	171321	122688	196387	38113	31580	37685	569952	451231	28636		620420	419698	228742	203294	200758	154655	134684	185864	34850	34486	29034	571710	508619	28671

## Sheet: Average
				20nM	12.5nM										20nM	12.5nM
			FAM	ssM	dsM										ssM	dsM	background
			Time / min	P.C-1	P.C-2	TT-1	TT-2	TT-3	TT-4	TT-5	TT-6	AL-1	AL-2	PCR-Blank	N.C-1	N.C-2	N.C-3
			0.5	234788	271370	34682	31776	33136	34458	34019.5	35567.5	34060	33877	36075	43251.5	46983	33287
			1.5	366315	312440	34660.5	33860.5	34524.5	35440.5	34732.5	34591.5	34257	35955	34162.5	51773.5	45972	35343
			2.5	517212	371242	34419.5	35860	38817.5	38405.5	35671	37662.5	34488.5	35488	34948.5	65510.5	54961	32764
			3.5	688934	433518	37800.5	37842	36217.5	38875	36997.5	37215	36138.5	34959	35522	80664	60159.5	37265
			4.5	855552	525980	41402.5	38257	41809	38810	39032.5	42995.5	36991.5	37102.5	35675	93748	69243.5	38493
			5.5	1028104	627874	43234.5	43756.5	45314	41235.5	41681	43354	39088.5	37753	39511.5	112882	79145	40177.5
			6.5	1.22505e+06	738710	49206.5	43487.5	49955	45499	43232	47653	37809	38660	39426.5	131002	92995.5	39237.5
			7.5	1386778	822548	53879.5	49598.5	52954.5	49161	47408	49568.5	39321.5	38463.5	42968	155298	105018	40241
			8.5	1550493	917798	60970	57755.5	53753.5	49161	49084.5	55289.5	40308	39976	41003.5	174038	118227	43735
			9.5	1686405	1014713	63836.5	60924.5	58607	55618.5	49153.5	55844	40007.5	45161.5	42346.5	195739	129886	45371
			10.5	1800598	1.08777e+06	68187	64601	61947.5	56869	57091.5	63663.5	42476	42445	45311	216542	143044	43892.5
			11.5	1901963	1.15218e+06	74411	68917	65992.5	62095.5	56782.5	67540	40937	42061.5	43433	227472	154670	44480
			12.5	1991503	1.19226e+06	76940.5	73201.5	70277	64959	60922	68612	39693.5	42204	44673	247460	172074	45705
			13.5	2075628	1247168	85560.5	76149.5	77215.5	71201.5	60060	74841.5	42460.5	43212	45751.5	266172	178282	46649
			14.5	2.12742e+06	1266875	84933.5	82345	79797	72127.5	65457.5	80988.5	44515	44550	48708.5	282064	204936	50614
			15.5	2191121	1309391	91820	85483	86489.5	72422.5	70760.5	86344	43935	43178.5	48173.5	300738	208096	50097
			16.5	2225422	1.33738e+06	97428	89939	88432.5	74908.5	70811	84876	45486	44353	47763	311765	207992	50884.5
			17.5	2256405	1332732	99814.5	94103.5	92489	79282.5	72652	89323.5	46036.5	44159	49311.5	327086	223402	50623
			18.5	2.28389e+06	1352268	102560	97768.5	93415	82235	73797.5	92315.5	46624	47265	50727	340426	233702	52044.5
			19.5	2310511	1342506	110042	99806	100491	83044	79841.5	95606	43952	47237	49193	351044	245078	52323.5
			20.5	2312238	1.3618e+06	111432	102706	100104	86970	80193.5	104435	45431	47660	52149	371196	254594	52713
			21.5	2.34608e+06	1.37265e+06	111406	104614	102093	89985.5	83414	103628	48514.5	47598	52348.5	377696	261968	55336.5
			22.5	2340355	1367842	114028	111272	108174	93544.5	82709	108322	47226	49496.5	52520	389159	265939	56262
			23.5	2355127	1.36883e+06	121327	109934	107170	94801.5	84779.5	110931	46944.5	48082	53490	395122	269466	52702
			24.5	2354046	1368730	124770	115735	113440	97442	85817.5	108964	46290	49239	52649	399876	282246	54799
			25.5	2385425	1.39996e+06	125318	115926	112262	95757	85538	115294	47771.5	49166.5	57080	412974	284196	55902.5
			26.5	2.38444e+06	1.38004e+06	132147	118067	116279	99848.5	88570.5	117947	47126	48041.5	57030	423118	288140	56570
			27.5	2.36777e+06	1373637	127039	120588	121352	103136	94412.5	120854	47635.5	48659	54303	427400	295936	59237.5
			28.5	2374232	1383095	134055	120402	118310	102958	95409.5	120284	48993.5	50426	56870	429960	309908	56796.5
			29.5	2387409	1.37674e+06	135582	128662	125938	107525	94818	122958	47089	49479	57978	438492	308820	57903.5
			30.5	2380457	1373159	133276	127540	121586	104914	94890	119806	47981.5	49196	58080	437638	315426	60806.5
			31.5	2.35611e+06	1366308	139540	130870	128125	105039	92100.5	123664	46608	50334	56147.5	446688	320999	58315.5
			32.5	2.35264e+06	1365284	144088	134115	125274	107216	99538.5	128630	47085.5	53207.5	56975.5	451055	321862	59406
			33.5	2379873	1.37031e+06	141840	136012	132053	110917	100065	130813	48650	51696.5	59157.5	463656	318200	59072.5
			34.5	2355770	1.37069e+06	140048	129951	129640	111435	98903	130842	46406.5	49557.5	59320	455085	324654	61110.5
			35.5	2.34796e+06	1367787	150514	135842	136224	115616	102743	130366	49623	50681.5	59511.5	466056	325879	58035
			36.5	2363020	1366149	148532	134212	135397	116656	102445	139756	46212.5	49941.5	57303	460167	332694	60655.5
			37.5	2.35764e+06	1369300	149597	139660	134674	118652	104256	135811	50887	51708	60684.5	474378	336594	60855
			38.5	2.33817e+06	1.37726e+06	149479	139874	135404	116158	105126	133449	50080.5	47686.5	60069	481376	341626	60645
			39.5	2336416	1.3688e+06	150966	137608	134835	118374	106067	138222	50629.5	51545	58565.5	477615	336454	60281
			40.5	2353698	1361824	150228	138462	137480	120482	101894	136722	48503.5	49368	61876.5	483202	341167	57536.5
			41.5	2343327	1.34883e+06	151986	145388	140546	113974	107744	139022	48236.5	48423.5	61950.5	482110	341770	63600.5
			42.5	2353337	1.3567e+06	155823	142868	140881	117432	109746	144423	49357.5	49167.5	63596	485922	347812	62408
			43.5	2333477	1351195	159605	145833	142658	116786	109763	143897	50020	51048	60833	487315	348540	61979
			44.5	2.34151e+06	1.36252e+06	160778	149758	142436	123436	110226	140130	49090	50699	63511	498190	348964	65124
			45.5	2.32865e+06	1344547	158126	148890	141860	122028	108253	142254	49525	51890	63683	499162	350020	63987.5
			46.5	2325904	1335513	156145	147828	143336	124080	111084	146466	49931.5	50770.5	64903	499227	348672	64054
			47.5	2.3181e+06	1.35533e+06	156534	148345	145412	124739	112028	146721	50948	54495	63063.5	500586	352944	67727
			48.5	2.33084e+06	1.33959e+06	160410	148840	146212	130542	106790	144784	49498	49956.5	64383.5	497076	362639	65459
			49.5	2.3088e+06	1353570	161362	150586	146110	127024	111150	147890	48896.5	51868.5	64788.5	501715	352854	67375.5
			50.5	2.30003e+06	1334783	159740	148943	147876	126120	111978	148258	47793.5	50484.5	63190	506502	352042	65475
			51.5	2291042	1332621	166364	147284	149322	124520	110319	150488	47072	51283	66095.5	497188	361980	62996.5
			52.5	2.29256e+06	1332705	163243	155356	149978	128987	118120	147242	49685.5	48421	66765.5	503538	360116	67719.5
			53.5	2307411	1334751	165648	152269	151812	130772	113940	151146	46109.5	49617.5	66200	496840	364933	68601.5
			54.5	2.29827e+06	1.32808e+06	163264	147251	151249	132062	110410	147322	52183	52298	66206	510370	360576	67157
			55.5	2.28065e+06	1323774	168006	154236	156524	126154	118444	148972	47768	50939	63335	510218	363549	66024
			56.5	2.27959e+06	1.33477e+06	161182	158020	150630	132287	117902	155088	50010.5	52000.5	65987.5	507226	361732	68221
			57.5	2282625	1324561	170698	155814	153346	128400	118166	151664	48504.5	51180.5	65870.5	500721	371499	69656
			58.5	2.27433e+06	1.32486e+06	168773	157324	157506	130224	114488	150260	50692	51198	66058.5	510246	356906	70225.5
			59.5	2.25708e+06	1325825	171381	150247	159859	130377	113947	153933	48208	49626.5	62847	504808	362540	71066
			60.5	2249506	1319936	168430	158624	150474	132528	118169	156330	49355.5	50692	67532	515221	369010	66529.5
			Cy5
			Time / min	P.C-1	P.C-2	TT-1	TT-2	TT-3	TT-4	TT-5	TT-6	AL-1	AL-2	Blank	N.C-1	N.C-2	N.C-3
			0.5	181764	156960	89380.5	77248	86749	78474.5	76194.5	87096.5	40118.5	40471	44487.5	180008	248826	39038
			1.5	235495	183195	111678	88248.5	91595	83848	70460	94234	36108.5	40336.5	42775.5	256843	270907	42075
			2.5	298059	197002	127676	104582	104056	93827.5	74952.5	95232	38799	39682.5	42654	305642	312720	38074
			3.5	373348	210340	132446	126448	121851	93949	80529	119558	41325.5	38853	38648.5	385874	318424	39534
			4.5	421414	228468	152598	135626	121482	103445	80104.5	125905	35189.5	36601.5	38878	424394	340604	36939
			5.5	488558	273399	182010	145901	141296	112078	88529	136867	36297.5	40369.5	39454.5	507854	379124	36452
			6.5	543926	287371	184894	157422	157954	123378	98566.5	146964	36341	36872	36849.5	529385	405454	38976.5
			7.5	599923	317690	203204	172684	174982	132219	105414	157414	41172	34604.5	34408.5	616778	416358	37957.5
			8.5	624351	319284	217112	194013	167540	133966	102339	176782	35711.5	43351	38172	634340	435146	34800.5
			9.5	649614	376556	229247	199920	181422	145132	118635	184086	36817	42153	40167	653334	456769	37862.5
			10.5	700388	383740	258530	208152	207260	146004	125530	184290	34542	37212.5	37182.5	691456	482218	35945
			11.5	720751	383188	261950	206908	206184	159676	126354	188554	40810.5	40989	36861.5	700785	509732	31877.5
			12.5	742620	418468	261823	225980	220641	165350	132881	196203	33175	40845.5	38674	715142	512311	35293.5
			13.5	759736	421366	268146	230486	219416	167821	135330	195675	36776.5	35170.5	38889.5	763100	524920	36039
			14.5	778348	433454	273154	239578	224925	173468	147396	217418	41804	38766.5	36594.5	763288	541179	33743.5
			15.5	789803	433407	276740	255836	238140	167330	132840	215260	40224	36651	36979.5	762035	548539	26618.5
			16.5	800163	426880	283716	239360	226491	177114	143842	223804	39893	33632.5	33248.5	787228	561416	32896
			17.5	834644	452489	283422	235450	230436	177084	128555	207700	35273	33301.5	33634	783024	561723	30056.5
			18.5	806019	430032	294018	249232	242792	170755	141549	214648	33504.5	37625.5	36879	794000	561250	35988.5
			19.5	846720	465477	288106	248125	223388	179113	146833	221605	37649.5	35857	34929	788034	551700	32963.5
			20.5	837394	455364	289715	243264	240936	178867	137242	219776	33189.5	31753	28855.5	800206	567142	34419
			21.5	802488	465672	299759	249329	246096	191348	142887	227434	37336	37156.5	36408.5	799774	556906	37846
			22.5	828616	486416	282496	241197	230426	188047	153560	211743	34841.5	35738	39658.5	806128	578020	35353
			23.5	863044	467954	287500	248512	235761	187422	141413	220670	37556	35758.5	36806.5	782652	560528	32857.5
			24.5	825076	467534	282457	244362	240586	183400	150138	236270	37758.5	39376	37725.5	786515	570407	31263
			25.5	815588	470136	287286	231893	246824	187458	145361	227946	38140.5	38497	34869.5	792910	556136	30380.5
			26.5	833446	473052	287238	238476	247478	180528	146508	230926	37617	36716.5	36321	772040	558566	33814
			27.5	807512	481536	289516	249186	230111	184018	142602	224892	32229.5	38171.5	35078	761912	572289	30585.5
			28.5	850600	471470	267142	243725	237968	180683	135646	226630	38009	33505	38692	773984	552918	33840.5
			29.5	835688	458917	294305	253942	229799	175732	143654	231976	39291	36585	35832.5	764984	558226	29355.5
			30.5	801421	467940	282542	249194	228636	173644	142628	221610	39305.5	37503.5	37109	727946	570546	34234
			31.5	807604	461610	279016	233941	231960	180189	135461	215373	36975.5	43288.5	39102.5	765916	552537	30460
			32.5	807264	450797	284176	257855	234940	178106	143280	222868	36450.5	37894.5	36239	738617	525690	31553
			33.5	793881	468880	271484	242966	220232	178356	140630	224941	33397	32134	38598	703357	548844	27959.5
			34.5	789232	460334	269208	247010	224098	169740	142659	215616	33766.5	43880	31214	721802	544882	32117.5
			35.5	795420	461910	284477	239882	235913	179552	135471	223448	37572	37390.5	33928	716615	537255	32487.5
			36.5	772268	453990	266342	240339	228240	173120	149268	217041	39935.5	36320.5	36285	728306	546688	29252
			37.5	767703	461114	273978	228812	223936	166104	123628	217802	38679	32533	35032	702219	537758	29439.5
			38.5	766848	453662	274604	236842	226352	169404	154942	217318	33626	33627.5	35399.5	719446	549136	32877.5
			39.5	754288	463601	264944	238378	232772	172180	132212	216129	33640.5	40332	33611	698532	520216	29095.5
			40.5	762992	454308	292338	229036	223980	171148	130804	219990	37811	36906.5	35062	690962	525234	33263.5
			41.5	743108	460212	259844	241757	222762	167390	137170	208836	33659	34565	34893.5	682082	530437	33993
			42.5	742560	463609	280558	241100	225720	162182	126711	208343	28418	33665.5	35264	685494	526446	36534
			43.5	739240	457347	259056	242774	221584	174880	134329	210006	36208.5	41094.5	34910.5	669146	496440	29851
			44.5	739578	457988	269800	231052	221278	168043	132007	207523	38569.5	36939	35090	637248	517568	32207.5
			45.5	726158	434513	269304	225672	224212	162818	132214	205206	41474	42922	35281	658520	534686	31850.5
			46.5	721882	445176	273368	231544	232812	178460	124644	214879	39134	38951.5	31491.5	640456	502086	31497
			47.5	721930	441035	257817	223032	225040	165967	139150	208004	32795	38231	33487	642128	528047	28240.5
			48.5	715037	436070	250256	230517	211666	170530	131390	207510	37876	35159	34577	611630	513852	30602
			49.5	701608	442700	252855	224229	207368	170580	126890	206107	38248	41328.5	33505	644822	490027	33324.5
			50.5	694374	408103	257028	212824	218261	160252	130528	197425	32630	32812	34043	619265	517787	32241
			51.5	709157	436272	251828	218290	214306	167887	131808	205964	32997.5	34448	34957.5	623560	488856	27355
			52.5	686066	447388	256750	215773	220314	151051	134730	192217	32821.5	34635	38584	601692	491814	27720
			53.5	675292	421149	259148	227420	215806	162489	124954	190616	37722.5	31194.5	38043	625003	481910	31349
			54.5	677158	437162	242477	216734	224542	160515	123148	200605	35548	37907.5	31525.5	604180	506630	33524
			55.5	670182	413096	261205	210420	215504	152924	130614	203184	35191.5	33558.5	30987	581772	484896	25555.5
			56.5	661540	416222	251074	213532	211180	154213	125368	202845	35378	31749.5	31169.5	591115	487172	29185
			57.5	658132	409715	246014	204840	207388	153678	125914	190329	35741	31933	36975	586956	486658	30454
			58.5	649171	403228	243865	195972	208494	164228	118310	187632	37925.5	38106	32085.5	582870	460222	27558
			59.5	626696	418691	245688	208691	206708	162968	116869	197270	35024	34482.5	37161	567146	469524	28828
			60.5	654394	408786	239932	215618	205822	162988	128686	191126	36481.5	33033	33359.5	570831	479925	28653.5
